# Supplementary material for: mHealthApps: A Repository and Database of Mobile Health Apps
Source: JMIR Mhealth Uhealth. 2015 Mar 18;3(1):e28. doi: 10.2196/mhealth.4026 (PMC4382566; doi:10.2196/mhealth.4026)
Supplement: Supplementary file 1 [file mhealth_v3i1e28_app1.gz › AppStore_US_Health & Fitness]

trackId	artistId	artistName	artistViewUrl	artworkUrl100	artworkUrl512	artworkUrl60	averageUserRating	averageUserRatingForCurrentVersion	bundleId	contentAdvisoryRating	currency	description	features	fileSizeBytes	formattedPrice	genreIds	genres	ipadScreenshotUrls	isGameCenterEnabled	kind	languageCodesISO2A	price	primaryGenreId	primaryGenreName	releaseDate	releaseNotes	screenshotUrls	sellerName	sellerUrl	supportedDevices	trackCensoredName	trackContentRating	trackName	trackViewUrl	userRatingCount	userRatingCountForCurrentVersion	version	wrapperType
915555272	915555275	Francisco Bravo Gallardo	https://itunes.apple.com/us/artist/francisco-bravo-gallardo/id915555275?uo=4	http://a708.phobos.apple.com/us/r30/Purple3/v4/dd/ea/d1/ddead1db-bcea-74e8-c124-1b9f50529725/mzl.mugznioz.png	http://a708.phobos.apple.com/us/r30/Purple3/v4/dd/ea/d1/ddead1db-bcea-74e8-c124-1b9f50529725/mzl.mugznioz.png	http://a991.phobos.apple.com/us/r30/Purple3/v4/54/60/42/546042dd-6c3f-f7df-f674-00a170c1e24a/AppIcon60x60_U00402x.png	None	None	MedGo.MedGo	4+	USD	Aplicación para recibir solicitudes de atenciones médicas y otras atenciones del área de la salud.	[]	1289446	Free	[u'6013', u'6020']	[u'Health & Fitness', u'Medical']	[]	False	software	[u'EN']	0.0	6013	Health & Fitness	2014-09-16T19:40:25Z	Notificaciones Push (fixed)	[u'http://a1.mzstatic.com/us/r30/Purple4/v4/ce/8f/02/ce8f021b-13b8-81dd-f6d3-4e6fe26e7757/screen1136x1136.jpeg', u'http://a3.mzstatic.com/us/r30/Purple4/v4/ce/dd/2d/cedd2d62-e54a-1dfe-60b9-363f87971cd7/screen1136x1136.jpeg', u'http://a5.mzstatic.com/us/r30/Purple3/v4/6e/ad/7c/6ead7c89-45fa-4820-0f81-aad56e37aa15/screen1136x1136.jpeg', u'http://a4.mzstatic.com/us/r30/Purple5/v4/1f/3e/b4/1f3eb4e3-c…	Francisco Bravo Gallardo	None	[u'iPad23G', u'iPhone5s', u'iPadThirdGen', u'iPadFourthGen', u'iPhone5c', u'iPadThirdGen4G', u'iPadFourthGen4G', u'iPadMini4G', u'iPhone4S', u'iPadMini', u'iPad2Wifi', u'iPodTouchFifthGen', u'iPhone4', u'iPhone5']	MedGo	4+	MedGo	https://itunes.apple.com/us/app/medgo/id915555272?mt=8&uo=4	0	0	1.2	software
815122649	796344290	Michael Eslinger	https://itunes.apple.com/us/artist/michael-eslinger/id796344290?uo=4	http://a1895.phobos.apple.com/us/r30/Purple5/v4/10/69/f0/1069f011-43f3-0f47-71c1-bcccdea1d814/mzl.miotodjz.png	http://a1895.phobos.apple.com/us/r30/Purple5/v4/10/69/f0/1069f011-43f3-0f47-71c1-bcccdea1d814/mzl.miotodjz.png	http://a575.phobos.apple.com/us/r30/Purple5/v4/4f/bf/59/4fbf5917-6a9d-4c27-64d8-55f06dab5a21/Icon-72.png	None	None	com.mobiblcocks.WeightLossNight3	4+	USD	Subliminal Weight Loss Night \By M. Ron Eslinger, RN, CRNA, APN, MA, BCH, FNCH\\Night Time Subliminal Weight Loss - Research from the University of Tennessee Medical School showed that when sleeping, even in general anesthesia, the subconscious mind hears and responds to suggestions even thought there is no conscious memory of the suggestions.\\The nighttime Subliminal App is a mixture of Bio-rhy…	[]	20638455	$1.99	[u'6013', u'6020']	[u'Health & Fitness', u'Medical']	[u'http://a4.mzstatic.com/us/r30/Purple/v4/17/10/7e/17107ef9-2a5d-1668-639f-2b221375f09a/screen480x480.jpeg', u'http://a3.mzstatic.com/us/r30/Purple4/v4/95/b1/a9/95b1a92d-7a89-d3f6-c8ac-4d2f3f78950a/screen480x480.jpeg']	False	software	[u'EN']	1.99	6013	Health & Fitness	2014-02-06T22:30:51Z	Fixed issue with audio shutting off after phone goes to sleep.	[]	Michael Eslinger	https://www.healthyvisions.net/Articles.asp?ID=4	[u'iPadFourthGen4G', u'iPadWifi', u'iPad23G', u'iPadThirdGen', u'iPadThirdGen4G', u'iPadFourthGen', u'iPadMini', u'iPad3G', u'iPad2Wifi', u'iPadMini4G']	Subliminal Weight Loss Night for iPad	4+	Subliminal Weight Loss Night for iPad	https://itunes.apple.com/us/app/subliminal-weight-loss-night/id815122649?mt=8&uo=4	0	0	1.2	software
824791628	722294336	Smart Apps LA, CA	https://itunes.apple.com/us/artist/smart-apps-la-ca/id722294336?uo=4	http://a1965.phobos.apple.com/us/r30/Purple6/v4/42/fc/1a/42fc1ad0-acde-2a9a-9949-711dcc9d951b/mzl.pegjvgks.png	http://a1965.phobos.apple.com/us/r30/Purple6/v4/42/fc/1a/42fc1ad0-acde-2a9a-9949-711dcc9d951b/mzl.pegjvgks.png	http://a1412.phobos.apple.com/us/r30/Purple/v4/f3/e5/e5/f3e5e595-8dcf-390d-50d5-7c22f1e72bef/AppIcon57x57.png	5.0	5.0	com.SmartAppsLA.Cala-3-0-Edicio-n-iPhone	4+	USD	Cala 3.0 más que una revista es una experiencia positiva de vida. Ven junto a Ismael Cala a disfrutar del mejor contenido interactivo. Entrevistas interesantes, personalidades increíbles, mensajes estimulantes. Cala Magazine es un medio de comunicación para toda aquella persona que busque nutrir su vida con excelente información y mucha buena vibra.	[u'newsstand']	5037798	Free	[u'6013', u'6021', u'13017']	[u'Health & Fitness', u'Newsstand', u'Health, Mind & Body']	[]	False	software	[u'EN']	0.0	6013	Health & Fitness	2014-03-04T18:29:42Z	None	[u'http://a4.mzstatic.com/us/r30/Purple6/v4/51/7f/ea/517fea13-8761-8f2a-ebdf-c7e5243090ac/screen1136x1136.jpeg', u'http://a3.mzstatic.com/us/r30/Purple4/v4/86/a4/f9/86a4f9f4-5010-7f45-70cb-664ae8994c27/screen1136x1136.jpeg', u'http://a5.mzstatic.com/us/r30/Purple/v4/e5/91/de/e591de24-f9f6-e864-da03-cd416425edd0/screen1136x1136.jpeg']	Smart Apps LA, CA	None	[u'iPhone4', u'iPadThirdGen', u'iPhone5', u'iPadFourthGen4G', u'iPad23G', u'iPhone5c', u'iPhone5s', u'iPadMini', u'iPadMini4G', u'iPadFourthGen', u'iPad2Wifi', u'iPodTouchFifthGen', u'iPhone4S', u'iPadThirdGen4G']	Cala 3.0 Edición iPhone	4+	Cala 3.0 Edición iPhone	https://itunes.apple.com/us/app/cala-3.0-edicion-iphone/id824791628?mt=8&uo=4	6	6	1.0	software
875944319	875944322	Saae Guarulhos	https://itunes.apple.com/us/artist/saae-guarulhos/id875944322?uo=4	http://a942.phobos.apple.com/us/r30/Purple/v4/ec/ea/5e/ecea5e95-7b91-1cd7-f68a-26f1b80b7301/mzl.ggkdpdbj.png	http://a942.phobos.apple.com/us/r30/Purple/v4/ec/ea/5e/ecea5e95-7b91-1cd7-f68a-26f1b80b7301/mzl.ggkdpdbj.png	http://a1613.phobos.apple.com/us/r30/Purple/v4/f0/b2/26/f0b226c2-1703-9fc9-f9cc-a6ff9a4142ed/iconepricipal_altares.png	None	None	br.gov.sp.saaeguarulhos.Saae-Atendimento-Virtual	4+	USD	Saae Atendimento Virtual\\Facilidade em:\\consultar dados cadastrais;\consultar débitos vencidos, à vencer e dívida ativa;\consultar detalhes de conta;\geração de código de barras (linha digitável) de conta;\consultar rodízio de água por cliente;\consultar rodízio de água por localização;\consultar canais de atendimento;\possibilidade de selecionar um cliente como favorito;	[]	1881677	Free	[u'6013', u'6012']	[u'Health & Fitness', u'Lifestyle']	[]	False	software	[u'EN']	0.0	6013	Health & Fitness	2014-05-13T17:01:37Z	Pequenas correções.	[u'http://a1.mzstatic.com/us/r30/Purple4/v4/2f/fd/d2/2ffdd27c-23f9-7e89-05ff-9918d64c859c/screen1136x1136.jpeg', u'http://a5.mzstatic.com/us/r30/Purple/v4/f2/51/b4/f251b48d-e798-19dc-5f97-8cb8431124f4/screen1136x1136.jpeg']	Saae Guarulhos	None	[u'iPhone5s', u'iPhone5c', u'iPad23G', u'iPadThirdGen4G', u'iPadFourthGen', u'iPadMini4G', u'iPhone4', u'iPodTouchFifthGen', u'iPadFourthGen4G', u'iPhone4S', u'iPadMini', u'iPadThirdGen', u'iPhone5', u'iPad2Wifi']	Saae Atendimento Virtual	4+	Saae Atendimento Virtual	https://itunes.apple.com/us/app/saae-atendimento-virtual/id875944319?mt=8&uo=4	0	0	1.0.2	software
922449346	498446581	HealthEngine Pty Ltd	https://itunes.apple.com/us/artist/healthengine-pty-ltd/id498446581?uo=4	http://a1200.phobos.apple.com/us/r30/Purple4/v4/c6/db/8c/c6db8c99-b839-fd0a-528a-94f6de1bcb2b/pr_source.png?downloadKey=1417724712_49d0c0573c95a73f40eab5333c60a4a3	http://a1200.phobos.apple.com/us/r30/Purple4/v4/c6/db/8c/c6db8c99-b839-fd0a-528a-94f6de1bcb2b/pr_source.png?downloadKey=1417724712_49d0c0573c95a73f40eab5333c60a4a3	http://a738.phobos.apple.com/us/r30/Purple1/v4/1f/66/bf/1f66bf6f-82e9-3ba5-7d0d-9c27a4538574/AppIcon57x57.png	None	None	com.healthengine.citymedical	4+	USD	City Medical helps you find a City Medical clinic near you, and book your appointment on-the-go, 24/7. \\Features \---------------------------------------- \- Find and book available appointments at a City Medical clinic in your local area. \- Find contact details for a City Medical clinic in your local area. \- View rich content including names, addresses, phone numbers, descriptions, staff, pho…	[u'iosUniversal']	36352656	Free	[u'6013', u'6012']	[u'Health & Fitness', u'Lifestyle']	[u'http://a2.mzstatic.com/us/r30/Purple4/v4/82/e3/dc/82e3dc47-2144-4659-7f04-c117088343ba/screen480x480.jpeg', u'http://a2.mzstatic.com/us/r30/Purple4/v4/c7/a3/73/c7a3736a-84bf-fa3c-af8b-e1e838177a67/screen480x480.jpeg']	False	software	[u'EN']	0.0	6013	Health & Fitness	2014-10-08T01:17:56Z	None	[u'http://a3.mzstatic.com/us/r30/Purple4/v4/b2/d1/f0/b2d1f006-7bb0-7f5d-b04c-039562b126d0/screen1136x1136.jpeg', u'http://a3.mzstatic.com/us/r30/Purple4/v4/15/d4/9d/15d49ddb-9d00-3b3f-dbb1-5f6fff91022b/screen1136x1136.jpeg', u'http://a3.mzstatic.com/us/r30/Purple5/v4/e5/58/02/e55802ce-f70a-50be-6eec-1574389da2bb/screen1136x1136.jpeg']	HealthEngine Pty Ltd	None	[u'iPhone5s', u'iPad23G', u'iPadThirdGen4G', u'iPadMini', u'iPhone5', u'iPadFourthGen4G', u'iPad2Wifi', u'iPodTouchFifthGen', u'iPhone4S', u'iPadThirdGen', u'iPadFourthGen', u'iPadMini4G', u'iPhone5c', u'iPhone4']	City Medical	4+	City Medical	https://itunes.apple.com/us/app/city-medical/id922449346?mt=8&uo=4	0	0	1.0.0	software
405109185	405109188	PostureCo, Inc.	https://itunes.apple.com/us/artist/postureco-inc./id405109188?uo=4	http://a1230.phobos.apple.com/us/r30/Purple5/v4/7a/d9/2e/7ad92ef8-e81d-c5ca-3d71-9ac19f738372/mzl.hbdvrdgb.png	http://a1230.phobos.apple.com/us/r30/Purple5/v4/7a/d9/2e/7ad92ef8-e81d-c5ca-3d71-9ac19f738372/mzl.hbdvrdgb.png	http://a734.phobos.apple.com/us/r30/Purple1/v4/fd/60/13/fd601363-7857-a2a0-de29-83e5c36b3033/AppIcon60x60_U00402x.png	4.5	4.5	com.postureco.posturescreenmobile	17+	USD	Posture Analysis / Body Composition / Movement Screening Evaluation Software for Chiropractors, Physical, Massage & Manual Therapists, and Fitness Professionals \\Featured in DETAILS MAGAZINE, March 2012, as #3 top "10 Health & Fitness Apps to Download Now" and #2 "Must Download" GQ Magazine Australia Aug/Sep 2012, Money Magazine Jan/Feb 2013\\This application is geared for Chiropractors, Physica…	[u'iosUniversal']	68273574	$29.99	[u'6013', u'6004']	[u'Health & Fitness', u'Sports']	[u'http://a2.mzstatic.com/us/r30/Purple5/v4/80/43/3d/80433ded-017c-58d7-84f8-3e0f96cc5a33/screen480x480.jpeg', u'http://a4.mzstatic.com/us/r30/Purple3/v4/df/87/01/df87010d-b198-0075-e06c-551d5ced63ae/screen480x480.jpeg', u'http://a3.mzstatic.com/us/r30/Purple1/v4/c1/18/8a/c1188a58-eab4-e29e-d705-391627256974/screen480x480.jpeg', u'http://a2.mzstatic.com/us/r30/Purple3/v4/8a/f8/12/8af8124b-9ba2-58…	False	software	[u'EN']	29.99	6013	Health & Fitness	2010-12-15T19:30:27Z	- NEW Advanced Posture Analysis Reports!\- 4 Posture views now possible! \- Added optional secondary Body Fat data integration\- Editing for ALL text in reports now possible (edit report module)\- Updated for iOS8 and new iPhone 6 and 6+\- Fixed Dropbox, Box and AirPrint issues\- Fixed HUD angle option \- Fixed Motion Capture Analysis 'line shift'\- Better file name structure for exporting starti…	[u'http://a5.mzstatic.com/us/r30/Purple1/v4/d1/c3/f3/d1c3f37f-fde8-e3fa-4213-d4a45371ca7d/screen1136x1136.jpeg', u'http://a2.mzstatic.com/us/r30/Purple3/v4/d4/3d/b6/d43db6a4-00f2-f854-e221-4678fc588ede/screen1136x1136.jpeg', u'http://a1.mzstatic.com/us/r30/Purple5/v4/58/fb/5d/58fb5dc7-8985-1e39-7e3e-996917137a05/screen1136x1136.jpeg', u'http://a5.mzstatic.com/us/r30/Purple3/v4/d9/6c/ce/d96ccec1-5…	PostureCo, Inc.	http://PostureAnalysis.com	[u'iPodTouchFifthGen', u'iPhone5c', u'iPhone4S', u'iPadMini', u'iPad2Wifi', u'iPhone5', u'iPadFourthGen4G', u'iPadMini4G', u'iPadThirdGen', u'iPhone5s', u'iPhone4', u'iPad23G', u'iPadThirdGen4G', u'iPadFourthGen']	PostureScreen: Posture, Body Fat & Movement Analysis with Exercise	17+	PostureScreen: Posture, Body Fat & Movement Analysis with Exercise	https://itunes.apple.com/us/app/posturescreen-posture-body/id405109185?mt=8&uo=4	360	12	5.0	software
841173232	936274358	Darma Inc	https://itunes.apple.com/us/artist/darma-inc/id936274358?uo=4	http://a876.phobos.apple.com/us/r30/Purple2/v4/4a/27/bd/4a27bd25-ddf3-c005-b78e-8e07e2546623/mzl.rglwljda.png	http://a876.phobos.apple.com/us/r30/Purple2/v4/4a/27/bd/4a27bd25-ddf3-c005-b78e-8e07e2546623/mzl.rglwljda.png	http://a1146.phobos.apple.com/us/r30/Purple6/v4/8c/d8/de/8cd8dee9-9ff9-c874-6bbe-9838762da384/AppIcon60x60_2x.png	None	1.0	com.ansingtech.darma	4+	USD	Sitting is the smoking of our generation. Darma wants to change that. \Darma helps you understand how well you are sitting. Sitting age is calculated from your BIOMETRICS + HABITS.	[]	4736748	Free	[u'6013', u'6012']	[u'Health & Fitness', u'Lifestyle']	[]	False	software	[u'EN', u'FR', u'DE', u'RU', u'ZH', u'UK']	0.0	6013	Health & Fitness	2014-05-04T01:27:12Z	None	[u'http://a1.mzstatic.com/us/r30/Purple6/v4/90/65/d6/9065d6a9-1547-ecb0-2f04-d63bfb10c2f3/screen1136x1136.jpeg', u'http://a4.mzstatic.com/us/r30/Purple6/v4/eb/e6/cc/ebe6cc83-8471-c7ed-32d7-7f7456e82bfd/screen1136x1136.jpeg', u'http://a5.mzstatic.com/us/r30/Purple6/v4/73/8d/13/738d13de-ddb7-c4d9-7f8a-779e67f35c81/screen1136x1136.jpeg', u'http://a3.mzstatic.com/us/r30/Purple/v4/f5/67/a3/f567a3bc-22…	Darma Inc.	None	[u'iPadFourthGen', u'iPadMini', u'iPhone4S', u'iPhone4', u'iPadThirdGen', u'iPadThirdGen4G', u'iPad2Wifi', u'iPhone5c', u'iPadMini4G', u'iPhone5', u'iPodTouchFifthGen', u'iPadFourthGen4G', u'iPhone5s', u'iPad23G']	Darma	4+	Darma	https://itunes.apple.com/us/app/darma/id841173232?mt=8&uo=4	0	1	1.0.0	software
509558426	471693042	Mark Patrick Media	https://itunes.apple.com/us/artist/mark-patrick-media/id471693042?uo=4	http://a51.phobos.apple.com/us/r30/Purple/v4/54/f2/f8/54f2f8e5-f61d-61e8-6654-10baf54b9a09/8tsIYA2BD0jmPGFVJ9DmTw-temp-upload.pucryawc.jpg	http://a51.phobos.apple.com/us/r30/Purple/v4/54/f2/f8/54f2f8e5-f61d-61e8-6654-10baf54b9a09/8tsIYA2BD0jmPGFVJ9DmTw-temp-upload.pucryawc.jpg	http://a1724.phobos.apple.com/us/r30/Purple/v4/48/fd/fa/48fdfa9e-06e7-e7be-d058-cb2f80ac1f6f/Icon.png	None	None	com.lauruss.fitnessApp	4+	USD	Fitness Junkie has been tested, perfected, and is becoming the #1 choice for iPhone 4 users!\\WHAT DOES THIS APP DO? Fitness Junkie gives all the best fitness tips to access them quickly so you can spend more time staying fit instead of reading about it! Yes! Here you will have instant access to top fitness sites, work outs, recipes, hot trends, celebrity fitness trainers and more! \\Let's face i…	[]	3187027	$1.99	[u'6013', u'6012']	[u'Health & Fitness', u'Lifestyle']	[]	False	software	[u'EN']	1.99	6013	Health & Fitness	2012-05-10T00:33:21Z	None	[u'http://a2.mzstatic.com/us/r30/Purple/v4/c9/9f/66/c99f669c-a188-dcfb-d20d-486a26c826af/screen320x480.jpeg', u'http://a3.mzstatic.com/us/r30/Purple/v4/e1/e6/96/e1e696d3-4850-4294-a98c-301bee6e14a1/screen320x480.jpeg', u'http://a3.mzstatic.com/us/r30/Purple/v4/db/65/54/db65546e-d72e-4628-ea04-5beab96419c3/screen320x480.jpeg', u'http://a4.mzstatic.com/us/r30/Purple/v4/d4/fc/81/d4fc818f-8a26-3974-0…	Mark Patrick Media LLC	None	[u'iPhone5c', u'iPhone5', u'iPhone4S', u'iPad2Wifi', u'iPadWifi', u'iPodTouchThirdGen', u'iPad3G', u'iPadThirdGen', u'iPadMini', u'iPhone-3GS', u'iPhone4', u'iPhone5s', u'iPodTouchFifthGen', u'iPodTouchourthGen', u'iPadMini4G', u'iPadFourthGen', u'iPadThirdGen4G', u'iPadFourthGen4G', u'iPad23G']	Fitness.	4+	Fitness.	https://itunes.apple.com/us/app/fitness./id509558426?mt=8&uo=4	0	0	1.0	software
505826936	505826939	Grumpy Seal, LLC	https://itunes.apple.com/us/artist/grumpy-seal-llc/id505826939?uo=4	http://a480.phobos.apple.com/us/r30/Purple/v4/b5/5e/4c/b55e4cb4-bbba-89a3-c974-c368e6f72a3b/mzl.pxglfmah.png	http://a480.phobos.apple.com/us/r30/Purple/v4/b5/5e/4c/b55e4cb4-bbba-89a3-c974-c368e6f72a3b/mzl.pxglfmah.png	http://a830.phobos.apple.com/us/r30/Purple/v4/13/19/7d/13197de6-84df-1c75-5871-85e4cfb32b84/Icon-72.png	2.5	3.5	com.grumpyseal.Kettlebells	4+	USD	Kettlebell exercises and routines, featuring traditional exercises like the swing, the snatch, the clean and jerk, and many more. These exercises engage the entire body, especially the core and are perfect for martial artist, special operations troops or anyone that wants to get a great full body workout.\The App features 25 classic kettlebell exercises and 3 full body routines.	[]	528781551	$2.99	[u'6013', u'6004']	[u'Health & Fitness', u'Sports']	[u'http://a1.mzstatic.com/us/r30/Purple/v4/b4/4f/48/b44f48b2-e4ed-2a7c-8b6a-5bd409e6cb76/screen480x480.jpeg', u'http://a5.mzstatic.com/us/r30/Purple/v4/aa/cf/7c/aacf7c1e-bf7d-9883-8f13-1f6cbb49ff8f/screen480x480.jpeg', u'http://a1.mzstatic.com/us/r30/Purple/v4/9d/6f/30/9d6f30f3-1edb-87aa-0a66-48cffc807a9f/screen480x480.jpeg', u'http://a3.mzstatic.com/us/r30/Purple/v4/4e/ab/dc/4eabdc03-3861-8f89-e…	False	software	[u'EN']	2.99	6013	Health & Fitness	2012-03-03T18:54:53Z	-Bugfix to correct movie start\-Improved audio\-UI improvements	[]	Grumpy Seal, LLC	None	[u'iPadFourthGen4G', u'iPadMini', u'iPadThirdGen', u'iPad23G', u'iPadFourthGen', u'iPadWifi', u'iPadMini4G', u'iPad2Wifi', u'iPadThirdGen4G', u'iPad3G']	Kettlebell Bootcamp: with Kevin Ethridge	4+	Kettlebell Bootcamp: with Kevin Ethridge	https://itunes.apple.com/us/app/kettlebell-bootcamp-kevin/id505826936?mt=8&uo=4	6	3	1.1	software
633239288	472317932	Petrol Designs, LLC.	https://itunes.apple.com/us/artist/petrol-designs-llc./id472317932?uo=4	http://a1401.phobos.apple.com/us/r30/Purple1/v4/41/e2/15/41e215d1-feaf-2ddb-d319-851b0e08adce/mzl.mnkxrgmn.png	http://a1401.phobos.apple.com/us/r30/Purple1/v4/41/e2/15/41e215d1-feaf-2ddb-d319-851b0e08adce/mzl.mnkxrgmn.png	http://a856.phobos.apple.com/us/r30/Purple3/v4/ce/df/ff/cedfff06-be0b-b138-750b-7b7944fe3850/Icon.png	None	None	com.fitnessmobileapps.crosstrainla	4+	USD	Download the Cross Train LA iPhone App today to plan and schedule your classes! From this iPhone App you can view class schedules, sign-up for classes, buy class packages, view ongoing promotions, as well as view studio’s location and contact information. You can also click through to our Facebook and Twitter pages! Optimize your time and maximize the convenience of signing up for classes from yo…	[u'iosUniversal']	25329390	Free	[u'6013']	[u'Health & Fitness']	[u'http://a2.mzstatic.com/us/r30/Purple/v4/f9/d9/c4/f9d9c4b5-0f0f-ef4b-0751-e2cbedf7773d/screen480x480.jpeg', u'http://a5.mzstatic.com/us/r30/Purple2/v4/53/26/e2/5326e24f-0216-8737-b09b-5f723d26e46f/screen480x480.jpeg', u'http://a2.mzstatic.com/us/r30/Purple2/v4/a4/99/f8/a499f80d-896f-25d7-1177-b3b5dc1e9379/screen480x480.jpeg', u'http://a5.mzstatic.com/us/r30/Purple2/v4/a1/a9/63/a1a96307-fb20-317…	False	software	[u'EN', u'FR', u'DE', u'RU', u'ZH', u'ES', u'ZH']	0.0	6013	Health & Fitness	2013-04-12T18:23:39Z	UI fixes	[u'http://a5.mzstatic.com/us/r30/Purple/v4/e5/08/ab/e508abef-fa4c-ae4f-23c8-d71b326a733e/screen1136x1136.jpeg', u'http://a1.mzstatic.com/us/r30/Purple2/v4/99/17/7b/99177bd5-d3ad-b304-75bb-aad88f81aff7/screen1136x1136.jpeg', u'http://a5.mzstatic.com/us/r30/Purple/v4/cf/79/42/cf79423f-dfd3-2eba-c321-b472b37c26f0/screen1136x1136.jpeg', u'http://a3.mzstatic.com/us/r30/Purple/v4/df/b4/c8/dfb4c8fb-3f1a…	Petrol Designs, LLC	None	[u'iPadMini4G', u'iPadFourthGen', u'iPhone5s', u'iPhone4', u'iPodTouchFifthGen', u'iPodTouchourthGen', u'iPadThirdGen4G', u'iPhone4S', u'iPadMini', u'iPhone5', u'iPhone-3GS', u'iPhone5c', u'iPad2Wifi', u'iPad23G', u'iPadFourthGen4G', u'iPadThirdGen']	Cross Train LA	4+	Cross Train LA	https://itunes.apple.com/us/app/cross-train-la/id633239288?mt=8&uo=4	0	0	2.0.0	software
568434887	568434890	AMS Health Sciences	https://itunes.apple.com/us/artist/ams-health-sciences/id568434890?uo=4	http://a904.phobos.apple.com/us/r30/Purple4/v4/ba/75/fa/ba75fa8c-18e1-42e3-28aa-dd951f995cd0/mzl.bxfhhhvg.png	http://a904.phobos.apple.com/us/r30/Purple4/v4/ba/75/fa/ba75fa8c-18e1-42e3-28aa-dd951f995cd0/mzl.bxfhhhvg.png	http://a759.phobos.apple.com/us/r30/Purple3/v4/49/65/b6/4965b60f-36c1-b802-f664-32a1265b9e7d/Icon.png	None	None	com.dietmaster.sabanewyou	4+	USD	SABA NEW YOU APP is a professional meal planning, food and activity logging tool that can only be activated by an authorized nutrition counselor. You can login to SABA NEW YOU APP by using the username and password that was provided by the counselor when your web based cloud account is set up. Your personalized meal plan, grocery list, daily caloric goal and weight control goal are setup by the c…	[]	11748979	Free	[u'6013', u'6012']	[u'Health & Fitness', u'Lifestyle']	[]	False	software	[u'EN']	0.0	6013	Health & Fitness	2012-10-16T02:29:44Z	Minor bug fixes	[u'http://a5.mzstatic.com/us/r30/Purple2/v4/8b/60/99/8b60993f-3a2f-c2b2-1f87-c319fb42146f/screen1136x1136.jpeg', u'http://a1.mzstatic.com/us/r30/Purple/v4/ee/fa/dc/eefadcfa-9ea6-e6fb-8b8f-3cbf8ee8fcfc/screen1136x1136.jpeg', u'http://a3.mzstatic.com/us/r30/Purple2/v4/2b/a1/e0/2ba1e02d-4e70-24dd-4634-a27647435f91/screen1136x1136.jpeg', u'http://a2.mzstatic.com/us/r30/Purple/v4/f4/79/fb/f479fbfc-674…	Dhamendra Lachman	http://www.sabaforlife.com	[u'iPadThirdGen4G', u'iPhone4S', u'iPadThirdGen', u'iPhone5s', u'iPad2Wifi', u'iPhone5', u'iPodTouchourthGen', u'iPadMini', u'iPadMini4G', u'iPhone5c', u'iPodTouchFifthGen', u'iPad23G', u'iPadFourthGen4G', u'iPhone-3GS', u'iPadFourthGen', u'iPhone4']	Saba New You	4+	Saba New You	https://itunes.apple.com/us/app/saba-new-you/id568434887?mt=8&uo=4	0	0	1.4	software
660918024	323502846	Against The Grain Development	https://itunes.apple.com/us/artist/against-grain-development/id323502846?uo=4	http://a1796.phobos.apple.com/us/r30/Purple2/v4/7c/52/11/7c5211ba-4438-b2a8-7169-c39d0f54af81/mzl.ybhfgphf.png	http://a1796.phobos.apple.com/us/r30/Purple2/v4/7c/52/11/7c5211ba-4438-b2a8-7169-c39d0f54af81/mzl.ybhfgphf.png	http://a105.phobos.apple.com/us/r30/Purple/v4/ee/02/b2/ee02b21c-fef0-99db-4909-8e0aa3fa57cd/Icon.png	None	5.0	com.graindev.glance	4+	USD	The only running app that displays exactly the stats you want the way you want them.\\Add each stat with a very customizable widget. Place, size and orient them so they are perfect for you to see at a glance as you run, walk or bike.\\Many widgets to choose from:\ - Stopwatch\ - Distance\ - Speed\ - Pace\ - Clock\ - Timer\ - Counter\ - Battery\ - More coming soon\\You can also customize the color…	[]	1698254	Free	[u'6013', u'6002']	[u'Health & Fitness', u'Utilities']	[]	False	software	[u'EN']	0.0	6013	Health & Fitness	2013-07-19T02:07:45Z	None	[u'http://a2.mzstatic.com/us/r30/Purple/v4/cb/ea/84/cbea8488-6df4-6ddd-45c3-6708d72c564d/screen1136x1136.jpeg', u'http://a1.mzstatic.com/us/r30/Purple/v4/6c/46/34/6c4634dc-4de6-f801-e876-5a13011c3bcf/screen320x320.jpeg', u'http://a2.mzstatic.com/us/r30/Purple6/v4/00/42/3f/00423f65-cc68-b742-3fb5-053e0aa9e05f/screen1136x1136.jpeg', u'http://a3.mzstatic.com/us/r30/Purple4/v4/c5/36/5a/c5365a60-ec4f-…	Tim Mabbott	None	[u'iPadThirdGen4G', u'iPhone4S', u'iPadMini4G', u'iPhone5', u'iPhone4', u'iPad23G', u'iPhone5s', u'iPhone-3GS', u'iPhone5c', u'iPadFourthGen4G']	Glance.	4+	Glance.	https://itunes.apple.com/us/app/glance./id660918024?mt=8&uo=4	0	4	1.0	software
676372430	676372433	Aleksander Bekker	https://itunes.apple.com/us/artist/aleksander-bekker/id676372433?uo=4	http://a1138.phobos.apple.com/us/r30/Purple6/v4/23/cc/c1/23ccc135-5a3b-6ac6-60e2-51acd58ae1be/mzl.xgdkqxdh.png	http://a1138.phobos.apple.com/us/r30/Purple6/v4/23/cc/c1/23ccc135-5a3b-6ac6-60e2-51acd58ae1be/mzl.xgdkqxdh.png	http://a1704.phobos.apple.com/us/r30/Purple/v4/f9/f6/43/f9f64389-459a-8bda-b212-822cb040d061/normal.png	4.5	4.5	ly.edib.edibly	4+	USD	Find out what your food is really made of. Identify vitamins, minerals, as well as other nutrients that are good for you and eat healthier by avoiding trans fats, food preservatives, artificial sweeteners, colorants, and other unhealthy chemical food additives.\\Edibly helps you eat healthy by allowing you to...\~ scan a barcode of a product off the grocery shelf to get a breakdown of its nutriti…	[u'iosUniversal']	6091562	Free	[u'6013', u'6023']	[u'Health & Fitness', u'Food & Drink']	[u'http://a1.mzstatic.com/us/r30/Purple6/v4/67/f1/aa/67f1aaea-126b-8aab-97a3-9112105e888b/screen480x480.jpeg', u'http://a5.mzstatic.com/us/r30/Purple6/v4/08/fa/ba/08faba77-8b27-bd82-8cbf-dc8b44167445/screen480x480.jpeg', u'http://a5.mzstatic.com/us/r30/Purple6/v4/7a/a7/dc/7aa7dc1c-90c0-d44a-97a0-cd172d421c62/screen480x480.jpeg', u'http://a1.mzstatic.com/us/r30/Purple6/v4/10/a6/e9/10a6e9a4-0d93-47…	False	software	[u'EN']	0.0	6013	Health & Fitness	2013-07-31T18:15:12Z	- Improved usability.\- Feedback loop.\- Bug fixes.	[u'http://a1.mzstatic.com/us/r30/Purple/v4/cc/43/c9/cc43c904-da01-847a-0ca7-0e00800fcc7a/screen1136x1136.jpeg', u'http://a3.mzstatic.com/us/r30/Purple4/v4/59/ac/b0/59acb00f-1cbe-7bb4-358e-de9afc630717/screen1136x1136.jpeg', u'http://a3.mzstatic.com/us/r30/Purple/v4/f8/74/cb/f874cb66-e9ae-7243-0611-f8478b2cd698/screen320x320.jpeg', u'http://a2.mzstatic.com/us/r30/Purple4/v4/ca/b9/fe/cab9fe56-5de8-…	Aleksander Bekker	http://blog.edib.ly/	[u'iPodTouchFifthGen', u'iPhone5s', u'iPhone5', u'iPadThirdGen', u'iPad23G', u'iPhone4', u'iPadMini', u'iPadFourthGen', u'iPhone5c', u'iPadThirdGen4G', u'iPhone4S', u'iPadFourthGen4G', u'iPad3G', u'iPhone-3GS', u'iPad2Wifi', u'iPodTouchourthGen', u'iPadMini4G', u'iPodTouchThirdGen', u'iPadWifi']	Edibly - Ingredient Food Scanner for a Healthy Diet	4+	Edibly - Ingredient Food Scanner for a Healthy Diet	https://itunes.apple.com/us/app/edibly-ingredient-food-scanner/id676372430?mt=8&uo=4	11	6	0.3.5	software
507460242	380868134	The Lost Project	https://itunes.apple.com/us/artist/the-lost-project/id380868134?uo=4	http://a494.phobos.apple.com/us/r30/Purple/v4/15/5a/08/155a0811-d835-bcbe-85ce-4707a6c00401/mza_3693277891743783003.jpg	http://a494.phobos.apple.com/us/r30/Purple/v4/15/5a/08/155a0811-d835-bcbe-85ce-4707a6c00401/mza_3693277891743783003.jpg	http://a1168.phobos.apple.com/us/r30/Purple/v4/57/0f/23/570f23cd-d959-9e14-adfc-49883626b638/icon_iphone.png	4.0	4.0	com.thelostproject.karmaline	4+	USD	Sometimes you do something good. \Sometimes you do something bad.\\Karma Line allows you to keep track of your everyday actions. An indicator will remind you if you have performed more positive or negative actions. Nothing more. Nothing less.\\The dynamic interface of the application will reflect your karma value. If you have contributed with a lot of positive actions then the interface will be n…	[u'iosUniversal']	16657716	Free	[u'6013', u'6012']	[u'Health & Fitness', u'Lifestyle']	[u'http://a5.mzstatic.com/us/r30/Purple/v4/ae/c1/1b/aec11b35-4624-c2ad-5718-c6f2255dcfad/screen480x480.jpeg', u'http://a2.mzstatic.com/us/r30/Purple/v4/6a/09/7d/6a097d28-cb7f-f089-a7f1-fbf0396c02b4/screen480x480.jpeg', u'http://a4.mzstatic.com/us/r30/Purple/v4/1a/ae/e0/1aaee093-1508-b793-31fc-4810d788b2c1/screen480x480.jpeg', u'http://a4.mzstatic.com/us/r30/Purple/v4/84/8d/da/848dda80-80cf-df3a-8…	False	software	[u'EN', u'FR', u'DE', u'IT', u'JA', u'KO', u'PT', u'RU', u'ZH', u'ES', u'SV', u'ZH']	0.0	6013	Health & Fitness	2012-05-15T20:45:41Z	None	[u'http://a5.mzstatic.com/us/r30/Purple/v4/72/c1/53/72c1539c-cde0-8cd4-8ce4-d293a7fb9806/screen320x480.jpeg', u'http://a4.mzstatic.com/us/r30/Purple/v4/55/66/03/556603fe-b9fe-5876-c55e-11d239bde2ae/screen320x480.jpeg', u'http://a4.mzstatic.com/us/r30/Purple/v4/28/bd/f3/28bdf3a3-eabe-a45e-9bd7-4e89ef667ae6/screen320x480.jpeg', u'http://a5.mzstatic.com/us/r30/Purple/v4/8a/9d/3e/8a9d3ede-2c04-fed0-c…	Alan Dalessi	http://www.thelostproject.com/karmaline/	[u'iPod-touch-with-mic', u'iPhone5c', u'iPhone5', u'iPadMini', u'iPad23G', u'iPodTouchourthGen', u'iPodTouchThirdGen', u'iPadFourthGen4G', u'iPadFourthGen', u'iPhone5s', u'iPad3G', u'iPhone-3GS', u'iPadWifi', u'iPadMini4G', u'iPodTouchFifthGen', u'iPadThirdGen4G', u'iPadThirdGen', u'iPhone-3G', u'iPhone4', u'iPhone4S', u'iPad2Wifi']	Karma Line	4+	Karma Line	https://itunes.apple.com/us/app/karma-line/id507460242?mt=8&uo=4	7	7	1.0	software
419623299	403120180	ITGenerations inc	https://itunes.apple.com/us/artist/itgenerations-inc/id403120180?uo=4	http://a109.phobos.apple.com/us/r30/Purple/v4/28/9a/7a/289a7a69-430f-eecb-bdb8-cd7f39423b8c/mzm.nxslofnk.png	http://a109.phobos.apple.com/us/r30/Purple/v4/28/9a/7a/289a7a69-430f-eecb-bdb8-cd7f39423b8c/mzm.nxslofnk.png	http://a428.phobos.apple.com/us/r30/Purple/v4/73/03/19/730319e7-a8f9-2b73-081b-b0dc51e0bc13/Icon.png	2.5	3.0	com.leadswaves.Couch-5K	4+	USD	*****Limited time Discount of 1.99 cent*****\\*****Got 10000 hits in one week*****\\This app can transform you from couch potato to marathon runner.\\The couch to 5K app supplies visual and audio cues so you know when to walk and when to run, without\having to keep track of time and intervals. At the same time, you can listen to your own music. The app\keeps track of your progress, starting you o…	[u'iosUniversal']	8937997	$0.99	[u'6013', u'6012']	[u'Health & Fitness', u'Lifestyle']	[u'http://a1.mzstatic.com/us/r30/Purple/v4/3f/da/2b/3fda2bec-8a08-5aa6-684a-72d9a45eb230/screen480x480.jpeg', u'http://a3.mzstatic.com/us/r30/Purple/v4/8c/1b/eb/8c1beb2b-2189-c274-fac9-42881dd6243c/screen480x480.jpeg', u'http://a1.mzstatic.com/us/r30/Purple/v4/40/05/c5/4005c5f0-f412-bbe9-9da6-c6ced99e4691/screen480x480.jpeg', u'http://a5.mzstatic.com/us/r30/Purple/v4/6a/e9/a8/6ae9a845-a05c-0c6c-4…	False	software	[u'EN']	0.99	6013	Health & Fitness	2011-02-17T01:47:17Z	Facebook Fixed\More Sharing Options\No More pauses in workout in sleep Mode\Fixed for iOS 5.1.1	[u'http://a5.mzstatic.com/us/r30/Purple/v4/92/0b/e7/920be724-3c5d-a9be-3f71-b5fd560556f0/screen320x480.jpeg', u'http://a5.mzstatic.com/us/r30/Purple/v4/a0/d3/96/a0d396db-1c06-651d-6ccb-089986e41ddf/screen320x480.jpeg', u'http://a1.mzstatic.com/us/r30/Purple/v4/bf/99/78/bf9978c8-4207-a679-0ecc-ebabd3efbe86/screen320x480.jpeg', u'http://a3.mzstatic.com/us/r30/Purple/v4/9b/f1/c0/9bf1c09f-1d53-1b71-9…	ITGenerations inc	http://www.mobilemediacity.com/couch-to-5k-workout/	[u'iPhone4S', u'iPadMini4G', u'iPhone4', u'iPodTouchThirdGen', u'iPhone', u'iPhone5', u'iPad23G', u'iPhone-3GS', u'iPadFourthGen4G', u'iPodTouchourthGen', u'iPadThirdGen4G', u'iPad3G', u'iPadWifi', u'iPod-touch-with-mic', u'iPadMini', u'iPadFourthGen', u'iPadThirdGen', u'iPod-touch', u'iPhone5c', u'iPodTouchFifthGen', u'iPad2Wifi', u'iPhone5s', u'iPhone-3G']	Couch To 5K Workout	4+	Couch To 5K Workout	https://itunes.apple.com/us/app/couch-to-5k-workout/id419623299?mt=8&uo=4	268	34	1.9	software
534590966	534590969	Digiscape	https://itunes.apple.com/us/artist/digiscape/id534590969?uo=4	http://a167.phobos.apple.com/us/r30/Purple/v4/f8/5c/dc/f85cdcc2-bc58-e612-6c13-77b92a75b43d/mzl.dogusacj.png	http://a167.phobos.apple.com/us/r30/Purple/v4/f8/5c/dc/f85cdcc2-bc58-e612-6c13-77b92a75b43d/mzl.dogusacj.png	http://a757.phobos.apple.com/us/r30/Purple/v4/ce/1d/4f/ce1d4fef-5c89-54d1-e5bf-dedcad05a0c8/RacketMateIcon57.png	None	None	uk.co.digiscape.Racket-Mate	4+	USD	Racket Mate is a utility for recording the results of a regular squash/racketball fixture between two players.\\It allows the user to record the overall outcome of each match along with the games won by each player, the number of games won to love & any "no-shows" by either player.\\The app calculates points based on the results entered and builds a range of stats tables to allow the players to t…	[]	123720	Free	[u'6013', u'6004']	[u'Health & Fitness', u'Sports']	[]	False	software	[u'EN']	0.0	6013	Health & Fitness	2012-06-15T19:27:22Z	Extra result information displayed on results list.\\Bug fixes.	[u'http://a3.mzstatic.com/us/r30/Purple/v4/d4/01/63/d40163ea-6694-8be5-76cc-61909e3e4e19/screen320x480.jpeg', u'http://a4.mzstatic.com/us/r30/Purple/v4/e3/19/f1/e319f1a5-b1fe-37df-b75f-02ed7f6cb8e6/screen320x480.jpeg', u'http://a5.mzstatic.com/us/r30/Purple/v4/c5/e8/5b/c5e85b73-2c3d-ca59-466a-70ffb01f2791/screen320x480.jpeg', u'http://a3.mzstatic.com/us/r30/Purple/v4/d3/7a/2f/d37a2f23-534a-add5-9…	Chris Williams	None	[u'iPodTouchFifthGen', u'iPadFourthGen', u'iPhone5s', u'iPadThirdGen4G', u'iPadThirdGen', u'iPhone5', u'iPodTouchThirdGen', u'iPad23G', u'iPadMini', u'iPhone-3GS', u'iPadMini4G', u'iPadFourthGen4G', u'iPhone4S', u'iPad2Wifi', u'iPodTouchourthGen', u'iPadWifi', u'iPhone4', u'iPad3G', u'iPhone5c']	Racket Mate	4+	Racket Mate	https://itunes.apple.com/us/app/racket-mate/id534590966?mt=8&uo=4	0	0	1.2	software
752765894	516300033	University of Missouri - St. Louis	https://itunes.apple.com/us/artist/university-missouri-st.-louis/id516300033?uo=4	http://a1958.phobos.apple.com/us/r30/Purple/v4/df/15/c1/df15c16b-b35c-8dbb-68aa-bc1b6e2eb62a/mzl.ghssmaif.png	http://a1958.phobos.apple.com/us/r30/Purple/v4/df/15/c1/df15c16b-b35c-8dbb-68aa-bc1b6e2eb62a/mzl.ghssmaif.png	http://a1942.phobos.apple.com/us/r30/Purple6/v4/f5/b5/6d/f5b56d56-8ec8-5ea1-bcaf-ac587d82037c/Icon.png	None	4.5	com.umsl.lifeguard	4+	USD	Suicide Lifeguard is intended for anyone concerned that someone they know may be thinking of suicide. It provides information on:\ • How to recognize warning signs of suicide\ • How to ask about suicidal thoughts and/or intentions\ • How to respond and\ • Where to refer\\Features include:\ • Immediate connection to the National Suicide Prevention Lifeline \ • Specific resources for: \ o Military/…	[u'iosUniversal']	9567386	Free	[u'6013', u'6020']	[u'Health & Fitness', u'Medical']	[u'http://a1.mzstatic.com/us/r30/Purple6/v4/8b/b7/72/8bb772b4-b190-e65b-f145-ada65c7895fd/screen480x480.jpeg', u'http://a3.mzstatic.com/us/r30/Purple/v4/a7/d0/9a/a7d09a15-fbda-413c-803b-8b34e066fc7f/screen480x480.jpeg']	False	software	[u'EN']	0.0	6013	Health & Fitness	2013-11-21T04:30:49Z	None	[u'http://a5.mzstatic.com/us/r30/Purple/v4/b3/8c/04/b38c0415-8dd0-bdf5-51cc-5b9f76110cd5/screen1136x1136.jpeg']	University of Missouri-St. Louis	None	[u'iPodTouchourthGen', u'iPadMini4G', u'iPadFourthGen4G', u'iPadThirdGen4G', u'iPhone-3GS', u'iPhone4', u'iPhone5', u'iPad2Wifi', u'iPadMini', u'iPhone4S', u'iPhone5s', u'iPadThirdGen', u'iPhone5c', u'iPad23G', u'iPodTouchFifthGen', u'iPadFourthGen']	Suicide Lifeguard	4+	Suicide Lifeguard	https://itunes.apple.com/us/app/suicide-lifeguard/id752765894?mt=8&uo=4	0	4	1.0	software
908557214	842425254	heng wan	https://itunes.apple.com/us/artist/heng-wan/id842425254?uo=4	http://a1083.phobos.apple.com/us/r30/Purple4/v4/f5/2f/16/f52f16c2-d32b-235b-002a-49d18faacc97/mzl.xmwotffc.png	http://a1083.phobos.apple.com/us/r30/Purple4/v4/f5/2f/16/f52f16c2-d32b-235b-002a-49d18faacc97/mzl.xmwotffc.png	http://a1498.phobos.apple.com/us/r30/Purple6/v4/0c/7e/f1/0c7ef1d8-f110-0a77-8c97-a2e62b5b7f43/AppIcon57x57.png	None	None	com.gzgamut.gz.Keefit	4+	USD	We would like to welcome you into the world of app- track your daily activity and inspires you to live a healthier life with the new sports system Keefit+ by keeproduct. \Keefit+ by keeproduct is a sports system,we can Input some sport data daily. \Track your daily activity just like your steps,distance,calories burned and then reminds you to move when you're been inactive. \Track how much and ho…	[]	3070116	Free	[u'6013', u'6004']	[u'Health & Fitness', u'Sports']	[]	False	software	[u'EN']	0.0	6013	Health & Fitness	2014-08-18T19:58:30Z	None	[u'http://a3.mzstatic.com/us/r30/Purple5/v4/8c/0d/a9/8c0da9ae-a420-c04e-06f9-bdee623e7ace/screen1136x1136.jpeg', u'http://a2.mzstatic.com/us/r30/Purple4/v4/03/d2/06/03d206d6-4178-32f0-cae5-9cb17860e928/screen1136x1136.jpeg', u'http://a5.mzstatic.com/us/r30/Purple2/v4/36/c4/dd/36c4dd25-5b55-22bc-3053-e17ae92cf1d4/screen1136x1136.jpeg', u'http://a5.mzstatic.com/us/r30/Purple6/v4/48/31/0c/48310c17-2…	heng wan	None	[u'iPhone4', u'iPodTouchourthGen', u'iPadThirdGen', u'iPadFourthGen4G', u'iPad23G', u'iPhone5', u'iPad2Wifi', u'iPodTouchFifthGen', u'iPadMini', u'iPadMini4G', u'iPhone4S', u'iPhone5c', u'iPhone5s', u'iPadFourthGen', u'iPadThirdGen4G', u'iPhone-3GS']	Keefit+ Fitness	4+	Keefit+ Fitness	https://itunes.apple.com/us/app/keefit+-fitness/id908557214?mt=8&uo=4	0	0	1.3.1	software
704280134	633999025	Project Five Design	https://itunes.apple.com/us/artist/project-five-design/id633999025?uo=4	http://a1871.phobos.apple.com/us/r30/Purple3/v4/66/cc/c7/66ccc7f9-cca1-34d9-437f-989fbec2a557/mzl.aesgktnx.png	http://a1871.phobos.apple.com/us/r30/Purple3/v4/66/cc/c7/66ccc7f9-cca1-34d9-437f-989fbec2a557/mzl.aesgktnx.png	http://a222.phobos.apple.com/us/r30/Purple3/v4/a6/a9/8e/a6a98ec7-9697-b192-5040-cca7c47558c0/icon.png	None	None	com.hetframe.app	4+	USD	Framen is een nieuwe manier om met jezelf en het leven om te gaan. Zowel het westers psychotherapeutisch denken als het oosters meditatieve handelen krijgt een concrete toepassing. \\Deze app is een eerste uitwerking hiervan. Framen is effectief, eenvoudig en op ieder gewenst moment te gebruiken. \\Voor meer frame-mogelijkheden, zie onze website: www.het-frame.nl.	[u'iosUniversal']	9384311	Free	[u'6013']	[u'Health & Fitness']	[u'http://a1.mzstatic.com/us/r30/Purple1/v4/c2/b6/3a/c2b63a7c-a79d-4e01-c5e5-8c534ec626c5/screen480x480.jpeg']	False	software	[u'EN']	0.0	6013	Health & Fitness	2013-09-18T19:58:37Z	Het Frame trajecten uitgebreid en bijgewerkt.	[u'http://a3.mzstatic.com/us/r30/Purple3/v4/ad/95/68/ad956812-89b1-60b1-afd5-3499eaa6bcf7/screen322x572.jpeg']	Project Five Design V.O.F.	http://het-frame.nl	[u'iPhone4S', u'iPadMini', u'iPhone5', u'iPodTouchourthGen', u'iPadFourthGen4G', u'iPhone5c', u'iPodTouchFifthGen', u'iPadFourthGen', u'iPadThirdGen4G', u'iPad2Wifi', u'iPhone5s', u'iPhone-3GS', u'iPadThirdGen', u'iPhone4', u'iPad23G', u'iPadMini4G']	Framen	4+	Framen	https://itunes.apple.com/us/app/framen/id704280134?mt=8&uo=4	0	0	1.3.0	software
732826090	732826093	Mika Rantakeisu	https://itunes.apple.com/us/artist/mika-rantakeisu/id732826093?uo=4	http://a1394.phobos.apple.com/us/r30/Purple4/v4/66/16/2d/66162d76-ecc8-a824-8d1a-7b6ea3ec92ad/mzl.unkrujse.png	http://a1394.phobos.apple.com/us/r30/Purple4/v4/66/16/2d/66162d76-ecc8-a824-8d1a-7b6ea3ec92ad/mzl.unkrujse.png	http://a98.phobos.apple.com/us/r30/Purple/v4/f3/ab/b5/f3abb50c-14ec-5252-1c38-fca2488009a6/mindfulness_icon.png	None	None	com.mindfulness.Mindfulness-Sovellus	4+	USD	Mindfulness as a psychological concept is the focusing of attention and awareness, based on the concept of mindfulness in Buddhist meditation.\\This app contains Mindfulness exercises in form of text and recordings. User can set likes of http://www.mindfulness-sivut.fi to they facebook pages and tweet about http://www.mindfulness-sivut.fi to twitter.	[]	7457149	Free	[u'6013', u'6017']	[u'Health & Fitness', u'Education']	[]	False	software	[u'EN']	0.0	6013	Health & Fitness	2013-11-07T05:49:03Z	Different functionallity	[u'http://a5.mzstatic.com/us/r30/Purple4/v4/cd/37/aa/cd37aa4c-fcb3-ca4e-bbe1-0fe591c227c0/screen322x572.jpeg']	Mika Rantakeisu	None	[u'iPhone5s', u'iPodTouchFifthGen', u'iPad23G', u'iPadFourthGen', u'iPhone-3GS', u'iPadMini', u'iPhone5', u'iPadThirdGen4G', u'iPadFourthGen4G', u'iPadThirdGen', u'iPhone4S', u'iPhone5c', u'iPodTouchourthGen', u'iPhone4', u'iPad2Wifi', u'iPadMini4G']	Mindfulness	4+	Mindfulness	https://itunes.apple.com/us/app/mindfulness/id732826090?mt=8&uo=4	0	0	2.0	software
906610726	508630487	ComplyRx, LLC	https://itunes.apple.com/us/artist/complyrx-llc/id508630487?uo=4	http://a609.phobos.apple.com/us/r30/Purple3/v4/eb/a8/86/eba88624-8b4e-f118-7504-c6557470c2e6/mzl.nukqydpd.png	http://a609.phobos.apple.com/us/r30/Purple3/v4/eb/a8/86/eba88624-8b4e-f118-7504-c6557470c2e6/mzl.nukqydpd.png	http://a1586.phobos.apple.com/us/r30/Purple3/v4/ee/b9/c3/eeb9c3f9-4bfc-e524-dcb9-fa497d6788c0/AppIconRBA57x57.png	None	None	com.complyrx.healthsystem.rba	4+	USD	The RBA Benefits mobile app platform is a one-stop-shop for your health management needs, brought\\to you by Russ Blakely & Associates and your employer.\\RBA Benefits is designed to accommodate your specific healthcare & wellness needs and includes: \\- Access to health and wellness services, anywhere and at any time.\\- Member Organization messaging and announcements.\\- Capability to create an…	[u'iosUniversal']	3269838	Free	[u'6013']	[u'Health & Fitness']	[u'http://a2.mzstatic.com/us/r30/Purple1/v4/d6/f1/a9/d6f1a902-1e1b-1ca1-1c9b-18c2f9acbbfb/screen480x480.jpeg', u'http://a4.mzstatic.com/us/r30/Purple1/v4/eb/a5/69/eba569ab-60f4-6798-d2c9-6b9b8af4c51d/screen480x480.jpeg', u'http://a5.mzstatic.com/us/r30/Purple3/v4/6d/e7/71/6de7711f-fa68-813c-1438-1cfddfc3cb2b/screen480x480.jpeg', u'http://a3.mzstatic.com/us/r30/Purple1/v4/bd/fb/51/bdfb513a-644d-db…	False	software	[u'EN']	0.0	6013	Health & Fitness	2014-08-15T01:20:57Z	App workflow modifications, enriched messaging functionality.	[u'http://a4.mzstatic.com/us/r30/Purple3/v4/d3/ea/01/d3ea0158-774f-389b-d65a-ffb6149fcfd1/screen1136x1136.jpeg', u'http://a2.mzstatic.com/us/r30/Purple3/v4/cc/11/95/cc119570-5428-51ad-7fa8-0ac65e06777a/screen1136x1136.jpeg', u'http://a1.mzstatic.com/us/r30/Purple3/v4/59/06/e4/5906e4a4-9009-1b70-d837-d160895e440f/screen1136x1136.jpeg', u'http://a5.mzstatic.com/us/r30/Purple1/v4/5b/74/f7/5b74f7bd-e…	ComplyRx, LLC	http://complyrx.com	[u'iPodTouchourthGen', u'iPad23G', u'iPhone4S', u'iPhone5s', u'iPhone5', u'iPad2Wifi', u'iPadThirdGen4G', u'iPodTouchFifthGen', u'iPhone4', u'iPadThirdGen', u'iPadFourthGen', u'iPadMini', u'iPadFourthGen4G', u'iPhone-3GS', u'iPadMini4G', u'iPhone5c']	RBA Benefits	4+	RBA Benefits	https://itunes.apple.com/us/app/rba-benefits/id906610726?mt=8&uo=4	0	0	2.3	software
847457154	621569372	Alina Yeremenko	https://itunes.apple.com/us/artist/alina-yeremenko/id621569372?uo=4	http://a1253.phobos.apple.com/us/r30/Purple4/v4/af/2f/54/af2f5464-ea0e-a73c-2b2e-0d3589baaf18/mzl.dttydvrv.png	http://a1253.phobos.apple.com/us/r30/Purple4/v4/af/2f/54/af2f5464-ea0e-a73c-2b2e-0d3589baaf18/mzl.dttydvrv.png	http://a895.phobos.apple.com/us/r30/Purple4/v4/13/c1/27/13c127b4-7867-8a83-1224-15bda9d6a42c/AppIcon76x76_ipad.png	None	None	HD-Web-Services.mystatsipaden	4+	USD	Diet Calculator PRO will help you lose weight. Many tests included:\\~ Ideal Weight Calculator\~ Body Composition Test\~ Body Fat Percentage Test\~ Minimal Calories Per Day Test\~ Are you Overweight Test\~ How Fast Can I Lose Weight Test\~ Weight loss For Certain Date Test\+ More\\ Download Now!	[]	3539906	$3.99	[u'6013', u'6020']	[u'Health & Fitness', u'Medical']	[u'http://a3.mzstatic.com/us/r30/Purple/v4/0d/44/a6/0d44a6b0-7274-9110-ee89-79acf8df943f/screen480x480.jpeg', u'http://a5.mzstatic.com/us/r30/Purple6/v4/2e/a7/c0/2ea7c00a-c40c-1b57-0565-fdc52ed6f61e/screen480x480.jpeg', u'http://a4.mzstatic.com/us/r30/Purple/v4/21/d1/c1/21d1c125-205d-da2f-12c1-dd290c866d49/screen480x480.jpeg', u'http://a4.mzstatic.com/us/r30/Purple/v4/af/0d/ac/af0dac1f-b8f7-78d8-…	False	software	[u'EN']	3.99	6013	Health & Fitness	2014-04-01T18:54:21Z	- Minor Changes	[]	Alina Yeremenko	None	[u'iPadFourthGen4G', u'iPadMini', u'iPad2Wifi', u'iPadFourthGen', u'iPad23G', u'iPadMini4G', u'iPadThirdGen', u'iPadThirdGen4G']	DIET CALCULATOR PRO - RMR, BMI, BODY FAT & MORE	4+	DIET CALCULATOR PRO - RMR, BMI, BODY FAT & MORE	https://itunes.apple.com/us/app/diet-calculator-pro-rmr-bmi/id847457154?mt=8&uo=4	0	0	1.2	software
601934254	601934257	GROUP EIGHT CORPORATION	https://itunes.apple.com/us/artist/group-eight-corporation/id601934257?uo=4	http://a868.phobos.apple.com/us/r30/Purple/v4/c7/c8/1e/c7c81e60-e45a-befe-ab62-3299e491fa9e/mzl.yezdwimj.png	http://a868.phobos.apple.com/us/r30/Purple/v4/c7/c8/1e/c7c81e60-e45a-befe-ab62-3299e491fa9e/mzl.yezdwimj.png	http://a307.phobos.apple.com/us/r30/Purple2/v4/4a/3b/de/4a3bde95-4a95-f2fc-9d77-62272952c122/LZLogo_57x57.png	None	None	company.groupeight.com.au.liangzi	4+	USD	Liangzi Health Oasis iPhone App	[]	36071429	Free	[u'6013', u'6012']	[u'Health & Fitness', u'Lifestyle']	[]	False	software	[u'EN']	0.0	6013	Health & Fitness	2013-02-17T05:35:55Z	None	[u'http://a4.mzstatic.com/us/r30/Purple2/v4/c6/32/b2/c632b26b-d348-0705-7543-3893d4678817/screen1136x1136.jpeg']	GROUP EIGHT CORPORATION PTY LTD	None	[u'iPhone5', u'iPodTouchFifthGen', u'iPhone4S', u'iPadWifi', u'iPhone-3GS', u'iPadFourthGen4G', u'iPad23G', u'iPadFourthGen', u'iPodTouchourthGen', u'iPhone5s', u'iPhone4', u'iPad2Wifi', u'iPadThirdGen', u'iPodTouchThirdGen', u'iPadMini', u'iPhone5c', u'iPadThirdGen4G', u'iPadMini4G', u'iPad3G']	Liangzi Health Oasis Lite	4+	Liangzi Health Oasis Lite	https://itunes.apple.com/us/app/liangzi-health-oasis-lite/id601934254?mt=8&uo=4	0	0	1.0.0	software
596531304	384311080	Rebecca Indla	https://itunes.apple.com/us/artist/rebecca-indla/id384311080?uo=4	http://a215.phobos.apple.com/us/r30/Purple/v4/c7/5f/fc/c75ffc94-d4ed-a8a7-9976-2a99f1024201/mzl.clzvvkrl.png	http://a215.phobos.apple.com/us/r30/Purple/v4/c7/5f/fc/c75ffc94-d4ed-a8a7-9976-2a99f1024201/mzl.clzvvkrl.png	http://a835.phobos.apple.com/us/r30/Purple/v4/c8/20/0e/c8200e80-45bf-eaa6-ca61-b5d4b1e6b7aa/Vegan57.png	None	1.0	com.jrjasoftwaresolutions.Vegans	4+	USD	CURRENTLY DOWNLOADED IN MORE THAN 30 COUNTRIES WORLDWIDE\\Being a developer and a vegetarian myself, I know how hard it is to find the right balance of proteins, carbohydrates, vitamins, minerals, fats in my diet. Proteins seem to be a challenge for vegans in general, since meat/dairy products are not an option. Nutrition for Vegans, is an effort to help all those vegans to learn about the nutrit…	[u'iosUniversal']	6387868	$0.99	[u'6013']	[u'Health & Fitness']	[u'http://a2.mzstatic.com/us/r30/Purple/v4/f2/62/c8/f262c84e-ef37-ac28-e445-c2f7d7a9c209/screen480x480.jpeg', u'http://a5.mzstatic.com/us/r30/Purple/v4/d4/53/ad/d453ad18-25dc-9050-6f6b-f4d612ccf28d/screen480x480.jpeg', u'http://a3.mzstatic.com/us/r30/Purple/v4/db/d8/97/dbd8979e-0d8f-beb4-6afc-d559256eb338/screen480x480.jpeg']	False	software	[u'EN']	0.99	6013	Health & Fitness	2013-01-31T02:05:51Z	None	[u'http://a5.mzstatic.com/us/r30/Purple/v4/e3/7c/16/e37c16d5-abbf-5754-9409-934ccc742a1f/screen568x568.jpeg', u'http://a1.mzstatic.com/us/r30/Purple/v4/e4/71/d4/e471d4c6-0d73-bf8a-2891-decfa02290d0/screen568x568.jpeg', u'http://a4.mzstatic.com/us/r30/Purple/v4/f5/e0/32/f5e0320e-d9b3-5324-7239-3a38fb4180fe/screen568x568.jpeg']	Rebecca Indla	http://sites.google.com/site/jrjasoftwaresolutions/	[u'iPhone5s', u'iPodTouchThirdGen', u'iPhone4S', u'iPadWifi', u'iPadThirdGen', u'iPodTouchFifthGen', u'iPhone5', u'iPadFourthGen', u'iPhone-3GS', u'iPadMini', u'iPhone4', u'iPadFourthGen4G', u'iPad3G', u'iPadThirdGen4G', u'iPadMini4G', u'iPodTouchourthGen', u'iPad23G', u'iPad2Wifi', u'iPhone5c']	Nutrition For Vegans	4+	Nutrition For Vegans	https://itunes.apple.com/us/app/nutrition-for-vegans/id596531304?mt=8&uo=4	0	1	1.0	software
672627385	668293913	Jacek Norbert	https://itunes.apple.com/us/artist/jacek-norbert/id668293913?uo=4	http://a1640.phobos.apple.com/us/r30/Purple/v4/a8/9c/0b/a89c0b43-0add-2eea-4341-7dd19df38606/mzl.mtpomqvu.png	http://a1640.phobos.apple.com/us/r30/Purple/v4/a8/9c/0b/a89c0b43-0add-2eea-4341-7dd19df38606/mzl.mtpomqvu.png	http://a1809.phobos.apple.com/us/r30/Purple6/v4/27/22/53/272253e6-ce33-307f-e014-fe2c4961033b/icon.png	None	None	com.iadventure.Zapotrzebowanie-kaloryczne	4+	USD	Want to lose weight or build muscle mass, but you don’t know how many calories you should consume to achieve your goal?\\This application using the data, entered in a very simple way; calculates the RMR resting metabolic rate, which is further used to calculate the caloric intake: if you wish to loose weight, maintain weight or build muscle mass.\\Application functionality:\• Calculation of the d…	[]	3190149	$0.99	[u'6013', u'6012']	[u'Health & Fitness', u'Lifestyle']	[]	False	software	[u'EN']	0.99	6013	Health & Fitness	2013-07-19T01:38:07Z	None	[u'http://a2.mzstatic.com/us/r30/Purple/v4/54/17/3d/54173da5-5511-6f12-26e3-b4d917487be6/screen1136x1136.jpeg', u'http://a3.mzstatic.com/us/r30/Purple4/v4/2c/d6/6f/2cd66f7b-73a5-721a-2256-40b1f441bab4/screen1136x1136.jpeg', u'http://a3.mzstatic.com/us/r30/Purple6/v4/c6/24/53/c624539a-4da2-987d-6ef3-ce45f0987296/screen1136x1136.jpeg', u'http://a5.mzstatic.com/us/r30/Purple4/v4/2c/92/33/2c9233a8-f5…	Jacek Norbert	http://iadventure.pl	[u'iPhone4', u'iPodTouchourthGen', u'iPad23G', u'iPadThirdGen', u'iPadFourthGen4G', u'iPhone-3GS', u'iPhone5c', u'iPhone5', u'iPadFourthGen', u'iPadMini', u'iPodTouchFifthGen', u'iPadWifi', u'iPadMini4G', u'iPad2Wifi', u'iPhone4S', u'iPadThirdGen4G', u'iPodTouchThirdGen', u'iPad3G', u'iPhone5s']	Calories Counter-diet	4+	Calories Counter-diet	https://itunes.apple.com/us/app/calories-counter-diet/id672627385?mt=8&uo=4	0	0	1.0	software
920821273	903260603	Flyering S.A.	https://itunes.apple.com/us/artist/flyering-s.a./id903260603?uo=4	http://a156.phobos.apple.com/us/r30/Purple4/v4/34/ea/6f/34ea6f51-17a5-d278-8100-6b7446742fd1/pr_source.jpg?downloadKey=1417725097_3303aad192f58121c4e358a6a97fe7f3	http://a156.phobos.apple.com/us/r30/Purple4/v4/34/ea/6f/34ea6f51-17a5-d278-8100-6b7446742fd1/pr_source.jpg?downloadKey=1417725097_3303aad192f58121c4e358a6a97fe7f3	http://a568.phobos.apple.com/us/r30/Purple1/v4/ff/00/7c/ff007c5e-96da-0cf7-6aee-c3b083c25f72/icon.png	None	None	com.flyering.Kronos.HematoOnco2014	4+	USD	App Oficial del XIII Congreso Internacional de Hematología y Oncología 2014 que se llevará a cabo durante los días 16, 17, 18 y 19 de octubre de 2014 en Hotel Hard Rock Punta Cana - República Dominicana.\\La aplicación contiene:\\- Cronograma de actividades.\- Agenda personal.\- Biografía de ponentes y oradores.\- Material de descarga.\- Chat privado de los asistentes al Congreso.\- Encuestas.\- …	[u'iosUniversal']	4858174	Free	[u'6013']	[u'Health & Fitness']	[u'http://a5.mzstatic.com/us/r30/Purple3/v4/6d/15/d1/6d15d188-b92e-d2e3-6a9a-7569a8420a14/screen480x480.jpeg']	False	software	[u'EN', u'DE']	0.0	6013	Health & Fitness	2014-10-08T06:24:07Z	None	[u'http://a2.mzstatic.com/us/r30/Purple5/v4/84/93/fd/8493fdd4-9148-46ad-bf54-54e597f00f6e/screen1136x1136.jpeg']	Flyering S.A.	http://www.appkronos.com	[u'iPhone5', u'iPodTouchourthGen', u'iPadFourthGen4G', u'iPadFourthGen', u'iPhone5s', u'iPhone4S', u'iPadMini', u'iPadThirdGen4G', u'iPadMini4G', u'iPodTouchFifthGen', u'iPhone5c', u'iPadThirdGen', u'iPad23G', u'iPhone4', u'iPhone-3GS', u'iPad2Wifi']	XIII Congreso Internacional de Hematología y Oncología 2014	4+	XIII Congreso Internacional de Hematología y Oncología 2014	https://itunes.apple.com/us/app/xiii-congreso-internacional/id920821273?mt=8&uo=4	0	0	1.0.44	software
399166467	325075390	i-mobilize, inc.	https://itunes.apple.com/us/artist/i-mobilize-inc./id325075390?uo=4	http://a1190.phobos.apple.com/us/r30/Purple/20/c1/ed/mzl.qwowhokc.png	http://a1190.phobos.apple.com/us/r30/Purple/20/c1/ed/mzl.qwowhokc.png	http://a1408.phobos.apple.com/us/r30/Purple/a0/88/51/mzi.wkvlbzdr.png	None	4.0	com.i-mobilize.southbeach	4+	USD	This video from Miami South Beach resident Janis Saffell has great variety—both step aerobics and creative hi/lo aerobics. To grab your step, or not, is the only question here. Workout #1 has a 5-minute warm up and unique step moves that alternate on and off the step. Workout #2 is an absolutely jammin' hi/lo aerobics session with style, flare and attitude to spare, followed by a "South Beach Sla…	[u'iosUniversal']	731370734	$9.99	[u'6013', u'6012']	[u'Health & Fitness', u'Lifestyle']	[u'http://a2.mzstatic.com/us/r30/Purple/v4/fc/fc/49/fcfc4957-0c6b-6b91-934c-ddb323c13c9e/screen480x480.jpeg']	False	software	[u'EN']	9.99	6013	Health & Fitness	2010-10-25T22:58:42Z	New version fixes bugs while running under iOS 5.	[u'http://a2.mzstatic.com/us/r30/Purple/v4/d8/2d/f3/d82df38f-1359-9828-ca56-f0f8b2d7436f/screen320x480.jpeg', u'http://a2.mzstatic.com/us/r30/Purple/v4/fa/84/e5/fa84e52a-a233-3607-3a93-ab986ef4b932/screen320x480.jpeg']	i-mobilize.com Inc.	http://	[u'iPhone-3GS', u'iPodTouchThirdGen', u'iPadThirdGen4G', u'iPhone5c', u'iPhone4S', u'iPad2Wifi', u'iPadMini', u'iPadFourthGen4G', u'iPhone5s', u'iPodTouchourthGen', u'iPodTouchFifthGen', u'iPhone5', u'iPadThirdGen', u'iPhone4', u'iPad3G', u'iPadMini4G', u'iPadWifi', u'iPad23G', u'iPadFourthGen']	Janis Saffell South Beach Slam Workout App	4+	Janis Saffell South Beach Slam Workout App	https://itunes.apple.com/us/app/janis-saffell-south-beach/id399166467?mt=8&uo=4	0	1	4.0	software
460047419	449047077	Paolo Musso	https://itunes.apple.com/us/artist/paolo-musso/id449047077?uo=4	http://a966.phobos.apple.com/us/r30/Purple/94/6d/b4/mzl.ydppwfor.png	http://a966.phobos.apple.com/us/r30/Purple/94/6d/b4/mzl.ydppwfor.png	http://a1180.phobos.apple.com/us/r30/Purple/83/e8/ae/mzi.rznomctb.png	None	None	newappiphone.Italian-Calorie-Calculator---Diet	4+	USD	How to keep fit or loose weight?! This App will help you!\This is the most amusing, simple and scientific tool capable to support you on a good balanced and controlled diet!\You will choose your menu with joy!\♀ ♀ ♀ ♀\The diet is based on the classic method of calories counting, but beware: This app makes it easy and immediate! Automatic and accurate!\The scientific basis and the effectiveness of…	[u'iosUniversal']	3257017	$0.99	[u'6013', u'6004']	[u'Health & Fitness', u'Sports']	[u'http://a2.mzstatic.com/us/r30/Purple/v4/f9/b0/34/f9b03479-4451-0ccb-ef29-0cb5f5bf77a9/screen480x480.jpeg', u'http://a5.mzstatic.com/us/r30/Purple/v4/d5/7c/f1/d57cf1b8-aa85-7ca5-e279-dad55107e72f/screen480x480.jpeg', u'http://a5.mzstatic.com/us/r30/Purple/v4/db/d0/f0/dbd0f038-9707-f3cd-f4c4-88c6cc9598de/screen480x480.jpeg', u'http://a4.mzstatic.com/us/r30/Purple/v4/ff/ce/87/ffce87b0-b1a3-cdba-b…	False	software	[u'EN']	0.99	6013	Health & Fitness	2011-09-06T16:51:21Z	- minor bug fix	[u'http://a4.mzstatic.com/us/r30/Purple/v4/f1/f7/8a/f1f78ac3-5d3a-0bde-a961-c25a3e6e30cb/screen320x480.jpeg', u'http://a1.mzstatic.com/us/r30/Purple/v4/d6/28/d5/d628d529-86b4-9269-82a9-1dcc8af7884d/screen320x480.jpeg', u'http://a4.mzstatic.com/us/r30/Purple/v4/f3/49/23/f34923d0-8ce7-1432-e3b2-58754e5b45ed/screen320x480.jpeg', u'http://a3.mzstatic.com/us/r30/Purple/v4/ed/ee/e6/edeee66a-88d8-87bf-8…	Paolo Musso	http://newappiphone.altervista.org	[u'iPhone5', u'iPhone4S', u'iPhone4', u'iPadWifi', u'iPad23G', u'iPodTouchourthGen', u'iPadMini', u'iPhone-3G', u'iPhone-3GS', u'iPadMini4G', u'iPad2Wifi', u'iPodTouchThirdGen', u'iPod-touch-with-mic', u'iPhone5s', u'iPad3G', u'iPhone5c', u'iPadThirdGen', u'iPodTouchFifthGen', u'iPadFourthGen', u'iPadFourthGen4G', u'iPadThirdGen4G']	Italian Calorie Calculator & Diet	4+	Italian Calorie Calculator & Diet	https://itunes.apple.com/us/app/italian-calorie-calculator/id460047419?mt=8&uo=4	0	0	1.0.1	software
509962900	479530943	Arcelay and Associates LLP	https://itunes.apple.com/us/artist/arcelay-and-associates-llp/id479530943?uo=4	http://a1914.phobos.apple.com/us/r30/Purple/v4/22/d3/28/22d3287f-867c-f2cf-0b43-5b73b9c57aa4/1SlTc2pyRT5kvNN69bMOU0-temp-upload.vlliricm.jpg	http://a1914.phobos.apple.com/us/r30/Purple/v4/22/d3/28/22d3287f-867c-f2cf-0b43-5b73b9c57aa4/1SlTc2pyRT5kvNN69bMOU0-temp-upload.vlliricm.jpg	http://a1972.phobos.apple.com/us/r30/Purple/v4/ea/dc/5d/eadc5dd3-9ea5-3122-2b29-844c4831eb79/Icon.png	None	None	com.aalimited.safegpsprod1	4+	USD	Are you a sports enthusiast that spends long time alone? Are you a parent concerned about where your child is at a specific time of the day? Do you want to let your significant others know where you are? SafeGPS is an application that allows you to tell your “contacts” the GPS coordinates where you are.\\The application can be set to send a message at a specific time of the day; at a specific int…	[]	513413	$1.99	[u'6013', u'6012']	[u'Health & Fitness', u'Lifestyle']	[]	False	software	[u'EN']	1.99	6013	Health & Fitness	2012-03-19T04:52:47Z	Functionality is the same however in order to reach a bigger audience, we've updated our code to allow us to be more efficient and flexible in our pricing scheme.	[u'http://a1.mzstatic.com/us/r30/Purple/v4/46/58/63/46586339-4841-725e-8b52-551d54da2836/screen320x480.jpeg', u'http://a2.mzstatic.com/us/r30/Purple/v4/23/e3/e6/23e3e659-51e5-8cfe-31e4-835c3e3fbb3b/screen320x480.jpeg', u'http://a4.mzstatic.com/us/r30/Purple/v4/58/68/bf/5868bfe2-589d-bb3b-b2a7-e1efd9393864/screen320x480.jpeg']	Kelvin Arcelay	None	[u'iPhone4S', u'iPad3G', u'iPadMini4G', u'iPadWifi', u'iPodTouchourthGen', u'iPhone-3GS', u'iPhone5s', u'iPodTouchThirdGen', u'iPadFourthGen', u'iPadFourthGen4G', u'iPhone5c', u'iPhone5', u'iPad2Wifi', u'iPadMini', u'iPodTouchFifthGen', u'iPad23G', u'iPadThirdGen4G', u'iPhone4', u'iPadThirdGen']	SafeGps_	4+	SafeGps_	https://itunes.apple.com/us/app/safegps/id509962900?mt=8&uo=4	0	0	1.1	software
642048843	642048846	TranquilityTV, LLC	https://itunes.apple.com/us/artist/tranquilitytv-llc/id642048846?uo=4	http://a1597.phobos.apple.com/us/r30/Purple4/v4/45/94/59/459459fe-0725-3b05-663f-1e66eb70624a/mzl.xptdftzl.png	http://a1597.phobos.apple.com/us/r30/Purple4/v4/45/94/59/459459fe-0725-3b05-663f-1e66eb70624a/mzl.xptdftzl.png	http://a1612.phobos.apple.com/us/r30/Purple/v4/f7/b3/3e/f7b33e36-ef44-75b3-8f22-3b48b9e220c1/Icon.png	4.5	4.5	com.robbyleefeldman.TranquilityTV	4+	USD	Relax by taking a virtual vacation from stress as TranquilityTV transports you to the most beautiful places on earth with sophisticated nature film orchestrated to soothing, specially-composed music. It's guaranteed to relax you because of its 8-year history as a therapeutic and compelling TV channel in hospitals across America. TranquilityTV can lower blood pressure, slow heart rate, reduce musc…	[u'iosUniversal']	79696645	Free	[u'6013', u'6012']	[u'Health & Fitness', u'Lifestyle']	[u'http://a3.mzstatic.com/us/r30/Purple/v4/23/bb/65/23bb65c1-fffe-813a-57d9-328b519d3746/screen480x480.jpeg', u'http://a5.mzstatic.com/us/r30/Purple6/v4/f8/8b/42/f88b420b-7077-c9bc-93e9-aed8d3da09c6/screen480x480.jpeg', u'http://a5.mzstatic.com/us/r30/Purple6/v4/25/ab/4d/25ab4dc3-f5e6-499f-edab-008b4514e3cb/screen480x480.jpeg', u'http://a3.mzstatic.com/us/r30/Purple6/v4/15/c0/59/15c059fe-44de-7d1…	False	software	[u'EN']	0.0	6013	Health & Fitness	2013-09-17T21:00:59Z	Minor bug fixes	[u'http://a5.mzstatic.com/us/r30/Purple6/v4/42/69/90/42699063-1e06-1b9a-54b9-5fa5b3b0a9ee/screen1136x1136.jpeg', u'http://a4.mzstatic.com/us/r30/Purple/v4/d2/fe/0d/d2fe0d23-de7d-bc66-5421-7269eeaf5c6b/screen1136x1136.jpeg', u'http://a1.mzstatic.com/us/r30/Purple4/v4/ab/3d/47/ab3d4796-e151-8770-947a-cf8159a8885f/screen1136x1136.jpeg', u'http://a1.mzstatic.com/us/r30/Purple/v4/86/e2/3b/86e23b33-020…	TranquilityTV, LLC	None	[u'iPodTouchourthGen', u'iPhone5s', u'iPhone5c', u'iPad23G', u'iPadFourthGen', u'iPadMini', u'iPhone5', u'iPadThirdGen', u'iPhone4', u'iPadFourthGen4G', u'iPhone-3GS', u'iPhone4S', u'iPadMini4G', u'iPadThirdGen4G', u'iPodTouchFifthGen', u'iPad2Wifi']	TranquilityTV - Beautiful film with music	4+	TranquilityTV - Beautiful film with music	https://itunes.apple.com/us/app/tranquilitytv-beautiful-film/id642048843?mt=8&uo=4	27	22	1.0.3	software
366043848	337472902	Bradley Fullmer	https://itunes.apple.com/us/artist/bradley-fullmer/id337472902?uo=4	http://a656.phobos.apple.com/us/r30/Purple/v4/30/77/c1/3077c1f2-467a-8f5c-5fb0-dea73701cba9/mzm.ingugksc.png	http://a656.phobos.apple.com/us/r30/Purple/v4/30/77/c1/3077c1f2-467a-8f5c-5fb0-dea73701cba9/mzm.ingugksc.png	http://a1707.phobos.apple.com/us/r30/Purple/v4/a5/e4/fa/a5e4fa66-4bd7-e2ea-0369-14e7bc647c5b/icon_72.png	4.0	4.5	com.spotlightsix.ipad.progressivealarmclock	4+	USD	Progressive Alarm Clock will wake you up gently and gradually using the beautiful sounds of the Tibetan singing bowl. At the specified alarm time, the bells will begin to ring in a pre-defined pattern - starting out softly and slowly and gradually getting louder and more frequent. You'll come out of your slumber slowly and peacefully. No more being jolted awake.\\+ After setting the alarm, the ap…	[]	24584098	$1.99	[u'6013', u'6002']	[u'Health & Fitness', u'Utilities']	[u'http://a5.mzstatic.com/us/r30/Purple/v4/17/8f/76/178f7664-1285-cee3-1f54-f37199273557/screen480x480.jpeg', u'http://a3.mzstatic.com/us/r30/Purple/v4/61/1d/5e/611d5ebf-6f90-4f99-1aee-522a160d803a/screen480x480.jpeg', u'http://a3.mzstatic.com/us/r30/Purple/v4/9b/6c/60/9b6c6010-49ef-d289-9fbf-cf11572f576f/screen480x480.jpeg', u'http://a2.mzstatic.com/us/r30/Purple/v4/3f/8a/8a/3f8a8a91-7ff0-9f82-b…	False	software	[u'EN']	1.99	6013	Health & Fitness	2010-04-07T00:29:01Z	+ iOS 6 Support\+ Burnt orange and purple colors are now available\+ The FAQ is accessible from the app\+ Sure wake now works properly\+ Icon badge shows '1' when alarm is active\\You can help support Progressive Alarm Clock by rating or reviewing it on the App Store. Just go to: Options > Rate or Review This App. Thanks!	[]	Bradley Fullmer	http://www.spotlightsix.com/	[u'iPadMini', u'iPad3G', u'iPadThirdGen', u'iPadMini4G', u'iPad2Wifi', u'iPadWifi', u'iPadThirdGen4G', u'iPad23G', u'iPadFourthGen4G', u'iPadFourthGen']	Progressive Alarm Clock for iPad	4+	Progressive Alarm Clock for iPad	https://itunes.apple.com/us/app/progressive-alarm-clock-for/id366043848?mt=8&uo=4	405	57	4.5.1	software
706672889	537250355	RAJULA	https://itunes.apple.com/us/artist/rajula/id537250355?uo=4	http://a208.phobos.apple.com/us/r30/Purple6/v4/ba/16/63/ba1663d3-e7ee-58ba-73bd-b4f6386f807e/mzl.afrpxcei.png	http://a208.phobos.apple.com/us/r30/Purple6/v4/ba/16/63/ba1663d3-e7ee-58ba-73bd-b4f6386f807e/mzl.afrpxcei.png	http://a1364.phobos.apple.com/us/r30/Purple6/v4/a7/b4/f7/a7b4f7a3-8168-2027-630f-60fd0bb92dca/Icon.png	None	None	com.appid.skincare	4+	USD	This beauty App offers the best skincare tips to help you look and feel gorgeous..! \Diet tips to choose a healthy diet for you,family and friends..Calculate your BMI, discover your personal energy balance and work towards your weight loss & \weight gain goals.	[u'iosUniversal']	126705196	Free	[u'6013']	[u'Health & Fitness']	[u'http://a2.mzstatic.com/us/r30/Purple/v4/d0/46/01/d046012b-2117-205a-8bf1-1baccc3a1c67/screen480x480.jpeg', u'http://a1.mzstatic.com/us/r30/Purple6/v4/14/25/81/142581fc-df0d-5df5-a202-0156dab98ce1/screen480x480.jpeg', u'http://a2.mzstatic.com/us/r30/Purple/v4/0e/22/d6/0e22d670-854a-d311-5833-501174a1b91c/screen480x480.jpeg', u'http://a2.mzstatic.com/us/r30/Purple6/v4/6f/07/e3/6f07e393-8244-b703…	False	software	[u'EN']	0.0	6013	Health & Fitness	2013-10-03T04:56:56Z	Included changes in Bmi Calculation..	[u'http://a5.mzstatic.com/us/r30/Purple6/v4/e3/eb/61/e3eb6142-781d-da0d-5799-b3d74c1f91b1/screen1136x1136.jpeg', u'http://a2.mzstatic.com/us/r30/Purple4/v4/38/70/24/38702427-46d0-d961-7e25-8410185f1c04/screen1136x1136.jpeg', u'http://a4.mzstatic.com/us/r30/Purple/v4/68/a8/3b/68a83bb5-0dde-cb2c-02a3-465da1097c75/screen1136x1136.jpeg', u'http://a1.mzstatic.com/us/r30/Purple/v4/84/f6/b8/84f6b886-bc0…	BAKKIYA RANI RAJULA	None	[u'iPad3G', u'iPadFourthGen', u'iPhone5s', u'iPodTouchFifthGen', u'iPadThirdGen4G', u'iPad2Wifi', u'iPhone5c', u'iPodTouchourthGen', u'iPadMini4G', u'iPadFourthGen4G', u'iPhone5', u'iPhone4', u'iPadWifi', u'iPhone-3GS', u'iPodTouchThirdGen', u'iPadThirdGen', u'iPhone4S', u'iPad23G', u'iPadMini']	Beauty & Skincare	4+	Beauty & Skincare	https://itunes.apple.com/us/app/beauty-skincare/id706672889?mt=8&uo=4	0	0	1.1	software
885588499	523587283	Moto Perpetuo	https://itunes.apple.com/us/artist/moto-perpetuo/id523587283?uo=4	http://a1739.phobos.apple.com/us/r30/Purple3/v4/ec/47/84/ec4784c4-1d27-014d-fa79-4666b55c846e/mzl.pfhtxece.jpg	http://a1739.phobos.apple.com/us/r30/Purple3/v4/ec/47/84/ec4784c4-1d27-014d-fa79-4666b55c846e/mzl.pfhtxece.jpg	http://a387.phobos.apple.com/us/r30/Purple5/v4/de/f7/63/def763ed-836b-d367-18d6-1853b5768d39/AppIcon60x60_2x.png	None	None	com.sport.SL	4+	USD	Любмимый клуб всегда рядом\\Выбирайте во всем удобный для Вас спортивный клуб! Узнавайте все подробно о нем. Выбирайте понравившиеся занятия и занимайтесь спортом!	[]	2872946	Free	[u'6013', u'6012']	[u'Health & Fitness', u'Lifestyle']	[]	False	software	[u'EN']	0.0	6013	Health & Fitness	2014-06-22T05:06:34Z	расширена иноформация по клубам	[u'http://a2.mzstatic.com/us/r30/Purple3/v4/51/5e/2e/515e2ea7-b5cb-357b-ffee-fa3589a1ca33/screen1136x1136.jpeg', u'http://a1.mzstatic.com/us/r30/Purple3/v4/c4/a0/ae/c4a0ae90-46db-0576-0507-46fc5000383c/screen1136x1136.jpeg', u'http://a4.mzstatic.com/us/r30/Purple3/v4/09/c9/3d/09c93df2-c8ce-baa9-dd85-4ff543b5bd7e/screen1136x1136.jpeg', u'http://a3.mzstatic.com/us/r30/Purple5/v4/00/ac/c0/00acc08e-c…	Dmytro Davydian	http://www.pura-energia.com/sa/	[u'iPadMini4G', u'iPhone4', u'iPad2Wifi', u'iPhone5c', u'iPadThirdGen', u'iPadThirdGen4G', u'iPadFourthGen4G', u'iPhone4S', u'iPhone5', u'iPadMini', u'iPodTouchFifthGen', u'iPad23G', u'iPadFourthGen', u'iPhone5s']	Sport Assistant	4+	Sport Assistant	https://itunes.apple.com/us/app/sport-assistant/id885588499?mt=8&uo=4	0	0	1.0.3	software
762684884	748713888	Joel Niederhauser	https://itunes.apple.com/us/artist/joel-niederhauser/id748713888?uo=4	http://a1603.phobos.apple.com/us/r30/Purple6/v4/80/cb/af/80cbafe0-4cc7-0ece-0582-c6afd8685585/mzl.ipnuengf.png	http://a1603.phobos.apple.com/us/r30/Purple6/v4/80/cb/af/80cbafe0-4cc7-0ece-0582-c6afd8685585/mzl.ipnuengf.png	http://a1297.phobos.apple.com/us/r30/Purple6/v4/17/6c/01/176c0123-16ad-25a4-aa60-2a842ae51382/EW_AppIcon57x57.png	None	None	com.innoclever.EW-Reader	4+	USD	Introduction:\\EquiWatch is a sensor-based activity and health monitoring system for equids developed by research station Agroscope and ITIN+HOCH feeding technology. It serves for automatic registration and evaluation of behavioral parameters, allowing to generate profound information on the health state of the animal. \The EquiWatch Reader App allows to upload measurement data generated by the E…	[u'iosUniversal']	2756068	$4.99	[u'6013']	[u'Health & Fitness']	[u'http://a3.mzstatic.com/us/r30/Purple6/v4/fc/50/6c/fc506c9a-4dd5-ad94-98c5-63c7a8118ed5/screen480x480.jpeg']	False	software	[u'EN']	4.99	6013	Health & Fitness	2014-01-08T21:05:41Z	None	[u'http://a3.mzstatic.com/us/r30/Purple/v4/87/c9/ae/87c9ae62-c62b-bb9d-5304-bfeb2c8d59d3/screen1136x1136.jpeg']	Joel Niederhauser	None	[u'iPhone5s', u'iPadMini', u'iPadThirdGen4G', u'iPhone4', u'iPad2Wifi', u'iPodTouchourthGen', u'iPadFourthGen4G', u'iPadFourthGen', u'iPodTouchFifthGen', u'iPhone5', u'iPhone4S', u'iPad23G', u'iPadMini4G', u'iPhone5c', u'iPhone-3GS', u'iPadThirdGen']	EquiWatch Reader	4+	EquiWatch Reader	https://itunes.apple.com/us/app/equiwatch-reader/id762684884?mt=8&uo=4	0	0	1.0.0	software
706437520	706437523	Carol Clifford	https://itunes.apple.com/us/artist/carol-clifford/id706437523?uo=4	http://a1574.phobos.apple.com/us/r30/Purple6/v4/ac/0f/dc/ac0fdc62-0663-4e37-51d0-1285178a2cb6/mzl.tcvwvfrf.png	http://a1574.phobos.apple.com/us/r30/Purple6/v4/ac/0f/dc/ac0fdc62-0663-4e37-51d0-1285178a2cb6/mzl.tcvwvfrf.png	http://a592.phobos.apple.com/us/r30/Purple6/v4/0f/12/d2/0f12d275-2b1b-7508-e232-33dac5a8cf03/iPhoneicon.png	None	None	com.1379047154.6341379047154	4+	USD	Total Health and Fitness Magazine is a digital only, monthly publication with a focus on health and fitness for women, men and children of all ages.\\Special editions that focus one one specific aspect of health and fitness will also be offered, such as muscle building, nutrition for children, fat free recipes, cross fitness training, resistance training, yoga, running etc ...\\Total Health and F…	[u'iosUniversal', u'newsstand']	16358762	$2.99	[u'6013', u'6021', u'13017']	[u'Health & Fitness', u'Newsstand', u'Health, Mind & Body']	[u'http://a3.mzstatic.com/us/r30/Purple6/v4/fe/d5/da/fed5da1a-91d8-32b1-cdd2-87c0502d97c0/screen480x480.jpeg', u'http://a4.mzstatic.com/us/r30/Purple/v4/52/3f/ac/523fac7b-e5e4-275a-35a5-f2bd073028ac/screen480x480.jpeg', u'http://a3.mzstatic.com/us/r30/Purple4/v4/89/37/4a/89374acc-1cb8-6987-f758-9a49f4f0140b/screen480x480.jpeg', u'http://a5.mzstatic.com/us/r30/Purple/v4/28/a8/21/28a82118-b878-2d5c…	False	software	[u'DA', u'EN', u'FR', u'DE', u'HU', u'IT', u'JA', u'PT', u'RU', u'ES', u'TH']	2.99	6013	Health & Fitness	2013-10-22T03:44:40Z	None	[u'http://a5.mzstatic.com/us/r30/Purple4/v4/d0/b5/ae/d0b5ae33-8358-d844-0807-e35a1e41da31/screen1136x1136.jpeg', u'http://a2.mzstatic.com/us/r30/Purple/v4/3a/5a/fd/3a5afde8-b4a8-712b-2682-f072be9599ad/screen1136x1136.jpeg', u'http://a3.mzstatic.com/us/r30/Purple4/v4/3c/77/22/3c77228a-d642-d6d7-7a12-e893cec4226b/screen1136x1136.jpeg', u'http://a4.mzstatic.com/us/r30/Purple4/v4/00/4d/bc/004dbc70-f9…	Carol Clifford	http://cycpublishing.com	[u'iPodTouchFifthGen', u'iPhone5s', u'iPhone-3GS', u'iPodTouchThirdGen', u'iPadFourthGen4G', u'iPad3G', u'iPadFourthGen', u'iPhone5', u'iPadThirdGen4G', u'iPad2Wifi', u'iPhone4', u'iPad23G', u'iPadThirdGen', u'iPhone4S', u'iPadMini4G', u'iPadMini', u'iPadWifi', u'iPodTouchourthGen', u'iPhone5c']	Total Health and Fitness Magazine - Get More Out of Life With Health and Fitness for Mind and Body	4+	Total Health and Fitness Magazine - Get More Out of Life With Health and Fitness for Mind and Body	https://itunes.apple.com/us/app/total-health-fitness-magazine/id706437520?mt=8&uo=4	0	0	4.5.1	software
904742133	472317932	Petrol Designs, LLC.	https://itunes.apple.com/us/artist/petrol-designs-llc./id472317932?uo=4	http://a1874.phobos.apple.com/us/r30/Purple1/v4/53/32/41/5332419c-9598-6a61-2696-ede86a0115a0/mzl.ioiiaqjx.png	http://a1874.phobos.apple.com/us/r30/Purple1/v4/53/32/41/5332419c-9598-6a61-2696-ede86a0115a0/mzl.ioiiaqjx.png	http://a1885.phobos.apple.com/us/r30/Purple5/v4/cf/ce/c7/cfcec7e2-93a7-8673-0bb7-1bdda69e37e2/AppIcon57x57.png	None	None	com.fitnessmobileapps.simplyclasshealthclub	4+	USD	Download the Simply Class App today to plan and schedule your classes! From this iPhone App you can view class schedules, sign-up for classes, view ongoing promotions, as well as view location and contact information. You can also click through to our Facebook page! Optimize your time and maximize the convenience of signing up for classes from your iPhone! Download this App today!\\Also be sure t…	[u'iosUniversal']	7125734	Free	[u'6013']	[u'Health & Fitness']	[u'http://a3.mzstatic.com/us/r30/Purple5/v4/53/eb/8c/53eb8cdf-4d98-a8df-4ee5-67d82bf1b802/screen480x480.jpeg', u'http://a5.mzstatic.com/us/r30/Purple5/v4/44/c3/93/44c393d7-914f-6a68-f1aa-49d503e2cf50/screen480x480.jpeg', u'http://a3.mzstatic.com/us/r30/Purple3/v4/74/36/6e/74366e28-1af2-6bfb-2b5a-45d6df7caa76/screen480x480.jpeg']	False	software	[u'DA', u'EN', u'FR', u'DE', u'HE', u'ZH', u'ES', u'ZH']	0.0	6013	Health & Fitness	2014-08-02T00:54:52Z	Bug Fix on the Barcode	[u'http://a1.mzstatic.com/us/r30/Purple5/v4/43/44/f4/4344f41b-1b0c-218d-578b-127ad77edf71/screen1136x1136.jpeg', u'http://a2.mzstatic.com/us/r30/Purple5/v4/b3/a6/2c/b3a62cd7-6ebd-15bc-9785-611b1a71de01/screen1136x1136.jpeg', u'http://a3.mzstatic.com/us/r30/Purple3/v4/45/3e/96/453e96ec-e0fa-18f9-fe1a-2f5ebd47712f/screen1136x1136.jpeg', u'http://a5.mzstatic.com/us/r30/Purple5/v4/d5/05/df/d505df91-7…	Petrol Designs, LLC	None	[u'iPad2Wifi', u'iPadMini4G', u'iPadMini', u'iPhone4S', u'iPad23G', u'iPhone5c', u'iPadThirdGen', u'iPodTouchourthGen', u'iPhone4', u'iPadFourthGen4G', u'iPadFourthGen', u'iPodTouchFifthGen', u'iPhone-3GS', u'iPhone5', u'iPadThirdGen4G', u'iPhone5s']	Simply Class	4+	Simply Class	https://itunes.apple.com/us/app/simply-class/id904742133?mt=8&uo=4	0	0	3.0.4	software
605757675	326120995	LifeCentrics	https://itunes.apple.com/us/artist/lifecentrics/id326120995?uo=4	http://a222.phobos.apple.com/us/r30/Purple6/v4/28/d3/e8/28d3e896-a0a3-8721-918d-04f3e0db99df/mzl.bbobqvkk.png	http://a222.phobos.apple.com/us/r30/Purple6/v4/28/d3/e8/28d3e896-a0a3-8721-918d-04f3e0db99df/mzl.bbobqvkk.png	http://a412.phobos.apple.com/us/r30/Purple/v4/d0/fb/4b/d0fb4b49-7b2f-0dff-7be4-a90834738d8d/heartIcon_green_57.png	None	None	com.lifecentrics.izonetrain	4+	USD	Get fitter and faster for your next race by training by heart rate zone. Zone Runner is a full featured, innovative training app that automatically calculates your training zones and helps you train smart and get faster.\\Developed by a marathon runner and triathlete to replace the crop of running and biking apps that do little more than record data. Zone Runner is intelligent. It uses sports tra…	[]	5352846	$1.99	[u'6013', u'6004']	[u'Health & Fitness', u'Sports']	[]	False	software	[u'EN']	1.99	6013	Health & Fitness	2013-03-11T22:37:34Z	Performance improvement	[u'http://a5.mzstatic.com/us/r30/Purple6/v4/67/2f/83/672f838e-d801-b68d-8bd4-a54e16d19705/screen568x568.jpeg', u'http://a3.mzstatic.com/us/r30/Purple/v4/75/e1/e5/75e1e5e9-5280-8e2e-7c29-adec533fdfae/screen568x568.jpeg', u'http://a3.mzstatic.com/us/r30/Purple4/v4/7e/50/ee/7e50ee32-8ef4-73e5-70fd-4b06d9e22599/screen568x568.jpeg', u'http://a2.mzstatic.com/us/r30/Purple6/v4/b5/67/e6/b567e628-9e6a-504…	LifeCentrics	http://lifecentrics.com	[u'iPhone5c', u'iPadFourthGen4G', u'iPad23G', u'iPhone4S', u'iPadMini4G', u'iPhone4', u'iPadThirdGen4G', u'iPhone5', u'iPhone5s']	Zone Runner	4+	Zone Runner	https://itunes.apple.com/us/app/zone-runner/id605757675?mt=8&uo=4	0	0	1.1.2	software
590303356	590303359	Nobuhiro Watanabe	https://itunes.apple.com/us/artist/nobuhiro-watanabe/id590303359?uo=4	http://a760.phobos.apple.com/us/r30/Purple6/v4/3e/c4/e4/3ec4e485-b1ee-b371-dbcf-a58477c6309f/mzl.jadtaqnp.png	http://a760.phobos.apple.com/us/r30/Purple6/v4/3e/c4/e4/3ec4e485-b1ee-b371-dbcf-a58477c6309f/mzl.jadtaqnp.png	http://a285.phobos.apple.com/us/r30/Purple/v4/e4/38/1d/e4381dc2-d4a0-80ac-be8f-c7880ab01cc2/Icon.png	None	None	jp.co.Shine.hira.MangaPunch	12+	USD	~~The application was introduced on Japanese TV programs.~~\\This application can be carried out while enjoying boxercise punch out the sound effects such as comics.\\Since it has a recording function, you will be able to output a sound you like.\\To diagnose your current body type by entering the weight, etc.,and it create a graph.\\There are various ways to enjoy such as:\· Let's boxercise.\· L…	[]	20916629	Free	[u'6013', u'6004']	[u'Health & Fitness', u'Sports']	[]	False	software	[u'EN', u'JA']	0.0	6013	Health & Fitness	2013-01-18T08:00:00Z	At the time of initial start-up in iOS7, fixed a bug that is not detected by the punch.\Fixed character switch button hard to see the Settings screen.	[u'http://a5.mzstatic.com/us/r30/Purple/v4/ce/ba/56/ceba565b-45db-01a3-da0c-f2e7c281cb8a/screen1136x1136.jpeg', u'http://a2.mzstatic.com/us/r30/Purple/v4/c5/dc/9a/c5dc9ab7-bbef-9e2c-faad-8c56dfbad4ac/screen1136x1136.jpeg', u'http://a1.mzstatic.com/us/r30/Purple/v4/f2/e1/9c/f2e19c7a-0822-8d83-5924-02893d3e0532/screen1136x1136.jpeg', u'http://a2.mzstatic.com/us/r30/Purple4/v4/3c/b8/c8/3cb8c8fd-a813…	Nobuhiro Watanabe	http://www.ktkrsoft.com/?page_id=127	[u'iPadThirdGen4G', u'iPadMini4G', u'iPhone5s', u'iPodTouchFifthGen', u'iPodTouchourthGen', u'iPadThirdGen', u'iPhone5c', u'iPhone-3GS', u'iPad2Wifi', u'iPadFourthGen4G', u'iPhone4S', u'iPadMini', u'iPad23G', u'iPhone5', u'iPhone4', u'iPadFourthGen']	MangaPunch : Boxercise diet by iPhone! Shake a fist with the iPhone! Play effects like cartoon! Enjoy!	12+	MangaPunch : Boxercise diet by iPhone! Shake a fist with the iPhone! Play effects like cartoon! Enjoy!	https://itunes.apple.com/us/app/mangapunch-boxercise-diet/id590303356?mt=8&uo=4	0	0	1.0.6	software
399351254	326881136	AppWarrior	https://itunes.apple.com/us/artist/appwarrior/id326881136?uo=4	http://a1324.phobos.apple.com/us/r30/Purple/11/fc/65/mzi.kdobtyvh.png	http://a1324.phobos.apple.com/us/r30/Purple/11/fc/65/mzi.kdobtyvh.png	http://a69.phobos.apple.com/us/r30/Purple/27/25/f5/mzi.duamqlqd.png	None	None	com.appwarrior.EP77705570001	12+	USD	Discover Body Building Secrets from Body Building Expert!\\We have all seen the movies where the “picked on ugly duckling teen” grows up to be the swan, gets the girl and lives happily ever after. Brings a tear to the eye and really makes for a good story.\\But that’s the problem . . . it’s just a story. It makes for good reading and emotional viewing but what happens after the movie ends and rea…	[]	406901	$0.99	[u'6013', u'6012']	[u'Health & Fitness', u'Lifestyle']	[]	False	software	[u'EN']	0.99	6013	Health & Fitness	2010-10-30T07:00:00Z	None	[u'http://a3.mzstatic.com/us/r30/Purple/v4/07/86/39/078639c4-7946-effd-8ccb-5f9e57b25a74/screen320x480.jpeg', u'http://a1.mzstatic.com/us/r30/Purple/v4/40/11/3c/40113c41-fda1-9675-aaa6-40e7e5871fce/screen320x480.jpeg', u'http://a5.mzstatic.com/us/r30/Purple/v4/a1/70/3b/a1703b88-77c1-4b08-c80b-9b90a8133b98/screen320x480.jpeg', u'http://a2.mzstatic.com/us/r30/Purple/v4/25/8a/0d/258a0d8f-0613-48a9-3…	NAY MIN THU	http://appwarrior.com/	[u'iPadThirdGen', u'iPodTouchThirdGen', u'iPadFourthGen', u'iPadFourthGen4G', u'iPadMini4G', u'iPhone5', u'iPadThirdGen4G', u'iPhone-3G', u'iPad23G', u'iPadMini', u'iPhone-3GS', u'iPod-touch-with-mic', u'iPad2Wifi', u'iPodTouchourthGen', u'iPod-touch', u'iPad3G', u'iPhone5s', u'iPodTouchFifthGen', u'iPhone4', u'iPadWifi', u'iPhone4S', u'iPhone5c', u'iPhone']	Body Building Secrets (Interview with a Pro Bodybuilder)	12+	Body Building Secrets (Interview with a Pro Bodybuilder)	https://itunes.apple.com/us/app/body-building-secrets-interview/id399351254?mt=8&uo=4	0	0	1.0	software
796946562	796946565	Crossfit Solid	https://itunes.apple.com/us/artist/crossfit-solid/id796946565?uo=4	http://a404.phobos.apple.com/us/r30/Purple4/v4/37/13/f9/3713f972-eeec-620b-b1c4-60fa7d5e842b/mzl.twdhnqcv.png	http://a404.phobos.apple.com/us/r30/Purple4/v4/37/13/f9/3713f972-eeec-620b-b1c4-60fa7d5e842b/mzl.twdhnqcv.png	http://a1123.phobos.apple.com/us/r30/Purple6/v4/73/21/09/73210996-54a4-30cf-0d4c-d3030377f190/Icon.png	None	None	se.crossfitsolid.brp	4+	USD	Med denna app kan du enkelt boka dig på pass hos Crossfit Solid.\\Du kan:\- Boka pass\- Avboka pass\- Ställa dig i kö för reservplats\- Se dina bokade pass\- Få dina bokningar inlagda i kalendern\\I appen loggar du in med samma användarnamn och lösenord som i vår internetbokning.	[]	276048	Free	[u'6013']	[u'Health & Fitness']	[]	False	software	[u'EN', u'NO', u'SV']	0.0	6013	Health & Fitness	2014-01-18T07:04:29Z	None	[u'http://a2.mzstatic.com/us/r30/Purple6/v4/90/47/8c/90478cc4-f32b-0751-f9bf-f697488bc235/screen568x568.jpeg', u'http://a4.mzstatic.com/us/r30/Purple/v4/ac/a7/c8/aca7c841-2cd8-c24d-5b67-c85ae804899b/screen568x568.jpeg']	321Go ab	None	[u'iPadMini4G', u'iPadThirdGen', u'iPadFourthGen4G', u'iPhone5', u'iPodTouchFifthGen', u'iPadMini', u'iPadFourthGen', u'iPad2Wifi', u'iPhone5s', u'iPodTouchThirdGen', u'iPad23G', u'iPad3G', u'iPhone4S', u'iPhone-3GS', u'iPhone5c', u'iPadThirdGen4G', u'iPhone4', u'iPodTouchourthGen', u'iPadWifi']	Crossfit Solid	4+	Crossfit Solid	https://itunes.apple.com/us/app/crossfit-solid/id796946562?mt=8&uo=4	0	0	2.1.8	software
503189491	857157884	Jonatan Rosgren	https://itunes.apple.com/us/artist/jonatan-rosgren/id857157884?uo=4	http://a732.phobos.apple.com/us/r30/Purple/v4/0e/15/f7/0e15f7e6-bb08-50c7-d089-dc845da7e4e9/mzl.qokvdxva.png	http://a732.phobos.apple.com/us/r30/Purple/v4/0e/15/f7/0e15f7e6-bb08-50c7-d089-dc845da7e4e9/mzl.qokvdxva.png	http://a150.phobos.apple.com/us/r30/Purple/v4/14/6f/3b/146f3b92-3440-5860-dd31-8f2dd57ed56c/smoothie_icon_57.png	None	4.5	com.jonatanrosgren.Diet-Clock	4+	USD	✮✮ New version of this popular app ✮✮\\Eating regularly is an essential part of most diets since blood sugar level should not fall too low between meals. The recommendation is usually to eat every third hour or 5 meals per day (e.g. the low glycemic index diet). \\This simple app will remind you every third hour throughout the day or at your own interval.\\Main features:\✮ 5+ reminding sounds\✮ E…	[]	1499533	$0.99	[u'6013', u'6012']	[u'Health & Fitness', u'Lifestyle']	[]	False	software	[u'EN', u'FR', u'DE', u'SV']	0.99	6013	Health & Fitness	2012-03-07T01:50:55Z	Minor updates	[u'http://a4.mzstatic.com/us/r30/Purple/v4/21/79/5b/21795baa-a8e2-6cc0-1e7e-f7dd0f9ae7a0/screen320x480.jpeg', u'http://a3.mzstatic.com/us/r30/Purple/v4/86/c4/c2/86c4c263-3773-0fd3-21ce-755cba1a3a39/screen320x480.jpeg', u'http://a5.mzstatic.com/us/r30/Purple/v4/8f/4c/89/8f4c8991-fe82-2d88-8d48-048539d6cb66/screen320x480.jpeg', u'http://a4.mzstatic.com/us/r30/Purple/v4/11/30/cd/1130cd7b-d087-2b78-7…	Jonatan Rosgren	http://dietclock.weebly.com	[u'iPodTouchFifthGen', u'iPadWifi', u'iPhone4S', u'iPad3G', u'iPhone-3GS', u'iPadFourthGen', u'iPadMini', u'iPhone5s', u'iPadFourthGen4G', u'iPodTouchThirdGen', u'iPhone5c', u'iPhone4', u'iPad23G', u'iPad2Wifi', u'iPadThirdGen4G', u'iPhone5', u'iPadThirdGen', u'iPodTouchourthGen', u'iPadMini4G']	Diet Clock	4+	Diet Clock	https://itunes.apple.com/us/app/diet-clock/id503189491?mt=8&uo=4	0	2	3.01	software
566667163	566667166	Apposkop AB	https://itunes.apple.com/us/artist/apposkop-ab/id566667166?uo=4	http://a1457.phobos.apple.com/us/r30/Purple/v4/dc/35/9c/dc359c57-3b8f-f250-acc4-ca700fe3bc58/mzl.beedwcwl.png	http://a1457.phobos.apple.com/us/r30/Purple/v4/dc/35/9c/dc359c57-3b8f-f250-acc4-ca700fe3bc58/mzl.beedwcwl.png	http://a1463.phobos.apple.com/us/r30/Purple/v4/d8/cb/3e/d8cb3e5f-6cf8-6f6c-e236-2e429e1576ee/Icon.png	None	1.0	com.apposkop.health1e	4+	USD	Track your own health and the health of other family members. View your health data in lists, graphs and pictures and share them using e-mail. Healthoskop gives you an easy way to share your health information with your doctor to enable a faster diagnosis.\\Features:\\View data\-Healthoskop lets you see changes to your health over time\-Get a birds-eye view of your total health, both physical and…	[u'iosUniversal']	6599323	$3.99	[u'6013', u'6020']	[u'Health & Fitness', u'Medical']	[u'http://a3.mzstatic.com/us/r30/Purple/v4/c3/b4/da/c3b4da39-38ae-b01c-4f82-7287b5a677b7/screen480x480.jpeg', u'http://a2.mzstatic.com/us/r30/Purple/v4/58/2c/99/582c99cc-f2dc-ff7f-86e5-a97fa9f2fe88/screen480x480.jpeg', u'http://a1.mzstatic.com/us/r30/Purple/v4/84/7a/d3/847ad30a-2b29-785f-108f-acee4e1c0b2e/screen480x480.jpeg', u'http://a1.mzstatic.com/us/r30/Purple/v4/7b/09/cf/7b09cf7d-f216-424d-1…	False	software	[u'EN', u'SV']	3.99	6013	Health & Fitness	2012-10-09T06:05:56Z	Bug fixes	[u'http://a2.mzstatic.com/us/r30/Purple/v4/3e/5a/76/3e5a768a-b905-00da-e6f1-7dde90f49821/screen568x568.jpeg', u'http://a5.mzstatic.com/us/r30/Purple/v4/ad/1e/26/ad1e265c-c758-9f03-b7ac-400951160dad/screen568x568.jpeg', u'http://a4.mzstatic.com/us/r30/Purple/v4/5c/bf/26/5cbf26b2-d2b7-94df-9e8c-11dec50951a5/screen568x568.jpeg', u'http://a1.mzstatic.com/us/r30/Purple/v4/28/a6/ed/28a6ed83-bb1b-d116-f…	Apposkop AB	http://	[u'iPodTouchFifthGen', u'iPadFourthGen4G', u'iPadMini', u'iPodTouchourthGen', u'iPhone5', u'iPhone4S', u'iPadThirdGen4G', u'iPadMini4G', u'iPadWifi', u'iPadFourthGen', u'iPhone5s', u'iPadThirdGen', u'iPad23G', u'iPodTouchThirdGen', u'iPad3G', u'iPhone5c', u'iPad2Wifi', u'iPhone4', u'iPhone-3GS']	Healthoskop	4+	Healthoskop	https://itunes.apple.com/us/app/healthoskop/id566667163?mt=8&uo=4	0	1	1.02	software
667666551	472317932	Petrol Designs, LLC.	https://itunes.apple.com/us/artist/petrol-designs-llc./id472317932?uo=4	http://a491.phobos.apple.com/us/r30/Purple1/v4/68/96/27/689627be-f9e5-7c12-4e38-7674f66f22a5/mzl.egwhgqjx.png	http://a491.phobos.apple.com/us/r30/Purple1/v4/68/96/27/689627be-f9e5-7c12-4e38-7674f66f22a5/mzl.egwhgqjx.png	http://a1801.phobos.apple.com/us/r30/Purple5/v4/d9/7b/f5/d97bf5e1-2c31-b3f0-7f41-56bddfd60618/Icon.png	None	5.0	com.fitnessmobileapps.dkfitness	4+	USD	Download the DK Fitness App today to plan and schedule your classes! From this iPhone App you can view class schedules, sign-up for classes, cancel a class, view ongoing promotions and purchase classes, as well as view the studio’s location and contact information. You can also click through to our Facebook page! Optimize your time and maximize the convenience of signing up for classes from your …	[u'iosUniversal']	17695216	Free	[u'6013']	[u'Health & Fitness']	[u'http://a4.mzstatic.com/us/r30/Purple4/v4/09/08/8c/09088c46-2f3c-7720-794c-c866618f33ae/screen480x480.jpeg', u'http://a4.mzstatic.com/us/r30/Purple6/v4/45/dc/b6/45dcb679-e2bc-9e59-1605-b1ae18c44439/screen480x480.jpeg', u'http://a1.mzstatic.com/us/r30/Purple4/v4/fd/8e/86/fd8e861c-8b56-5bb9-2e16-f7b8904b7473/screen480x480.jpeg', u'http://a2.mzstatic.com/us/r30/Purple6/v4/4f/7d/2e/4f7d2e2b-f3d1-1e…	False	software	[u'EN', u'FR', u'DE', u'RU', u'ZH', u'ES', u'ZH']	0.0	6013	Health & Fitness	2013-06-29T20:33:11Z	UI fixes	[u'http://a4.mzstatic.com/us/r30/Purple4/v4/75/bd/94/75bd9430-3b4c-70fb-9fbb-70785c93fe48/screen1136x1136.jpeg', u'http://a2.mzstatic.com/us/r30/Purple4/v4/ac/fb/c6/acfbc646-11c2-914d-2b45-bbb8f5fd7be3/screen1136x1136.jpeg', u'http://a3.mzstatic.com/us/r30/Purple4/v4/39/4a/a3/394aa344-164d-3703-57ee-a77647f32ed7/screen1136x1136.jpeg', u'http://a2.mzstatic.com/us/r30/Purple4/v4/54/aa/17/54aa17f2-7…	Petrol Designs, LLC	None	[u'iPodTouchFifthGen', u'iPadThirdGen4G', u'iPadFourthGen4G', u'iPad23G', u'iPhone4S', u'iPad2Wifi', u'iPhone5c', u'iPadThirdGen', u'iPadMini4G', u'iPhone4', u'iPhone-3GS', u'iPadFourthGen', u'iPhone5', u'iPadMini', u'iPodTouchourthGen', u'iPhone5s']	DK Fitness	4+	DK Fitness	https://itunes.apple.com/us/app/dk-fitness/id667666551?mt=8&uo=4	0	1	2.0.0	software
922093754	481691496	AppsVision	https://itunes.apple.com/us/artist/appsvision/id481691496?uo=4	http://a1929.phobos.apple.com/us/r30/Purple3/v4/70/8b/de/708bdedf-a800-7c03-d835-664fc6e173e5/pr_source.jpg?downloadKey=1417724732_f476c040fb7be96e52d9d3fe330dbc6d	http://a1929.phobos.apple.com/us/r30/Purple3/v4/70/8b/de/708bdedf-a800-7c03-d835-664fc6e173e5/pr_source.jpg?downloadKey=1417724732_f476c040fb7be96e52d9d3fe330dbc6d	http://a274.phobos.apple.com/us/r30/Purple5/v4/08/54/77/085477b6-7621-edb1-13b4-bc35baa5569a/icon.png	None	None	com.appsvision.estheticbike	4+	USD	L'application "Esthetic Bike" vous offre la possibilité de consulter toutes les infos utiles de l'institut (Tarifs, prestation, avis…) mais aussi de recevoir leurs dernières News ou Flyers sous forme de notifications Push.\\Caractéristiques de l'application :\\- La présentation et coordonnées \- Les tarifs\- Le paiement en Ligne\- Les galeries photos & vidéos\- Les Flyers et News en notifications…	[u'iosUniversal']	21561910	Free	[u'6013', u'6012']	[u'Health & Fitness', u'Lifestyle']	[u'http://a3.mzstatic.com/us/r30/Purple4/v4/73/a4/2a/73a42ace-53bb-9bf1-fe8e-b72918252dbd/screen480x480.jpeg', u'http://a1.mzstatic.com/us/r30/Purple3/v4/a5/1c/64/a51c64e3-4ee5-4a8f-4b1b-e070b13864fe/screen480x480.jpeg', u'http://a2.mzstatic.com/us/r30/Purple1/v4/88/38/5f/88385ff4-9e34-a0d9-0194-3c20742c63c7/screen480x480.jpeg', u'http://a3.mzstatic.com/us/r30/Purple5/v4/87/35/c5/8735c5fc-3b17-28…	False	software	[u'EN']	0.0	6013	Health & Fitness	2014-10-08T01:19:08Z	None	[u'http://a2.mzstatic.com/us/r30/Purple5/v4/9c/f9/e7/9cf9e74c-7dff-1465-57da-4dbeea797518/screen1136x1136.jpeg', u'http://a5.mzstatic.com/us/r30/Purple1/v4/53/ae/82/53ae8264-0305-b705-9eef-0f0f06248353/screen1136x1136.jpeg', u'http://a3.mzstatic.com/us/r30/Purple3/v4/e7/8a/0e/e78a0e46-8f4f-defd-f1b3-446abd5b742d/screen1136x1136.jpeg', u'http://a3.mzstatic.com/us/r30/Purple3/v4/47/eb/6f/47eb6f40-1…	AppsVision	None	[u'iPodTouchourthGen', u'iPadMini4G', u'iPad23G', u'iPhone5c', u'iPhone5s', u'iPhone4', u'iPadMini', u'iPadFourthGen4G', u'iPad2Wifi', u'iPhone4S', u'iPadThirdGen4G', u'iPhone-3GS', u'iPadThirdGen', u'iPadFourthGen', u'iPhone5', u'iPodTouchFifthGen']	Esthetic Bike	4+	Esthetic Bike	https://itunes.apple.com/us/app/esthetic-bike/id922093754?mt=8&uo=4	0	0	1.0	software
902973864	888683887	Ashok Dubal	https://itunes.apple.com/us/artist/ashok-dubal/id888683887?uo=4	http://a788.phobos.apple.com/us/r30/Purple4/v4/5d/c5/a7/5dc5a72a-5b8f-803b-dabf-325ae5605b28/mzl.syqzsvae.png	http://a788.phobos.apple.com/us/r30/Purple4/v4/5d/c5/a7/5dc5a72a-5b8f-803b-dabf-325ae5605b28/mzl.syqzsvae.png	http://a140.phobos.apple.com/us/r30/Purple3/v4/3b/0f/17/3b0f17fe-01c2-a962-1c0f-6132b5b6de7d/AppIcon57x57.png	None	None	com.yourdreamsapp.howtogainweight	4+	USD	How To Gain Weight is the best video guide for you to learn how to gain weight. \\Application Includes: \- Ways To Gain Weight \- Weight Gain Plan \- Gain Weight For Skinny Men \- Gain Weight For Skinny Women \- Gain Weight Diet \- Food And Recipes \- Gain Weight Exercises \- Motivation videos \- Best Bodybuilders \- Tips And Advices \\Get Your Copy today before this weekend!	[u'iosUniversal']	2998488	$0.99	[u'6013', u'6012']	[u'Health & Fitness', u'Lifestyle']	[u'http://a3.mzstatic.com/us/r30/Purple3/v4/76/35/72/76357275-738d-bd80-e878-dd49672aec7a/screen480x480.jpeg', u'http://a3.mzstatic.com/us/r30/Purple5/v4/ee/b9/5a/eeb95a1c-f87b-e38c-349d-8ee432654728/screen480x480.jpeg', u'http://a1.mzstatic.com/us/r30/Purple4/v4/92/73/44/927344ee-cbaf-7c36-0926-343ab8cf137f/screen480x480.jpeg']	False	software	[u'EN']	0.99	6013	Health & Fitness	2014-08-08T19:00:31Z	None	[u'http://a5.mzstatic.com/us/r30/Purple3/v4/3c/22/9c/3c229cbc-739d-7799-afde-15ef7c3551cc/screen1136x1136.jpeg', u'http://a3.mzstatic.com/us/r30/Purple4/v4/48/a9/f5/48a9f533-47a0-30d4-3560-d58e2653ee7b/screen1136x1136.jpeg', u'http://a3.mzstatic.com/us/r30/Purple4/v4/e7/d2/9e/e7d29e04-42ac-0eb5-d8cf-8272ade04aed/screen1136x1136.jpeg']	Ashok Dubal	None	[u'iPhone4', u'iPhone4S', u'iPhone5s', u'iPadFourthGen', u'iPadMini4G', u'iPhone5', u'iPadThirdGen4G', u'iPhone-3GS', u'iPad2Wifi', u'iPodTouchourthGen', u'iPhone5c', u'iPad23G', u'iPadFourthGen4G', u'iPodTouchFifthGen', u'iPadMini', u'iPadThirdGen']	How To Gain Weight - Ultimate Video Guide	4+	How To Gain Weight - Ultimate Video Guide	https://itunes.apple.com/us/app/how-to-gain-weight-ultimate/id902973864?mt=8&uo=4	0	0	1.0	software
699123162	472317932	Petrol Designs, LLC.	https://itunes.apple.com/us/artist/petrol-designs-llc./id472317932?uo=4	http://a170.phobos.apple.com/us/r30/Purple3/v4/19/41/25/19412502-0cc6-74c3-8a30-0d4c771cefc9/mzl.tghwonwf.png	http://a170.phobos.apple.com/us/r30/Purple3/v4/19/41/25/19412502-0cc6-74c3-8a30-0d4c771cefc9/mzl.tghwonwf.png	http://a804.phobos.apple.com/us/r30/Purple4/v4/8c/70/9b/8c709bde-e958-8bd3-d1f1-587ebe129474/Icon.png	None	5.0	com.fitnessmobileapps.kaiayoga	4+	USD	Download the Kaia Yoga App today to plan and schedule your classes! From this iPhone App you can view class schedules, sign-up for classes, view on-going promotions, as well as view the studios’ locations and contact information. You can also click through to our Facebook and Twitter pages! Optimize your time and maximize the convenience of signing up for classes from your iPhone! Download this A…	[u'iosUniversal']	25054509	Free	[u'6013']	[u'Health & Fitness']	[u'http://a1.mzstatic.com/us/r30/Purple6/v4/6d/97/f9/6d97f919-ec56-ab39-60c9-ca7c18403468/screen480x480.jpeg', u'http://a5.mzstatic.com/us/r30/Purple4/v4/4c/11/cd/4c11cdf2-3a6c-cf21-8c0c-5360bab30dac/screen480x480.jpeg', u'http://a1.mzstatic.com/us/r30/Purple4/v4/6b/36/03/6b360320-00c7-3fb0-33e8-99d28724e4a2/screen480x480.jpeg', u'http://a1.mzstatic.com/us/r30/Purple4/v4/68/96/17/68961798-b7ae-a9…	False	software	[u'EN', u'FR', u'DE', u'RU', u'ZH', u'ES', u'ZH']	0.0	6013	Health & Fitness	2013-09-10T17:39:46Z	UI fixes	[u'http://a2.mzstatic.com/us/r30/Purple/v4/57/75/d5/5775d539-aae0-61f9-5c60-236bd3cacb46/screen1136x1136.jpeg', u'http://a3.mzstatic.com/us/r30/Purple4/v4/62/bc/23/62bc2316-c4ac-5d1a-caf9-9939ec3bb298/screen1136x1136.jpeg', u'http://a3.mzstatic.com/us/r30/Purple/v4/d5/a5/1c/d5a51c2c-8c38-f653-103a-50bc4978b031/screen1136x1136.jpeg', u'http://a4.mzstatic.com/us/r30/Purple/v4/d3/ba/04/d3ba04b6-b344…	Petrol Designs, LLC	None	[u'iPodTouchourthGen', u'iPhone4S', u'iPadThirdGen4G', u'iPadFourthGen', u'iPodTouchFifthGen', u'iPadFourthGen4G', u'iPhone-3GS', u'iPad2Wifi', u'iPhone5', u'iPhone5s', u'iPad23G', u'iPhone4', u'iPadMini4G', u'iPadMini', u'iPadThirdGen', u'iPhone5c']	Kaia yoga	4+	Kaia yoga	https://itunes.apple.com/us/app/kaia-yoga/id699123162?mt=8&uo=4	0	1	2.0.0	software
917714370	633678240	Daxko LLC	https://itunes.apple.com/us/artist/daxko-llc/id633678240?uo=4	http://a1992.phobos.apple.com/us/r30/Purple3/v4/f5/15/a7/f515a774-bdfb-8a47-648d-9d63617983d7/mzl.yonwwklj.png	http://a1992.phobos.apple.com/us/r30/Purple3/v4/f5/15/a7/f515a774-bdfb-8a47-648d-9d63617983d7/mzl.yonwwklj.png	http://a120.phobos.apple.com/us/r30/Purple3/v4/13/18/99/1318992d-0ca5-f20f-1f4f-589275b0bcf3/AppIcon57x57.png	None	None	com.daxko.mobile.jacksonarea	4+	USD	Search exercise schedules, get new program information, see sports field closings and more! \\The app contains exercise schedules, aquatics schedules, programs & events information, and sports field status. \\EXERCISE SCHEDULES \* Have a class in mind? Search class times based on your class name. \* Find a list of classes, instructors, descriptions, and locations. \* Daily class schedules. \\AQUA…	[u'iosUniversal']	8406279	Free	[u'6013']	[u'Health & Fitness']	[u'http://a3.mzstatic.com/us/r30/Purple1/v4/f5/21/60/f521609c-0a34-6f11-48f4-34e00fff22dc/screen480x480.jpeg', u'http://a2.mzstatic.com/us/r30/Purple4/v4/f4/4b/95/f44b9541-2a69-dedf-6fd9-6f1beef14148/screen480x480.jpeg']	False	software	[u'EN']	0.0	6013	Health & Fitness	2014-10-17T15:56:30Z	Resolves issues some users experienced with the Message Center/Push Notifications on iOS 8.	[u'http://a3.mzstatic.com/us/r30/Purple1/v4/26/f9/cd/26f9cd20-6e4f-05d2-6727-6f675d44d27d/screen1136x1136.jpeg', u'http://a3.mzstatic.com/us/r30/Purple4/v4/37/a1/01/37a10127-fcb3-f83d-6b58-b3ac73e6460f/screen1136x1136.jpeg']	Daxko LLC	None	[u'iPhone4', u'iPhone5c', u'iPad2Wifi', u'iPadThirdGen', u'iPhone5', u'iPad23G', u'iPadThirdGen4G', u'iPadFourthGen', u'iPhone4S', u'iPadMini', u'iPadMini4G', u'iPadFourthGen4G', u'iPodTouchFifthGen', u'iPhone5s']	Jackson Area YMCA	4+	Jackson Area YMCA	https://itunes.apple.com/us/app/jackson-area-ymca/id917714370?mt=8&uo=4	0	0	8.1	software
865962119	526626677	SIDS and Kids	https://itunes.apple.com/us/artist/sids-and-kids/id526626677?uo=4	http://a128.phobos.apple.com/us/r30/Purple4/v4/0b/a7/30/0ba730fa-cf82-740a-3c68-a33adfff2162/mzl.upqmbnbn.png	http://a128.phobos.apple.com/us/r30/Purple4/v4/0b/a7/30/0ba730fa-cf82-740a-3c68-a33adfff2162/mzl.upqmbnbn.png	http://a1711.phobos.apple.com/us/r30/Purple2/v4/82/fe/a0/82fea0f5-6d3f-5127-defe-03d4a5188ec8/Icon.png	None	None	com.SIDSandKidsAustralia.cottobedAR	4+	USD	In Australia and overseas an increasing number of babies and toddlers are sustaining injuries from falling out of cots and beds. This is due to either not recognising the appropriate time to move a baby or young child out of a cot, or a baby or young child being placed too early in an adult bed. This app will provide vital information on ensuring your child has a safe transition to a toddler or a…	[]	21770850	$0.99	[u'6013', u'6017']	[u'Health & Fitness', u'Education']	[]	False	software	[u'EN']	0.99	6013	Health & Fitness	2014-04-26T04:33:46Z	None	[u'http://a4.mzstatic.com/us/r30/Purple2/v4/29/60/63/296063a7-0a0f-e5be-5db3-16a9f228beba/screen568x568.jpeg', u'http://a1.mzstatic.com/us/r30/Purple4/v4/2d/e5/73/2de57359-b2fa-e719-a45b-281e548c1ff3/screen568x568.jpeg', u'http://a3.mzstatic.com/us/r30/Purple4/v4/20/5c/d3/205cd3f3-974f-72d6-ed9d-107eb024b580/screen568x568.jpeg', u'http://a4.mzstatic.com/us/r30/Purple6/v4/a4/47/37/a447371f-ee39-d9…	National SIDS Council of Australia Ltd	http://www.sidsandkids.org	[u'iPodTouchFifthGen', u'iPadMini', u'iPadFourthGen', u'iPhone4S', u'iPhone4', u'iPadMini4G', u'iPodTouchourthGen', u'iPadFourthGen4G', u'iPadThirdGen', u'iPad23G', u'iPhone5c', u'iPhone5', u'iPadThirdGen4G', u'iPad2Wifi', u'iPhone-3GS', u'iPhone5s']	Cot to Bed Safety - من المهد الى السرير السلامة	4+	Cot to Bed Safety - من المهد الى السرير السلامة	https://itunes.apple.com/us/app/cot-to-bed-safety-mn-almhd/id865962119?mt=8&uo=4	0	0	1.0	software
714636595	485971738	Zen Labs	https://itunes.apple.com/us/artist/zen-labs/id485971738?uo=4	http://a1745.phobos.apple.com/us/r30/Purple6/v4/9c/2b/3f/9c2b3f0a-1435-ca22-1ffd-4133b8622826/mzl.txqheyvr.png	http://a1745.phobos.apple.com/us/r30/Purple6/v4/9c/2b/3f/9c2b3f0a-1435-ca22-1ffd-4133b8622826/mzl.txqheyvr.png	http://a1307.phobos.apple.com/us/r30/Purple4/v4/7e/39/d5/7e39d515-4cc9-8c30-bbe0-e8fa2ffe7289/Pro57x57.png	3.0	2.5	com.zenlabs.Pedometer-Pro	4+	USD	Runner’s Buddy Pedometer automatically and accurately tracks your runs, walks, and everyday activity. Just turn on our app and carry it with you! Runner’s Buddy will be your new best friend in fitness.\\Using a pedometer has never been so easy and convenient. There is nothing to learn. Just press start and put your device away. Runner's Buddy will continue to keep track of your speed, distance, s…	[]	44438899	$0.99	[u'6013', u'6004']	[u'Health & Fitness', u'Sports']	[]	False	software	[u'NB', u'CA', u'CS', u'DA', u'NL', u'EN', u'FI', u'FR', u'DE', u'EL', u'HE', u'HU', u'ID', u'IT', u'JA', u'KO', u'PL', u'PT', u'RO', u'RU', u'ZH', u'SK', u'ES', u'SV', u'ZH', u'TR']	0.99	6013	Health & Fitness	2013-12-09T20:40:57Z	- bug fixes\- optimization for more accuracy	[u'http://a2.mzstatic.com/us/r30/Purple/v4/a2/9d/c7/a29dc70b-bf0c-0a3b-60b9-81c7ae8cb5ba/screen1136x1136.jpeg', u'http://a3.mzstatic.com/us/r30/Purple6/v4/4a/97/83/4a97836b-3787-827f-dea4-39ce13b8aa11/screen1136x1136.jpeg', u'http://a3.mzstatic.com/us/r30/Purple4/v4/ff/d9/3c/ffd93c3b-8cfe-b031-dfaf-d2ffe990b7f4/screen1136x1136.jpeg', u'http://a5.mzstatic.com/us/r30/Purple2/v4/1c/58/67/1c586796-0f…	Zen Labs LLC (CA)	http://www.zenlabsfitness.com	[u'iPad23G', u'iPadWifi', u'iPhone5s', u'iPhone-3GS', u'iPadMini', u'iPodTouchThirdGen', u'iPodTouchFifthGen', u'iPadMini4G', u'iPhone4', u'iPadThirdGen4G', u'iPad2Wifi', u'iPadFourthGen4G', u'iPhone4S', u'iPodTouchourthGen', u'iPadFourthGen', u'iPad3G', u'iPadThirdGen', u'iPhone5', u'iPhone5c']	Pedometer Pro - Runner's Buddy - GPS Step Counter	4+	Pedometer Pro - Runner's Buddy - GPS Step Counter	https://itunes.apple.com/us/app/pedometer-pro-runners-buddy/id714636595?mt=8&uo=4	23	3	1.3	software
777013191	700960464	Run Higher LLC	https://itunes.apple.com/us/artist/run-higher-llc/id700960464?uo=4	http://a1777.phobos.apple.com/us/r30/Purple/v4/1b/9f/3e/1b9f3ee0-feab-84e4-468b-26d98f407ffb/mzl.mpvktxqv.jpg	http://a1777.phobos.apple.com/us/r30/Purple/v4/1b/9f/3e/1b9f3ee0-feab-84e4-468b-26d98f407ffb/mzl.mpvktxqv.jpg	http://a1830.phobos.apple.com/us/r30/Purple4/v4/b2/f0/d1/b2f0d1a4-604a-e13a-2479-8f6017c8b7c2/AppIcon57x57.png	None	2.0	com.runhigher.weightloss	4+	USD	*****For now this app will be ad free as a courtesy to my customers.***** \\Would you like to be more in control of your eating and exercise habits? Would you like to be able to stop the moment you are satisfied with eating something? Would you like to have more energy every day? Would you like to be positive about your weight loss journey and feel good about exercising? Would you like to desire …	[u'iosUniversal']	26066664	Free	[u'6013', u'6020']	[u'Health & Fitness', u'Medical']	[u'http://a2.mzstatic.com/us/r30/Purple6/v4/00/94/35/009435d5-8140-ed45-38b6-eea02ed12dfa/screen480x480.jpeg', u'http://a1.mzstatic.com/us/r30/Purple6/v4/74/80/74/748074a8-1a6f-e424-36cd-9cb2e796a0f9/screen480x480.jpeg']	False	software	[u'EN', u'FR', u'DE', u'RU', u'ZH', u'ES', u'SV']	0.0	6013	Health & Fitness	2014-01-13T00:53:47Z	None	[u'http://a1.mzstatic.com/us/r30/Purple4/v4/2d/c8/c5/2dc8c568-dc60-8440-9c52-bccb30fa3ff0/screen1136x1136.jpeg', u'http://a2.mzstatic.com/us/r30/Purple4/v4/4f/2c/01/4f2c015f-7f1c-e8b9-0521-229b8c146c8b/screen1136x1136.jpeg', u'http://a4.mzstatic.com/us/r30/Purple/v4/c9/88/c6/c988c661-d95b-3e03-b0f2-c51a2068e3bc/screen1136x1136.jpeg', u'http://a3.mzstatic.com/us/r30/Purple4/v4/65/11/9e/65119e4f-ae…	Run Higher LLC	http://www.hypnosisweightlossapps.com	[u'iPadThirdGen', u'iPodTouchFifthGen', u'iPodTouchourthGen', u'iPhone5s', u'iPadFourthGen4G', u'iPadMini4G', u'iPad2Wifi', u'iPhone5c', u'iPadMini', u'iPhone5', u'iPhone-3GS', u'iPadFourthGen', u'iPhone4S', u'iPad23G', u'iPhone4', u'iPadThirdGen4G']	Lose Weight with Benjamin DeFoor	4+	Lose Weight with Benjamin DeFoor	https://itunes.apple.com/us/app/lose-weight-benjamin-defoor/id777013191?mt=8&uo=4	0	4	1.0	software
913783322	472317932	Petrol Designs, LLC.	https://itunes.apple.com/us/artist/petrol-designs-llc./id472317932?uo=4	http://a1028.phobos.apple.com/us/r30/Purple3/v4/d7/38/77/d73877d4-1f0f-51e4-c3a5-6969cd6f7851/mzl.ezgppcmg.png	http://a1028.phobos.apple.com/us/r30/Purple3/v4/d7/38/77/d73877d4-1f0f-51e4-c3a5-6969cd6f7851/mzl.ezgppcmg.png	http://a1248.phobos.apple.com/us/r30/Purple3/v4/0a/da/46/0ada46f6-b888-4c8c-45d0-520c9b4a71d5/AppIcon57x57.png	None	None	com.fitnessmobileapps.nativebarrestudios	4+	USD	Download the Native Barre App today to plan and schedule your classes! From this iPhone App you can view class schedules, sign-up for classes, view ongoing promotions, as well as view location and contact information. You can also click through to our Facebook page! Optimize your time and maximize the convenience of signing up for classes from your iPhone! Download this App today!\\Also be sure t…	[u'iosUniversal']	17305862	Free	[u'6013']	[u'Health & Fitness']	[u'http://a3.mzstatic.com/us/r30/Purple3/v4/5a/8d/1c/5a8d1c8e-7f37-f8e6-a199-8379f08650f0/screen480x480.jpeg', u'http://a1.mzstatic.com/us/r30/Purple5/v4/e0/17/8c/e0178c7c-1f9d-63af-c533-76de59f0587e/screen480x480.jpeg', u'http://a2.mzstatic.com/us/r30/Purple3/v4/f3/6f/3b/f36f3bb0-c9a8-5fa9-f6a6-345c43b5e184/screen480x480.jpeg']	False	software	[u'DA', u'EN', u'FR', u'DE', u'HE', u'ZH', u'ES', u'ZH']	0.0	6013	Health & Fitness	2014-09-07T22:07:30Z	UI fixes	[u'http://a5.mzstatic.com/us/r30/Purple1/v4/5b/9d/64/5b9d6437-4dc3-a59f-640f-e2c93dca94b5/screen1136x1136.jpeg', u'http://a1.mzstatic.com/us/r30/Purple1/v4/7c/1a/c3/7c1ac381-2669-0f62-291b-6018d499419d/screen1136x1136.jpeg', u'http://a5.mzstatic.com/us/r30/Purple1/v4/9d/bd/ba/9dbdba55-9cd5-b715-ac94-95111b2773ba/screen1136x1136.jpeg', u'http://a4.mzstatic.com/us/r30/Purple1/v4/30/ca/b2/30cab231-a…	Petrol Designs, LLC	None	[u'iPad23G', u'iPhone-3GS', u'iPadFourthGen4G', u'iPhone4', u'iPadThirdGen', u'iPadFourthGen', u'iPhone5s', u'iPadThirdGen4G', u'iPadMini4G', u'iPadMini', u'iPad2Wifi', u'iPodTouchourthGen', u'iPhone4S', u'iPhone5c', u'iPodTouchFifthGen', u'iPhone5']	Native Barre Studios	4+	Native Barre Studios	https://itunes.apple.com/us/app/native-barre-studios/id913783322?mt=8&uo=4	0	0	3.0.2	software
614625641	535786255	Efe Erogu Bilisim Tek. Ins. San Tic. Ltd. Sti.	https://itunes.apple.com/us/artist/efe-erogu-bilisim-tek.-ins./id535786255?uo=4	http://a1055.phobos.apple.com/us/r30/Purple5/v4/3e/4d/d2/3e4dd2ef-e600-3928-0b16-cd9e91e322a0/mzl.ngmjjusc.png	http://a1055.phobos.apple.com/us/r30/Purple5/v4/3e/4d/d2/3e4dd2ef-e600-3928-0b16-cd9e91e322a0/mzl.ngmjjusc.png	http://a1220.phobos.apple.com/us/r30/Purple3/v4/b5/bb/94/b5bb94f1-c4f5-6cc0-20df-21d01b9a6af4/57.png	None	None	enlil.PACS	4+	USD	PACS mobil uygulamasıdır\\Anlaşmalı hastaneler tarafından kullanılan Enlil PACS verilerine ulaşılmasını sağlar.\Çalışma bazında sorgulamalar ile imajlar üzerinde Window level, Window width gibi işlemlerin yapılmasını ve ölçümlerin hesaplanmasına imkan verir.\\Yüklenen görüntülerin boyutuna ve internet bağlantı kalitenize bağlı olarak imajların yüklenmesi zaman alabilecektir.\\Enlil HBYS uygulamas…	[u'iosUniversal']	20712763	Free	[u'6013']	[u'Health & Fitness']	[u'http://a2.mzstatic.com/us/r30/Purple1/v4/43/fa/d9/43fad90a-8b36-f2ed-d23b-27479c68ff9b/screen480x480.jpeg', u'http://a2.mzstatic.com/us/r30/Purple3/v4/d3/0b/3c/d30b3c02-719c-05cc-52ac-f9fd9e4d2487/screen480x480.jpeg', u'http://a2.mzstatic.com/us/r30/Purple5/v4/35/60/ac/3560ac7e-08ff-edb9-c295-e2b528a4c4af/screen480x480.jpeg']	False	software	[u'EN']	0.0	6013	Health & Fitness	2013-03-20T02:50:35Z	-iOS 7 için güncelleme içerir !	[u'http://a4.mzstatic.com/us/r30/Purple5/v4/96/03/33/9603334d-aef2-501d-c0ea-5c01b36f19f0/screen322x572.jpeg', u'http://a1.mzstatic.com/us/r30/Purple3/v4/38/09/13/380913d8-825a-3589-13e7-297ce3e732bf/screen322x572.jpeg', u'http://a2.mzstatic.com/us/r30/Purple3/v4/7a/e9/ce/7ae9ce28-2c30-d0fd-d02a-7ef44c47ef0e/screen322x572.jpeg']	Efe Erogu Bilisim Tek. Ins. San Tic. Ltd. Sti.	None	[u'iPadThirdGen4G', u'iPad23G', u'iPhone5c', u'iPad2Wifi', u'iPhone5', u'iPadMini4G', u'iPhone5s', u'iPadFourthGen', u'iPadFourthGen4G', u'iPhone4S', u'iPadThirdGen', u'iPadMini', u'iPodTouchFifthGen', u'iPhone4']	Enlil PACS	4+	Enlil PACS	https://itunes.apple.com/us/app/enlil-pacs/id614625641?mt=8&uo=4	0	0	1.1.0	software
894064776	919094720	DENCOMM	https://itunes.apple.com/us/artist/dencomm/id919094720?uo=4	http://a1061.phobos.apple.com/us/r30/Purple6/v4/9b/2a/1b/9b2a1be5-dc3e-c94e-ba94-c575975c4bf6/mzl.qfjlqorh.jpg	http://a1061.phobos.apple.com/us/r30/Purple6/v4/9b/2a/1b/9b2a1be5-dc3e-c94e-ba94-c575975c4bf6/mzl.qfjlqorh.jpg	http://a257.phobos.apple.com/us/r30/Purple6/v4/d9/aa/b2/d9aab2c8-a9f4-e36a-ecf3-621432238288/appicon.png	None	None	com.anaximandre.stressgraph	4+	USD	MOBILE APP TO MONITOR BODY ACTIVITY.\\It calculates your stress in real time. See the result in color. Keep in memory the previous value and display it in a graphic way. Help to measure you stress level and record it.\\The application need a Heart Rate Sensor, it has been tested on Polar H7 with Bluetooth 4.0.\\You will need an account on https://fluxtream.org\\Intended use of the application is …	[u'iosUniversal']	2563592	Free	[u'6013']	[u'Health & Fitness']	[u'http://a5.mzstatic.com/us/r30/Purple/v4/ca/7c/a1/ca7ca175-74fe-4633-fc92-8400264fdc19/screen480x480.jpeg', u'http://a5.mzstatic.com/us/r30/Purple/v4/f8/da/1d/f8da1ded-99b2-88a5-88c8-bb4e561dc69b/screen480x480.jpeg']	False	software	[u'EN', u'JA']	0.0	6013	Health & Fitness	2014-07-31T21:33:18Z	None	[u'http://a5.mzstatic.com/us/r30/Purple/v4/c0/26/28/c0262830-ae65-6dc7-e499-a3e63e96d202/screen320x320.jpeg', u'http://a5.mzstatic.com/us/r30/Purple4/v4/fe/a5/93/fea59386-7b44-d2d7-7fdd-821552b6cce9/screen320x320.jpeg']	Dencomm	http://www.dencomm.dk	[u'iPodTouchFifthGen', u'iPadFourthGen', u'iPhone5c', u'iPadThirdGen4G', u'iPadMini4G', u'iPadMini', u'iPad23G', u'iPadFourthGen4G', u'iPhone4', u'iPad2Wifi', u'iPhone5s', u'iPhone5', u'iPhone4S', u'iPadThirdGen']	Stress Graph	4+	Stress Graph	https://itunes.apple.com/us/app/stress-graph/id894064776?mt=8&uo=4	0	0	1.0	software
524560062	445558483	Quantum Life LLC	https://itunes.apple.com/us/artist/quantum-life-llc/id445558483?uo=4	http://a44.phobos.apple.com/us/r30/Purple6/v4/cd/24/e0/cd24e03a-6486-fb3f-be89-51dfc18d75a3/mzl.mhrfwjwd.png	http://a44.phobos.apple.com/us/r30/Purple6/v4/cd/24/e0/cd24e03a-6486-fb3f-be89-51dfc18d75a3/mzl.mhrfwjwd.png	http://a746.phobos.apple.com/us/r30/Purple/v4/f3/9b/c1/f39bc10e-01de-2a64-9e79-8b821ac37fbe/icon.png	3.0	2.5	com.quantum.iNfinity	4+	USD	The Quantum iNfinity is designed for the specialized field of Quantum Biofeedback Technicians and Therapists. The Quantum iNfinity APP is designed to assist the Quantum Biofeedback Technician understand their clients current state of health and then using energetic signatures and resonant frequencies provide stimulation to get their clients back into a natural state of balance and harmony.\\The Q…	[u'iosUniversal']	161642676	$49.99	[u'6013', u'6012']	[u'Health & Fitness', u'Lifestyle']	[u'http://a5.mzstatic.com/us/r30/Purple/v4/25/7a/76/257a76af-b2ea-a375-2e3e-0aafae0422dd/screen480x480.jpeg', u'http://a2.mzstatic.com/us/r30/Purple4/v4/1e/53/c0/1e53c04d-6323-44b6-7b39-2150c5f50b6d/screen480x480.jpeg', u'http://a1.mzstatic.com/us/r30/Purple/v4/c7/7c/fa/c77cfaf6-9fcf-105c-37bd-11a7b1b82005/screen480x480.jpeg', u'http://a5.mzstatic.com/us/r30/Purple4/v4/56/09/e9/5609e91a-3ff9-3b2b…	False	software	[u'EN', u'FR', u'KO', u'ZH', u'ES', u'ZH']	49.99	6013	Health & Fitness	2012-05-15T20:14:57Z	Bug fixes	[u'http://a3.mzstatic.com/us/r30/Purple4/v4/f7/05/a4/f705a4f7-a427-faa8-fc0e-9f770875e3e1/screen1136x1136.jpeg', u'http://a1.mzstatic.com/us/r30/Purple4/v4/2f/24/9e/2f249eea-4faf-f885-7c3c-33ed502968a0/screen1136x1136.jpeg', u'http://a1.mzstatic.com/us/r30/Purple4/v4/da/0d/b7/da0db746-d5dd-5517-4937-a149a9f0042e/screen1136x1136.jpeg', u'http://a5.mzstatic.com/us/r30/Purple6/v4/cb/0f/c6/cb0fc666-5…	Ryan Williams	http://www.quantum-life.com	[u'iPhone4S', u'iPodTouchThirdGen', u'iPhone5s', u'iPodTouchFifthGen', u'iPad2Wifi', u'iPadFourthGen4G', u'iPhone5c', u'iPadMini4G', u'iPad23G', u'iPadFourthGen', u'iPhone-3GS', u'iPhone5', u'iPadThirdGen4G', u'iPhone4', u'iPadMini', u'iPodTouchourthGen', u'iPadWifi', u'iPad3G', u'iPadThirdGen']	Quantum iNfinity App	4+	Quantum iNfinity App	https://itunes.apple.com/us/app/quantum-infinity-app/id524560062?mt=8&uo=4	5	2	10.2	software
770236722	770236725	Frug I Com	https://itunes.apple.com/us/artist/frug-i-com/id770236725?uo=4	http://a1915.phobos.apple.com/us/r30/Purple6/v4/65/ed/93/65ed9349-37e5-baf2-22b8-13a1ae9202de/mzl.qphhahej.png	http://a1915.phobos.apple.com/us/r30/Purple6/v4/65/ed/93/65ed9349-37e5-baf2-22b8-13a1ae9202de/mzl.qphhahej.png	http://a1728.phobos.apple.com/us/r30/Purple/v4/ff/9d/df/ff9ddf4e-a258-3a74-c1af-6a5fc8394985/icon.png	None	None	nl.frugicom.veggipedia	4+	USD	Veggipedia is een initiatief van telers, handelaren, importeurs en exporteurs van groenten en fruit. De app geeft antwoord op vragen over producteigenschappen, gebruik, bewaren, maar ook informatie over de herkomst van het product..De app bevat 230 groente- en fruitproducten. Bij de producten worden recepten vermeld met de benodigde ingrediënten.\\Deze app is tevens voorzien van een barcodescanne…	[u'iosUniversal']	9908601	Free	[u'6013', u'6023']	[u'Health & Fitness', u'Food & Drink']	[u'http://a3.mzstatic.com/us/r30/Purple/v4/21/eb/b4/21ebb469-c374-0758-ce48-84c858172532/screen480x480.jpeg', u'http://a2.mzstatic.com/us/r30/Purple4/v4/49/4b/1c/494b1ce5-ec2c-751a-8e08-addfeeddb54b/screen480x480.jpeg', u'http://a1.mzstatic.com/us/r30/Purple/v4/2d/36/5c/2d365ce0-e7a2-15a3-a095-9ec8d427af39/screen480x480.jpeg', u'http://a5.mzstatic.com/us/r30/Purple6/v4/ee/88/93/ee88933e-d1f2-a771…	False	software	[u'EN', u'DE', u'SE', u'ES']	0.0	6013	Health & Fitness	2013-12-06T01:50:38Z	- Lijst met herkomsten toegevoegd aan het menu\- Bugfixes	[u'http://a2.mzstatic.com/us/r30/Purple4/v4/b3/cd/6d/b3cd6df7-2d37-8213-dbb1-24fee28a5a67/screen568x568.jpeg']	Stichting "Platform AGF Keteninformatie"	http://veggipedia.nl	[u'iPad3G', u'iPhone5', u'iPhone4S', u'iPadThirdGen4G', u'iPadFourthGen4G', u'iPadFourthGen', u'iPadWifi', u'iPadMini', u'iPhone5s', u'iPodTouchThirdGen', u'iPodTouchFifthGen', u'iPad23G', u'iPhone-3GS', u'iPodTouchourthGen', u'iPadMini4G', u'iPhone5c', u'iPad2Wifi', u'iPhone4', u'iPadThirdGen']	Veggipedia	4+	Veggipedia	https://itunes.apple.com/us/app/veggipedia/id770236722?mt=8&uo=4	0	0	1.1.0	software
684484023	314673840	POPSUGAR Inc.	https://itunes.apple.com/us/artist/popsugar-inc./id314673840?mt=8&uo=4	http://a446.phobos.apple.com/us/r30/Purple2/v4/b8/5a/0d/b85a0d6d-81a6-7dda-1c56-5a4f369294a5/mzl.midbhslk.png	http://a446.phobos.apple.com/us/r30/Purple2/v4/b8/5a/0d/b85a0d6d-81a6-7dda-1c56-5a4f369294a5/mzl.midbhslk.png	http://a1710.phobos.apple.com/us/r30/Purple/v4/e7/20/4a/e7204a35-1ebd-60c8-4ec8-179fc5c711b3/icon-57.png	4.0	4.0	com.sugarinc.fitfix	4+	USD	POPSUGAR Active: Work Out When You See Fit!\\Your fitness life should be fun, fulfilling, and easy to create. Loaded with video workouts, photo tutorials, and treadmill workouts, POPSUGAR Active is designed to meet your exercise needs. Having the POPSUGAR Active app in your pocket means you can work out whenever and wherever. Beat the boredom of stale fitness routines by creating your own video p…	[u'iosUniversal']	58254290	Free	[u'6013', u'6012']	[u'Health & Fitness', u'Lifestyle']	[u'http://a2.mzstatic.com/us/r30/Purple2/v4/32/b8/ab/32b8ab86-c355-e7dd-a670-f7b72da46363/screen480x480.jpeg', u'http://a3.mzstatic.com/us/r30/Purple/v4/eb/bf/07/ebbf07fd-15ee-1cbf-7622-54e8440a0ba6/screen480x480.jpeg', u'http://a3.mzstatic.com/us/r30/Purple4/v4/0c/53/0d/0c530d2c-d5f4-1f9d-5c6a-377a3d2975c2/screen480x480.jpeg', u'http://a4.mzstatic.com/us/r30/Purple4/v4/a1/e4/eb/a1e4eba0-b8bb-d14…	False	software	[u'EN']	0.0	6013	Health & Fitness	2013-08-13T17:42:54Z	Bug fixes and stability improvements	[u'http://a5.mzstatic.com/us/r30/Purple6/v4/63/14/77/63147738-4038-ef95-9b60-a5620fdb7d57/screen1136x1136.jpeg', u'http://a2.mzstatic.com/us/r30/Purple4/v4/4a/61/65/4a616514-4a36-4ac9-d8ad-af9447498be1/screen1136x1136.jpeg', u'http://a3.mzstatic.com/us/r30/Purple6/v4/92/72/be/9272be20-0e34-5687-1650-ede49e7f3115/screen1136x1136.jpeg', u'http://a5.mzstatic.com/us/r30/Purple2/v4/b5/f0/4f/b5f04f9d-d…	POPSUGAR Inc.	None	[u'iPhone-3GS', u'iPadMini', u'iPad23G', u'iPadFourthGen', u'iPad2Wifi', u'iPadThirdGen', u'iPhone5s', u'iPhone4', u'iPhone4S', u'iPodTouchourthGen', u'iPadMini4G', u'iPadThirdGen4G', u'iPhone5', u'iPhone5c', u'iPodTouchFifthGen', u'iPadFourthGen4G']	POPSUGAR Active	4+	POPSUGAR Active	https://itunes.apple.com/us/app/popsugar-active/id684484023?mt=8&uo=4	276	38	1.2	software
647925472	472317932	Petrol Designs, LLC.	https://itunes.apple.com/us/artist/petrol-designs-llc./id472317932?uo=4	http://a1464.phobos.apple.com/us/r30/Purple4/v4/dc/f4/6a/dcf46a4e-617a-fc33-dd95-b4428b2ff5b7/mzl.qdrstint.png	http://a1464.phobos.apple.com/us/r30/Purple4/v4/dc/f4/6a/dcf46a4e-617a-fc33-dd95-b4428b2ff5b7/mzl.qdrstint.png	http://a444.phobos.apple.com/us/r30/Purple1/v4/e4/58/0c/e4580cc8-9e26-ca72-de33-807d6976a578/Icon.png	None	None	com.fitnessmobileapps.fitnessonfire	4+	USD	Download the FitnessonFire HOTYOGA iPhone App today to plan and schedule your classes! From this iPhone App you can view class schedules, sign-up for classes, view ongoing promotions, as well as view studio’s location and contact information. You can also click through to our Facebook and Twitter pages! Optimize your time and maximize the convenience of signing up for classes from your iPhone! Do…	[u'iosUniversal']	16163209	Free	[u'6013']	[u'Health & Fitness']	[u'http://a1.mzstatic.com/us/r30/Purple2/v4/53/a9/8b/53a98b59-144d-f510-0556-6c6b66c7a8ec/screen480x480.jpeg', u'http://a3.mzstatic.com/us/r30/Purple2/v4/e7/0e/9a/e70e9adb-67e7-59d0-5752-b5a80bb34366/screen480x480.jpeg', u'http://a2.mzstatic.com/us/r30/Purple2/v4/cd/76/0e/cd760e9b-e6fa-6be2-59f1-f21c2f17dd7e/screen480x480.jpeg', u'http://a1.mzstatic.com/us/r30/Purple2/v4/cd/ca/10/cdca10e6-6b1e-7d…	False	software	[u'EN', u'FR', u'DE', u'RU', u'ZH', u'ES', u'ZH']	0.0	6013	Health & Fitness	2013-05-16T17:44:13Z	UI fixes	[u'http://a4.mzstatic.com/us/r30/Purple2/v4/68/23/c9/6823c9f6-e438-dcfc-2dfa-6aeec1571716/screen1136x1136.jpeg', u'http://a3.mzstatic.com/us/r30/Purple2/v4/9c/42/d7/9c42d742-2c4a-01b1-a481-c7355b8beead/screen1136x1136.jpeg', u'http://a1.mzstatic.com/us/r30/Purple2/v4/71/01/02/710102d1-0db5-4177-76a4-10a2acb8e0a7/screen1136x1136.jpeg', u'http://a4.mzstatic.com/us/r30/Purple2/v4/3f/7c/8d/3f7c8d7d-2…	Petrol Designs, LLC	None	[u'iPadMini4G', u'iPhone-3GS', u'iPadThirdGen4G', u'iPhone5s', u'iPhone4S', u'iPadThirdGen', u'iPadFourthGen4G', u'iPhone5c', u'iPadFourthGen', u'iPad23G', u'iPhone4', u'iPodTouchFifthGen', u'iPad2Wifi', u'iPodTouchourthGen', u'iPhone5', u'iPadMini']	HOT YOGA FITNESSONFIRE	4+	HOT YOGA FITNESSONFIRE	https://itunes.apple.com/us/app/hot-yoga-fitnessonfire/id647925472?mt=8&uo=4	0	0	2.0.0	software
380871051	704082913	Walneide Mattos	https://itunes.apple.com/us/artist/walneide-mattos/id704082913?uo=4	http://a396.phobos.apple.com/us/r30/Purple4/v4/16/4b/ee/164beeee-3f93-8007-0393-ef46fb63cfba/mzl.xmwslwfy.jpg	http://a396.phobos.apple.com/us/r30/Purple4/v4/16/4b/ee/164beeee-3f93-8007-0393-ef46fb63cfba/mzl.xmwslwfy.jpg	http://a1888.phobos.apple.com/us/r30/Purple4/v4/94/0d/79/940d7937-db18-e6b7-1fa6-e60e012ee732/Icon.png	None	None	com.myapplesin.pesoideal	4+	USD	#1 Health app in Portugal - AppStore (August 2012)\\The body mass index (BMI), or Quetelet index, is a statistical measure of body weight based on a person's weight and height. Though it does not actually measure the percentage of body fat, it is used to estimate a healthy body weight based on a person's height. Due to its ease of measurement and calculation, it is the most widely used diagnostic…	[]	5222979	Free	[u'6013', u'6007']	[u'Health & Fitness', u'Productivity']	[]	False	software	[u'EN']	0.0	6013	Health & Fitness	2010-07-24T20:41:19Z	Compatible with IOS 7.	[u'http://a5.mzstatic.com/us/r30/Purple/v4/c1/74/b8/c174b82b-b25a-e120-0d54-d42c4dba6c15/screen1136x1136.jpeg', u'http://a3.mzstatic.com/us/r30/Purple4/v4/2e/b9/6b/2eb96b9a-4b67-9e4c-f803-e95514e56cac/screen1136x1136.jpeg']	Walneide Mattos	http://www.facetsoftware.com	[u'iPhone4S', u'iPodTouchFifthGen', u'iPadMini', u'iPhone5s', u'iPadThirdGen4G', u'iPhone5c', u'iPhone4', u'iPad2Wifi', u'iPadFourthGen', u'iPadMini4G', u'iPad23G', u'iPhone5', u'iPadThirdGen', u'iPadFourthGen4G']	Body Mass Index Calculator	4+	Body Mass Index Calculator	https://itunes.apple.com/us/app/body-mass-index-calculator/id380871051?mt=8&uo=4	0	0	1.5	software
921961700	898701082	Nobuxtec	https://itunes.apple.com/us/artist/nobuxtec/id898701082?uo=4	http://a751.phobos.apple.com/us/r30/Purple5/v4/95/bf/8e/95bf8edf-f972-dfac-ed37-24116e74306c/pr_source.png?downloadKey=1417724746_758de7bc6ee62ddb767f4e9d0ff06eb1	http://a751.phobos.apple.com/us/r30/Purple5/v4/95/bf/8e/95bf8edf-f972-dfac-ed37-24116e74306c/pr_source.png?downloadKey=1417724746_758de7bc6ee62ddb767f4e9d0ff06eb1	http://a590.phobos.apple.com/us/r30/Purple4/v4/2d/78/d9/2d78d9aa-722a-2dc4-1600-d4daca3a0be9/AppIcon57x57.png	None	None	com.nobuxtec.peluqueria	4+	USD	Curls os propone las soluciones estéticas más innovadoras con un diagnóstico personalizado y la calidad de BB LONDON, primera firma de cosmética profesional.\\De la sinergia de la tecnología de última generación y la supervisión de un grupo de profesionales que personalizan los tratamientos en función de sus necesidades, Curls, da importancia tanto a la perfección del resultado como al placer de …	[u'iosUniversal']	7356205	Free	[u'6013', u'6012']	[u'Health & Fitness', u'Lifestyle']	[u'http://a2.mzstatic.com/us/r30/Purple3/v4/11/38/19/1138196f-e25a-c387-5463-c5af1b9bd9eb/screen480x480.jpeg', u'http://a3.mzstatic.com/us/r30/Purple1/v4/4b/01/6c/4b016ce9-d363-d43f-2f87-851ec8ebed74/screen480x480.jpeg', u'http://a1.mzstatic.com/us/r30/Purple4/v4/0a/50/e0/0a50e06a-a4dd-8349-de30-c0674e0042b7/screen480x480.jpeg', u'http://a4.mzstatic.com/us/r30/Purple3/v4/34/80/c3/3480c342-1a93-cd…	False	software	[u'EN', u'DE']	0.0	6013	Health & Fitness	2014-10-08T01:19:26Z	None	[u'http://a1.mzstatic.com/us/r30/Purple4/v4/6d/01/a1/6d01a139-14e7-9361-785b-2516898dec87/screen322x572.jpeg', u'http://a5.mzstatic.com/us/r30/Purple1/v4/bc/3b/0d/bc3b0dac-4844-db18-7647-5963093f4c15/screen322x572.jpeg', u'http://a2.mzstatic.com/us/r30/Purple1/v4/93/cb/cf/93cbcfb8-a75f-80f1-af3b-c30d5929f744/screen322x572.jpeg', u'http://a3.mzstatic.com/us/r30/Purple3/v4/57/4c/53/574c53fb-a12b-2a…	Nobuxtec SL	None	[u'iPad23G', u'iPad2Wifi', u'iPadMini4G', u'iPhone5s', u'iPodTouchourthGen', u'iPadFourthGen4G', u'iPadMini', u'iPodTouchFifthGen', u'iPadThirdGen4G', u'iPhone-3GS', u'iPhone5', u'iPhone5c', u'iPhone4S', u'iPadThirdGen', u'iPadFourthGen', u'iPhone4']	Curls Estética	4+	Curls Estética	https://itunes.apple.com/us/app/curls-estetica/id921961700?mt=8&uo=4	0	0	1.0.0	software
461552968	461552971	Nomolos, Inc.	https://itunes.apple.com/us/artist/nomolos-inc./id461552971?uo=4	http://a1530.phobos.apple.com/us/r30/Purple/v4/95/e8/23/95e8233e-607f-fb8e-4eb5-7153ecafdbcf/mzl.ursxjfrd.png	http://a1530.phobos.apple.com/us/r30/Purple/v4/95/e8/23/95e8233e-607f-fb8e-4eb5-7153ecafdbcf/mzl.ursxjfrd.png	http://a1362.phobos.apple.com/us/r30/Purple4/v4/e5/86/4a/e5864ab3-e4dc-e646-cd0b-d4adf857670a/AppIcon60x60_2x.png	3.5	5.0	com.nomolosinc.nomolos	12+	USD	Try Free for 7 days, no obligation.\\Developed with the advice of weight loss experts, Zestar Diet Pilot helps you navigate your nutrition to get you to your weight loss goal by providing real-time, personalized healthy eating recommendations that eliminate hunger and the hassle of counting calories. \\Zestar simplifies the proven science for sustainable weight loss to guide you in making the bes…	[]	2020068	Free	[u'6013', u'6012']	[u'Health & Fitness', u'Lifestyle']	[]	False	software	[u'EN']	0.0	6013	Health & Fitness	2011-11-11T08:00:00Z	-Save favorite meals for easy scheduling\-Mark your food dislikes\-Add full day of food to shopping list\-Various bug fixes	[u'http://a1.mzstatic.com/us/r30/Purple/v4/8a/f8/62/8af862db-c69f-deb3-fad8-b0b8f2e946e7/screen1136x1136.jpeg', u'http://a4.mzstatic.com/us/r30/Purple6/v4/4f/e1/69/4fe169cd-ab52-02d0-d356-2b9052c506b8/screen1136x1136.jpeg', u'http://a3.mzstatic.com/us/r30/Purple4/v4/90/7f/96/907f9693-f438-3873-f3f0-a83bc62ab553/screen1136x1136.jpeg', u'http://a2.mzstatic.com/us/r30/Purple6/v4/6d/c2/b1/6dc2b170-1d…	Nomolos, Inc.	http://www.zestarapp.com	[u'iPadFourthGen', u'iPhone5c', u'iPad2Wifi', u'iPhone4', u'iPadThirdGen4G', u'iPodTouchFifthGen', u'iPhone4S', u'iPadThirdGen', u'iPhone5s', u'iPadMini', u'iPadFourthGen4G', u'iPadMini4G', u'iPhone5', u'iPad23G']	Zestar® Diet Pilot- Navigate Your Nutrition	12+	Zestar® Diet Pilot- Navigate Your Nutrition	https://itunes.apple.com/us/app/zestar-diet-pilot-navigate/id461552968?mt=8&uo=4	26	1	3.1	software
583097977	538078858	Gustavo Vallejo	https://itunes.apple.com/us/artist/gustavo-vallejo/id538078858?uo=4	http://a456.phobos.apple.com/us/r30/Purple/v4/a7/26/d4/a726d484-3e34-00fb-1eee-fd04b9f7d923/mzl.yqzmxefe.png	http://a456.phobos.apple.com/us/r30/Purple/v4/a7/26/d4/a726d484-3e34-00fb-1eee-fd04b9f7d923/mzl.yqzmxefe.png	http://a1554.phobos.apple.com/us/r30/Purple/v4/a7/9f/61/a79f61ff-bc1d-a58d-e88b-c4e1c98a0a84/icon.png	5.0	4.5	com.pranadigital.juicing	4+	USD	If you are trying to lose weight or wanting to take your fitness to the next level, FitLife.tv can help you reach your goals.\\The FitLife.tv team has a passion to help the community at large by improving their bodies, minds, and spirits. \\The FitLife.tv App allows you to engage with a network of like minded people (200,000+) to start a revolution of empowerment.\\FitLife.tv believes there are 3…	[u'iosUniversal']	14698692	Free	[u'6013']	[u'Health & Fitness']	[u'http://a5.mzstatic.com/us/r30/Purple/v4/d2/10/06/d21006f7-b2a6-6efe-9130-d0da098ad4ea/screen480x480.jpeg', u'http://a1.mzstatic.com/us/r30/Purple/v4/ac/cc/42/accc4200-7aa9-273e-96b5-26e63a33c1d2/screen480x480.jpeg', u'http://a1.mzstatic.com/us/r30/Purple/v4/e4/ba/a0/e4baa049-ddd6-f5e9-ec71-ec968a0ce7a9/screen480x480.jpeg', u'http://a4.mzstatic.com/us/r30/Purple/v4/37/ba/aa/37baaa3f-34a7-fc13-8…	False	software	[u'AR', u'NB', u'DA', u'NL', u'EN', u'FR', u'DE', u'HE', u'HU', u'IT', u'JA', u'KO', u'PL', u'PT', u'RU', u'ZH', u'SL', u'ES', u'SV', u'ZH']	0.0	6013	Health & Fitness	2012-12-10T21:03:49Z	- New features\- Updated content\- Improved UI	[u'http://a4.mzstatic.com/us/r30/Purple/v4/b7/96/9b/b7969b41-d7e9-e22b-9aca-4d580e72790d/screen320x480.jpeg', u'http://a3.mzstatic.com/us/r30/Purple/v4/54/f3/89/54f38910-e15c-55d3-3697-3dacae051afc/screen320x480.jpeg', u'http://a3.mzstatic.com/us/r30/Purple/v4/b9/8b/9b/b98b9b6e-5a42-28c5-a397-6f00bae1d5c4/screen320x480.jpeg', u'http://a1.mzstatic.com/us/r30/Purple/v4/65/1e/56/651e56b8-6bf2-a967-0…	Gustavo Vallejo	http://pranadigital.com/english	[u'iPhone5c', u'iPhone4S', u'iPodTouchThirdGen', u'iPadFourthGen4G', u'iPodTouchourthGen', u'iPadThirdGen', u'iPad23G', u'iPhone-3GS', u'iPad3G', u'iPadWifi', u'iPadMini', u'iPodTouchFifthGen', u'iPhone5s', u'iPadMini4G', u'iPadFourthGen', u'iPhone5', u'iPadThirdGen4G', u'iPad2Wifi', u'iPhone4']	FitLife.tv	4+	FitLife.tv	https://itunes.apple.com/us/app/fitlife.tv/id583097977?mt=8&uo=4	17	9	1.1	software
349061372	322793592	iPublishing LLP.	https://itunes.apple.com/us/artist/ipublishing-llp./id322793592?uo=4	http://a1984.phobos.apple.com/us/r30/Purple/72/fb/2c/mzl.oianraga.jpg	http://a1984.phobos.apple.com/us/r30/Purple/72/fb/2c/mzl.oianraga.jpg	http://a733.phobos.apple.com/us/r30/Purple/6a/49/25/mzl.nycplmvk.png	None	None	jp.ipublishing.jmanga.tdexpress005	4+	USD	***********************************\Japanese text only\***********************************\\金沢大学附属病院の生活習慣病治療チームから始まったNPO、\Team DiETが送る健康情報誌「Team DiET Express ～バランス生活実践新聞」の第5号です。\生活習慣病になる前の方も実践できる、健康のためのヒントをお届けしています。\\今回の特集は「お口を守って、カラダを守れ」\お口や歯の健康と、カラダの中の健康との、つながりが明らかになりつつあります。\カラダの中は検査をしないとわかりませんが、\お口や歯は見えやすいので、ケアしやすいのではないでしょうか。\お口や歯の手入れをきっかけに、カラダの健康も考えてみませんか？\\今回の特集は「ハタチの笑顔をいつまでも」を合言葉に活動する\歯科衛生士…	[]	3406999	$0.99	[u'6013', u'6018']	[u'Health & Fitness', u'Books']	[]	False	software	[u'JA']	0.99	6013	Health & Fitness	2010-01-08T08:00:00Z	None	[u'http://a5.mzstatic.com/us/r30/Purple/v4/77/0a/56/770a5684-cef5-26ba-5f53-8da7a9649536/screen320x480.jpeg', u'http://a5.mzstatic.com/us/r30/Purple/v4/01/a4/8b/01a48b61-8de0-6ffb-4cd8-892241c44920/screen320x480.jpeg', u'http://a5.mzstatic.com/us/r30/Purple/v4/b2/9a/e5/b29ae573-45c4-e585-eac4-974eee187f10/screen320x480.jpeg', u'http://a1.mzstatic.com/us/r30/Purple/v4/12/0b/61/120b61ee-0407-8451-5…	iPublishing LLP	http://www.teamdiet.jp/	[u'iPodTouchThirdGen', u'iPadThirdGen', u'iPadMini', u'iPodTouchFifthGen', u'iPad23G', u'iPadMini4G', u'iPod-touch-with-mic', u'iPhone-3GS', u'iPadWifi', u'iPad2Wifi', u'iPhone', u'iPhone4', u'iPadFourthGen', u'iPad3G', u'iPodTouchourthGen', u'iPadFourthGen4G', u'iPhone4S', u'iPadThirdGen4G', u'iPhone5', u'iPhone5s', u'iPhone-3G', u'iPhone5c']	Team DiET Express Vol.5 ～バランス生活実践新聞～	4+	Team DiET Express Vol.5 ～バランス生活実践新聞～	https://itunes.apple.com/us/app/team-diet-express-vol.5-baransu/id349061372?mt=8&uo=4	0	0	1.00	software
816744349	816744352	Cookies & Milk	https://itunes.apple.com/us/artist/cookies-milk/id816744352?uo=4	http://a1030.phobos.apple.com/us/r30/Purple4/v4/ba/e3/bd/bae3bd5e-a92f-4f0e-dc54-cd4d53e30852/mzl.laqdpmzr.png	http://a1030.phobos.apple.com/us/r30/Purple4/v4/ba/e3/bd/bae3bd5e-a92f-4f0e-dc54-cd4d53e30852/mzl.laqdpmzr.png	http://a1159.phobos.apple.com/us/r30/Purple2/v4/15/78/57/157857e7-dae9-15b2-c7c7-8501d82c5afb/AppIcon57x57.png	4.0	4.0	com.breathfulapp.breathful	4+	USD	Breathful is the key to effective mindfulness training.\\Determine whether your mindfulness practice is really paying off by actively tracking each session with Breathful! \\Breathful does not endorse any particular method for practicing mindfulness meditation... However, one common theme amongst all techniques is a focus on being mindful of your breathing - Breathful.\\--------------------------…	[]	872330	Free	[u'6013']	[u'Health & Fitness']	[]	False	software	[u'EN']	0.0	6013	Health & Fitness	2014-02-14T06:32:28Z	We fixed a few bugs and updated the layout a bit - take a look around, and if you haven't kept up with your mindfulness meditation... maybe it's time to give it another shot!\\Got an idea for a new feature? Tap the feedback button from inside the app and let us know - we would love to hear from you.\\Lastly, add a review to App Store if you haven't already! \\Thank you for downloading Breathful -…	[u'http://a3.mzstatic.com/us/r30/Purple2/v4/04/83/0e/04830eb5-c81e-07ff-c97e-8c2d8dca4196/screen1136x1136.jpeg', u'http://a1.mzstatic.com/us/r30/Purple/v4/14/72/83/1472836c-ba28-ecb2-726c-a903140ce35e/screen1136x1136.jpeg', u'http://a1.mzstatic.com/us/r30/Purple/v4/da/66/48/da664899-e526-cdcb-e0a9-46c8d95bd762/screen1136x1136.jpeg']	Cookies & Milk	http://breathfulapp.com	[u'iPadMini', u'iPad23G', u'iPhone4', u'iPodTouchFifthGen', u'iPhone4S', u'iPadThirdGen', u'iPadThirdGen4G', u'iPhone5c', u'iPadMini4G', u'iPadFourthGen4G', u'iPad2Wifi', u'iPhone5', u'iPadFourthGen', u'iPhone5s']	Breathful	4+	Breathful	https://itunes.apple.com/us/app/breathful/id816744349?mt=8&uo=4	10	5	1.1	software
368172997	368173000	rakuraku.com	https://itunes.apple.com/us/artist/rakuraku.com/id368173000?uo=4	http://a319.phobos.apple.com/us/r30/Purple1/v4/27/f5/76/27f57619-77ec-1f47-74ff-3c6e82f28af5/mzl.kswvmwsp.png	http://a319.phobos.apple.com/us/r30/Purple1/v4/27/f5/76/27f57619-77ec-1f47-74ff-3c6e82f28af5/mzl.kswvmwsp.png	http://a979.phobos.apple.com/us/r30/Purple3/v4/1c/70/5c/1c705c31-d87e-7def-da32-745b0bacc527/appicon.png	2.0	None	com.e-rakuraku.appname.test	4+	USD	◇◇◇ By attaching a specially designed magnifying lens (sold separately), your iPhone or iPod Touch transforms into a skin check tool! ◇◇◇ \\Beautecam is a 'Skin Care Application' that lets you check your skin's condition by equipping your iPhone or iPod Touch camera with a special magnifying lens (sold separately) to take a magnified photo of your skin.\\【Beautecam's features】 \\◇ With a skin che…	[]	13286276	Free	[u'6013', u'6005']	[u'Health & Fitness', u'Social Networking']	[]	False	software	[u'ZH', u'EN', u'JA', u'KO']	0.0	6013	Health & Fitness	2011-05-10T07:00:00Z	support iPhone 6, iPhone 6Plus and iOS8.\iOS6.x are no longer supported from after this version.	[u'http://a1.mzstatic.com/us/r30/Purple/v4/fe/dc/b4/fedcb423-5b3c-1586-e3c7-f7a72da08689/screen1136x1136.jpeg', u'http://a2.mzstatic.com/us/r30/Purple4/v4/b9/55/23/b95523f9-db4c-8c59-8a68-9a8750ad5d7f/screen1136x1136.jpeg', u'http://a1.mzstatic.com/us/r30/Purple6/v4/53/0f/60/530f6036-d2e6-ecee-82f2-12e04e9ceaa7/screen1136x1136.jpeg', u'http://a1.mzstatic.com/us/r30/Purple6/v4/bb/2b/06/bb2b061d-48…	rakuraku.com	None	[u'iPad23G', u'iPadFourthGen4G', u'iPadFourthGen', u'iPhone4S', u'iPadThirdGen4G', u'iPhone-3GS', u'iPodTouchFifthGen', u'iPadMini4G', u'iPad2Wifi', u'iPadMini', u'iPadThirdGen', u'iPodTouchourthGen', u'iPhone5c', u'iPhone5s', u'iPhone5', u'iPhone4']	Beautecam	4+	Beautecam	https://itunes.apple.com/us/app/beautecam/id368172997?mt=8&uo=4	7	0	6.1.0	software
899291004	899291007	MYFUELUP	https://itunes.apple.com/us/artist/myfuelup/id899291007?uo=4	http://a1682.phobos.apple.com/us/r30/Purple4/v4/08/13/c0/0813c0ff-eb82-18d3-0257-96955b08f585/mzl.ugeunmxn.png	http://a1682.phobos.apple.com/us/r30/Purple4/v4/08/13/c0/0813c0ff-eb82-18d3-0257-96955b08f585/mzl.ugeunmxn.png	http://a1835.phobos.apple.com/us/r30/Purple5/v4/d1/4e/d7/d14ed748-c558-5b65-a6f7-b80c04d5ed49/AppIcon57x57.png	None	None	com.MyFuelUp.MyFuelUpapp	4+	USD	Nutrient-timed, flexible meal planning in support of YOUR body, lifestyle, and health/fitness goal.\\- Generate FREE meal plans based on a short diet survey\- Access the generated meal plan and grocery list 24-7 and schedule meal alarms\- Locate meal alternatives at local restaurants that stick to your plan using mobile GPS/map\- Determine caloric requirements and fueling recommendations for card…	[]	3584840	Free	[u'6013', u'6023']	[u'Health & Fitness', u'Food & Drink']	[]	False	software	[u'EN']	0.0	6013	Health & Fitness	2014-10-01T21:14:10Z	None	[u'http://a3.mzstatic.com/us/r30/Purple/v4/e1/16/2d/e1162dcb-5a60-a030-a3b6-f759b474069f/screen1136x1136.jpeg', u'http://a5.mzstatic.com/us/r30/Purple4/v4/0c/f4/a6/0cf4a6c2-d75a-b2e2-5488-fca62a9713d2/screen1136x1136.jpeg', u'http://a1.mzstatic.com/us/r30/Purple3/v4/2a/01/1e/2a011e63-3958-e0e4-ba4f-88c3d1c1c387/screen1136x1136.jpeg', u'http://a4.mzstatic.com/us/r30/Purple1/v4/22/18/e3/2218e362-31…	MyFuelUp LLC	None	[u'iPadThirdGen', u'iPadMini', u'iPhone5s', u'iPhone-3GS', u'iPhone5', u'iPadThirdGen4G', u'iPadFourthGen4G', u'iPadMini4G', u'iPodTouchourthGen', u'iPhone4S', u'iPadFourthGen', u'iPad23G', u'iPhone4', u'iPad2Wifi', u'iPodTouchFifthGen', u'iPhone5c']	MyFuelUp	4+	MyFuelUp	https://itunes.apple.com/us/app/myfuelup/id899291004?mt=8&uo=4	0	0	1.0.1	software
914796429	804578670	xin wang	https://itunes.apple.com/us/artist/xin-wang/id804578670?uo=4	http://a1174.phobos.apple.com/us/r30/Purple3/v4/8f/94/68/8f94686c-b010-da11-d893-8b4b06bf2cea/mzl.klprstbe.png	http://a1174.phobos.apple.com/us/r30/Purple3/v4/8f/94/68/8f94686c-b010-da11-d893-8b4b06bf2cea/mzl.klprstbe.png	http://a1309.phobos.apple.com/us/r30/Purple3/v4/4f/c5/53/4fc55370-4646-1f5c-c03f-5bab977ba3a6/icon-72.png	None	1.0	com.XXT.jiatingyisheng	4+	USD	Health is a valuable asset, which is the assurance to personal happiness and family happiness as well as social progress.\Do you want to be a competent doctor to defend the health of family members?\Do you want to learn Disease self-test examination and family medical methods for early detection of disease signs and timely medical treatment?\\"Be Your Own Family’s Doctor" covers nearly 100 famili…	[]	35804045	$1.99	[u'6013']	[u'Health & Fitness']	[u'http://a5.mzstatic.com/us/r30/Purple1/v4/b2/27/21/b22721f3-7a94-a8a9-9e96-89e6ab6642ae/screen480x480.jpeg', u'http://a3.mzstatic.com/us/r30/Purple4/v4/13/ce/84/13ce847f-9773-207c-3037-8ebf63bda6c3/screen480x480.jpeg', u'http://a2.mzstatic.com/us/r30/Purple3/v4/4b/e6/a1/4be6a17f-56a9-d174-359d-f57c57dcd8c6/screen480x480.jpeg', u'http://a5.mzstatic.com/us/r30/Purple3/v4/d8/78/97/d8789766-4a53-fe…	False	software	[u'EN', u'DE', u'SE', u'ZH', u'ES']	1.99	6013	Health & Fitness	2014-09-11T23:45:16Z	Some small improvement	[]	xin wang	None	[u'iPadFourthGen', u'iPadMini4G', u'iPadWifi', u'iPadThirdGen4G', u'iPadThirdGen', u'iPad2Wifi', u'iPad23G', u'iPadFourthGen4G', u'iPad3G', u'iPadMini']	Be Your Own Family Doctor: Check the Body at Home!	4+	Be Your Own Family Doctor: Check the Body at Home!	https://itunes.apple.com/us/app/be-your-own-family-doctor/id914796429?mt=8&uo=4	0	1	1.1	software
478862935	336599885	runtastic	https://itunes.apple.com/us/artist/runtastic/id336599885?uo=4	http://a1163.phobos.apple.com/us/r30/Purple1/v4/5c/c8/0a/5cc80a3d-2f75-be6f-99b6-8bb78caa04ee/mzl.skwrsyof.png	http://a1163.phobos.apple.com/us/r30/Purple1/v4/5c/c8/0a/5cc80a3d-2f75-be6f-99b6-8bb78caa04ee/mzl.skwrsyof.png	http://a1463.phobos.apple.com/us/r30/Purple1/v4/ed/da/f8/eddaf86b-35cf-2e2a-31f1-8f2deb41e2d1/icon_60x60_2x.png	4.5	4.0	com.runtastic.iphone.mountainbike.pro	4+	USD	4.5+ Rating, TechCrunch, Mashable, NYTimes and others are raving about Runtastic... Find out why & download Runtastic Mountain Bike PRO today!\\Turn your iPhone into the perfect bike computer with incredible features and the most accurate elevation calculation in the App Store. Whether your track is a lap around the house or the deepest mountain trail, the Runtastic Mountain Bike PRO app is your …	[]	24229534	$4.99	[u'6013', u'6004']	[u'Health & Fitness', u'Sports']	[]	False	software	[u'CS', u'NL', u'EN', u'FR', u'DE', u'IT', u'JA', u'KO', u'PL', u'PT', u'RU', u'ZH', u'ES', u'SV', u'TR']	4.99	6013	Health & Fitness	2011-12-22T08:45:29Z	- Optimized for the latest iOS\\Enjoy the latest version of our app! We look forward to your helpful reviews in the App Store!	[u'http://a3.mzstatic.com/us/r30/Purple/v4/d8/14/68/d81468ca-53f4-19d0-119a-44dae83eb782/screen322x572.jpeg', u'http://a2.mzstatic.com/us/r30/Purple2/v4/e9/bb/0a/e9bb0a29-828c-6b19-b0b1-ae663691ceba/screen322x572.jpeg', u'http://a4.mzstatic.com/us/r30/Purple2/v4/63/d6/69/63d669b1-567c-5510-b7f7-6924c3218bdb/screen322x572.jpeg', u'http://a4.mzstatic.com/us/r30/Purple2/v4/68/18/a1/6818a102-4a4e-b4a…	runtastic	http://www.runtastic.com/apps	[u'iPad2Wifi', u'iPad23G', u'iPhone4S', u'iPadThirdGen4G', u'iPadFourthGen4G', u'iPhone5s', u'iPodTouchFifthGen', u'iPadFourthGen', u'iPadMini4G', u'iPhone5c', u'iPadMini', u'iPadThirdGen', u'iPhone4', u'iPhone5']	Runtastic Mountain Bike PRO GPS Cycling Computer, Ride and Route Tracker	4+	Runtastic Mountain Bike PRO GPS Cycling Computer, Ride and Route Tracker	https://itunes.apple.com/us/app/runtastic-mountain-bike-pro/id478862935?mt=8&uo=4	1202	65	3.1	software
580042394	298878540	Ringful LLC	https://itunes.apple.com/us/artist/ringful-llc/id298878540?uo=4	http://a1335.phobos.apple.com/us/r30/Purple1/v4/70/17/c3/7017c3bb-cd73-c04a-bd98-a5fa8c0bd3ec/pr_source.jpg?downloadKey=1417724753_0cc1787a10cfe381ca5d381b037dbf73	http://a1335.phobos.apple.com/us/r30/Purple1/v4/70/17/c3/7017c3bb-cd73-c04a-bd98-a5fa8c0bd3ec/pr_source.jpg?downloadKey=1417724753_0cc1787a10cfe381ca5d381b037dbf73	http://a1100.phobos.apple.com/us/r30/Purple5/v4/c6/37/9a/c6379a86-fa46-fb64-eaf4-c98509b3b950/AppIcon57x57.png	4.5	None	com.ringful.leapfrog.hospitals	9+	USD	How safe is your hospital? Instantly find the A, B, C, D or F Hospital Safety Score of the hospitals nearest you almost anywhere in the United States! The Hospital Safety Score is a letter grade assigned to general hospitals based on how well they prevent medical errors, injuries, accidents, and infections. Almost 1 in 4 patients admitted to a hospital experience some sort of error, injury or har…	[u'iosUniversal']	14971716	Free	[u'6013', u'6020']	[u'Health & Fitness', u'Medical']	[u'http://a5.mzstatic.com/us/r30/Purple/v4/05/6c/b0/056cb017-87aa-d338-e013-255d4c87d5b8/screen480x480.jpeg', u'http://a4.mzstatic.com/us/r30/Purple/v4/bf/92/d0/bf92d036-6a92-1325-aa28-89a2034a9b95/screen480x480.jpeg', u'http://a3.mzstatic.com/us/r30/Purple/v4/76/be/de/76bede16-e87c-a3fa-ab16-cdc13f9d9883/screen480x480.jpeg', u'http://a5.mzstatic.com/us/r30/Purple/v4/6e/6f/f5/6e6ff57b-a8f9-bef4-d…	False	software	[u'EN']	0.0	6013	Health & Fitness	2012-11-27T04:46:43Z	Fix some data issues	[u'http://a3.mzstatic.com/us/r30/Purple/v4/22/74/52/2274529a-d004-07b8-4c59-47eb5be9aee6/screen1136x1136.jpeg', u'http://a3.mzstatic.com/us/r30/Purple/v4/bf/2b/19/bf2b19db-4467-504f-e46b-5c1326ae02ec/screen1136x1136.jpeg', u'http://a3.mzstatic.com/us/r30/Purple/v4/dc/7a/7b/dc7a7bfc-6959-9848-dc58-ef079e72950e/screen1136x1136.jpeg', u'http://a1.mzstatic.com/us/r30/Purple/v4/65/fb/b9/65fbb943-8238-…	Ringful LLC	http://www.hospitalsafetyscore.org	[u'iPadThirdGen', u'iPhone5c', u'iPadMini', u'iPhone4', u'iPodTouchourthGen', u'iPhone-3GS', u'iPadFourthGen', u'iPad2Wifi', u'iPad23G', u'iPhone5s', u'iPhone5', u'iPadThirdGen4G', u'iPodTouchFifthGen', u'iPadMini4G', u'iPadFourthGen4G', u'iPhone4S']	Leapfrog Hospital Safety Score	9+	Leapfrog Hospital Safety Score	https://itunes.apple.com/us/app/leapfrog-hospital-safety-score/id580042394?mt=8&uo=4	26	0	1.18	software
680479733	419332705	Unotion	https://itunes.apple.com/us/artist/unotion/id419332705?uo=4	http://a1002.phobos.apple.com/us/r30/Purple6/v4/90/23/e7/9023e732-36b6-1e24-3dd6-cd96a2b202c9/mzl.lhmeyayu.png	http://a1002.phobos.apple.com/us/r30/Purple6/v4/90/23/e7/9023e732-36b6-1e24-3dd6-cd96a2b202c9/mzl.lhmeyayu.png	http://a433.phobos.apple.com/us/r30/Purple6/v4/85/2d/b1/852db1e4-c4ea-bc97-9e42-a48d96550dcb/Icon-57.png	None	5.0	com.unotion.kachfree	4+	USD	Whether you want to burn fat, build muscle, gain strength, or completely transform your physique, we have a complete fitness plan for you. Designed by top trainers and fitness experts, these free programs include daily workouts, supplement guides, and more. Browse the list to find the right plan for your goals, and get started today. \\- Men's Programs \- Women's Programs \- Tips and Motivation A…	[u'iosUniversal']	323391720	Free	[u'6013', u'6004']	[u'Health & Fitness', u'Sports']	[u'http://a2.mzstatic.com/us/r30/Purple4/v4/e4/70/73/e4707348-17b4-489e-14da-3281f0a8b4e6/screen480x480.jpeg', u'http://a5.mzstatic.com/us/r30/Purple4/v4/3b/36/c0/3b36c00a-8a56-de00-6c68-e34b818ce4d4/screen480x480.jpeg', u'http://a5.mzstatic.com/us/r30/Purple/v4/b4/d9/76/b4d97692-4c7e-07c4-7045-36b76f695185/screen480x480.jpeg', u'http://a5.mzstatic.com/us/r30/Purple/v4/9a/58/50/9a585042-dd55-5d28…	False	software	[u'EN', u'RU']	0.0	6013	Health & Fitness	2013-08-02T17:29:38Z	Добавлена поддержка iOS 7	[u'http://a5.mzstatic.com/us/r30/Purple/v4/0f/7b/31/0f7b318b-b2ad-9dbb-86af-00415af66c2e/screen1136x1136.jpeg', u'http://a2.mzstatic.com/us/r30/Purple/v4/03/59/cb/0359cbdc-060e-7c65-dd82-95a4a0385b9c/screen1136x1136.jpeg', u'http://a1.mzstatic.com/us/r30/Purple6/v4/a2/1b/11/a21b11c0-6efe-68e8-ce77-d8eca66c76a5/screen1136x1136.jpeg', u'http://a4.mzstatic.com/us/r30/Purple4/v4/4c/5d/51/4c5d5174-a04…	Evgenij Romanishyn	None	[u'iPhone4S', u'iPodTouchourthGen', u'iPad3G', u'iPadThirdGen4G', u'iPhone4', u'iPadThirdGen', u'iPadWifi', u'iPadMini4G', u'iPadFourthGen4G', u'iPad23G', u'iPhone5s', u'iPadFourthGen', u'iPhone5c', u'iPodTouchThirdGen', u'iPadMini', u'iPad2Wifi', u'iPhone-3GS', u'iPodTouchFifthGen', u'iPhone5']	Body Pumping Free	4+	Body Pumping Free	https://itunes.apple.com/us/app/body-pumping-free/id680479733?mt=8&uo=4	0	1	5.0	software
880093426	880093429	CAMHS	https://itunes.apple.com/us/artist/camhs/id880093429?uo=4	http://a206.phobos.apple.com/us/r30/Purple4/v4/3b/3d/e0/3b3de0a8-38de-f80e-6978-fde8a4ea9f86/mzl.ccvmrijg.png	http://a206.phobos.apple.com/us/r30/Purple4/v4/3b/3d/e0/3b3de0a8-38de-f80e-6978-fde8a4ea9f86/mzl.ccvmrijg.png	http://a17.phobos.apple.com/us/r30/Purple/v4/d7/c6/26/d7c6266d-f9f0-ce94-5ceb-8d18d438b68f/icon.png	None	None	uk.nhs.solentcamhs.base	4+	USD	BASE is an app designed by Solent NHS Trust‘s Child and Adolescent Mental Health Brookvale youth Mental Health Service to help manage stress and anxiety levels.\\Stress affects everyone and is a completely normal reaction that people experience when feeling overwhelmed by situations they cannot manage. Stress and anxiety is very hard to control and sometimes we are unaware of what can cause our s…	[]	1287984	Free	[u'6013', u'6012']	[u'Health & Fitness', u'Lifestyle']	[]	False	software	[u'EN', u'DE']	0.0	6013	Health & Fitness	2014-06-06T04:50:51Z	None	[u'http://a1.mzstatic.com/us/r30/Purple4/v4/29/ca/95/29ca95e0-9200-e2b7-68eb-b22fc4d48263/screen1136x1136.jpeg']	CAMHS	None	[u'iPhone5', u'iPad23G', u'iPodTouchourthGen', u'iPhone5s', u'iPadFourthGen', u'iPhone5c', u'iPadThirdGen4G', u'iPodTouchFifthGen', u'iPhone4S', u'iPhone-3GS', u'iPadThirdGen', u'iPad2Wifi', u'iPadFourthGen4G', u'iPadMini', u'iPhone4', u'iPadMini4G']	Base (CAMHS)	4+	Base (CAMHS)	https://itunes.apple.com/us/app/base-camhs/id880093426?mt=8&uo=4	0	0	1.0.0	software
680263511	577744657	Sreejesh Ellath	https://itunes.apple.com/us/artist/sreejesh-ellath/id577744657?uo=4	http://a817.phobos.apple.com/us/r30/Purple6/v4/d9/0b/84/d90b848d-fb60-0b53-47c3-0ead7fa3f7f5/mzl.gdskmaqc.png	http://a817.phobos.apple.com/us/r30/Purple6/v4/d9/0b/84/d90b848d-fb60-0b53-47c3-0ead7fa3f7f5/mzl.gdskmaqc.png	http://a1199.phobos.apple.com/us/r30/Purple4/v4/eb/82/71/eb827174-027f-5a0b-341e-46e3111c7666/Icon-Small_2x.png	None	None	org.NStyleCanada	4+	USD	NStyle Nail Lounge Application to Buy Ncash, Gift voucher and online appointment booking, The payment will be through the online in app browser and secured by Cybersource and Emirates NBD bank Dubai.	[u'iosUniversal']	48927007	Free	[u'6013', u'6012']	[u'Health & Fitness', u'Lifestyle']	[u'http://a1.mzstatic.com/us/r30/Purple/v4/f9/6f/4c/f96f4c19-9fd1-1276-4a1b-ee56e3fe1b6e/screen480x480.jpeg', u'http://a3.mzstatic.com/us/r30/Purple4/v4/ac/ab/3c/acab3ca8-5574-9988-1903-1d412516698d/screen480x480.jpeg', u'http://a3.mzstatic.com/us/r30/Purple/v4/19/42/ce/1942cebd-18bd-54e1-3b40-e31db02606e5/screen480x480.jpeg', u'http://a3.mzstatic.com/us/r30/Purple6/v4/70/d8/cc/70d8cccc-df06-5f08…	False	software	[u'EN', u'DE', u'SE', u'ES']	0.0	6013	Health & Fitness	2013-08-21T17:35:21Z	None	[u'http://a3.mzstatic.com/us/r30/Purple4/v4/ea/0b/57/ea0b578b-a714-04eb-1579-891c74347b51/screen568x568.jpeg']	Sreejesh Ellath	http://nstyleintl.com	[u'iPadFourthGen4G', u'iPhone5', u'iPodTouchFifthGen', u'iPhone4S', u'iPadMini4G', u'iPad3G', u'iPadThirdGen4G', u'iPhone-3GS', u'iPadWifi', u'iPadFourthGen', u'iPodTouchThirdGen', u'iPad23G', u'iPhone5c', u'iPhone4', u'iPad2Wifi', u'iPadMini', u'iPhone5s', u'iPodTouchourthGen', u'iPadThirdGen']	NStyle Canada	4+	NStyle Canada	https://itunes.apple.com/us/app/nstyle-canada/id680263511?mt=8&uo=4	0	0	1.0	software
571580119	547539011	Super Audio [Madras] Pvt Ltd	https://itunes.apple.com/us/artist/super-audio-madras-pvt-ltd/id547539011?uo=4	http://a1133.phobos.apple.com/us/r30/Purple/v4/3f/89/b1/3f89b176-7b59-d74d-5bae-daa246416092/mzl.uhpuklca.png	http://a1133.phobos.apple.com/us/r30/Purple/v4/3f/89/b1/3f89b176-7b59-d74d-5bae-daa246416092/mzl.uhpuklca.png	http://a350.phobos.apple.com/us/r30/Purple/v4/02/5a/85/025a85e8-8509-5028-296e-af8d174619fd/57.png	None	2.5	com.superaudio.officeyoga	4+	USD	Yoga is the ancient art and science of holistic living that is as applicable today as it was thousands of years ago. Countless office goers wish to take up the practice of Yoga, yet do not find the time or space for it. This presentation will enable you to bring Yoga right into your office space thus improving your physical, emotional, mental and spiritual health as well as your productivity. The…	[u'iosUniversal']	16494669	Free	[u'6013', u'6012']	[u'Health & Fitness', u'Lifestyle']	[u'http://a3.mzstatic.com/us/r30/Purple/v4/7d/23/03/7d230370-2f35-94ed-a5cc-7682171a20f5/screen480x480.jpeg', u'http://a4.mzstatic.com/us/r30/Purple/v4/8f/42/1f/8f421fe4-4e61-066c-659d-f6a0cd96832f/screen480x480.jpeg', u'http://a4.mzstatic.com/us/r30/Purple/v4/8a/d3/fd/8ad3fd70-7ea5-5f49-403f-20b8d9c4712f/screen480x480.jpeg']	False	software	[u'EN']	0.0	6013	Health & Fitness	2012-11-02T01:41:26Z	None	[u'http://a1.mzstatic.com/us/r30/Purple/v4/bc/5b/d8/bc5bd88a-4730-11a3-6cce-1a462e612ebe/screen320x480.jpeg', u'http://a2.mzstatic.com/us/r30/Purple/v4/2c/2f/19/2c2f19ed-115e-b8a7-1fbd-b7c8b3852cf4/screen320x480.jpeg', u'http://a5.mzstatic.com/us/r30/Purple/v4/5a/ca/0f/5aca0f60-aa08-cd15-54c6-10f85368b7ad/screen320x480.jpeg']	Super Audio (Madras) Pvt Ltd	http://www.musicandchants.com	[u'iPhone5c', u'iPad2Wifi', u'iPadMini', u'iPadWifi', u'iPadFourthGen4G', u'iPadThirdGen', u'iPadThirdGen4G', u'iPadFourthGen', u'iPad23G', u'iPadMini4G', u'iPhone4', u'iPodTouchFifthGen', u'iPhone4S', u'iPad3G', u'iPodTouchourthGen', u'iPhone5', u'iPodTouchThirdGen', u'iPhone-3GS', u'iPhone5s']	Yoga In Your Office	4+	Yoga In Your Office	https://itunes.apple.com/us/app/yoga-in-your-office/id571580119?mt=8&uo=4	0	3	1.0	software
543639542	543639545	Veryflex	https://itunes.apple.com/us/artist/veryflex/id543639545?uo=4	http://a717.phobos.apple.com/us/r30/Purple/v4/96/9d/9e/969d9e55-63de-cac6-d9c7-8af7e26d1eeb/mzl.nubdqnad.png	http://a717.phobos.apple.com/us/r30/Purple/v4/96/9d/9e/969d9e55-63de-cac6-d9c7-8af7e26d1eeb/mzl.nubdqnad.png	http://a211.phobos.apple.com/us/r30/Purple/v4/a8/41/81/a84181f6-cf63-0910-e50e-8d49572102e5/Icon.png	None	None	com.veryflex.groupemoving	4+	USD	Trouvez le club de sport le plus proche de vous et calculez votre IMC.\Moving, Lady Moving, Fitness Park, Garden Gym	[]	2488742	Free	[u'6013', u'6004']	[u'Health & Fitness', u'Sports']	[]	False	software	[u'FR']	0.0	6013	Health & Fitness	2012-07-20T04:59:54Z	Ajout de la marque Moving Express	[u'http://a5.mzstatic.com/us/r30/Purple/v4/1c/46/40/1c4640ff-de58-8241-b780-0deb2d5f1021/screen320x480.jpeg', u'http://a5.mzstatic.com/us/r30/Purple/v4/00/b1/96/00b19643-e916-1015-86e0-faa5e76bbc77/screen320x480.jpeg', u'http://a1.mzstatic.com/us/r30/Purple/v4/1e/96/8d/1e968dc7-bef8-61af-08b2-b5d69475622c/screen320x480.jpeg', u'http://a4.mzstatic.com/us/r30/Purple/v4/b7/93/a2/b793a2b3-d5a4-8269-9…	Veryflex	http://www.groupemoving.fr/	[u'iPhone5s', u'iPodTouchFifthGen', u'iPhone5c', u'iPodTouchThirdGen', u'iPodTouchourthGen', u'iPadMini4G', u'iPadMini', u'iPadThirdGen4G', u'iPhone4S', u'iPad2Wifi', u'iPhone-3GS', u'iPad23G', u'iPad3G', u'iPadFourthGen', u'iPadFourthGen4G', u'iPhone5', u'iPadThirdGen', u'iPadWifi', u'iPhone4']	Groupe Moving	4+	Groupe Moving	https://itunes.apple.com/us/app/groupe-moving/id543639542?mt=8&uo=4	0	0	1.1	software
540905808	540905851	gjsalot	https://itunes.apple.com/us/artist/gjsalot/id540905851?uo=4	http://a1298.phobos.apple.com/us/r30/Purple/v4/04/1e/3c/041e3cf0-0189-175b-70de-1d41289e900d/mzl.throerjj.png	http://a1298.phobos.apple.com/us/r30/Purple/v4/04/1e/3c/041e3cf0-0189-175b-70de-1d41289e900d/mzl.throerjj.png	http://a1477.phobos.apple.com/us/r30/Purple/v4/ba/70/9a/ba709ad7-20e7-06c9-8a7d-f61f4f4ac3c4/57x57.png	None	None	DineSafeOttawa	4+	USD	This is a must have app for citizens of Ottawa.\\This simple app lets you search for a food or drink establishment in Ottawa and gives you the latest health and safety inspection results, as well as previous ones. Inspection results include: In Compliance and Not In Compliance. You will see the specific details associated with the inspection if it is not in compliance, as well as any comments mad…	[]	145500	Free	[u'6013', u'6006']	[u'Health & Fitness', u'Reference']	[]	False	software	[u'EN']	0.0	6013	Health & Fitness	2012-07-11T00:50:49Z	None	[u'http://a3.mzstatic.com/us/r30/Purple/v4/fb/45/78/fb457848-41e7-04bc-084b-74b9dbaf14f9/screen320x480.jpeg', u'http://a4.mzstatic.com/us/r30/Purple/v4/67/0e/05/670e050b-aa75-0a65-b0e9-e02c9ca79434/screen320x480.jpeg', u'http://a4.mzstatic.com/us/r30/Purple/v4/e3/a0/ae/e3a0ae3b-8ced-2807-f30e-79b29d901299/screen320x480.jpeg']	Grant Sutcliffe	None	[u'iPodTouchourthGen', u'iPodTouchThirdGen', u'iPadMini4G', u'iPadThirdGen4G', u'iPad2Wifi', u'iPad23G', u'iPadThirdGen', u'iPhone5c', u'iPodTouchFifthGen', u'iPhone5s', u'iPhone4S', u'iPhone4', u'iPadWifi', u'iPhone-3GS', u'iPadFourthGen4G', u'iPhone5', u'iPadMini', u'iPad3G', u'iPadFourthGen']	DineSafe Ottawa	4+	DineSafe Ottawa	https://itunes.apple.com/us/app/dinesafe-ottawa/id540905808?mt=8&uo=4	0	0	1.0	software
707435952	563512303	Picosoft Engineering Ltd. Şti.	https://itunes.apple.com/us/artist/picosoft-engineering-ltd./id563512303?uo=4	http://a1276.phobos.apple.com/us/r30/Purple6/v4/97/78/66/97786649-01a8-66f9-2113-f92ce2978b99/mzl.zpmqhxcy.png	http://a1276.phobos.apple.com/us/r30/Purple6/v4/97/78/66/97786649-01a8-66f9-2113-f92ce2978b99/mzl.zpmqhxcy.png	http://a511.phobos.apple.com/us/r30/Purple/v4/d6/1d/7c/d61d7c19-1414-40a7-a621-f76939872287/57.png	None	None	com.picosoftcyprus.kuafortrendy	4+	USD	Trendy Care Kuaför siz değerli müşterilerimize mobil hizmet sunmaktan gurur duymaktadır. Sizler için özel hazırlanan mobil uygulamamız ile randevu alabilir, hatırlatmalarımızdan faydalanabilir ve ürünlerimizi tercih edebilirsiniz.	[]	19438575	Free	[u'6013', u'6012']	[u'Health & Fitness', u'Lifestyle']	[]	False	software	[u'EN']	0.0	6013	Health & Fitness	2013-09-23T23:05:22Z	new modules are added and minor improvements are made.	[u'http://a3.mzstatic.com/us/r30/Purple/v4/da/85/7a/da857ad8-d7fb-6c67-1b84-31e643fd4e4c/screen568x568.jpeg', u'http://a4.mzstatic.com/us/r30/Purple6/v4/04/59/0f/04590f9b-378b-ad79-e79a-1685c60aac1f/screen568x568.jpeg', u'http://a3.mzstatic.com/us/r30/Purple/v4/e1/bb/c7/e1bbc70f-2233-b95c-40be-d5b741ea4c68/screen568x568.jpeg', u'http://a5.mzstatic.com/us/r30/Purple/v4/f8/0c/39/f80c39a0-3a53-79e0-…	Picosoft Engineering LTD	None	[u'iPhone4', u'iPhone4S', u'iPhone5s', u'iPadFourthGen', u'iPadMini4G', u'iPhone5', u'iPadThirdGen4G', u'iPhone-3GS', u'iPad2Wifi', u'iPodTouchourthGen', u'iPhone5c', u'iPad23G', u'iPadFourthGen4G', u'iPodTouchFifthGen', u'iPadMini', u'iPadThirdGen']	Trendy Care Kuaför	4+	Trendy Care Kuaför	https://itunes.apple.com/us/app/trendy-care-kuafor/id707435952?mt=8&uo=4	0	0	1.2	software
597239480	595155092	Jason Shehane	https://itunes.apple.com/us/artist/jason-shehane/id595155092?uo=4	http://a970.phobos.apple.com/us/r30/Purple/v4/f5/bf/f5/f5bff5ec-fff0-3094-8337-c9af34cf5f45/mzl.hliaiyxb.png	http://a970.phobos.apple.com/us/r30/Purple/v4/f5/bf/f5/f5bff5ec-fff0-3094-8337-c9af34cf5f45/mzl.hliaiyxb.png	http://a1918.phobos.apple.com/us/r30/Purple2/v4/b6/cf/b0/b6cfb0db-d598-fc13-0564-9294d81848e2/TTIcon57.png	3.0	3.0	com.shehane.turbotracker	4+	USD	Note: This app is no way associated with Beach Body LLC or the TurboFire program.\\I'm a developer who loves to stay fit. So I developed an app that allows you to track your workout progress while following the workout program TurboFire. This app allows you to: \\- Check off each workout completed and the date you completed it \- See what workout you've got next \- Create a photo-log of your prog…	[u'iosUniversal']	1700440	$0.99	[u'6013', u'6007']	[u'Health & Fitness', u'Productivity']	[u'http://a3.mzstatic.com/us/r30/Purple/v4/ff/9b/a9/ff9ba9d3-f302-c422-09b8-ea0491891a03/screen480x480.jpeg', u'http://a3.mzstatic.com/us/r30/Purple/v4/d3/48/8b/d3488b8c-0ad3-086f-e3ad-569b3d266de1/screen480x480.jpeg', u'http://a1.mzstatic.com/us/r30/Purple2/v4/80/17/63/80176309-b0fd-a496-0999-7b90ef14c3c1/screen480x480.jpeg', u'http://a5.mzstatic.com/us/r30/Purple/v4/f8/c1/5c/f8c15c94-d137-01f7-…	False	software	[u'EN']	0.99	6013	Health & Fitness	2013-02-11T18:17:04Z	- Name change\- Bug fixes\- You can now have multiple profiles\- Minor UI improvements\- Added "done" button to notes to allow multiple lines on "return"	[u'http://a5.mzstatic.com/us/r30/Purple/v4/fb/15/82/fb158273-4bce-47c4-7b52-0d68b84c1936/screen1136x1136.jpeg', u'http://a5.mzstatic.com/us/r30/Purple2/v4/52/17/1b/52171ba2-454f-eca2-bde1-75412dad35b9/screen1136x1136.jpeg', u'http://a5.mzstatic.com/us/r30/Purple/v4/c4/10/a5/c410a545-544e-432a-52ad-fd6fffe513e5/screen320x320.jpeg', u'http://a3.mzstatic.com/us/r30/Purple/v4/c7/e5/c8/c7e5c859-12e6-0…	Jason Shehane	None	[u'iPodTouchFifthGen', u'iPodTouchourthGen', u'iPadFourthGen4G', u'iPadMini', u'iPhone-3GS', u'iPadThirdGen4G', u'iPhone5c', u'iPhone5', u'iPadMini4G', u'iPadThirdGen', u'iPad2Wifi', u'iPhone5s', u'iPhone4', u'iPadFourthGen', u'iPad23G', u'iPhone4S']	Tracker for TF	4+	Tracker for TF	https://itunes.apple.com/us/app/tracker-for-tf/id597239480?mt=8&uo=4	30	16	1.6	software
718603633	549147546	Eric Gendreau	https://itunes.apple.com/us/artist/eric-gendreau/id549147546?uo=4	http://a430.phobos.apple.com/us/r30/Purple4/v4/b6/bf/d4/b6bfd4b1-cfe0-d638-56c4-1ce33c1b53c0/mzl.yoswaqke.png	http://a430.phobos.apple.com/us/r30/Purple4/v4/b6/bf/d4/b6bfd4b1-cfe0-d638-56c4-1ce33c1b53c0/mzl.yoswaqke.png	http://a646.phobos.apple.com/us/r30/Purple6/v4/ee/1a/d7/ee1ad7a3-ee4b-db57-8502-a7cf46a88f0e/icon.png	None	None	com.ericgendreau.liftpersonalfitness	4+	USD	Lift Personal Fitness, Fredericton's leader in Personal Training. View our studio schedule, sign-up/cancel classes, meet our instructors and read our online magazine on your iPhone device!	[]	2586851	Free	[u'6013']	[u'Health & Fitness']	[]	False	software	[u'EN']	0.0	6013	Health & Fitness	2013-10-08T23:43:38Z	None	[u'http://a4.mzstatic.com/us/r30/Purple4/v4/ef/c3/14/efc314cf-9924-e56a-55e9-b25337048eaf/screen1136x1136.jpeg']	Eric Gendreau	None	[u'iPad23G', u'iPhone4', u'iPhone5', u'iPadMini', u'iPhone4S', u'iPadFourthGen4G', u'iPhone-3GS', u'iPodTouchourthGen', u'iPadThirdGen', u'iPadThirdGen4G', u'iPhone5c', u'iPadMini4G', u'iPad2Wifi', u'iPodTouchFifthGen', u'iPhone5s', u'iPadFourthGen']	Lift Personal Fitness	4+	Lift Personal Fitness	https://itunes.apple.com/us/app/lift-personal-fitness/id718603633?mt=8&uo=4	0	0	1.0	software
590362826	590362849	Lorenz Jung	https://itunes.apple.com/us/artist/lorenz-jung/id590362849?uo=4	http://a33.phobos.apple.com/us/r30/Purple3/v4/f2/48/d9/f248d9e3-19fe-5053-3805-8e249828c7b3/mzl.hmtedjun.png	http://a33.phobos.apple.com/us/r30/Purple3/v4/f2/48/d9/f248d9e3-19fe-5053-3805-8e249828c7b3/mzl.hmtedjun.png	http://a1555.phobos.apple.com/us/r30/Purple3/v4/53/94/5b/53945b63-50c6-6356-8ec4-30e36efbc950/icon120a.png	None	None	lorenz	4+	USD	SportZones is the ultimate trainings software, individually designed for iPad / iPhone for Polar and Garmin. (Polar ProTrainer 5, polarpersonaltrainer.com and garmin-connect.com)\\*NOT for Garmin-Vivofit or Polar-Loop users*\\SportZones addresses to ambitious endurance athletes who like to have their training results available anytime and anywhere on their iPhone/iPad. You should have at least he…	[u'iosUniversal']	30853670	$9.99	[u'6013', u'6004']	[u'Health & Fitness', u'Sports']	[u'http://a1.mzstatic.com/us/r30/Purple/v4/fb/ff/a9/fbffa9d4-0319-104e-c883-8fd0362d91d4/screen480x480.jpeg', u'http://a5.mzstatic.com/us/r30/Purple/v4/e5/ba/17/e5ba17fa-5be4-929c-ead1-755590e078df/screen480x480.jpeg', u'http://a2.mzstatic.com/us/r30/Purple6/v4/cc/30/10/cc301070-e527-98f2-574d-4978bbb98d75/screen480x480.jpeg', u'http://a2.mzstatic.com/us/r30/Purple/v4/e0/b1/b5/e0b1b5fb-9529-cda4-…	False	software	[u'EN']	9.99	6013	Health & Fitness	2013-01-08T08:28:44Z	- improved iCloud handling \- minor font size issues fixed	[u'http://a5.mzstatic.com/us/r30/Purple6/v4/3d/ce/1e/3dce1efe-b9b5-ce78-e265-9c40159a8371/screen1136x1136.jpeg', u'http://a3.mzstatic.com/us/r30/Purple/v4/f7/36/4f/f7364f2c-9a4a-4737-5e26-516e4cf907aa/screen1136x1136.jpeg', u'http://a4.mzstatic.com/us/r30/Purple6/v4/78/a5/9e/78a59e0b-0722-0c91-447d-8e0cf76f2272/screen1136x1136.jpeg', u'http://a4.mzstatic.com/us/r30/Purple6/v4/44/bb/27/44bb27b8-95…	Lorenz Jung	http://sportzonesapp.com	[u'iPhone5', u'iPadFourthGen4G', u'iPodTouchFifthGen', u'iPadMini', u'iPadMini4G', u'iPhone5c', u'iPadThirdGen', u'iPad23G', u'iPhone4S', u'iPad2Wifi', u'iPadFourthGen', u'iPadThirdGen4G', u'iPhone4', u'iPhone5s']	SportZones - for polar and garmin connect	4+	SportZones - for polar and garmin connect	https://itunes.apple.com/us/app/sportzones-for-polar-garmin/id590362826?mt=8&uo=4	0	0	3.19.1	software
887882698	887882701	Foxo s.r.o.	https://itunes.apple.com/us/artist/foxo-s.r.o./id887882701?uo=4	http://a841.phobos.apple.com/us/r30/Purple/v4/e1/be/0f/e1be0f86-b014-dbd2-8d28-6bc12062abc1/mzl.vqkqtjme.png	http://a841.phobos.apple.com/us/r30/Purple/v4/e1/be/0f/e1be0f86-b014-dbd2-8d28-6bc12062abc1/mzl.vqkqtjme.png	http://a186.phobos.apple.com/us/r30/Purple/v4/c2/f2/31/c2f2316e-63ae-d6f7-1320-5271557a976d/AppIcon60x60_2x.png	None	None	com.foxo.morskykonik	12+	USD	Léčebně - ozdravné pobyty pro chronicky nemocné děti.\Všeobecná zdravotní pojišťovna ČR	[]	1493093	Free	[u'6013', u'6003']	[u'Health & Fitness', u'Travel']	[]	False	software	[u'CS', u'EN']	0.0	6013	Health & Fitness	2014-06-22T05:18:00Z	- přidány notifikace\- více fotek u deníčku\- úprava dělení fotogalerie	[u'http://a5.mzstatic.com/us/r30/Purple/v4/fb/45/ef/fb45efb6-0e82-20a3-2ac1-45e64f807fd7/screen1136x1136.jpeg', u'http://a1.mzstatic.com/us/r30/Purple/v4/e3/19/33/e319330b-1f3c-fa05-8bd2-2f5a18cff294/screen1136x1136.jpeg', u'http://a5.mzstatic.com/us/r30/Purple4/v4/01/63/17/016317e5-471e-7eda-d523-c899b7c19e28/screen1136x1136.jpeg', u'http://a5.mzstatic.com/us/r30/Purple/v4/c4/ba/5b/c4ba5ba3-89d3…	Foxo s.r.o.	None	[u'iPadMini4G', u'iPhone5s', u'iPodTouchFifthGen', u'iPhone4', u'iPhone4S', u'iPadThirdGen', u'iPad2Wifi', u'iPhone5', u'iPad23G', u'iPadFourthGen', u'iPadMini', u'iPadThirdGen4G', u'iPhone5c', u'iPadFourthGen4G']	Mořský koník VZP	12+	Mořský koník VZP	https://itunes.apple.com/us/app/morsky-konik-vzp/id887882698?mt=8&uo=4	0	0	1.0.2	software
820400732	790239893	Mobileonix Teoranta	https://itunes.apple.com/us/artist/mobileonix-teoranta/id790239893?uo=4	http://a1354.phobos.apple.com/us/r30/Purple4/v4/2f/fc/d3/2ffcd3a9-b6f0-32dd-e4ab-d0a83d1c2eca/mzl.tjylclfd.png	http://a1354.phobos.apple.com/us/r30/Purple4/v4/2f/fc/d3/2ffcd3a9-b6f0-32dd-e4ab-d0a83d1c2eca/mzl.tjylclfd.png	http://a1983.phobos.apple.com/us/r30/Purple4/v4/e5/78/05/e57805d9-7774-6231-4514-5dddcfd342b2/Icon.png	None	None	mobapp.at.NaomhNaille	4+	USD	None	[]	14876320	Free	[u'6013']	[u'Health & Fitness']	[]	False	software	[u'EN']	0.0	6013	Health & Fitness	2014-02-20T05:00:21Z	None	[]	Mobileonix Teoranta	None	[u'iPhone5s', u'iPadWifi', u'iPadMini', u'iPad3G', u'iPodTouchourthGen', u'iPadFourthGen', u'iPad23G', u'iPhone-3GS', u'iPadFourthGen4G', u'iPad2Wifi', u'iPadThirdGen4G', u'iPadThirdGen', u'iPhone4', u'iPodTouchThirdGen', u'iPhone5', u'iPhone4S', u'iPhone5c', u'iPadMini4G', u'iPodTouchFifthGen']	St Naul's Gaa	4+	St Naul's Gaa	https://itunes.apple.com/us/app/st-nauls-gaa/id820400732?mt=8&uo=4	0	0	1.9.14.126	software
738989234	477120487	ABS MM S.A.	https://itunes.apple.com/us/artist/abs-mm-s.a./id477120487?uo=4	http://a955.phobos.apple.com/us/r30/Purple6/v4/27/fb/0c/27fb0cac-b758-d5e5-539d-122631978774/mzl.zzhvjqip.png	http://a955.phobos.apple.com/us/r30/Purple6/v4/27/fb/0c/27fb0cac-b758-d5e5-539d-122631978774/mzl.zzhvjqip.png	http://a1367.phobos.apple.com/us/r30/Purple4/v4/f1/de/17/f1de1730-7979-3731-b954-dbdb2071a770/appicon.png	None	None	com.abscreative.msd.diproservice	17+	USD	Diproservice consists of a medical reference for physicians who use infiltration techniques on a daily basis. The objective of this application is to teach physicians how to inject / administer the product properly, with a minimum of pain for the patient and a maximum safety.	[u'iosUniversal']	258366307	Free	[u'6013', u'6006']	[u'Health & Fitness', u'Reference']	[u'http://a4.mzstatic.com/us/r30/Purple6/v4/95/92/01/959201d9-9850-5b59-4aec-2c6aff626530/screen480x480.jpeg']	False	software	[u'EN']	0.0	6013	Health & Fitness	2013-11-17T19:18:31Z	*** Fixed issues when running the application on iPhone 5S/C & iPad AIR/Mini with new A7 chip (64 bits) ***	[u'http://a1.mzstatic.com/us/r30/Purple/v4/f3/be/a4/f3bea46c-16d8-f36a-c380-97a82e55cf4a/screen1136x1136.jpeg']	ABS MM S.A.	http://abs.to	[u'iPodTouchourthGen', u'iPadThirdGen4G', u'iPodTouchThirdGen', u'iPhone4', u'iPadFourthGen', u'iPhone5c', u'iPadThirdGen', u'iPadMini4G', u'iPodTouchFifthGen', u'iPhone4S', u'iPadMini', u'iPhone5s', u'iPad3G', u'iPadFourthGen4G', u'iPhone-3GS', u'iPadWifi', u'iPad2Wifi', u'iPad23G', u'iPhone5']	Diproservice	17+	Diproservice	https://itunes.apple.com/us/app/diproservice/id738989234?mt=8&uo=4	0	0	1.1	software
838516772	588227682	Crash Test Dummy Limited, LLC	https://itunes.apple.com/us/artist/crash-test-dummy-limited-llc/id588227682?uo=4	http://a1352.phobos.apple.com/us/r30/Purple4/v4/09/9d/ec/099dec75-f47a-cecb-5e58-0930b0db016d/mzl.sicumimh.png	http://a1352.phobos.apple.com/us/r30/Purple4/v4/09/9d/ec/099dec75-f47a-cecb-5e58-0930b0db016d/mzl.sicumimh.png	http://a1813.phobos.apple.com/us/r30/Purple4/v4/33/58/2a/33582af2-5f34-11c9-2621-32add6d77c38/AppIcon60x60_2x.png	None	None	com.crashtestdummylimited.AirForceFitnessAssessment	4+	USD	Most full featured app for performing the Fitness Assessment for USAF Airmen hands down.\\- In full compliance with AFI36-2905 of 2013OCT29\- Full aerobic 1.5 mile run and alternate 2.0 mile walk support\- Altitude correction applied for both aerobic methods\- Full body composition support\ * Abdominal Circumference\ * Body Mass Index Screening\ * Body Fat Assessment taping method\ * Restrictions…	[]	123648091	$1.99	[u'6013']	[u'Health & Fitness']	[]	False	software	[u'EN']	1.99	6013	Health & Fitness	2014-03-21T18:03:23Z	Minor updates for iOS 8.0.	[u'http://a2.mzstatic.com/us/r30/Purple3/v4/07/77/7d/07777df8-38a1-f9b2-c684-e3ab99799213/screen1136x1136.jpeg', u'http://a5.mzstatic.com/us/r30/Purple3/v4/78/0d/94/780d949a-03f7-4e23-3f23-313fe1130ada/screen1136x1136.jpeg', u'http://a1.mzstatic.com/us/r30/Purple5/v4/25/dc/02/25dc022e-40ef-5d7b-dffb-3f66296426ae/screen1136x1136.jpeg', u'http://a1.mzstatic.com/us/r30/Purple3/v4/0a/f9/dd/0af9ddbe-3…	Crash Test Dummy Limited LLC	None	[u'iPhone4S', u'iPhone5c', u'iPadThirdGen', u'iPadFourthGen', u'iPadThirdGen4G', u'iPadFourthGen4G', u'iPad23G', u'iPadMini', u'iPhone5', u'iPodTouchFifthGen', u'iPhone5s', u'iPad2Wifi', u'iPadMini4G']	AF Fitness Assessment	4+	AF Fitness Assessment	https://itunes.apple.com/us/app/af-fitness-assessment/id838516772?mt=8&uo=4	0	0	1.3	software
732909491	698154778	Tony Blake	https://itunes.apple.com/us/artist/tony-blake/id698154778?uo=4	http://a843.phobos.apple.com/us/r30/Purple3/v4/b6/b7/75/b6b7753a-ca54-4430-9ed3-b506906d387c/mzl.fwnlyhpf.png	http://a843.phobos.apple.com/us/r30/Purple3/v4/b6/b7/75/b6b7753a-ca54-4430-9ed3-b506906d387c/mzl.fwnlyhpf.png	http://a1204.phobos.apple.com/us/r30/Purple1/v4/0e/13/94/0e13946f-af47-6aff-3653-9bb9a9af7b76/icon_female_fitness_72.png	None	None	com.blake.femalefitnesshd	4+	USD	Female Fitness - The Best Exercises for LOWER BODY (Thighs and Butt) HD is a brand new application on App Store developed by a professional team of developers, assisted by certified trainers specializing in women’s fitness and strength training. The application is specially created for women of all body shapes, who are looking to set a new life standard and want to shape their body. Female Fitnes…	[]	30786277	$2.99	[u'6013', u'6004']	[u'Health & Fitness', u'Sports']	[u'http://a3.mzstatic.com/us/r30/Purple2/v4/b9/36/bf/b936bf1f-6b7e-0709-8226-abccc76b3343/screen480x480.jpeg', u'http://a5.mzstatic.com/us/r30/Purple6/v4/b0/f2/d0/b0f2d069-0e5c-7c9d-6e91-26d5cd700478/screen480x480.jpeg', u'http://a1.mzstatic.com/us/r30/Purple2/v4/dc/f8/b3/dcf8b348-6105-c1b4-6224-9c5b692a8039/screen480x480.jpeg', u'http://a2.mzstatic.com/us/r30/Purple/v4/f9/8e/b9/f98eb9de-3d4c-0d8…	False	software	[u'NL', u'EN', u'FR', u'DE', u'IT', u'JA', u'KO', u'PT', u'RU', u'ZH', u'ES', u'SV', u'TH', u'ZH', u'TR']	2.99	6013	Health & Fitness	2013-11-20T20:59:13Z	- Minor bugs fixed;\- Optimised for iOS 8;\- Fixed reported error;	[]	Tony Blake	http://www.fitnessyourbody.com/	[u'iPadWifi', u'iPadMini4G', u'iPadThirdGen4G', u'iPad3G', u'iPadMini', u'iPadFourthGen4G', u'iPad2Wifi', u'iPadFourthGen', u'iPadThirdGen', u'iPad23G']	Female Fitness - The Best Exercises for LOWER BODY (Thighs and Butt) HD	4+	Female Fitness - The Best Exercises for LOWER BODY (Thighs and Butt) HD	https://itunes.apple.com/us/app/female-fitness-best-exercises/id732909491?mt=8&uo=4	0	0	2.0	software
693888369	583147572	Blue Chilli	https://itunes.apple.com/us/artist/blue-chilli/id583147572?uo=4	http://a310.phobos.apple.com/us/r30/Purple6/v4/2c/b1/2f/2cb12fa6-d2f6-e969-3f0a-bc502b3ce9a0/mzl.rftpmioz.png	http://a310.phobos.apple.com/us/r30/Purple6/v4/2c/b1/2f/2cb12fa6-d2f6-e969-3f0a-bc502b3ce9a0/mzl.rftpmioz.png	http://a1877.phobos.apple.com/us/r30/Purple/v4/6b/09/c2/6b09c28c-6ca3-7f11-b0a9-db6553d43ff0/icon.png	None	None	com.bluechilli.ApoAppUsher	4+	USD	Get directions and contact information for our store. Browse our featured product promotions and view information on other in-store services. \\Features: \- In store featured product promotions \- View services \- Find store & opening hours \- Keep up to date with Usher Compounding Pharmacy news	[]	4294222	Free	[u'6013', u'6020']	[u'Health & Fitness', u'Medical']	[]	False	software	[u'EN', u'DE', u'SE', u'ES']	0.0	6013	Health & Fitness	2013-09-02T18:18:27Z	None	[u'http://a4.mzstatic.com/us/r30/Purple6/v4/cb/e7/5f/cbe75ff8-7a51-6811-e099-1aced759a735/screen1136x1136.jpeg', u'http://a2.mzstatic.com/us/r30/Purple/v4/d7/8a/46/d78a46f3-971d-5145-2750-4406c96f4c1d/screen1136x1136.jpeg', u'http://a1.mzstatic.com/us/r30/Purple6/v4/85/43/d8/8543d809-70de-be5e-3870-ef47a95f6a29/screen1136x1136.jpeg', u'http://a1.mzstatic.com/us/r30/Purple/v4/02/a8/19/02a81952-0ba…	BLUE CHILLI TECHNOLOGY PTY LTD	None	[u'iPad23G', u'iPhone5s', u'iPad3G', u'iPhone5', u'iPadThirdGen', u'iPadThirdGen4G', u'iPodTouchThirdGen', u'iPodTouchFifthGen', u'iPhone-3GS', u'iPadMini4G', u'iPhone5c', u'iPadMini', u'iPodTouchourthGen', u'iPadFourthGen', u'iPhone4', u'iPadFourthGen4G', u'iPad2Wifi', u'iPadWifi', u'iPhone4S']	Usher Pharmacy	4+	Usher Pharmacy	https://itunes.apple.com/us/app/usher-pharmacy/id693888369?mt=8&uo=4	0	0	1.0	software
740854874	338747559	UnitedHealth Group	https://itunes.apple.com/us/artist/unitedhealth-group/id338747559?uo=4	http://a1473.phobos.apple.com/us/r30/Purple6/v4/88/c0/6a/88c06a5c-7012-cff5-b9c7-12efac14d464/mzl.krzzbost.png	http://a1473.phobos.apple.com/us/r30/Purple6/v4/88/c0/6a/88c06a5c-7012-cff5-b9c7-12efac14d464/mzl.krzzbost.png	http://a1982.phobos.apple.com/us/r30/Purple6/v4/82/36/ea/8236ea20-ede2-0dd4-8e60-7931b0f215a2/logo.png	2.5	2.5	com.uhg.mobile.uhcsrmobile	4+	USD	With the StudentResources Mobile App, College Students that have either enrolled in the Student Healthcare Plan through their college or online through www.uhcsr.com, can use their handheld device to access ID Cards images, search for Providers or view claims.\\This application is usable only if you are enrolled in Student Resources health plans. If you are enrolled in a UnitedHealthcare plan thr…	[]	2416196	Free	[u'6013']	[u'Health & Fitness']	[]	False	software	[u'EN', u'DE', u'SE', u'ES']	0.0	6013	Health & Fitness	2013-12-16T23:37:34Z	None	[u'http://a1.mzstatic.com/us/r30/Purple4/v4/7a/8d/9c/7a8d9c8c-75a9-2ffe-af62-f9c5978e1efb/screen1136x1136.jpeg', u'http://a5.mzstatic.com/us/r30/Purple6/v4/aa/76/19/aa7619e4-5ea8-42ad-1490-b5fae8963a09/screen1136x1136.jpeg', u'http://a4.mzstatic.com/us/r30/Purple6/v4/ff/70/9f/ff709ffb-5d02-5227-1c3d-5f7248fc7375/screen1136x1136.jpeg', u'http://a3.mzstatic.com/us/r30/Purple/v4/ac/99/9d/ac999de6-35…	UnitedHealth Group	None	[u'iPadThirdGen', u'iPhone-3GS', u'iPodTouchThirdGen', u'iPadMini', u'iPadFourthGen4G', u'iPad23G', u'iPodTouchFifthGen', u'iPadMini4G', u'iPadFourthGen', u'iPhone5', u'iPodTouchourthGen', u'iPad2Wifi', u'iPadThirdGen4G', u'iPhone4', u'iPhone5c', u'iPhone5s', u'iPadWifi', u'iPhone4S', u'iPad3G']	UHC StudentResources	4+	UHC StudentResources	https://itunes.apple.com/us/app/uhc-studentresources/id740854874?mt=8&uo=4	10	10	1.0	software
382088723	382088726	Harvard University	https://itunes.apple.com/us/artist/harvard-university/id382088726?uo=4	http://a1449.phobos.apple.com/us/r30/Purple4/v4/13/4f/08/134f0871-6c93-c1be-c660-61bdb8aa21db/mzl.aeexrcbr.jpg	http://a1449.phobos.apple.com/us/r30/Purple4/v4/13/4f/08/134f0871-6c93-c1be-c660-61bdb8aa21db/mzl.aeexrcbr.jpg	http://a1267.phobos.apple.com/us/r30/Purple5/v4/10/7e/9f/107e9f84-16a8-f77f-ddbd-7cd9fa634d92/Icon.png	4.0	None	com.fluidesign.mobileroadie.645	4+	USD	With the HSPH Public Health News app members of the Harvard School of Public Health community and others can connect with each other and stay up-to-date on breaking public health news and research, plus events and activities going on around the School.\\FEATURES\\News & Info\- Top news stories\- Press releases\- Global Health News stories \- Harvard Public Health Review articles\- Public health n…	[u'iosUniversal']	28641729	Free	[u'6013', u'6017']	[u'Health & Fitness', u'Education']	[u'http://a4.mzstatic.com/us/r30/Purple/v4/c1/a3/bf/c1a3bf7a-47d2-1b25-c135-37ad5423ebc2/screen480x480.jpeg', u'http://a5.mzstatic.com/us/r30/Purple4/v4/5c/16/ec/5c16eca7-bcad-91c1-0c67-068980a98b65/screen480x480.jpeg', u'http://a4.mzstatic.com/us/r30/Purple/v4/53/3f/2e/533f2e54-23e5-d788-a495-8252cf49130f/screen480x480.jpeg']	False	software	[u'AR', u'NB', u'CA', u'DA', u'NL', u'EN', u'FR', u'DE', u'HU', u'IT', u'JA', u'KO', u'PL', u'PT', u'RU', u'ZH', u'ES', u'SV', u'ZH', u'TR']	0.0	6013	Health & Fitness	2010-07-27T14:32:37Z	Various bug fixes\Fixes to the location search bar	[u'http://a5.mzstatic.com/us/r30/Purple/v4/ec/16/75/ec167520-79e9-2cba-b538-6cd6c68e1499/screen1136x1136.jpeg', u'http://a3.mzstatic.com/us/r30/Purple/v4/45/b0/63/45b063ca-d71c-8198-a8fb-a3eba6b69c0d/screen1136x1136.jpeg', u'http://a5.mzstatic.com/us/r30/Purple6/v4/97/ef/da/97efda3e-8eab-077d-715b-6622065f6913/screen1136x1136.jpeg', u'http://a3.mzstatic.com/us/r30/Purple/v4/01/e7/10/01e710de-41f8…	Harvard University	http://www.harvard.edu/	[u'iPad2Wifi', u'iPhone5', u'iPhone4S', u'iPhone5c', u'iPodTouchourthGen', u'iPodTouchFifthGen', u'iPadFourthGen', u'iPadThirdGen4G', u'iPad23G', u'iPhone4', u'iPadFourthGen4G', u'iPadMini4G', u'iPhone5s', u'iPhone-3GS', u'iPadMini', u'iPadThirdGen']	Public Health News	4+	Public Health News	https://itunes.apple.com/us/app/public-health-news/id382088723?mt=8&uo=4	10	0	5.2.01	software
635782549	635779861	Cloud b	https://itunes.apple.com/us/artist/cloud-b/id635779861?uo=4	http://a1435.phobos.apple.com/us/r30/Purple/v4/5d/f5/ec/5df5ec56-f477-cf84-b1b5-5fbcf1f98b7f/mzl.vyzxaykz.png	http://a1435.phobos.apple.com/us/r30/Purple/v4/5d/f5/ec/5df5ec56-f477-cf84-b1b5-5fbcf1f98b7f/mzl.vyzxaykz.png	http://a1094.phobos.apple.com/us/r30/Purple/v4/1a/32/cd/1a32cd9b-0b85-a0c1-cd55-2995e63dffd2/AppIconPaid57x57.png	None	3.0	com.cloudb	4+	USD	Cloud b soothing melodies for infants, babies, children and adults of all ages selected from Cloud b's award winning product collection, with many all-new additions. \\Create your own melody mixes or use ours. \Pick from our white noises, sounds from nature, lullabies and melodies for the perfect deep sleep.\In addition, pick any song from your music library and add it to your mix.\\Record your o…	[u'iosUniversal']	40388990	$1.99	[u'6013', u'6012']	[u'Health & Fitness', u'Lifestyle']	[u'http://a4.mzstatic.com/us/r30/Purple4/v4/e1/cf/d8/e1cfd8f6-fb2f-2c06-41df-bd86819442a9/screen480x480.jpeg', u'http://a2.mzstatic.com/us/r30/Purple6/v4/97/c8/fe/97c8fee0-0da1-1b08-70dc-64d7e368eb24/screen480x480.jpeg', u'http://a4.mzstatic.com/us/r30/Purple4/v4/ce/5f/34/ce5f347a-c28f-d1ea-db5d-5cd3701f53a0/screen480x480.jpeg', u'http://a3.mzstatic.com/us/r30/Purple4/v4/01/5f/0a/015f0a0a-457d-6e…	False	software	[u'EN']	1.99	6013	Health & Fitness	2013-05-18T21:12:42Z	- Bug fixes related to iOS7 screen layouts.	[u'http://a5.mzstatic.com/us/r30/Purple4/v4/de/17/5c/de175cee-a359-21af-8515-df38479ceab1/screen1136x1136.jpeg', u'http://a4.mzstatic.com/us/r30/Purple4/v4/d5/00/23/d5002321-86d8-38cf-ffc4-5c0db7243d2a/screen1136x1136.jpeg', u'http://a1.mzstatic.com/us/r30/Purple4/v4/d4/87/77/d48777b0-42af-086d-5569-f7a1a42c1041/screen1136x1136.jpeg', u'http://a3.mzstatic.com/us/r30/Purple6/v4/9d/05/42/9d0542ad-a…	B Cloud, Inc	http://cloudb.com	[u'iPad23G', u'iPhone4', u'iPhone-3GS', u'iPhone4S', u'iPhone5c', u'iPhone5', u'iPadFourthGen4G', u'iPodTouchourthGen', u'iPodTouchFifthGen', u'iPadMini', u'iPadFourthGen', u'iPadThirdGen4G', u'iPad2Wifi', u'iPadMini4G', u'iPadThirdGen', u'iPhone5s']	Cloud b Premium	4+	Cloud b Premium	https://itunes.apple.com/us/app/cloud-b-premium/id635782549?mt=8&uo=4	0	3	1.0.3	software
396384630	326881136	AppWarrior	https://itunes.apple.com/us/artist/appwarrior/id326881136?uo=4	http://a1277.phobos.apple.com/us/r30/Purple/4d/fb/d0/mzi.liqficrh.png	http://a1277.phobos.apple.com/us/r30/Purple/4d/fb/d0/mzi.liqficrh.png	http://a735.phobos.apple.com/us/r30/Purple/52/61/b2/mzi.oajnpxya.png	None	1.0	com.appwarrior.EP77704420001	9+	USD	Discover How to Beat Stress and Start Enjoying Your Life!\\It may be a symptom of the strains of modern life: the prevalence of stress and anxiety. \\It seems that stress is ever-present, attacking us at work, at school, on the road, and at home. To a large extent, it is impossible to thrive on stress.\\Do you ever feel as though you’re on the verge of a complete nervous breakdown? As though, if …	[]	384629	$0.99	[u'6013', u'6012']	[u'Health & Fitness', u'Lifestyle']	[]	False	software	[u'EN']	0.99	6013	Health & Fitness	2010-10-16T07:00:00Z	None	[u'http://a2.mzstatic.com/us/r30/Purple/v4/b8/83/16/b883160e-a01c-205e-5e8c-8393f97fb4ac/screen320x480.jpeg', u'http://a5.mzstatic.com/us/r30/Purple/v4/0e/66/a0/0e66a024-833c-39de-19ba-d002c98c3a54/screen320x480.jpeg', u'http://a2.mzstatic.com/us/r30/Purple/v4/61/cf/fe/61cffeb6-f110-db51-f0dc-ce334fac3912/screen320x480.jpeg', u'http://a2.mzstatic.com/us/r30/Purple/v4/b6/6b/4e/b66b4ee9-ff53-54e3-6…	NAY MIN THU	http://appwarrior.com/	[u'iPhone', u'iPhone-3G', u'iPadMini', u'iPod-touch', u'iPadMini4G', u'iPad2Wifi', u'iPhone-3GS', u'iPadFourthGen4G', u'iPadThirdGen4G', u'iPadWifi', u'iPad23G', u'iPadFourthGen', u'iPad3G', u'iPhone5c', u'iPhone5s', u'iPodTouchFifthGen', u'iPodTouchourthGen', u'iPodTouchThirdGen', u'iPhone4S', u'iPhone4', u'iPadThirdGen', u'iPod-touch-with-mic', u'iPhone5']	Stress Management - How to Tame Tension and Start Enjoying Your Life	9+	Stress Management - How to Tame Tension and Start Enjoying Your Life	https://itunes.apple.com/us/app/stress-management-how-to-tame/id396384630?mt=8&uo=4	0	1	1.0	software
558259908	439290207	Azumio Inc.	https://itunes.apple.com/us/artist/azumio-inc./id439290207?mt=8&uo=4	http://a230.phobos.apple.com/us/r30/Purple/v4/9c/45/51/9c455113-722e-b1c3-81a1-6dcd4a67b3fd/mzm.jyftidjg.png	http://a230.phobos.apple.com/us/r30/Purple/v4/9c/45/51/9c455113-722e-b1c3-81a1-6dcd4a67b3fd/mzm.jyftidjg.png	http://a1275.phobos.apple.com/us/r30/Purple/v4/39/bc/0f/39bc0f98-de0e-b792-f611-fad9597793c1/IconFree.png	4.5	4.5	com.azumio.iphone.cardiobuddy.free	4+	USD	Cardio Buddy determines your heart rate from a distance by using the camera sensor within your phone. It works with iPhone 5S, iPad Air and other Apple devices. \\Our complex algorithm, developed by Berkeley and Stanford researchers, analyzes tiny color variations from different parts of your face to give you an accurate measurement. \\FEATURES:\\Instant Heart Rate\- Heart rate measurement with t…	[]	10936071	Free	[u'6013', u'6016']	[u'Health & Fitness', u'Entertainment']	[]	False	software	[u'EN']	0.0	6013	Health & Fitness	2012-10-20T22:04:00Z	- world heart map in real time visualized on FB \and Twitter postings\- performance improvement	[u'http://a3.mzstatic.com/us/r30/Purple/v4/3f/51/ad/3f51ade3-74f8-866e-5c82-17a19afb0b09/screen320x480.jpeg', u'http://a5.mzstatic.com/us/r30/Purple/v4/95/72/d1/9572d16c-bc07-5ddc-503b-64ab293d84c4/screen320x480.jpeg', u'http://a5.mzstatic.com/us/r30/Purple/v4/78/a0/8b/78a08b66-a0ef-1c7f-8e3d-233dbfa72fc9/screen320x480.jpeg', u'http://a3.mzstatic.com/us/r30/Purple/v4/1a/3e/d3/1a3ed338-755a-7878-d…	Azumio Inc.	None	[u'iPodTouchFifthGen', u'iPodTouchourthGen', u'iPhone4', u'iPad2Wifi', u'iPadFourthGen4G', u'iPadFourthGen', u'iPhone5s', u'iPhone5', u'iPhone5c', u'iPadMini', u'iPad23G', u'iPadThirdGen4G', u'iPhone4S', u'iPadThirdGen', u'iPadMini4G']	Cardio Buddy Free - Touchless Camera Heart Rate Monitor by Azumio	4+	Cardio Buddy Free - Touchless Camera Heart Rate Monitor by Azumio	https://itunes.apple.com/us/app/cardio-buddy-free-touchless/id558259908?mt=8&uo=4	118	114	1.1	software
898162032	897861744	Mahmut Hayirlioglu	https://itunes.apple.com/us/artist/mahmut-hayirlioglu/id897861744?uo=4	http://a835.phobos.apple.com/us/r30/Purple4/v4/0c/90/d0/0c90d0c4-b06f-ca81-8f88-ce895f734fa2/mzl.tkiwfuyq.png	http://a835.phobos.apple.com/us/r30/Purple4/v4/0c/90/d0/0c90d0c4-b06f-ca81-8f88-ce895f734fa2/mzl.tkiwfuyq.png	http://a1871.phobos.apple.com/us/r30/Purple4/v4/31/da/c5/31dac55c-43fb-2e04-f1d3-781c07a34591/AppIcon-257x57.png	None	None	net.dmags.womensfitnesstr	17+	USD	Women's Fitness Türkiye \Kaliteli ve sağlıklı yaşam rehberi \\- Women's Fitness Türkiye'nin ücretli mobil versiyonunu AppStore üzerinden her ay düzenli olarak indirebilir ve dergiye abone olabilirsiniz. \\- Aboneliklerde "otomatik yenileme" özelliği geçerlidir; sürenin bitimine 24 saat kala aboneliği iptal etmezseniz, abonelik otomatik olarak yenilenir. \\- Otomatik yenileme özelliğini, cihazınız…	[u'iosUniversal', u'newsstand']	3049163	Free	[u'6013', u'6021', u'13017']	[u'Health & Fitness', u'Newsstand', u'Health, Mind & Body']	[u'http://a2.mzstatic.com/us/r30/Purple4/v4/e7/9b/91/e79b9100-82a5-64bc-fde0-28e0c9a96f88/screen480x480.jpeg', u'http://a5.mzstatic.com/us/r30/Purple4/v4/ae/e4/e1/aee4e187-5482-6299-2830-d90a227ff13c/screen480x480.jpeg', u'http://a3.mzstatic.com/us/r30/Purple4/v4/6b/8a/6e/6b8a6ee0-1513-fe58-b0c7-0bfb76f4d922/screen480x480.jpeg']	False	software	[u'EN']	0.0	6013	Health & Fitness	2014-07-26T23:45:25Z	None	[u'http://a4.mzstatic.com/us/r30/Purple/v4/d9/5a/1f/d95a1f0a-703c-e5e5-8fc1-35fbb8caf96f/screen1136x1136.jpeg', u'http://a1.mzstatic.com/us/r30/Purple/v4/f9/50/4a/f9504acb-c84f-4044-0d48-39b7acb5596d/screen1136x1136.jpeg', u'http://a3.mzstatic.com/us/r30/Purple/v4/ce/6a/ef/ce6aef12-2991-dd45-3cb3-cefb16aa2ba2/screen1136x1136.jpeg']	Mahmut Hayirlioglu	http://dMags.net	[u'iPadMini4G', u'iPhone5c', u'iPhone5s', u'iPad23G', u'iPad2Wifi', u'iPadMini', u'iPhone-3GS', u'iPodTouchourthGen', u'iPadThirdGen', u'iPadThirdGen4G', u'iPhone5', u'iPadFourthGen4G', u'iPhone4', u'iPadFourthGen', u'iPhone4S', u'iPodTouchFifthGen']	Women's Fitness Turkiye	17+	Women's Fitness Turkiye	https://itunes.apple.com/us/app/womens-fitness-turkiye/id898162032?mt=8&uo=4	0	0	1.0	software
304214856	284128784	ActiveGuru Ltd.	https://itunes.apple.com/us/artist/activeguru-ltd./id284128784?uo=4	http://a1206.phobos.apple.com/us/r30/Purple/v4/c7/d0/03/c7d0036c-2f02-0e05-d308-2df2a03021e5/mzl.zczdnzow.png	http://a1206.phobos.apple.com/us/r30/Purple/v4/c7/d0/03/c7d0036c-2f02-0e05-d308-2df2a03021e5/mzl.zczdnzow.png	http://a1246.phobos.apple.com/us/r30/Purple/v4/ce/85/b2/ce85b2d2-ca4c-956c-65b1-25338c441263/Icon-Hospitals.png	1.5	2.0	uk.co.activeguru.hospitals	4+	USD	Never know where the nearest hospital is? No problem!\\This application allows you to find your nearest hospitals in just a single tap!\\★ Features: \\- Automatically finds the nearest businesses when you launch the app \- List automatically sorted by distance and updated as you move around \- Shows distance in large type allowing you to quickly scan the list \- Tap a business for further details…	[]	3136579	$1.99	[u'6013', u'6003']	[u'Health & Fitness', u'Travel']	[]	False	software	[u'EN']	1.99	6013	Health & Fitness	2009-02-09T08:00:00Z	- Improved app launch time and performance\- You can now choose from a selection of data providers to ensure you always find the best results for your area\- Landscape orientation support added\- Fixed a bug where the 'no results' screen would show while results were still loading\- You can now gift the app from the menu	[u'http://a1.mzstatic.com/us/r30/Purple/v4/d9/73/84/d9738453-d488-55b4-4127-2414d62b2576/screen320x480.jpeg', u'http://a3.mzstatic.com/us/r30/Purple/v4/d8/49/37/d84937f3-4922-081c-a849-2d26d90c93b0/screen320x480.jpeg', u'http://a3.mzstatic.com/us/r30/Purple/v4/e1/0b/ad/e10bad61-7989-688a-e630-685cde4c4d2e/screen320x480.jpeg', u'http://a5.mzstatic.com/us/r30/Purple/v4/f6/e9/7f/f6e97f1f-657c-a95e-b…	ActiveGuru Ltd.	http://	[u'iPhone-3GS', u'iPadThirdGen', u'iPodTouchourthGen', u'iPadMini4G', u'iPhone-3G', u'iPhone5c', u'iPadFourthGen', u'iPod-touch-with-mic', u'iPadWifi', u'iPodTouchThirdGen', u'iPhone5s', u'iPadFourthGen4G', u'iPad2Wifi', u'iPhone4', u'iPad23G', u'iPhone4S', u'iPodTouchFifthGen', u'iPadThirdGen4G', u'iPad3G', u'iPadMini', u'iPhone5']	Hospitals - Find your nearest Hospitals	4+	Hospitals - Find your nearest Hospitals	https://itunes.apple.com/us/app/hospitals-find-your-nearest/id304214856?mt=8&uo=4	6	1	2.2.1	software
674157419	507466749	ZeitMobile.com	https://itunes.apple.com/us/artist/zeitmobile.com/id507466749?uo=4	http://a245.phobos.apple.com/us/r30/Purple/v4/ea/db/54/eadb545c-6c5f-2568-1580-671bb698400d/mzl.dgzjpsxw.png	http://a245.phobos.apple.com/us/r30/Purple/v4/ea/db/54/eadb545c-6c5f-2568-1580-671bb698400d/mzl.dgzjpsxw.png	http://a568.phobos.apple.com/us/r30/Purple6/v4/c3/54/91/c35491a5-d9ff-6351-62c0-63046669a508/AppIcon57x57.png	None	None	com.zeitmobile.Fusion-Fit	4+	USD	Now you can check out our latest schedule in real-time and book appointments on the go. Login to see your schedule, membership information, visit and payments history, and cancel a reservation.	[u'iosUniversal']	8325293	Free	[u'6013']	[u'Health & Fitness']	[u'http://a4.mzstatic.com/us/r30/Purple6/v4/c6/58/76/c6587641-9d1b-3f80-5bf2-2e34a205ad10/screen480x480.jpeg']	False	software	[u'EN']	0.0	6013	Health & Fitness	2013-07-22T23:56:34Z	- iPad support\- new design	[u'http://a4.mzstatic.com/us/r30/Purple/v4/bb/3c/dd/bb3cdd69-3bbc-bc3d-27c7-dc27da0ce686/screen1136x1136.jpeg']	Zeitcode, LLC	None	[u'iPhone5s', u'iPadMini', u'iPadFourthGen4G', u'iPadThirdGen', u'iPodTouchourthGen', u'iPad23G', u'iPadFourthGen', u'iPodTouchFifthGen', u'iPhone5', u'iPadMini4G', u'iPhone4', u'iPhone-3GS', u'iPhone5c', u'iPad2Wifi', u'iPhone4S', u'iPadThirdGen4G']	Fusion Fit Personal Trainers	4+	Fusion Fit Personal Trainers	https://itunes.apple.com/us/app/fusion-fit-personal-trainers/id674157419?mt=8&uo=4	0	0	4.0	software
924252394	761412314	Motion Nexus Inc.	https://itunes.apple.com/us/artist/motion-nexus-inc./id761412314?uo=4	http://a866.phobos.apple.com/us/r30/Purple3/v4/73/bb/0b/73bb0b88-8c4e-9462-5c8b-65a29c96d9dc/pr_source.jpg?downloadKey=1417725158_bc6a4155d61f4ccf4bd6021e3d841d27	http://a866.phobos.apple.com/us/r30/Purple3/v4/73/bb/0b/73bb0b88-8c4e-9462-5c8b-65a29c96d9dc/pr_source.jpg?downloadKey=1417725158_bc6a4155d61f4ccf4bd6021e3d841d27	http://a254.phobos.apple.com/us/r30/Purple5/v4/15/bf/95/15bf95c1-783b-c569-501b-b9c06b6f90ea/dbcIcon57x57.png	None	None	com.motionnexus.mobile.dbc	12+	USD	Congratulations on successfully completing Phase 1 at the University of Colorado Anschutz Health and Wellness Center! You are undoubtedly well on your way to the transformation of your life.\\Welcome to Phase 2 where Dr. Holly and your transformation coach will lead you through the next 15 weeks of your weight loss journey.	[]	9701777	Free	[u'6013']	[u'Health & Fitness']	[]	False	software	[u'EN']	0.0	6013	Health & Fitness	2014-10-16T15:17:10Z	None	[u'http://a5.mzstatic.com/us/r30/Purple3/v4/24/e3/21/24e321ce-d069-c75f-8351-dd9a5a1b30cf/screen1136x1136.jpeg', u'http://a3.mzstatic.com/us/r30/Purple5/v4/2b/3b/a2/2b3ba2cc-9ba6-3e9a-d5d8-7ebde0e8e1c4/screen1136x1136.jpeg', u'http://a2.mzstatic.com/us/r30/Purple5/v4/f5/99/38/f5993891-3d64-2744-c6af-2b0954202d2f/screen1136x1136.jpeg', u'http://a3.mzstatic.com/us/r30/Purple3/v4/54/c8/20/54c820bf-3…	Motion Nexus Inc.	http://ewlbootcamp.com	[u'iPadFourthGen', u'iPhone4S', u'iPhone5', u'iPadMini4G', u'iPodTouchFifthGen', u'iPad2Wifi', u'iPadThirdGen', u'iPadMini', u'iPadFourthGen4G', u'iPadThirdGen4G', u'iPhone5c', u'iPhone5s', u'iPhone4', u'iPad23G']	Destination Boot Camp	12+	Destination Boot Camp	https://itunes.apple.com/us/app/destination-boot-camp/id924252394?mt=8&uo=4	0	0	1.2	software
396661018	323271016	Qbiki Networks	https://itunes.apple.com/us/artist/qbiki-networks/id323271016?uo=4	http://a1708.phobos.apple.com/us/r30/Purple/ea/a7/d7/mzi.cryuapee.png	http://a1708.phobos.apple.com/us/r30/Purple/ea/a7/d7/mzi.cryuapee.png	http://a1475.phobos.apple.com/us/r30/Purple/cc/b1/f2/mzi.orakhuql.png	None	3.5	com.qbiki.WeightLossMentors2	4+	USD	ZodBod's 'weight loss mentors' is an app which shows you how other people have already successfully lost weight. \\On this app real people share the stories, diet secrets, exercise tips which enable them to lose weight. \\Use their experience to get motivation and knowledge so you can go on your own journey of transformation to a thinner, healthier and happier you!\\Free with this app - a huge ra…	[]	80701785	Free	[u'6013', u'6012']	[u'Health & Fitness', u'Lifestyle']	[]	False	software	[u'EN']	0.0	6013	Health & Fitness	2010-10-13T22:22:47Z	None	[u'http://a3.mzstatic.com/us/r30/Purple/v4/51/9b/db/519bdb59-6564-365d-0b6a-755d2940e3da/screen320x480.jpeg', u'http://a3.mzstatic.com/us/r30/Purple/v4/12/d3/1c/12d31c3c-f89a-4ab0-607a-3999e5951c1d/screen320x480.jpeg', u'http://a3.mzstatic.com/us/r30/Purple/v4/5e/c3/6b/5ec36bb5-786b-a427-6d8f-27efadddf9eb/screen320x480.jpeg', u'http://a5.mzstatic.com/us/r30/Purple/v4/78/16/ea/7816ea93-55ff-5c0a-d…	Qbiki Networks	http://www.seattleclouds.com/myapplicationview.aspx?id=WeightLossMentors&ownerun=lukeyboy1001	[u'iPhone4S', u'iPadMini', u'iPad2Wifi', u'iPod-touch-with-mic', u'iPadFourthGen', u'iPodTouchFifthGen', u'iPadMini4G', u'iPad3G', u'iPhone-3G', u'iPodTouchThirdGen', u'iPadThirdGen4G', u'iPad23G', u'iPadThirdGen', u'iPadFourthGen4G', u'iPhone5c', u'iPodTouchourthGen', u'iPhone-3GS', u'iPadWifi', u'iPhone5s', u'iPod-touch', u'iPhone4', u'iPhone', u'iPhone5']	ZodBod - Weight Loss Mentors	4+	ZodBod - Weight Loss Mentors	https://itunes.apple.com/us/app/zodbod-weight-loss-mentors/id396661018?mt=8&uo=4	0	3	1.0	software
824287590	791627082	Awesome Apps	https://itunes.apple.com/us/artist/awesome-apps/id791627082?uo=4	http://a950.phobos.apple.com/us/r30/Purple/v4/f7/52/0a/f7520a13-5274-ddc0-e117-91916860bb74/mzl.euidacvk.png	http://a950.phobos.apple.com/us/r30/Purple/v4/f7/52/0a/f7520a13-5274-ddc0-e117-91916860bb74/mzl.euidacvk.png	http://a1359.phobos.apple.com/us/r30/Purple6/v4/21/d7/5b/21d75b04-af6d-16cd-0d0d-e2ff3cab5564/Icon.png	None	None	com.awesome.NaturalAyurvedicHealer	4+	USD	Ayurvedic Home Remedies is unique collection of best known remedies for diseases\\App Contains Detail for each listed Disease\\- Description of the Disease\- Image for each Disease\- Symptoms for each Disease\- Remedies for each Disease\- Causes for each Disease\- Do's for each Disease\- Don't Do's for each Disease\- Manage Notes For Each Diseases.\\\Features\\- No Internet Connection Required Fo…	[u'iosUniversal']	11158129	$0.99	[u'6013', u'6020']	[u'Health & Fitness', u'Medical']	[u'http://a2.mzstatic.com/us/r30/Purple4/v4/46/f7/fd/46f7fd57-daaa-9dab-1e64-47c45495b898/screen480x480.jpeg', u'http://a1.mzstatic.com/us/r30/Purple4/v4/b1/f8/6b/b1f86b5d-387b-5420-8ef8-ad90d23a5051/screen480x480.jpeg', u'http://a1.mzstatic.com/us/r30/Purple6/v4/a9/b9/07/a9b90767-9251-f31d-bec9-36c04f732f38/screen480x480.jpeg', u'http://a4.mzstatic.com/us/r30/Purple/v4/cc/8c/fb/cc8cfb91-9287-c6e…	False	software	[u'EN']	0.99	6013	Health & Fitness	2014-02-26T03:12:32Z	None	[u'http://a1.mzstatic.com/us/r30/Purple/v4/ce/69/f0/ce69f0c1-9b40-aed5-8efa-682cb960c580/screen1136x1136.jpeg', u'http://a4.mzstatic.com/us/r30/Purple4/v4/54/3a/6a/543a6a24-507d-81b5-f830-50f1168cc828/screen1136x1136.jpeg', u'http://a5.mzstatic.com/us/r30/Purple/v4/c3/0e/18/c30e184e-532c-bd52-25d1-1aec7ce1f65f/screen1136x1136.jpeg', u'http://a4.mzstatic.com/us/r30/Purple/v4/d1/ea/0d/d1ea0d8b-d4ef…	Awesome Apps	None	[u'iPhone4', u'iPad3G', u'iPhone4S', u'iPadMini', u'iPhone5c', u'iPadThirdGen4G', u'iPadWifi', u'iPodTouchourthGen', u'iPadFourthGen', u'iPhone-3GS', u'iPadFourthGen4G', u'iPhone5s', u'iPad23G', u'iPad2Wifi', u'iPodTouchThirdGen', u'iPodTouchFifthGen', u'iPadMini4G', u'iPhone5', u'iPadThirdGen']	Natural Ayurvedic Healer Remedies Herbal	4+	Natural Ayurvedic Healer Remedies Herbal	https://itunes.apple.com/us/app/natural-ayurvedic-healer-remedies/id824287590?mt=8&uo=4	0	0	1.0	software
368955606	360659011	NotionInMotion.com	https://itunes.apple.com/us/artist/notioninmotion.com/id360659011?uo=4	http://a1722.phobos.apple.com/us/r30/Purple1/v4/a3/28/cb/a328cb37-79a7-b1c1-207d-09344308112c/mzl.tifhdaiz.png	http://a1722.phobos.apple.com/us/r30/Purple1/v4/a3/28/cb/a328cb37-79a7-b1c1-207d-09344308112c/mzl.tifhdaiz.png	http://a67.phobos.apple.com/us/r30/Purple3/v4/db/02/2a/db022a3d-ff61-8bb9-cf1b-f99e6a80f70e/AppIcon57x57.png	4.0	None	com.wuxiicreate.footreflexology	4+	USD	Today reflexology has been widely circulated in China. By applying proper massage on reflex zones and meridians on feet, the balance of Yin and Yang and functional adjustment of internal organs can be acheived. The prominent characteristics of reflexology is broadly beneficial without any side effect, and yet convenient, easy. \\FEATURES:\-28 disease, and which point you should press\-69 reflexol…	[u'iosUniversal']	86465339	$2.99	[u'6013', u'6012']	[u'Health & Fitness', u'Lifestyle']	[u'http://a3.mzstatic.com/us/r30/Purple5/v4/f4/e1/53/f4e15392-4456-6c2c-e437-1611968935f5/screen480x480.jpeg', u'http://a4.mzstatic.com/us/r30/Purple4/v4/53/84/c1/5384c1e5-c8e1-ff6b-5869-d5e1e1c6419b/screen480x480.jpeg', u'http://a1.mzstatic.com/us/r30/Purple4/v4/91/4f/bc/914fbc58-f901-4467-0bee-231c2c449eb9/screen480x480.jpeg', u'http://a4.mzstatic.com/us/r30/Purple3/v4/19/f6/3c/19f63c8b-4b40-14…	False	software	[u'EN', u'ZH']	2.99	6013	Health & Fitness	2010-05-05T07:00:00Z	Fixed bugs.	[u'http://a5.mzstatic.com/us/r30/Purple1/v4/61/02/82/610282cf-1621-5b58-3b48-6bbcc3334a74/screen1136x1136.jpeg', u'http://a2.mzstatic.com/us/r30/Purple3/v4/5d/58/58/5d585826-a230-7c5c-d3ae-dc8f8eee216b/screen1136x1136.jpeg', u'http://a4.mzstatic.com/us/r30/Purple4/v4/32/8c/38/328c38a1-1dfb-3b2f-7216-6cbd93419d72/screen1136x1136.jpeg', u'http://a1.mzstatic.com/us/r30/Purple3/v4/74/cf/cd/74cfcd69-f…	China Wuxi Dong Wei Tong Software Technology LLC	http://notioninmotion.com	[u'iPadFourthGen', u'iPodTouchourthGen', u'iPhone4S', u'iPadFourthGen4G', u'iPad2Wifi', u'iPhone4', u'iPhone5', u'iPadMini', u'iPad23G', u'iPhone5s', u'iPadThirdGen', u'iPhone-3GS', u'iPhone5c', u'iPadThirdGen4G', u'iPodTouchFifthGen', u'iPadMini4G']	Foot Reflexology	4+	Foot Reflexology	https://itunes.apple.com/us/app/foot-reflexology/id368955606?mt=8&uo=4	133	0	1.5.1	software
797873225	472317932	Petrol Designs, LLC.	https://itunes.apple.com/us/artist/petrol-designs-llc./id472317932?uo=4	http://a954.phobos.apple.com/us/r30/Purple4/v4/c1/c0/81/c1c08191-8db6-30f6-7d6e-2d247625ce11/mzl.eqshtdtt.png	http://a954.phobos.apple.com/us/r30/Purple4/v4/c1/c0/81/c1c08191-8db6-30f6-7d6e-2d247625ce11/mzl.eqshtdtt.png	http://a1984.phobos.apple.com/us/r30/Purple1/v4/36/9c/9d/369c9da8-afc0-ba77-d6eb-ce75ef7190f6/Icon.png	None	None	com.fitnessmobileapps.avatar	4+	USD	Avatar's barre & fitness classes are the fastest, most effective way to change your body. Now with the Avatar App, it's even easier to scuplt, lift, tone, burn! You can view class schedules, make a reservation, get added to a wait list, purchase class packages, and more – all within just a few clicks on your iPhone. The app even lets you seamlessly sync your appointments to iCalendar and invite f…	[u'iosUniversal']	12440096	Free	[u'6013']	[u'Health & Fitness']	[u'http://a2.mzstatic.com/us/r30/Purple/v4/8b/5b/b1/8b5bb190-af1e-723d-7080-250eb716404c/screen480x480.jpeg', u'http://a5.mzstatic.com/us/r30/Purple6/v4/31/b4/23/31b42346-1414-6254-2745-3c9209023b13/screen480x480.jpeg', u'http://a1.mzstatic.com/us/r30/Purple/v4/76/c8/6c/76c86c16-9fae-6cc4-1ddb-43c0403b43bb/screen480x480.jpeg', u'http://a5.mzstatic.com/us/r30/Purple4/v4/20/78/8b/20788b13-875b-f41a…	False	software	[u'EN', u'FR', u'DE', u'RU', u'ZH', u'ES', u'ZH']	0.0	6013	Health & Fitness	2014-01-16T22:24:46Z	UI fixes	[u'http://a3.mzstatic.com/us/r30/Purple/v4/4b/cd/81/4bcd81ff-7167-a53c-3609-63a1dea828f3/screen1136x1136.jpeg', u'http://a3.mzstatic.com/us/r30/Purple/v4/e8/71/c3/e871c3f4-0559-8aac-41f0-10e9ce303465/screen1136x1136.jpeg', u'http://a2.mzstatic.com/us/r30/Purple/v4/76/59/20/7659201d-99ee-f00a-ccb7-57455bf083ab/screen1136x1136.jpeg', u'http://a1.mzstatic.com/us/r30/Purple/v4/94/94/fd/9494fd31-0be2-…	Petrol Designs, LLC	None	[u'iPad2Wifi', u'iPadFourthGen', u'iPhone5', u'iPhone-3GS', u'iPhone4', u'iPodTouchFifthGen', u'iPhone4S', u'iPadMini', u'iPhone5s', u'iPadFourthGen4G', u'iPadThirdGen4G', u'iPadMini4G', u'iPhone5c', u'iPodTouchourthGen', u'iPad23G', u'iPadThirdGen']	Avatar Training Studio	4+	Avatar Training Studio	https://itunes.apple.com/us/app/avatar-training-studio/id797873225?mt=8&uo=4	0	0	2.0.0	software
502309359	412646762	CaloriBU team	https://itunes.apple.com/us/artist/caloribu-team/id412646762?uo=4	http://a50.phobos.apple.com/us/r30/Purple2/v4/63/1c/91/631c91e8-f877-4f26-4589-6eb1ccb4a617/mzl.jtpcmukj.png	http://a50.phobos.apple.com/us/r30/Purple2/v4/63/1c/91/631c91e8-f877-4f26-4589-6eb1ccb4a617/mzl.jtpcmukj.png	http://a627.phobos.apple.com/us/r30/Purple2/v4/db/da/d9/dbdad9b8-6484-19c5-1ad9-4fa425348014/icon-72.png	None	None	com.domainname.CaloriBU25	4+	USD	El CaloriBU aplicación destinada a las personas que siguen el consumo de proteínas, grasas, carbohidratos, calorías diarias. En la versión completa de la información del programa de base de datos de más de 600 productos únicos y platos. CaloriBU le permite saber exactamente qué y cuánto come.\Los modos funcionales principales:\1. Modo de búsqueda y navegación productos, didhes;\2. Ver el modo de …	[]	1120251	Free	[u'6013', u'6004']	[u'Health & Fitness', u'Sports']	[u'http://a4.mzstatic.com/us/r30/Purple2/v4/47/c9/65/47c96507-a669-8ff6-74cd-02abd0782157/screen480x480.jpeg', u'http://a3.mzstatic.com/us/r30/Purple/v4/c3/84/9f/c3849fe3-a0f5-f0cc-28f5-849fcd72d80a/screen480x480.jpeg', u'http://a5.mzstatic.com/us/r30/Purple/v4/f5/98/00/f5980004-253a-7dde-47a5-5381f8907a3c/screen480x480.jpeg']	False	software	[u'EN']	0.0	6013	Health & Fitness	2012-02-20T03:43:00Z	Interfaz rediseñada.\Corregidos errores.	[]	PAVEL BOGDANOV	None	[u'iPad23G', u'iPadThirdGen4G', u'iPadMini4G', u'iPadThirdGen', u'iPadMini', u'iPad3G', u'iPadFourthGen', u'iPadWifi', u'iPadFourthGen4G', u'iPad2Wifi']	CaloriBU HD (Spanish)	4+	CaloriBU HD (Spanish)	https://itunes.apple.com/us/app/caloribu-hd-spanish/id502309359?mt=8&uo=4	0	0	2.1	software
489483216	381496475	Smallsoft	https://itunes.apple.com/us/artist/smallsoft/id381496475?uo=4	http://a1850.phobos.apple.com/us/r30/Purple6/v4/4b/e7/c1/4be7c134-543b-15c4-5abb-494d76e7251a/mzl.hscislfy.png	http://a1850.phobos.apple.com/us/r30/Purple6/v4/4b/e7/c1/4be7c134-543b-15c4-5abb-494d76e7251a/mzl.hscislfy.png	http://a1885.phobos.apple.com/us/r30/Purple/v4/1c/a7/26/1ca726d0-41b4-86fc-a136-6cb29c0f2280/IconAvancia57x57.png	None	None	com.smallsoft.AVANCIA	4+	USD	Nå kan du bruke din iPhone/iPod Touch til å booke, kansellere eller sette deg på venteliste til gruppetimer på ditt treningssenter i AVANCIA. \\AVANCIAs app inneholder komplett online booking, samt kart over AVANCIAs treningssenter. \\Med AVANCIAs app for iPhone har du alltid tilgang til online booking, uansett hvor du befinner deg! Du har full oversikt over tilgjengeligheten på timene og du kan …	[]	5865901	Free	[u'6013', u'6004']	[u'Health & Fitness', u'Sports']	[]	False	software	[u'EN']	0.0	6013	Health & Fitness	2011-12-17T04:32:49Z	x iOS7-support.\x Grafiske forbedringer.	[u'http://a4.mzstatic.com/us/r30/Purple4/v4/e9/12/ae/e912aec3-1b6b-694a-d4f6-737530dbfc78/screen1136x1136.jpeg', u'http://a1.mzstatic.com/us/r30/Purple4/v4/ed/f8/85/edf88546-a6b5-7e91-b60b-d3a81237fc7d/screen1136x1136.jpeg', u'http://a5.mzstatic.com/us/r30/Purple6/v4/73/d9/cb/73d9cba3-aac3-8785-235b-55d37f485085/screen1136x1136.jpeg', u'http://a5.mzstatic.com/us/r30/Purple/v4/4a/4d/de/4a4ddeb8-cb…	Smallsoft AS	None	[u'iPhone4', u'iPhone5s', u'iPodTouchFifthGen', u'iPadMini', u'iPadFourthGen4G', u'iPadThirdGen4G', u'iPhone4S', u'iPhone-3GS', u'iPhone5', u'iPad23G', u'iPadFourthGen', u'iPhone5c', u'iPadThirdGen', u'iPodTouchourthGen', u'iPadMini4G', u'iPad2Wifi']	AVANCIA	4+	AVANCIA	https://itunes.apple.com/us/app/avancia/id489483216?mt=8&uo=4	0	0	2.1	software
924475827	443734338	COMpose-IT Ltd.	https://itunes.apple.com/us/artist/compose-it-ltd./id443734338?uo=4	http://a712.phobos.apple.com/us/r30/Purple5/v4/1e/50/64/1e5064a5-2056-4113-0c57-e609d07dba21/pr_source.jpg?downloadKey=1417725166_89263dc4585142b8f05ce04d6b7c8d8a	http://a712.phobos.apple.com/us/r30/Purple5/v4/1e/50/64/1e5064a5-2056-4113-0c57-e609d07dba21/pr_source.jpg?downloadKey=1417725166_89263dc4585142b8f05ce04d6b7c8d8a	http://a1631.phobos.apple.com/us/r30/Purple5/v4/2e/5c/16/2e5c1632-9dff-c26c-16af-ef9dfa480812/AppIcon60x60_2x.png	None	None	hu.composeit.BBN	12+	USD	A Best Body Nutrition shop hivatalos alkalmazása.	[u'iosUniversal']	1169152	Free	[u'6013', u'6012']	[u'Health & Fitness', u'Lifestyle']	[u'http://a5.mzstatic.com/us/r30/Purple3/v4/ea/ed/9f/eaed9f22-d3dc-8987-480e-7dd3c0973c58/screen480x480.jpeg', u'http://a4.mzstatic.com/us/r30/Purple1/v4/9f/0d/4d/9f0d4db9-cb2b-cba1-d42e-2c439de5ec0f/screen480x480.jpeg', u'http://a1.mzstatic.com/us/r30/Purple3/v4/2a/db/03/2adb0347-d59d-77e0-4fae-fdc9582a34e3/screen480x480.jpeg']	False	software	[u'EN']	0.0	6013	Health & Fitness	2014-10-15T00:40:55Z	None	[u'http://a2.mzstatic.com/us/r30/Purple3/v4/fc/41/e2/fc41e2ff-30ca-2f1a-c8ee-e1e825f68aea/screen1136x1136.jpeg', u'http://a1.mzstatic.com/us/r30/Purple1/v4/c1/5f/93/c15f9348-9baa-69b8-afbc-65e8414a2f36/screen1136x1136.jpeg', u'http://a2.mzstatic.com/us/r30/Purple3/v4/90/e8/3d/90e83d88-8713-e7c9-cc4a-b841dcf74a1a/screen1136x1136.jpeg']	COMpose-IT	http://www.best-body-nutrition.hu	[u'iPhone4', u'iPhone4S', u'iPhone5c', u'iPhone5', u'iPodTouchFifthGen', u'iPadFourthGen', u'iPadMini', u'iPad23G', u'iPadMini4G', u'iPadThirdGen4G', u'iPadThirdGen', u'iPhone5s', u'iPad2Wifi', u'iPadFourthGen4G']	Best Body Nutrition	12+	Best Body Nutrition	https://itunes.apple.com/us/app/best-body-nutrition/id924475827?mt=8&uo=4	0	0	1.0	software
330814972	300077456	digitalBlend	https://itunes.apple.com/us/artist/digitalblend/id300077456?uo=4	http://a702.phobos.apple.com/us/r30/Purple6/v4/6a/e5/17/6ae5179e-c5e4-d903-c10a-82502a0dc309/mzl.wsmpfpae.png	http://a702.phobos.apple.com/us/r30/Purple6/v4/6a/e5/17/6ae5179e-c5e4-d903-c10a-82502a0dc309/mzl.wsmpfpae.png	http://a1472.phobos.apple.com/us/r30/Purple4/v4/24/34/7a/24347aab-c6b9-58f6-af9b-c31bc6ba4833/Icon_57.png	3.5	4.5	QUDFSEY2X3	4+	USD	* This version of Chakra Box ™ is designed to run on OLDER devices such as iPad 1st gen, iPhone 3G, 3GS, & iPod touch. We released this version for all users who can not run our "HD" version of Chakra Box ™.... and decided to make it FREE. If you own a newer device, please check out "Chakra Box ™ HD" on the iTunes store. Although this app is designed for older devices; it WILL run on newer device…	[u'iosUniversal']	73661199	Free	[u'6013', u'6020']	[u'Health & Fitness', u'Medical']	[u'http://a5.mzstatic.com/us/r30/Purple4/v4/49/c4/9f/49c49fb5-24a0-5adc-47cc-260397a8b03d/screen480x480.jpeg', u'http://a2.mzstatic.com/us/r30/Purple4/v4/a4/dc/a9/a4dca91b-1a5e-c86b-e8e9-dbb0cdf1796b/screen480x480.jpeg', u'http://a4.mzstatic.com/us/r30/Purple4/v4/e4/a1/51/e4a1513e-5c5c-5141-9c5d-dd38081d262e/screen480x480.jpeg', u'http://a2.mzstatic.com/us/r30/Purple6/v4/26/af/1f/26af1f94-4092-f1…	False	software	[u'EN']	0.0	6013	Health & Fitness	2009-09-18T18:13:11Z	- minor bug fixes\- updated graphical interface	[u'http://a4.mzstatic.com/us/r30/Purple/v4/9b/bf/e9/9bbfe9ad-989b-f482-ac03-af15224502f8/screen1136x1136.jpeg', u'http://a1.mzstatic.com/us/r30/Purple/v4/d9/5b/d9/d95bd974-d3e1-4d57-294d-7c22944491e0/screen1136x1136.jpeg', u'http://a3.mzstatic.com/us/r30/Purple6/v4/14/99/9a/14999ab3-64d3-041d-c8d9-db77ed2f9d74/screen1136x1136.jpeg', u'http://a5.mzstatic.com/us/r30/Purple4/v4/91/8c/ce/918cce1a-590…	nicholas guidice	http://digitalsoulmobile.com	[u'iPhone5', u'iPadThirdGen', u'iPad2Wifi', u'iPadFourthGen4G', u'iPhone5s', u'iPhone4', u'iPadFourthGen', u'iPadMini', u'iPhone5c', u'iPhone4S', u'iPodTouchFifthGen', u'iPadMini4G', u'iPad23G', u'iPadThirdGen4G']	Chakra Box ™	4+	Chakra Box ™	https://itunes.apple.com/us/app/chakra-box/id330814972?mt=8&uo=4	64	11	2.0.4	software
608328239	608312073	LIANG SHUAI LI	https://itunes.apple.com/us/artist/liang-shuai-li/id608312073?uo=4	http://a369.phobos.apple.com/us/r30/Purple2/v4/30/43/82/304382d3-29c0-db17-59cf-3461c985dc23/mzl.hzhowdyw.png	http://a369.phobos.apple.com/us/r30/Purple2/v4/30/43/82/304382d3-29c0-db17-59cf-3461c985dc23/mzl.hzhowdyw.png	http://a351.phobos.apple.com/us/r30/Purple/v4/ed/4b/6a/ed4b6a42-f698-552b-f53f-3571cbee97be/Icon.png	None	None	com.fittopia.10KRunning	4+	USD	Dedicated to assisting new runners, Let’s Run 10K makes an ideal coach to increase your running distance and muscular endurance. This 12-week training program (3 days per week) will train you to elevate your running distance from zero to 10K. \\* FEATURES *\• Professional coaching \ - A 12-week training to guide you to run from zero to 10K\ - Backed up by valid fitness research and optimization\ …	[]	15859508	$1.99	[u'6013', u'6012']	[u'Health & Fitness', u'Lifestyle']	[]	False	software	[u'EN']	1.99	6013	Health & Fitness	2013-03-20T17:37:02Z	Bug fixes	[u'http://a4.mzstatic.com/us/r30/Purple/v4/c6/b7/e9/c6b7e9d8-09a2-94d9-eef1-c3907c4d2f4b/screen1136x1136.jpeg', u'http://a3.mzstatic.com/us/r30/Purple2/v4/ed/fb/c2/edfbc206-945d-07d7-d29c-04a3b246cdd7/screen1136x1136.jpeg', u'http://a5.mzstatic.com/us/r30/Purple2/v4/1d/0e/b0/1d0eb0b1-090b-d4e2-83ec-dc2a8b959661/screen1136x1136.jpeg', u'http://a2.mzstatic.com/us/r30/Purple/v4/de/43/f8/de43f888-387…	LIANG SHUAI LI	None	[u'iPadThirdGen', u'iPadThirdGen4G', u'iPhone-3GS', u'iPodTouchFifthGen', u'iPadFourthGen4G', u'iPodTouchourthGen', u'iPhone5c', u'iPodTouchThirdGen', u'iPadMini', u'iPad3G', u'iPadMini4G', u'iPhone5s', u'iPadWifi', u'iPadFourthGen', u'iPad23G', u'iPad2Wifi', u'iPhone4', u'iPhone4S', u'iPhone5']	Let's Run 10K	4+	Let's Run 10K	https://itunes.apple.com/us/app/lets-run-10k/id608328239?mt=8&uo=4	0	0	1.1	software
543361176	796473874	1Box Apps, Inc.	https://itunes.apple.com/us/artist/1box-apps-inc./id796473874?uo=4	http://a153.phobos.apple.com/us/r30/Purple/v4/c5/cc/b8/c5ccb88d-af0a-b8a2-668a-9872ab3bc0bd/mzl.rbpevzzm.png	http://a153.phobos.apple.com/us/r30/Purple/v4/c5/cc/b8/c5ccb88d-af0a-b8a2-668a-9872ab3bc0bd/mzl.rbpevzzm.png	http://a255.phobos.apple.com/us/r30/Purple2/v4/3c/72/90/3c7290fb-89bb-0463-7c21-9ff01e02b803/Icon.png	None	None	com.oneboxapps.sch1578	4+	USD	This is the official mobile app for Scholes Family Dental in Coeur D'Alene ID. With our new app you may learn more about us and the various services we offer including Family Dental Services and Cosmetic Dentistry. In addition, Users will enjoy functionality that utilizes the iPhone operating system. Some of the functionality features include an image gallery, GPS check-in reward system, a "Revie…	[]	32997134	Free	[u'6013', u'6000']	[u'Health & Fitness', u'Business']	[]	False	software	[u'EN']	0.0	6013	Health & Fitness	2012-07-21T00:22:59Z	Minor Update	[u'http://a2.mzstatic.com/us/r30/Purple/v4/8c/bc/94/8cbc94c8-07aa-e1c5-4f38-af1ab89566d4/screen1136x1136.jpeg', u'http://a2.mzstatic.com/us/r30/Purple/v4/8c/2b/d1/8c2bd10d-b1ca-5ca7-5690-00ec6d63789a/screen1136x1136.jpeg', u'http://a4.mzstatic.com/us/r30/Purple/v4/4e/f3/87/4ef387ce-fa28-c606-3ad9-42abd891bb30/screen1136x1136.jpeg', u'http://a3.mzstatic.com/us/r30/Purple/v4/58/48/16/5848163d-5354-…	1Box Apps, Inc.	None	[u'iPhone5c', u'iPadThirdGen4G', u'iPhone5s', u'iPadThirdGen', u'iPad23G', u'iPadFourthGen', u'iPhone4', u'iPad3G', u'iPhone4S', u'iPadMini4G', u'iPadFourthGen4G', u'iPad2Wifi', u'iPadMini', u'iPhone-3GS', u'iPhone5', u'iPodTouchourthGen', u'iPodTouchThirdGen', u'iPadWifi', u'iPodTouchFifthGen']	Scholes Family Dental	4+	Scholes Family Dental	https://itunes.apple.com/us/app/scholes-family-dental/id543361176?mt=8&uo=4	0	0	1.13.0408	software
376995601	376948471	Habit Changer	https://itunes.apple.com/us/artist/habit-changer/id376948471?uo=4	http://a1686.phobos.apple.com/us/r30/Purple/5b/74/a9/mzl.tsigasqo.jpeg	http://a1686.phobos.apple.com/us/r30/Purple/5b/74/a9/mzl.tsigasqo.jpeg	http://a1800.phobos.apple.com/us/r30/Purple/72/aa/d7/mzl.yicmnjrj.png	1.5	1.5	com.habitchanger.HabitChangerFeedYourKids	4+	USD	The Feeding Your Kids program shows you how to make small changes every day to get your children to choose healthier foods on their own, gaining healthy eating habits that last a lifetime. It provides ideas, referrals, recipes and feeding tips, tools, and inspiration. It combines a broad range of research and the personal recommendations of parents who have struggled with the same issues and foun…	[]	559031	Free	[u'6013', u'6012']	[u'Health & Fitness', u'Lifestyle']	[]	False	software	[u'EN']	0.0	6013	Health & Fitness	2010-06-16T00:31:42Z	None	[u'http://a5.mzstatic.com/us/r30/Purple/v4/2b/a0/40/2ba040e5-8d31-8dac-dcc7-2e4ec11e4f4a/screen320x480.jpeg', u'http://a1.mzstatic.com/us/r30/Purple/v4/03/ae/10/03ae1031-7d9a-994c-f77e-1154b1a55ba4/screen320x480.jpeg', u'http://a2.mzstatic.com/us/r30/Purple/v4/1e/e8/47/1ee84778-46b3-7c0a-6052-97ff057247b2/screen320x480.jpeg', u'http://a3.mzstatic.com/us/r30/Purple/v4/97/66/92/97669297-33f4-d4a1-3…	Larry Tobin	http://www.habitchanger.com	[u'iPadFourthGen', u'iPadMini', u'iPhone5s', u'iPadFourthGen4G', u'iPod-touch', u'iPadThirdGen4G', u'iPadWifi', u'iPhone4', u'iPod-touch-with-mic', u'iPhone4S', u'iPodTouchThirdGen', u'iPad23G', u'iPodTouchFifthGen', u'iPodTouchourthGen', u'iPhone5', u'iPadMini4G', u'iPad3G', u'iPhone-3GS', u'iPhone-3G', u'iPhone5c', u'iPad2Wifi', u'iPadThirdGen', u'iPhone']	Habit Changer® Feeding Your Kids	4+	Habit Changer® Feeding Your Kids	https://itunes.apple.com/us/app/habit-changer-feeding-your/id376995601?mt=8&uo=4	11	11	1.5	software
890740494	795269794	NuVal LLC	https://itunes.apple.com/us/artist/nuval-llc/id795269794?uo=4	http://a1785.phobos.apple.com/us/r30/Purple5/v4/91/cb/80/91cb8036-ff2a-f43e-e701-bc60666e9f57/mzl.nugspjzq.jpg	http://a1785.phobos.apple.com/us/r30/Purple5/v4/91/cb/80/91cb8036-ff2a-f43e-e701-bc60666e9f57/mzl.nugspjzq.jpg	http://a1784.phobos.apple.com/us/r30/Purple1/v4/ae/49/35/ae493500-ed8d-6708-6aff-b8e5094e388f/AppIcon60x60_U00402x.png	None	None	com.nuval.nuscan	4+	USD	Application for scanning a food's barcode and displaying its NuVal® score, with the ability to submit images to NuVal® if the product is not yet scored or if the images need to be updated.	[]	14852260	Free	[u'6013']	[u'Health & Fitness']	[]	False	software	[u'EN']	0.0	6013	Health & Fitness	2014-06-29T05:19:17Z	The order of image upload has been updated to now load from top to bottom.	[u'http://a2.mzstatic.com/us/r30/Purple2/v4/28/50/2d/28502d86-16ab-df83-8c0e-f79ba9e9276b/screen1136x1136.jpeg', u'http://a3.mzstatic.com/us/r30/Purple6/v4/ad/46/3a/ad463aa0-402e-6f28-d817-76fbbbfeeb7d/screen1136x1136.jpeg']	Nuval LLC	None	[u'iPhone4', u'iPadMini4G', u'iPodTouchFifthGen', u'iPadFourthGen', u'iPhone5c', u'iPadMini', u'iPhone5s', u'iPadFourthGen4G', u'iPadThirdGen4G', u'iPad23G', u'iPadThirdGen', u'iPhone4S', u'iPhone5', u'iPad2Wifi']	NuScan	4+	NuScan	https://itunes.apple.com/us/app/nuscan/id890740494?mt=8&uo=4	0	0	1.1.1	software
908041380	908041383	Fern Burg	https://itunes.apple.com/us/artist/fern-burg/id908041383?uo=4	http://a700.phobos.apple.com/us/r30/Purple4/v4/1c/20/f8/1c20f834-ad0f-9d11-0ca0-c5eafbac5690/mzl.janpqfhc.png	http://a700.phobos.apple.com/us/r30/Purple4/v4/1c/20/f8/1c20f834-ad0f-9d11-0ca0-c5eafbac5690/mzl.janpqfhc.png	http://a1905.phobos.apple.com/us/r30/Purple5/v4/bf/93/2f/bf932f64-9064-c6ba-c1bd-1754fde5ed63/Icon.png	None	None	mobapp.at.FacesbyFern	4+	USD	In this app you can book an appointment, get the latest Facebook updates, Gallery and much more	[u'iosUniversal']	37832205	Free	[u'6013']	[u'Health & Fitness']	[u'http://a5.mzstatic.com/us/r30/Purple5/v4/34/9e/24/349e246f-a931-5c9d-ba7b-86201a234162/screen480x480.jpeg', u'http://a5.mzstatic.com/us/r30/Purple5/v4/41/4a/b1/414ab136-3d5c-a5d5-0699-90c9b88f5df8/screen480x480.jpeg']	False	software	[u'EN']	0.0	6013	Health & Fitness	2014-08-15T23:29:19Z	None	[u'http://a3.mzstatic.com/us/r30/Purple5/v4/a8/2e/08/a82e088e-2f55-6a22-77e2-f1f988d0a817/screen1136x1136.jpeg', u'http://a2.mzstatic.com/us/r30/Purple3/v4/22/36/a4/2236a4f7-6b55-bdcb-55c7-ea30755916eb/screen1136x1136.jpeg']	Fern Burg	None	[u'iPhone4', u'iPhone4S', u'iPadMini', u'iPadThirdGen', u'iPad2Wifi', u'iPhone5s', u'iPhone-3GS', u'iPhone5', u'iPadFourthGen4G', u'iPodTouchFifthGen', u'iPhone5c', u'iPadThirdGen4G', u'iPad23G', u'iPadFourthGen', u'iPadMini4G', u'iPodTouchourthGen']	Faces by Fern	4+	Faces by Fern	https://itunes.apple.com/us/app/faces-by-fern/id908041380?mt=8&uo=4	0	0	1.27.29.35	software
910899806	675048519	Neurodigital Technologies	https://itunes.apple.com/us/artist/neurodigital-technologies/id675048519?uo=4	http://a393.phobos.apple.com/us/r30/Purple1/v4/34/46/74/34467497-b384-f94e-9fe0-a25728c709d5/mzl.hbxulfcr.png	http://a393.phobos.apple.com/us/r30/Purple1/v4/34/46/74/34467497-b384-f94e-9fe0-a25728c709d5/mzl.hbxulfcr.png	http://a127.phobos.apple.com/us/r30/Purple5/v4/b8/81/bc/b881bc69-2efe-2fa6-e6bf-6d0caa1b9d2d/AppIcon60x60_2x.png	None	None	com.neurodigital.babyhelpfree	17+	USD	We are aware of the importance of health and welfare of the kids. Therefore have created BabyHelp, an app addressed to healthcare for children and adolescents, a carefully illustrated manual for pediatric issues, especially suitable for new parents.\We are confident that BabyHelp will become your best ally to interpret and understand the health problems of your children. Not only that, it will be…	[]	4784418	Free	[u'6013', u'6020']	[u'Health & Fitness', u'Medical']	[]	False	software	[u'EN', u'ES']	0.0	6013	Health & Fitness	2014-09-07T01:03:25Z	None	[u'http://a5.mzstatic.com/us/r30/Purple4/v4/60/8b/a6/608ba61a-a1ff-4b1f-5115-191cd24907f4/screen1136x1136.jpeg', u'http://a4.mzstatic.com/us/r30/Purple4/v4/ab/30/bb/ab30bbd0-342d-af4a-b2f2-4c9ba19473d8/screen1136x1136.jpeg', u'http://a2.mzstatic.com/us/r30/Purple3/v4/d7/1a/00/d71a006c-86fa-f0e2-2296-442e3ad3ff14/screen1136x1136.jpeg', u'http://a5.mzstatic.com/us/r30/Purple1/v4/53/24/e7/5324e761-8…	NEURODIGITAL TECHNOLOGIES SOCIEDAD LIMITADA	http://www.neurodigital.es/portfolio/babyhelp/	[u'iPadThirdGen4G', u'iPadFourthGen', u'iPhone5c', u'iPad23G', u'iPad2Wifi', u'iPadMini4G', u'iPadMini', u'iPhone4', u'iPadFourthGen4G', u'iPhone4S', u'iPodTouchFifthGen', u'iPhone5', u'iPadThirdGen', u'iPhone5s']	BabyHelp Free	17+	BabyHelp Free	https://itunes.apple.com/us/app/babyhelp-free/id910899806?mt=8&uo=4	0	0	1.0	software
622775787	507466749	ZeitMobile.com	https://itunes.apple.com/us/artist/zeitmobile.com/id507466749?uo=4	http://a28.phobos.apple.com/us/r30/Purple/v4/c0/48/58/c0485847-2623-f5a1-b38b-767a787b8fe1/mzl.hmauawkw.png	http://a28.phobos.apple.com/us/r30/Purple/v4/c0/48/58/c0485847-2623-f5a1-b38b-767a787b8fe1/mzl.hmauawkw.png	http://a1047.phobos.apple.com/us/r30/Purple4/v4/e5/df/a6/e5dfa641-c656-69d1-4433-55bc256a4b57/AppIcon57x57.png	None	None	com.zeitmobile.BLUSH-TAN	17+	USD	Book appointments 24/7! Gain access to exclusive skincare tips, discounts, events, and more!	[u'iosUniversal']	13557568	Free	[u'6013']	[u'Health & Fitness']	[u'http://a3.mzstatic.com/us/r30/Purple4/v4/33/94/15/33941545-8436-2824-6d00-f7dac4ec1944/screen480x480.jpeg', u'http://a1.mzstatic.com/us/r30/Purple4/v4/e6/90/65/e690659b-64d9-6c0b-d4c4-f36710d29ff6/screen480x480.jpeg', u'http://a1.mzstatic.com/us/r30/Purple4/v4/28/40/cf/2840cf63-cf16-3714-fd99-68e9bd1986d1/screen480x480.jpeg', u'http://a5.mzstatic.com/us/r30/Purple4/v4/18/ba/b8/18bab88e-0254-19…	False	software	[u'EN']	0.0	6013	Health & Fitness	2013-03-25T20:41:16Z	Updated icons & launch images.	[u'http://a4.mzstatic.com/us/r30/Purple/v4/d6/32/91/d632917b-df15-1034-70d7-5e79eb2e8da5/screen1136x1136.jpeg', u'http://a1.mzstatic.com/us/r30/Purple/v4/fe/ce/51/fece5106-72f9-5d87-7ede-743db1ea3552/screen1136x1136.jpeg', u'http://a1.mzstatic.com/us/r30/Purple4/v4/d1/61/4f/d1614ff0-7926-c4f2-d044-4a9e7982c8d8/screen1136x1136.jpeg', u'http://a4.mzstatic.com/us/r30/Purple/v4/f9/29/04/f92904da-7213…	Zeitcode, LLC	None	[u'iPhone5s', u'iPadFourthGen4G', u'iPhone4', u'iPhone4S', u'iPadFourthGen', u'iPodTouchFifthGen', u'iPad23G', u'iPadThirdGen4G', u'iPadMini4G', u'iPodTouchourthGen', u'iPadThirdGen', u'iPad2Wifi', u'iPhone5', u'iPhone5c', u'iPadMini', u'iPhone-3GS']	Blush Airbrush Tanning LLC	17+	Blush Airbrush Tanning LLC	https://itunes.apple.com/us/app/blush-airbrush-tanning-llc/id622775787?mt=8&uo=4	0	0	4.01	software
812959028	740504894	Andre Neves	https://itunes.apple.com/us/artist/andre-neves/id740504894?uo=4	http://a70.phobos.apple.com/us/r30/Purple4/v4/15/25/e8/1525e894-b395-78b6-ae40-564f77e71c07/mzl.oqtjdlbk.png	http://a70.phobos.apple.com/us/r30/Purple4/v4/15/25/e8/1525e894-b395-78b6-ae40-564f77e71c07/mzl.oqtjdlbk.png	http://a1611.phobos.apple.com/us/r30/Purple3/v4/ad/4b/96/ad4b9671-d24d-6529-1a4d-f725d847c9f7/AppIcon60x60_2x.png	None	None	andremneves.HbA1c-prev	17+	USD	HbA1c prev foresees your HbA1c.\\HbA1c prev logs your glucoses and estimates your HbA1c.\\Take control using HbA1c prev.	[u'iosUniversal']	5377607	Free	[u'6013', u'6020']	[u'Health & Fitness', u'Medical']	[u'http://a3.mzstatic.com/us/r30/Purple/v4/c8/9d/83/c89d8349-b3f2-25b9-1bda-48c86a32670c/screen480x480.jpeg']	False	software	[u'EN']	0.0	6013	Health & Fitness	2014-02-20T00:45:45Z	bug fixes!	[u'http://a1.mzstatic.com/us/r30/Purple4/v4/82/43/bd/8243bd53-25fd-4503-8eb7-b6451e487e85/screen1136x1136.jpeg', u'http://a4.mzstatic.com/us/r30/Purple2/v4/36/34/ee/3634ee64-7e41-aca2-f62a-a2e5d1c66f08/screen1136x1136.jpeg']	Andre Neves	None	[u'iPhone4S', u'iPadMini', u'iPad2Wifi', u'iPad23G', u'iPhone4', u'iPadThirdGen4G', u'iPhone5c', u'iPhone5s', u'iPhone5', u'iPodTouchFifthGen', u'iPadMini4G', u'iPadThirdGen', u'iPadFourthGen', u'iPadFourthGen4G']	HbA1c prev	17+	HbA1c prev	https://itunes.apple.com/us/app/hba1c-prev/id812959028?mt=8&uo=4	0	0	1.2	software
797313010	311915877	Roger Smith	https://itunes.apple.com/us/artist/roger-smith/id311915877?uo=4	http://a1747.phobos.apple.com/us/r30/Purple/v4/b9/2b/57/b92b57bb-b3d0-073a-03a5-485f0d62bafd/mzl.alorwdbc.png	http://a1747.phobos.apple.com/us/r30/Purple/v4/b9/2b/57/b92b57bb-b3d0-073a-03a5-485f0d62bafd/mzl.alorwdbc.png	http://a1678.phobos.apple.com/us/r30/Purple/v4/8e/44/1a/8e441a5c-4bf1-1cba-d1bc-eca9e6fd08a2/Icon.png	None	None	com.adspeek.WorkoutStreak	4+	USD	Do you need a simple workout app that doesn't care about how far you run or how much weight you lift, but instead focuses on consistency and motivation. WorkoutStreak aims to keep you on track by keeping your streak of 3 simple workouts per week alive.	[]	8970521	Free	[u'6013', u'6004']	[u'Health & Fitness', u'Sports']	[]	False	software	[u'EN']	0.0	6013	Health & Fitness	2014-01-21T01:46:22Z	None	[u'http://a5.mzstatic.com/us/r30/Purple/v4/0b/c4/44/0bc444bb-a5b0-5a5b-b4dc-8d513e33bafe/screen1136x1136.jpeg', u'http://a1.mzstatic.com/us/r30/Purple/v4/2f/fd/f9/2ffdf937-8e05-3898-7e84-3341774c73aa/screen1136x1136.jpeg', u'http://a3.mzstatic.com/us/r30/Purple4/v4/c7/39/20/c7392090-1774-b98b-0e08-01316961942c/screen1136x1136.jpeg']	Roger Smith	http://workoutstreak.com	[u'iPhone5c', u'iPhone4', u'iPodTouchFifthGen', u'iPad2Wifi', u'iPhone5', u'iPadMini4G', u'iPadThirdGen4G', u'iPadMini', u'iPadFourthGen', u'iPadFourthGen4G', u'iPhone4S', u'iPad23G', u'iPhone5s', u'iPadThirdGen']	WorkoutStreak	4+	WorkoutStreak	https://itunes.apple.com/us/app/workoutstreak/id797313010?mt=8&uo=4	0	0	1.0	software
376581692	372842808	All The Way Apps	https://itunes.apple.com/us/artist/all-the-way-apps/id372842808?uo=4	http://a1344.phobos.apple.com/us/r30/Purple/47/97/f4/mzl.tggawgom.png	http://a1344.phobos.apple.com/us/r30/Purple/47/97/f4/mzl.tggawgom.png	http://a1871.phobos.apple.com/us/r30/Purple/ea/97/37/mzl.qdexkwsj.png	None	None	com.allthewayapps.saveyourkids	4+	USD	Promocodes on the website! Get them while they last!\\\Bring this app with you to the grocery store. It is a great way to keep track of potentially harmful ingredients that you do NOT want to eat yourself or feed to your children. \\For example, you may think you are avoiding MSG because you don't see it's name listed in the ingredients, but it has around 20 other names.\\Did you know eating arti…	[]	205598	$1.99	[u'6013', u'6020']	[u'Health & Fitness', u'Medical']	[]	False	software	[u'EN']	1.99	6013	Health & Fitness	2010-06-12T20:33:27Z	None	[u'http://a3.mzstatic.com/us/r30/Purple/v4/4d/d8/da/4dd8da76-bfd1-eb5c-666f-bdcea9dd77bf/screen320x480.jpeg', u'http://a5.mzstatic.com/us/r30/Purple/v4/40/84/91/40849180-adfb-c0d5-f704-1f8a09a8f190/screen320x480.jpeg', u'http://a2.mzstatic.com/us/r30/Purple/v4/1e/f3/4e/1ef34eb0-bfa4-351f-618b-49b5b1a17d8c/screen320x480.jpeg', u'http://a3.mzstatic.com/us/r30/Purple/v4/20/a2/3a/20a23adf-1629-3245-1…	Kimberly Allen	http://allthewayapps.webs.com/	[u'iPhone4', u'iPad3G', u'iPod-touch', u'iPadThirdGen', u'iPod-touch-with-mic', u'iPadMini4G', u'iPhone5c', u'iPodTouchThirdGen', u'iPhone-3GS', u'iPad2Wifi', u'iPhone', u'iPadWifi', u'iPhone5', u'iPadFourthGen4G', u'iPadFourthGen', u'iPadMini', u'iPad23G', u'iPadThirdGen4G', u'iPhone5s', u'iPodTouchFifthGen', u'iPhone4S', u'iPhone-3G', u'iPodTouchourthGen']	Save Your Kids	4+	Save Your Kids	https://itunes.apple.com/us/app/save-your-kids/id376581692?mt=8&uo=4	0	0	1.0	software
918513362	429178156	COMTACTICS	https://itunes.apple.com/us/artist/comtactics/id429178156?uo=4	http://a1019.phobos.apple.com/us/r30/Purple1/v4/2d/d5/55/2dd55588-6570-6594-b8de-3e0f4e296259/pr_source.png?downloadKey=1417724793_917d7540d0872906aecb753665b9a4cc	http://a1019.phobos.apple.com/us/r30/Purple1/v4/2d/d5/55/2dd55588-6570-6594-b8de-3e0f4e296259/pr_source.png?downloadKey=1417724793_917d7540d0872906aecb753665b9a4cc	http://a248.phobos.apple.com/us/r30/Purple3/v4/df/46/0e/df460ea0-9ad2-605f-9f54-9e5ca7284198/Icon_57x57.png	None	None	com.comtactics.com.644151	4+	USD	The Ohio State Chiropractor's Association is the only state-wide association representing doctors of chiropractic throughout Ohio. We provide our members with the resources needed to prosper in their clinics. This application provides access to the 2014 OSCA Conference.	[u'iosUniversal']	43368363	Free	[u'6013']	[u'Health & Fitness']	[u'http://a1.mzstatic.com/us/r30/Purple4/v4/81/12/31/811231f8-4763-e8c1-bd9f-327d88543527/screen480x480.jpeg', u'http://a3.mzstatic.com/us/r30/Purple3/v4/bf/37/68/bf37684c-3e27-2814-24af-0eec9f4d703e/screen480x480.jpeg', u'http://a2.mzstatic.com/us/r30/Purple3/v4/a8/87/bd/a887bdf3-a183-415f-7abd-3a3910943f55/screen480x480.jpeg']	False	software	[u'EN']	0.0	6013	Health & Fitness	2014-10-09T05:57:02Z	None	[u'http://a2.mzstatic.com/us/r30/Purple4/v4/31/cb/91/31cb9126-4b69-cb19-a977-a9b65261c048/screen1136x1136.jpeg', u'http://a3.mzstatic.com/us/r30/Purple3/v4/71/89/f0/7189f032-2466-3440-9e19-c82c1e838a02/screen1136x1136.jpeg', u'http://a5.mzstatic.com/us/r30/Purple3/v4/28/1d/02/281d02f6-9e55-273a-16d8-ad3fa6dcba26/screen1136x1136.jpeg']	Sean Fields	None	[u'iPhone5s', u'iPhone4S', u'iPhone5c', u'iPadFourthGen', u'iPhone-3GS', u'iPad23G', u'iPadMini4G', u'iPadThirdGen', u'iPodTouchourthGen', u'iPhone5', u'iPadThirdGen4G', u'iPad2Wifi', u'iPadFourthGen4G', u'iPhone4', u'iPadMini', u'iPodTouchFifthGen']	OSCA 2014	4+	OSCA 2014	https://itunes.apple.com/us/app/osca-2014/id918513362?mt=8&uo=4	0	0	1.0	software
752382886	477288197	American Media Inc.	https://itunes.apple.com/us/artist/american-media-inc./id477288197?uo=4	http://a1745.phobos.apple.com/us/r30/Purple/v4/e3/fb/b2/e3fbb2a8-8158-bb26-d1ca-cee8d3bc21f9/mzl.sosfsxrh.png	http://a1745.phobos.apple.com/us/r30/Purple/v4/e3/fb/b2/e3fbb2a8-8158-bb26-d1ca-cee8d3bc21f9/mzl.sosfsxrh.png	http://a1126.phobos.apple.com/us/r30/Purple4/v4/ce/df/3d/cedf3d49-b544-38a5-fb15-35f6d630f917/appicon.png	2.5	1.0	com.ami.mensfit.newmeasure	12+	USD	Your ultimate source for everything a young, active man needs to achieve success in the areas that matter most. Look, feel, and perform your best and reach your maximum potential with expert advice and tips on health, fitness, food, style, money, and women; take control of your body with cutting-edge workout and nutrition plans; and stay up to date with hard-hitting news and research from our mos…	[u'iosUniversal']	2171281	Free	[u'6013', u'6012']	[u'Health & Fitness', u'Lifestyle']	[u'http://a1.mzstatic.com/us/r30/Purple4/v4/00/b6/06/00b6065c-b6cc-5c11-4ae1-64a08ad80aa5/screen480x480.jpeg', u'http://a4.mzstatic.com/us/r30/Purple4/v4/18/81/26/188126d9-cbbe-b49b-7528-00024c1ce0bd/screen480x480.jpeg', u'http://a1.mzstatic.com/us/r30/Purple/v4/e3/42/7a/e3427ae3-3f59-8fae-26e6-6fece36f406a/screen480x480.jpeg', u'http://a5.mzstatic.com/us/r30/Purple4/v4/dd/68/f4/dd68f44a-da77-764…	False	software	[u'EN']	0.0	6013	Health & Fitness	2013-11-21T02:02:29Z	Men's Fitness website	[u'http://a4.mzstatic.com/us/r30/Purple4/v4/cd/fc/cd/cdfccd09-fdb6-0729-8948-42617ca4b162/screen1136x1136.jpeg', u'http://a4.mzstatic.com/us/r30/Purple4/v4/bd/ec/c9/bdecc937-d7ed-cb91-2e23-93880b1aff6a/screen1136x1136.jpeg', u'http://a2.mzstatic.com/us/r30/Purple2/v4/24/4e/7b/244e7b0e-0972-0062-87f1-a645dafba07f/screen1136x1136.jpeg', u'http://a2.mzstatic.com/us/r30/Purple4/v4/f9/2b/59/f92b592f-8…	American Media Inc	None	[u'iPodTouchFifthGen', u'iPadFourthGen4G', u'iPodTouchourthGen', u'iPhone5s', u'iPadFourthGen', u'iPad2Wifi', u'iPhone-3GS', u'iPhone5', u'iPhone4', u'iPadMini4G', u'iPadMini', u'iPadThirdGen4G', u'iPhone5c', u'iPhone4S', u'iPadThirdGen', u'iPad23G']	Men's Fitness - The New Measure of Success	12+	Men's Fitness - The New Measure of Success	https://itunes.apple.com/us/app/mens-fitness-new-measure-success/id752382886?mt=8&uo=4	19	13	2.0.0	software
452233379	369684594	haha Interactive	https://itunes.apple.com/us/artist/haha-interactive/id369684594?uo=4	http://a664.phobos.apple.com/us/r30/Purple/09/00/73/mzm.olbtbgmo.png	http://a664.phobos.apple.com/us/r30/Purple/09/00/73/mzm.olbtbgmo.png	http://a1770.phobos.apple.com/us/r30/Purple/55/0d/a7/mzi.pxhfmxxx.png	4.5	4.5	com.hahainteractive.photodiet	4+	USD	★ Launch Sale ($4.99 -> $2.99)\\\Do you want to have a slim body?\\I do, but it's hard to keep on a diet. \\So I tried Photo Diet. Photo Diet helps me motivate and engage on a diet.\\\How? By comparing photos!\\✓ Compare your current photos with your previous photos\\✓ Add photos of celebrities that you want to be like\\✓ Manage your photos by seasons\\✓ Take photo regularly with weight very easi…	[]	24934557	$2.99	[u'6013', u'6008']	[u'Health & Fitness', u'Photo & Video']	[]	False	software	[u'EN', u'KO']	2.99	6013	Health & Fitness	2011-08-01T20:07:20Z	✓ Icon changed\✓ Button design modified\✓ Help movie included	[u'http://a3.mzstatic.com/us/r30/Purple/v4/1e/19/61/1e196177-556d-1cbf-860e-46c415da15fc/screen320x480.jpeg', u'http://a5.mzstatic.com/us/r30/Purple/v4/3e/71/60/3e7160dd-6bba-22df-5f1d-0df5efc1b715/screen320x480.jpeg', u'http://a4.mzstatic.com/us/r30/Purple/v4/a1/64/59/a1645932-f516-c1c6-8db2-1cc06e71c258/screen320x480.jpeg', u'http://a4.mzstatic.com/us/r30/Purple/v4/b0/d7/e6/b0d7e6c6-5bc9-05ea-a…	haha Interactive	None	[u'iPad2Wifi', u'iPadMini4G', u'iPadMini', u'iPodTouchThirdGen', u'iPhone5c', u'iPhone-3G', u'iPadThirdGen', u'iPad23G', u'iPhone4S', u'iPhone5s', u'iPhone5', u'iPodTouchourthGen', u'iPodTouchFifthGen', u'iPadFourthGen', u'iPhone-3GS', u'iPadFourthGen4G', u'iPadWifi', u'iPod-touch-with-mic', u'iPad3G', u'iPhone4', u'iPadThirdGen4G']	Photo Diet * Motivate and make your body slim	4+	Photo Diet * Motivate and make your body slim	https://itunes.apple.com/us/app/photo-diet-*-motivate-make/id452233379?mt=8&uo=4	8	8	1.1	software
530331726	472317932	Petrol Designs, LLC.	https://itunes.apple.com/us/artist/petrol-designs-llc./id472317932?uo=4	http://a1887.phobos.apple.com/us/r30/Purple3/v4/40/a5/2e/40a52eb1-6368-1efd-71d7-dc950658425e/mzl.xawdokhq.png	http://a1887.phobos.apple.com/us/r30/Purple3/v4/40/a5/2e/40a52eb1-6368-1efd-71d7-dc950658425e/mzl.xawdokhq.png	http://a1947.phobos.apple.com/us/r30/Purple5/v4/56/d0/0f/56d00f2b-e21d-95aa-be63-ec9b0566fe0e/Icon.png	None	None	com.fitnessmobileapps.chaise23	4+	USD	Download the Chaise Fitness iPhone & iPad App today to plan and schedule your Chaise Fitness classes! From this iPhone App you can view class schedules, sign-up for classes, view ongoing Chaise Fitness promotions, as well as view studio’s location and contact information. You can also click through to our Facebook and Twitter pages! Optimize your time and maximize the convenience of signing up fo…	[u'iosUniversal']	35703577	Free	[u'6013']	[u'Health & Fitness']	[u'http://a2.mzstatic.com/us/r30/Purple/v4/29/2e/5c/292e5cab-6dac-c26b-2938-509c698d52e0/screen480x480.jpeg', u'http://a5.mzstatic.com/us/r30/Purple4/v4/f5/52/80/f55280f9-0432-e810-7eac-fa82403ad17f/screen480x480.jpeg', u'http://a1.mzstatic.com/us/r30/Purple6/v4/8d/26/6f/8d266f87-8d87-49a3-d6ce-bf6ceff323b2/screen480x480.jpeg', u'http://a5.mzstatic.com/us/r30/Purple6/v4/4b/96/9e/4b969ede-a8c4-664…	False	software	[u'EN', u'FR', u'DE', u'RU', u'ZH', u'ES', u'ZH']	0.0	6013	Health & Fitness	2012-06-04T13:31:09Z	UI fixes	[u'http://a5.mzstatic.com/us/r30/Purple6/v4/23/a2/8d/23a28d61-60ce-313d-6ff4-4a70a39d193e/screen1136x1136.jpeg', u'http://a2.mzstatic.com/us/r30/Purple6/v4/61/d9/4f/61d94f4a-6738-e811-d03b-52aa712f035e/screen1136x1136.jpeg', u'http://a2.mzstatic.com/us/r30/Purple/v4/32/08/7c/32087c17-9e83-d51e-f260-4ae0021c5369/screen1136x1136.jpeg', u'http://a2.mzstatic.com/us/r30/Purple/v4/89/02/1e/89021e16-5c3…	Petrol Designs, LLC	None	[u'iPhone5', u'iPhone4S', u'iPadThirdGen', u'iPhone-3GS', u'iPad2Wifi', u'iPadThirdGen4G', u'iPadFourthGen4G', u'iPhone5c', u'iPadMini', u'iPad23G', u'iPodTouchFifthGen', u'iPhone4', u'iPhone5s', u'iPodTouchourthGen', u'iPadFourthGen', u'iPadMini4G']	ChaiseFitness	4+	ChaiseFitness	https://itunes.apple.com/us/app/chaisefitness/id530331726?mt=8&uo=4	0	0	2.0.7	software
672904239	503763110	Hungry Wasp LLC	https://itunes.apple.com/us/artist/hungry-wasp-llc/id503763110?uo=4	http://a1903.phobos.apple.com/us/r30/Purple/v4/fd/cc/0a/fdcc0ac7-5110-6c3d-1e77-79c6e71f2e1c/mzl.zdceyzws.png	http://a1903.phobos.apple.com/us/r30/Purple/v4/fd/cc/0a/fdcc0ac7-5110-6c3d-1e77-79c6e71f2e1c/mzl.zdceyzws.png	http://a1314.phobos.apple.com/us/r30/Purple/v4/d5/b3/f4/d5b3f463-a21f-1bfb-ba77-2826098465d1/Icon.png	4.0	3.5	com.thehungrywasp.iamsober	12+	USD	I Am Sober is a companion app for sober living - a day log keeper that helps you reach sobriety milestones on your way to recovery from alcohol.\\Features:\\• Day Log Tracker\Keeps track of how long you've been sober.\\• Daily Notifications\Reinforce your journey with daily achievement notifications that keep you focused and on the path of recovery.\\• Track Milestones\Get special notifications w…	[]	23386651	$1.99	[u'6013', u'6012']	[u'Health & Fitness', u'Lifestyle']	[]	False	software	[u'EN', u'ES']	1.99	6013	Health & Fitness	2013-07-19T18:24:50Z	Spanish language support.	[u'http://a4.mzstatic.com/us/r30/Purple/v4/c6/c3/29/c6c3298c-43c3-9ad6-fdae-9cea53e6317f/screen1136x1136.jpeg', u'http://a4.mzstatic.com/us/r30/Purple/v4/c3/d4/ce/c3d4ce81-4c60-f9c0-f0b8-969f6314bfa9/screen1136x1136.jpeg', u'http://a3.mzstatic.com/us/r30/Purple/v4/f9/f4/44/f9f444bc-e0fa-57f4-0d77-c1d381017f50/screen1136x1136.jpeg', u'http://a1.mzstatic.com/us/r30/Purple/v4/d4/dd/af/d4ddaf5b-82a1-…	Hungry Wasp LLC	None	[u'iPadMini4G', u'iPhone5', u'iPhone4', u'iPhone5c', u'iPadFourthGen', u'iPhone4S', u'iPad23G', u'iPadFourthGen4G', u'iPad2Wifi', u'iPhone-3GS', u'iPadMini', u'iPodTouchFifthGen', u'iPodTouchourthGen', u'iPhone5s', u'iPadThirdGen4G', u'iPadThirdGen']	I Am Sober	12+	I Am Sober	https://itunes.apple.com/us/app/i-am-sober/id672904239?mt=8&uo=4	65	37	1.7	software
335343404	318848960	Wizzard Media	https://itunes.apple.com/us/artist/wizzard-media/id318848960?uo=4	http://a1628.phobos.apple.com/us/r30/Purple/v4/05/32/53/0532536c-4fa7-d54a-4cc0-805dd2156012/mzl.ozxwcanq.png	http://a1628.phobos.apple.com/us/r30/Purple/v4/05/32/53/0532536c-4fa7-d54a-4cc0-805dd2156012/mzl.ozxwcanq.png	http://a201.phobos.apple.com/us/r30/Purple/v4/ad/23/1c/ad231cb4-0d17-40e3-d2ad-59a2904bd1cd/icon.png	3.5	4.5	tv.wizzard.meditation	4+	USD	The wonderful benefits of the popular Meditation Oasis are now available in this App, which also includes valuable bonus material. It provides easy access to over 30 powerful and relaxing guided meditations. Whether you are new to meditation or a seasoned practitioner, this App has meditations that will work for you.\\Bonus material includes extra tracks of Meditation Music and Comments and Tips …	[u'iosUniversal']	8182339	$2.99	[u'6013', u'6012']	[u'Health & Fitness', u'Lifestyle']	[u'http://a5.mzstatic.com/us/r30/Purple4/v4/fa/2b/e1/fa2be135-33a7-bcf7-7f57-644da2d7db52/screen480x480.jpeg', u'http://a2.mzstatic.com/us/r30/Purple6/v4/2c/65/11/2c65117c-1a61-f455-5db9-fdfc88117aeb/screen480x480.jpeg', u'http://a2.mzstatic.com/us/r30/Purple4/v4/8a/b7/f6/8ab7f6ed-81c1-762b-2af3-fec7b4106b41/screen480x480.jpeg']	False	software	[u'EN']	2.99	6013	Health & Fitness	2009-10-27T00:13:14Z	Minor bug fixes	[u'http://a5.mzstatic.com/us/r30/Purple6/v4/57/37/cd/5737cd5e-aafe-f5a8-ea40-2b891245cdb0/screen1136x1136.jpeg', u'http://a4.mzstatic.com/us/r30/Purple6/v4/76/8b/21/768b21a9-0de6-af92-7171-0de202d57ad4/screen1136x1136.jpeg', u'http://a5.mzstatic.com/us/r30/Purple/v4/f2/8b/f1/f28bf11c-1660-2393-f961-bf2767589256/screen1136x1136.jpeg']	Wizzard Software	http://wizzard.tv	[u'iPadThirdGen', u'iPad2Wifi', u'iPadFourthGen4G', u'iPhone4S', u'iPhone5c', u'iPadThirdGen4G', u'iPad3G', u'iPadMini4G', u'iPad23G', u'iPodTouchourthGen', u'iPadWifi', u'iPhone5s', u'iPadMini', u'iPhone5', u'iPodTouchThirdGen', u'iPadFourthGen', u'iPhone4', u'iPodTouchFifthGen', u'iPhone-3GS']	Meditation Oasis App	4+	Meditation Oasis App	https://itunes.apple.com/us/app/meditation-oasis-app/id335343404?mt=8&uo=4	146	23	1.19.10	software
865942687	526626677	SIDS and Kids	https://itunes.apple.com/us/artist/sids-and-kids/id526626677?uo=4	http://a1171.phobos.apple.com/us/r30/Purple4/v4/de/94/0a/de940a51-1bc7-dde9-5221-6f6649e07bc5/mzl.ivrabylj.png	http://a1171.phobos.apple.com/us/r30/Purple4/v4/de/94/0a/de940a51-1bc7-dde9-5221-6f6649e07bc5/mzl.ivrabylj.png	http://a1429.phobos.apple.com/us/r30/Purple4/v4/d0/92/6f/d0926fe1-a638-af74-4cd7-25ead3c9d434/Icon.png	None	None	com.SIDSandKidsAustralia.cottobedHD	4+	USD	In Australia and overseas an increasing number of babies and toddlers are sustaining injuries from falling out of cots and beds. This is due to either not recognising the appropriate time to move a baby or young child out of a cot, or a baby or young child being placed too early in an adult bed. This app will provide vital information on ensuring your child has a safe transition to a toddler or a…	[]	21770844	$0.99	[u'6013', u'6017']	[u'Health & Fitness', u'Education']	[]	False	software	[u'EN']	0.99	6013	Health & Fitness	2014-04-26T04:29:28Z	None	[u'http://a4.mzstatic.com/us/r30/Purple/v4/3c/aa/cc/3caacc27-e923-0e03-5e3b-a2036f7ac4a3/screen568x568.jpeg', u'http://a1.mzstatic.com/us/r30/Purple6/v4/74/fb/fa/74fbfa82-67c5-2ae9-0a9f-95f8b7212e1f/screen568x568.jpeg', u'http://a3.mzstatic.com/us/r30/Purple4/v4/e8/56/41/e856410e-b0c1-ad71-66a5-cfd6b5d0a730/screen568x568.jpeg', u'http://a4.mzstatic.com/us/r30/Purple/v4/1f/5d/e6/1f5de6e2-19f3-f26b…	National SIDS Council of Australia Ltd	http://www.sidsandkids.org	[u'iPodTouchourthGen', u'iPhone-3GS', u'iPodTouchFifthGen', u'iPadMini', u'iPad23G', u'iPad2Wifi', u'iPadMini4G', u'iPhone5s', u'iPhone4S', u'iPhone5c', u'iPadThirdGen4G', u'iPhone5', u'iPhone4', u'iPadThirdGen', u'iPadFourthGen', u'iPadFourthGen4G']	Cot to Bed Safety - Hindi	4+	Cot to Bed Safety - Hindi	https://itunes.apple.com/us/app/cot-to-bed-safety-hindi/id865942687?mt=8&uo=4	0	0	1.0	software
443883453	443883456	Sense It Smart Corpration	https://itunes.apple.com/us/artist/sense-it-smart-corpration/id443883456?uo=4	http://a1193.phobos.apple.com/us/r30/Purple3/v4/3a/9c/4f/3a9c4f6c-0047-29ba-ecc0-4428224acafa/mzl.cijehzbj.png	http://a1193.phobos.apple.com/us/r30/Purple3/v4/3a/9c/4f/3a9c4f6c-0047-29ba-ecc0-4428224acafa/mzl.cijehzbj.png	http://a25.phobos.apple.com/us/r30/Purple5/v4/e5/c4/af/e5c4af48-2c95-58dd-4a3c-a007b932a122/AppIcon57x57.png	None	None	com.senseitsmart.JogTeamPHR	4+	USD	JogTeam PHRは、あなたが記録したデータを元に、自分自身の生活習慣を振り返り、より健康的な生活を楽しむことをサポートするアプリです。\このアプリを使えば、自分の過ごした1日を振り返ることができ、日々の生活習慣を見直すキッカケがえられます。\\【主な特徴】\・iPhoneのGPS機能を使い、日々のラン・ウォーキング・車椅子・自転車などの走行情報をリアルタイムに測定・記録できます。\・「食事」機能では、写真だけでなく、食事時間や時刻、咀嚼（そしゃく）の様子や食べる順番などを動画で記録できます。\・「グラフ」機能により、記録したデータをグラフ形式で表し、変動を簡単に振り返ることができます。\・走行情報を始め、記録した情報をCSVファイルに出力することができます。\・ワークアウトや食事の情報、およびグラフをFacebookやTwitterなどに投稿できます。家族や友達・ライバルと共有し、…	[]	2151047	Free	[u'6013']	[u'Health & Fitness']	[]	False	software	[u'EN']	0.0	6013	Health & Fitness	2011-06-15T18:44:37Z	iOS8に対応しました。	[u'http://a4.mzstatic.com/us/r30/Purple1/v4/e0/86/62/e0866275-9627-d45f-1fcd-e7c5e8e712ab/screen1136x1136.jpeg', u'http://a4.mzstatic.com/us/r30/Purple3/v4/e6/4a/86/e64a8649-e9ec-6b72-4f6f-0747f0756bd9/screen1136x1136.jpeg', u'http://a1.mzstatic.com/us/r30/Purple3/v4/c7/de/a8/c7dea861-a4c9-44c0-0f14-2bff439f09f5/screen1136x1136.jpeg', u'http://a4.mzstatic.com/us/r30/Purple3/v4/92/95/84/929584db-8…	Sense It Smart Corporation	None	[u'iPhone5c', u'iPadFourthGen4G', u'iPad23G', u'iPodTouchourthGen', u'iPodTouchFifthGen', u'iPadFourthGen', u'iPhone5', u'iPhone4', u'iPhone4S', u'iPadThirdGen4G', u'iPadMini', u'iPhone-3GS', u'iPad2Wifi', u'iPadThirdGen', u'iPhone5s', u'iPadMini4G']	JogTeamPHR	4+	JogTeamPHR	https://itunes.apple.com/us/app/jogteamphr/id443883453?mt=8&uo=4	0	0	3.0.0	software
898359679	853822787	Club Apps, LLC	https://itunes.apple.com/us/artist/club-apps-llc/id853822787?uo=4	http://a1316.phobos.apple.com/us/r30/Purple4/v4/11/26/c2/1126c2ab-b74d-de92-b9e1-d71e303ed18c/mzl.aumgvghb.png	http://a1316.phobos.apple.com/us/r30/Purple4/v4/11/26/c2/1126c2ab-b74d-de92-b9e1-d71e303ed18c/mzl.aumgvghb.png	http://a344.phobos.apple.com/us/r30/Purple/v4/d9/e5/44/d9e5444a-2726-1028-fcdb-2ea21d02c61c/Icon.png	None	None	com.contrapptions.CLUBUHF2	4+	USD	Welcome the the University Health and Fitness app. With our app you will have the complete club experience with you wherever you go. You will have the convenience to view class schedules and to enroll in classes. With our app you can also manage your account, request a trainer, receive important club alerts and use our loyalty punch cards. At University Health and Fitness we are committed to brin…	[u'iosUniversal']	15222503	Free	[u'6013']	[u'Health & Fitness']	[u'http://a5.mzstatic.com/us/r30/Purple4/v4/41/b0/e2/41b0e246-f2f2-4bd7-41bd-ad40687e9b7e/screen480x480.jpeg', u'http://a3.mzstatic.com/us/r30/Purple4/v4/a0/18/8c/a0188c6c-5ee2-7c24-94f7-6fac125f274f/screen480x480.jpeg', u'http://a5.mzstatic.com/us/r30/Purple4/v4/25/10/40/251040e2-7d5a-8402-7942-55d0e5ebcd30/screen480x480.jpeg']	False	software	[u'AR', u'NB', u'CA', u'CS', u'DA', u'NL', u'EN', u'FI', u'FR', u'DE', u'EL', u'HE', u'HU', u'ID', u'IT', u'JA', u'KO', u'PL', u'PT', u'RO', u'RU', u'ZH', u'ES', u'SV', u'ZH', u'TR']	0.0	6013	Health & Fitness	2014-07-26T23:45:29Z	None	[u'http://a3.mzstatic.com/us/r30/Purple4/v4/1e/3f/5c/1e3f5c5d-55b8-96e0-1d2a-08401c9c59f1/screen1136x1136.jpeg', u'http://a3.mzstatic.com/us/r30/Purple/v4/f4/bf/5b/f4bf5bb7-0f29-f27a-f4eb-c3ea0b6d242b/screen1136x1136.jpeg', u'http://a1.mzstatic.com/us/r30/Purple4/v4/72/f5/f0/72f5f0cb-9f0b-e607-9193-79f400b2c427/screen1136x1136.jpeg']	Club Apps, LLC	None	[u'iPhone4', u'iPadThirdGen', u'iPad23G', u'iPhone4S', u'iPhone5s', u'iPhone5', u'iPodTouchFifthGen', u'iPhone-3GS', u'iPadMini4G', u'iPad2Wifi', u'iPodTouchourthGen', u'iPadFourthGen', u'iPhone5c', u'iPadFourthGen4G', u'iPadMini', u'iPadThirdGen4G']	University Sports and Fitness	4+	University Sports and Fitness	https://itunes.apple.com/us/app/university-sports-fitness/id898359679?mt=8&uo=4	0	0	1.0	software
595037531	348184644	Inkling Systems, Inc.	https://itunes.apple.com/us/artist/inkling-systems-inc./id348184644?uo=4	http://a1345.phobos.apple.com/us/r30/Purple4/v4/2e/5c/fe/2e5cfee8-8e3e-0660-fc94-48571f27a4dc/mzl.efxaifmm.png	http://a1345.phobos.apple.com/us/r30/Purple4/v4/2e/5c/fe/2e5cfee8-8e3e-0660-fc94-48571f27a4dc/mzl.efxaifmm.png	http://a323.phobos.apple.com/us/r30/Purple6/v4/2f/d6/8c/2fd68cb7-955a-c5e1-d639-de1caa3c574e/Icon.png	None	None	com.inkling.fghowtorockclimb	4+	USD	*As featured in Outside magazine*\\Want to get a grip on the sport of rock climbing? Grab How to Rock Climb! from FalconGuides® on Inkling. The most thorough and accessible rock climbing guide in the world has now been re-imagined for iPad and iPhone, with new tools not found in print. From interactive images that show you how to tie life-saving knots to instant glossary definitions, everything y…	[u'iosUniversal']	1063177638	$18.99	[u'6013', u'6004']	[u'Health & Fitness', u'Sports']	[u'http://a1.mzstatic.com/us/r30/Purple/v4/c8/93/81/c8938131-c6c6-31de-64b9-962ba4d534d7/screen480x480.jpeg', u'http://a3.mzstatic.com/us/r30/Purple/v4/f7/cb/a8/f7cba8d9-813e-444f-c1fb-1bff661a72ff/screen480x480.jpeg', u'http://a3.mzstatic.com/us/r30/Purple/v4/f8/a4/3a/f8a43aee-50c2-cd3e-4e37-98244ccc4f67/screen480x480.jpeg', u'http://a3.mzstatic.com/us/r30/Purple/v4/e4/43/e2/e443e2db-7f33-af3b-7…	False	software	[u'EN']	18.99	6013	Health & Fitness	2013-02-04T22:20:04Z	* iOS 7 support \* Performance and stability fixes \* If you've learned something from this ebook app, please tap the app icon and then tap "Ratings and Reviews" to share the love. We love hearing from our readers!	[u'http://a4.mzstatic.com/us/r30/Purple/v4/f2/27/8d/f2278d6d-5eb8-3406-f407-ad2cd917d886/screen1136x1136.jpeg', u'http://a1.mzstatic.com/us/r30/Purple/v4/f4/a4/fb/f4a4fb94-04ab-891d-f5bb-a4104cab37be/screen1136x1136.jpeg', u'http://a4.mzstatic.com/us/r30/Purple/v4/fb/6d/63/fb6d6318-3bc3-13a3-2e59-2125b88e93b0/screen1136x1136.jpeg', u'http://a2.mzstatic.com/us/r30/Purple/v4/e6/0d/d7/e60dd74f-77f2-…	Inkling Systems, Inc.	None	[u'iPadThirdGen', u'iPadWifi', u'iPadMini', u'iPad2Wifi', u'iPhone4', u'iPadMini4G', u'iPhone-3GS', u'iPadFourthGen', u'iPhone5c', u'iPhone4S', u'iPad3G', u'iPhone5s', u'iPhone5', u'iPadFourthGen4G', u'iPodTouchFifthGen', u'iPad23G', u'iPadThirdGen4G', u'iPodTouchThirdGen', u'iPodTouchourthGen']	How to Rock Climb! - Official Interactive FalconGuide by John Long	4+	How to Rock Climb! - Official Interactive FalconGuide by John Long	https://itunes.apple.com/us/app/how-to-rock-climb!-official/id595037531?mt=8&uo=4	0	0	3.5.3	software
739633657	739633660	AquaGrade	https://itunes.apple.com/us/artist/aquagrade/id739633660?uo=4	http://a1234.phobos.apple.com/us/r30/Purple6/v4/33/08/1a/33081a5d-cbc7-fc9f-8bd8-d917233b445b/mzl.zzhzjqvi.png	http://a1234.phobos.apple.com/us/r30/Purple6/v4/33/08/1a/33081a5d-cbc7-fc9f-8bd8-d917233b445b/mzl.zzhzjqvi.png	http://a887.phobos.apple.com/us/r30/Purple/v4/19/88/0a/19880ab2-f2c7-4835-2e3f-7b38dd689884/Icon.png	5.0	5.0	com.aquagrade.com	12+	USD	Have you ever been at a restaurant or cafe and wondered what the quality of water being served to you really is? Have you ever wondered how many minerals are in your favorite bottled waters? AquaGrade is here to help!\\Use our app to:\\- Find water tests that have been posted at restaurants and cafes around you.\\- Post your own water tests at restaurants and cafes using a TDS meter (can be found…	[]	3838891	Free	[u'6013', u'6023']	[u'Health & Fitness', u'Food & Drink']	[]	False	software	[u'EN']	0.0	6013	Health & Fitness	2013-11-14T21:22:18Z	None	[u'http://a5.mzstatic.com/us/r30/Purple4/v4/ad/fd/b1/adfdb1ca-8c9a-0e08-9360-54513dc3919e/screen1136x1136.jpeg', u'http://a5.mzstatic.com/us/r30/Purple4/v4/87/0d/a9/870da9b8-24fb-c143-3e5a-08f28a37a29b/screen1136x1136.jpeg', u'http://a2.mzstatic.com/us/r30/Purple4/v4/16/26/5e/16265efb-e5b3-f95b-e031-4b32a3893c83/screen1136x1136.jpeg', u'http://a1.mzstatic.com/us/r30/Purple/v4/6d/dd/f8/6dddf89b-7d…	AquaGrade LLC	None	[u'iPad3G', u'iPhone4S', u'iPhone-3GS', u'iPadFourthGen4G', u'iPadThirdGen4G', u'iPad23G', u'iPadMini4G', u'iPhone5c', u'iPhone4', u'iPhone5s', u'iPhone5']	AquaGrade	12+	AquaGrade	https://itunes.apple.com/us/app/aquagrade/id739633657?mt=8&uo=4	5	5	1.0	software
692041448	492559862	Alternative Logic	https://itunes.apple.com/us/artist/alternative-logic/id492559862?uo=4	http://a1538.phobos.apple.com/us/r30/Purple/v4/c3/60/87/c360870c-3ab1-4403-7a89-6d282f7a8b45/mzl.rqmwhxec.png	http://a1538.phobos.apple.com/us/r30/Purple/v4/c3/60/87/c360870c-3ab1-4403-7a89-6d282f7a8b45/mzl.rqmwhxec.png	http://a20.phobos.apple.com/us/r30/Purple/v4/c9/80/dd/c980ddc3-512e-3743-ab98-5a9732ca9dce/awicon57.png	None	None	com.altlogic.advantageworkout	4+	USD	The Advantage Workout App is available to all clients participating in a personal training, nutrition, health coaching, or wellness program managed by Advantage Training, LLC. The AdvantageWorkout iOS App allows custom training sessions to be received on individual devices from the Advantage Training Service Hub. The client is guided through each of the prescribed training sessions, complete with…	[]	2444520	Free	[u'6013', u'6004']	[u'Health & Fitness', u'Sports']	[]	False	software	[u'EN']	0.0	6013	Health & Fitness	2013-10-25T01:05:40Z	Bug Fixes	[u'http://a2.mzstatic.com/us/r30/Purple/v4/cd/9e/0e/cd9e0e2e-ead1-4e3a-ed7b-e38c454f5c60/screen1136x1136.jpeg', u'http://a5.mzstatic.com/us/r30/Purple/v4/ed/2a/a3/ed2aa34f-0972-c8a0-4c54-ecee652f7a59/screen1136x1136.jpeg', u'http://a5.mzstatic.com/us/r30/Purple/v4/c0/5c/11/c05c1138-340a-0c98-ac5c-f53ffc1bee61/screen1136x1136.jpeg', u'http://a3.mzstatic.com/us/r30/Purple/v4/f6/54/ad/f654adfd-3967-…	Alternative Logic	None	[u'iPhone5s', u'iPadMini', u'iPhone4S', u'iPad2Wifi', u'iPodTouchThirdGen', u'iPodTouchFifthGen', u'iPodTouchourthGen', u'iPadMini4G', u'iPadThirdGen', u'iPad23G', u'iPadWifi', u'iPadFourthGen4G', u'iPadThirdGen4G', u'iPhone5', u'iPad3G', u'iPadFourthGen', u'iPhone4', u'iPhone-3GS', u'iPhone5c']	Advantage Workout	4+	Advantage Workout	https://itunes.apple.com/us/app/advantage-workout/id692041448?mt=8&uo=4	0	0	1.72	software
841157677	617664044	Masaki Hirokawa	https://itunes.apple.com/us/artist/masaki-hirokawa/id617664044?uo=4	http://a902.phobos.apple.com/us/r30/Purple5/v4/98/f1/bf/98f1bfe0-df8c-df1f-daf9-48a2004f1e57/mzl.lxccwvlz.png	http://a902.phobos.apple.com/us/r30/Purple5/v4/98/f1/bf/98f1bfe0-df8c-df1f-daf9-48a2004f1e57/mzl.lxccwvlz.png	http://a925.phobos.apple.com/us/r30/Purple5/v4/7c/cb/1d/7ccb1d9e-0fb3-fa40-17ed-cfef95ba7a9b/AppIcon57x57.png	5.0	None	net.dolice.Affirmations	4+	USD	Love, "job hunting", "beauty", "reconciliation"… All it takes is three minutes a day to make your wishes come true! It's the free app which allows you to practice the "Law of Attraction". By combining sample texts, it's easy to create your very own "wish". And through push notification you can make a habit out of Attraction!\\Simple yet powerful, the "Law of Attraction".\But perhaps many of you h…	[]	8602434	Free	[u'6013', u'6012']	[u'Health & Fitness', u'Lifestyle']	[]	False	software	[u'AR', u'NB', u'CA', u'CS', u'DA', u'NL', u'EN', u'FI', u'FR', u'DE', u'EL', u'HE', u'HU', u'ID', u'IT', u'JA', u'KO', u'MS', u'PL', u'PT', u'RO', u'RU', u'ZH', u'SK', u'ES', u'SV', u'TH', u'ZH', u'TR', u'VI']	0.0	6013	Health & Fitness	2014-05-22T00:47:00Z	1. We have added a number of seconds setting function attracted.\2. We have added a countdown display function to attract screen.\3. During attracted has decided to hide this ad.\4. We support the design to the iPhone 6/6 Plus.\5. We have adjusted the design and animation.\6. The list display has decided faster.\7. We fix a bug in the iPhone 6 Plus and iOS 8.\\Thank you for choosing to use this a…	[u'http://a5.mzstatic.com/us/r30/Purple3/v4/13/27/4a/13274ab2-ed23-1a00-9d88-c4d14802366b/screen1136x1136.jpeg', u'http://a3.mzstatic.com/us/r30/Purple3/v4/ba/76/80/ba76807c-f98e-514a-5b75-6068de36bd01/screen1136x1136.jpeg', u'http://a2.mzstatic.com/us/r30/Purple5/v4/05/6a/48/056a482f-baf3-b33c-695c-db7dd4df9691/screen1136x1136.jpeg', u'http://a1.mzstatic.com/us/r30/Purple3/v4/54/af/c2/54afc25b-5…	Masaki Hirokawa	None	[u'iPhone4S', u'iPadMini', u'iPhone-3GS', u'iPad2Wifi', u'iPhone5', u'iPodTouchFifthGen', u'iPadThirdGen', u'iPodTouchourthGen', u'iPadFourthGen4G', u'iPadFourthGen', u'iPad23G', u'iPadThirdGen4G', u'iPhone5c', u'iPadMini4G', u'iPhone5s', u'iPhone4']	Wishes come true! Law of Attraction	4+	Wishes come true! Law of Attraction	https://itunes.apple.com/us/app/wishes-come-true!-law-attraction/id841157677?mt=8&uo=4	7	0	1.2.0	software
574973683	501222265	ACE Innovation Group, LLC	https://itunes.apple.com/us/artist/ace-innovation-group-llc/id501222265?uo=4	http://a676.phobos.apple.com/us/r30/Purple/v4/b1/cb/38/b1cb3874-4fdb-9c23-2157-1a7fa2c85e1a/mzl.ekfbsrbu.png	http://a676.phobos.apple.com/us/r30/Purple/v4/b1/cb/38/b1cb3874-4fdb-9c23-2157-1a7fa2c85e1a/mzl.ekfbsrbu.png	http://a1422.phobos.apple.com/us/r30/Purple/v4/73/f1/67/73f167de-ef55-836c-56bc-3871f9c13789/Epidynamics_57x57_.png	None	4.0	com.aceinnovationgroup.Epidynamics	9+	USD	Welcome to I Sick Report mobile app by Epidynamics. You will join millions of people around the world forming a global human network for tracking diseases all over the world.\ \Imagine using your smartphone to help track diseases. How great would it be to forecast disease outbreaks, prepare for them and possibly even prevent them. This is what the Epidynamics Sick Report is all about.\ \It takes …	[]	1494204	Free	[u'6013', u'6020']	[u'Health & Fitness', u'Medical']	[]	False	software	[u'EN']	0.0	6013	Health & Fitness	2012-11-19T07:26:03Z	None	[u'http://a5.mzstatic.com/us/r30/Purple/v4/2d/9d/58/2d9d584e-036b-c55e-5d13-eb6f75e083da/screen320x480.jpeg', u'http://a3.mzstatic.com/us/r30/Purple/v4/70/5e/38/705e38f5-84ec-61e0-a3c4-671d9858a96a/screen320x480.jpeg', u'http://a1.mzstatic.com/us/r30/Purple/v4/0c/1c/5b/0c1c5bba-2c60-c923-6032-9c9ecae6026f/screen320x480.jpeg', u'http://a5.mzstatic.com/us/r30/Purple/v4/25/75/0e/25750e09-ad87-8649-f…	ACE Innovation Group, LLC	None	[u'iPhone5s', u'iPodTouchourthGen', u'iPad23G', u'iPadWifi', u'iPadMini', u'iPad3G', u'iPhone5', u'iPadThirdGen4G', u'iPad2Wifi', u'iPhone-3GS', u'iPhone4', u'iPodTouchFifthGen', u'iPodTouchThirdGen', u'iPadFourthGen4G', u'iPhone4S', u'iPadFourthGen', u'iPadThirdGen', u'iPhone5c', u'iPadMini4G']	Epidynamics:Sick Report	9+	Epidynamics:Sick Report	https://itunes.apple.com/us/app/epidynamics-sick-report/id574973683?mt=8&uo=4	0	2	1.0	software
405570036	393433201	Human Kinetics	https://itunes.apple.com/us/artist/human-kinetics/id393433201?uo=4	http://a428.phobos.apple.com/us/r30/Purple/v4/d2/21/86/d2218656-195c-87d4-8992-4b4e3eac4f31/V4HttpAssetRepositoryClient-mzl.vdfccubi.jpg-1013636921208738478.jpg	http://a428.phobos.apple.com/us/r30/Purple/v4/d2/21/86/d2218656-195c-87d4-8992-4b4e3eac4f31/V4HttpAssetRepositoryClient-mzl.vdfccubi.jpg-1013636921208738478.jpg	http://a1889.phobos.apple.com/us/r30/Purple/v4/d5/d8/7d/d5d87d90-8f69-914c-fda5-08c98a7096a0/hkNow_icon.png	3.5	1.0	com.humankinetics.hknews	4+	USD	Stay current on the latest trends in the sport and exercise sciences, sports, physical education, and fitness from Human Kinetics (HK), the world’s information leader in physical activity. HK Now is the place for news and excerpts from leading experts who will help you apply it in your daily life or work. \\Human Kinetics publishes books, journals, online courses, video products, and software for…	[u'iosUniversal']	2690465	Free	[u'6013', u'6004']	[u'Health & Fitness', u'Sports']	[u'http://a5.mzstatic.com/us/r30/Purple4/v4/a5/42/af/a542af0b-54b9-c8d7-f543-91cafa02f8e6/screen480x480.jpeg', u'http://a3.mzstatic.com/us/r30/Purple4/v4/ed/94/76/ed9476e2-d2f7-376d-662f-4bff71dcddb4/screen480x480.jpeg', u'http://a4.mzstatic.com/us/r30/Purple6/v4/ab/a3/3d/aba33d1d-e089-833e-2054-604f57425012/screen480x480.jpeg', u'http://a4.mzstatic.com/us/r30/Purple4/v4/23/31/10/23311025-c30e-b0…	False	software	[u'EN']	0.0	6013	Health & Fitness	2010-12-01T05:57:36Z	1. Added support for iPhone 5.\2. Added analytics, with the ability to opt out in System Settings.	[u'http://a5.mzstatic.com/us/r30/Purple6/v4/a0/bb/e5/a0bbe570-95cc-4959-54fc-850925368c3c/screen1136x1136.jpeg', u'http://a5.mzstatic.com/us/r30/Purple4/v4/b1/76/f3/b176f30e-94e1-bb76-d531-aab66ea492d3/screen1136x1136.jpeg', u'http://a5.mzstatic.com/us/r30/Purple6/v4/17/e8/ee/17e8ee3c-a626-b483-af8d-49e89f5d7bed/screen1136x1136.jpeg', u'http://a1.mzstatic.com/us/r30/Purple4/v4/3e/4e/bc/3e4ebcca-b…	Human Kinetics Interactive	http://www.humankinetics.com/products/all-products/HK-Now?associate=6408	[u'iPadMini4G', u'iPadThirdGen4G', u'iPad23G', u'iPodTouchThirdGen', u'iPadFourthGen4G', u'iPadWifi', u'iPhone5s', u'iPhone-3GS', u'iPhone4S', u'iPodTouchourthGen', u'iPhone5c', u'iPad2Wifi', u'iPhone4', u'iPhone5', u'iPadThirdGen', u'iPadMini', u'iPad3G', u'iPadFourthGen', u'iPodTouchFifthGen']	Human Kinetics Now	4+	Human Kinetics Now	https://itunes.apple.com/us/app/human-kinetics-now/id405570036?mt=8&uo=4	17	1	2.1	software
301746878	301746881	RescueGirl	https://itunes.apple.com/us/artist/rescuegirl/id301746881?uo=4	http://a1338.phobos.apple.com/us/r30/Purple/b5/82/b9/mzl.aawntxfu.jpg	http://a1338.phobos.apple.com/us/r30/Purple/b5/82/b9/mzl.aawntxfu.jpg	http://a1643.phobos.apple.com/us/r30/Purple/09/53/dd/mzl.sywxukte.png	4.0	4.0	com.rescuegirl.YogaRemedy	4+	USD	ON SALE! "This is a fabulous exercise book." —THE WASHINGTON POST\\"I love this charming little book...the instructions are absolutely reliable."\ —THE DAILY MAIL\\"I’m a bit directionally challenged in that I have a hard time following directions but I found the step by step instructions easy to follow."\ —AppBeacon\\Can't Sleep? Hung over? Headache? Yoga is the tonic that every woman needs! It …	[]	1403070	Free	[u'6013', u'6018']	[u'Health & Fitness', u'Books']	[]	False	software	[u'EN']	0.0	6013	Health & Fitness	2009-01-13T23:49:41Z	YogaRemedy Version 1.1\-\User interface improvement:\Elastic behavior removed - images are no longer moved when touched.	[u'http://a3.mzstatic.com/us/r30/Purple/v4/0d/1f/93/0d1f9347-0007-49eb-40c8-2b6925e24f21/screen320x480.jpeg', u'http://a1.mzstatic.com/us/r30/Purple/v4/94/91/1d/94911d38-f700-30bc-af15-f58907ed7f25/screen320x480.jpeg', u'http://a1.mzstatic.com/us/r30/Purple/v4/7f/95/43/7f9543ac-8a79-0163-a4c6-7ea73a6f24ab/screen320x480.jpeg', u'http://a4.mzstatic.com/us/r30/Purple/v4/79/db/b4/79dbb485-183d-e6c8-4…	Amy Luwis	http://rescuegirl.com/	[u'iPadMini4G', u'iPhone4S', u'iPadMini', u'iPhone-3GS', u'iPadThirdGen4G', u'iPod-touch-with-mic', u'iPhone5s', u'iPodTouchFifthGen', u'iPhone', u'iPadFourthGen4G', u'iPad23G', u'iPhone-3G', u'iPod-touch', u'iPadThirdGen', u'iPad2Wifi', u'iPodTouchourthGen', u'iPadWifi', u'iPodTouchThirdGen', u'iPad3G', u'iPadFourthGen', u'iPhone5c', u'iPhone5', u'iPhone4']	YogaRemedy	4+	YogaRemedy	https://itunes.apple.com/us/app/yogaremedy/id301746878?mt=8&uo=4	33	28	1.1	software
891641468	891641471	Shikha Sharma	https://itunes.apple.com/us/artist/shikha-sharma/id891641471?uo=4	http://a410.phobos.apple.com/us/r30/Purple4/v4/29/c5/5d/29c55d59-a1cb-5e59-dbe6-877d462ea173/mzl.mupygobz.png	http://a410.phobos.apple.com/us/r30/Purple4/v4/29/c5/5d/29c55d59-a1cb-5e59-dbe6-877d462ea173/mzl.mupygobz.png	http://a1041.phobos.apple.com/us/r30/Purple5/v4/f6/fc/9b/f6fc9baa-50ab-99e2-88a8-62e4245400e3/icon.png	None	None	com.chrome.nutrihealth	4+	USD	Promoted by Dr Shikha Sharma, Nutri-Health YuWoW™ is a Platform for you created with the best practices learnt over 15 years by our clinical team. On the Nutri-Health YuWoW™ platform you will find the essence of best weight loss practices distilled into effective Diets and Review Trackers.\\The Mobile App is an easy and convenient way to view and record the daily progress. Tools like food search,…	[]	10504357	Free	[u'6013', u'6020']	[u'Health & Fitness', u'Medical']	[]	False	software	[u'EN']	0.0	6013	Health & Fitness	2014-07-04T00:56:16Z	Automatically login issue fix	[u'http://a4.mzstatic.com/us/r30/Purple6/v4/88/1d/e5/881de564-839a-2938-eb9c-fd9989b578ba/screen1136x1136.jpeg', u'http://a4.mzstatic.com/us/r30/Purple/v4/df/6d/f8/df6df843-7485-1633-3ac8-029026f1740c/screen1136x1136.jpeg', u'http://a4.mzstatic.com/us/r30/Purple2/v4/63/4d/70/634d7005-282a-d318-d036-fb7e0723b7a0/screen1136x1136.jpeg', u'http://a1.mzstatic.com/us/r30/Purple4/v4/98/6a/e6/986ae660-c2…	Shikha Sharma	http://nutrihealthsystems.com	[u'iPhone5s', u'iPadWifi', u'iPhone5c', u'iPhone5', u'iPodTouchThirdGen', u'iPodTouchourthGen', u'iPadMini4G', u'iPad2Wifi', u'iPhone4', u'iPodTouchFifthGen', u'iPadMini', u'iPhone4S', u'iPadFourthGen', u'iPadFourthGen4G', u'iPad23G', u'iPadThirdGen', u'iPadThirdGen4G', u'iPad3G', u'iPhone-3GS']	Nutri-Health YuWoW	4+	Nutri-Health YuWoW	https://itunes.apple.com/us/app/nutri-health-yuwow/id891641468?mt=8&uo=4	0	0	1.1	software
524972216	472317932	Petrol Designs, LLC.	https://itunes.apple.com/us/artist/petrol-designs-llc./id472317932?uo=4	http://a1347.phobos.apple.com/us/r30/Purple5/v4/a1/6c/38/a16c381d-edb9-e1da-aa58-55e67a6ffcd9/mzl.yhsoubgg.png	http://a1347.phobos.apple.com/us/r30/Purple5/v4/a1/6c/38/a16c381d-edb9-e1da-aa58-55e67a6ffcd9/mzl.yhsoubgg.png	http://a792.phobos.apple.com/us/r30/Purple5/v4/a7/4d/52/a74d52b7-6afd-e339-2b13-8a5dceaa28db/AppIcon57x57.png	4.5	None	com.fitnessmobileapps.blazingsaddles	4+	USD	Download the Blazing Saddles iPhone App today to plan and schedule your Blazing Saddles Spinning classes! From this iPhone App you can view the class schedule, sign-up for classes, view ongoing Blazing Saddles promotions, as well as view studio’s location and contact information. Optimize your time and maximize the convenience of signing up for classes from your iPhone! Download this App today!\\…	[u'iosUniversal']	16265509	Free	[u'6013']	[u'Health & Fitness']	[u'http://a2.mzstatic.com/us/r30/Purple3/v4/11/42/e6/1142e698-00cc-2039-8c1f-52a9b7baaafa/screen480x480.jpeg', u'http://a3.mzstatic.com/us/r30/Purple1/v4/60/33/01/603301e8-391c-c4e5-c264-d626791337c8/screen480x480.jpeg', u'http://a1.mzstatic.com/us/r30/Purple4/v4/09/84/3a/09843a22-458c-85a9-6505-1e59a1535ecf/screen480x480.jpeg']	False	software	[u'DA', u'EN', u'FR', u'HE', u'ZH', u'ES', u'ZH']	0.0	6013	Health & Fitness	2012-05-11T22:29:33Z	We have completely overhauled the App and added a ton of new features including:\- An entirely new iOS7 look-and-feel!\- Easier navigation of the Schedule to allow an overview of an entire week’s [classes / appointments] with infinite loading of new weeks when you reach the end of the week!\- New slide-out side menu.\- Better support of Recurring Reservations allowing for a detailed booking summa…	[u'http://a4.mzstatic.com/us/r30/Purple3/v4/93/86/54/93865467-90af-de3a-c68e-650aaafb3ede/screen1136x1136.jpeg', u'http://a1.mzstatic.com/us/r30/Purple4/v4/f4/34/1d/f4341d56-4f34-c2de-36af-fc2734f49a2c/screen1136x1136.jpeg', u'http://a5.mzstatic.com/us/r30/Purple3/v4/59/bf/d3/59bfd334-b079-1ad2-9cfc-089d9ec4f062/screen1136x1136.jpeg', u'http://a2.mzstatic.com/us/r30/Purple3/v4/0f/3d/a8/0f3da88b-6…	Petrol Designs, LLC	None	[u'iPhone5', u'iPhone5s', u'iPad2Wifi', u'iPodTouchourthGen', u'iPadMini', u'iPhone5c', u'iPadFourthGen4G', u'iPhone4S', u'iPad23G', u'iPadThirdGen4G', u'iPhone-3GS', u'iPadFourthGen', u'iPodTouchFifthGen', u'iPhone4', u'iPadMini4G', u'iPadThirdGen']	Blazing Saddles	4+	Blazing Saddles	https://itunes.apple.com/us/app/blazing-saddles/id524972216?mt=8&uo=4	5	0	3.0.0	software
583066974	583066977	Joanne Ryall	https://itunes.apple.com/us/artist/joanne-ryall/id583066977?uo=4	http://a338.phobos.apple.com/us/r30/Purple/v4/bb/24/40/bb2440bd-e8e4-eb07-b2e7-175a14ae8d1a/mzl.pnkfuhyp.png	http://a338.phobos.apple.com/us/r30/Purple/v4/bb/24/40/bb2440bd-e8e4-eb07-b2e7-175a14ae8d1a/mzl.pnkfuhyp.png	http://a637.phobos.apple.com/us/r30/Purple/v4/8d/66/f4/8d66f466-a9e6-60d8-708b-f7427dc9e62d/Icon.png	None	None	com.joanneryall.HypnoSessions	12+	USD	Requirements\Compatible with iPhone, iPod touch, iOS 5.1 and later\\Hypno Sessions by Joanne Ryall is a high quality compilation of totally relaxing and effective hypnotherapy recordings designed to assist you in achieving your goals.\\The app has been formulated for you to simply select your choice of deepener, which essentially helps you to achieve a deeper state of relaxation, followed by your…	[]	104507863	$2.99	[u'6013', u'6012']	[u'Health & Fitness', u'Lifestyle']	[]	False	software	[u'EN']	2.99	6013	Health & Fitness	2012-12-10T21:04:37Z	Auto-lock on device no longer interrupts sessions.	[u'http://a1.mzstatic.com/us/r30/Purple/v4/36/a7/5a/36a75ada-6164-c2e4-9038-2378e00290d7/screen568x568.jpeg', u'http://a2.mzstatic.com/us/r30/Purple/v4/eb/f3/4a/ebf34a1d-d123-d60b-eac5-92e50ba1e467/screen568x568.jpeg', u'http://a1.mzstatic.com/us/r30/Purple/v4/13/01/85/130185ee-aca5-12ee-66e6-daceefb93329/screen568x568.jpeg']	Joanne Ryall	None	[u'iPhone4S', u'iPhone-3GS', u'iPadFourthGen4G', u'iPadThirdGen4G', u'iPhone5c', u'iPhone5', u'iPadMini4G', u'iPad2Wifi', u'iPodTouchourthGen', u'iPodTouchFifthGen', u'iPhone4', u'iPhone5s', u'iPad23G', u'iPodTouchThirdGen', u'iPadMini', u'iPadThirdGen', u'iPadFourthGen', u'iPad3G', u'iPadWifi']	Hypno Sessions	12+	Hypno Sessions	https://itunes.apple.com/us/app/hypno-sessions/id583066974?mt=8&uo=4	0	0	0.2	software
866989809	866989812	Sascha Scherhak	https://itunes.apple.com/us/artist/sascha-scherhak/id866989812?uo=4	http://a531.phobos.apple.com/us/r30/Purple/v4/8d/78/1c/8d781c9a-a9d0-bdc1-0b42-71fd8f9344bc/mzl.hslcifgh.png	http://a531.phobos.apple.com/us/r30/Purple/v4/8d/78/1c/8d781c9a-a9d0-bdc1-0b42-71fd8f9344bc/mzl.hslcifgh.png	http://a945.phobos.apple.com/us/r30/Purple2/v4/d0/79/75/d079752b-c401-c3a2-1d6d-c75958e0b06a/AppIcon72x72_ipad.png	None	None	GeorgOGschwandlerTaya	4+	USD	Entdecke Deine Persönlichkeit und die Strukturen aus denen sie sich zusammensetzt!\\Dieses fantastische Werkzeug eröffnet Dir einen direkten Zugang zu den 16 Urstrukturen aus denen sich Dein Selbst zusammensetzt! Durch die Betrachtung der einzelnen Strukturen dieser App, geraten auch Deine eigenen Urstrukturen welche Dich definieren in Resonanz. Deine Aufmerksamkeit wendet sich ihnen zu und somit…	[]	249704301	$3.99	[u'6013', u'6012']	[u'Health & Fitness', u'Lifestyle']	[u'http://a1.mzstatic.com/us/r30/Purple4/v4/ca/64/99/ca64995f-a7ac-0945-e923-56b3e7fc1f31/screen480x480.jpeg', u'http://a5.mzstatic.com/us/r30/Purple/v4/fa/69/86/fa698611-fcc4-876d-7564-16b58eecad1f/screen480x480.jpeg', u'http://a2.mzstatic.com/us/r30/Purple/v4/d8/fc/97/d8fc973d-973f-ff39-5b65-f194060ce59f/screen480x480.jpeg', u'http://a2.mzstatic.com/us/r30/Purple2/v4/51/93/f7/5193f787-240b-b587…	False	software	[u'EN']	3.99	6013	Health & Fitness	2014-05-08T07:00:00Z	- Ein neuer Bildschirm spielt im Zufallsprinzip alle 16 Strukturen mit einem angenehmen Zoomeffekt in Verbindung mit dem TAYA Song ab. \- Hinweis zum laden der Detail-Strukturen wurde hinzugefügt \- Es ist nun nicht mehr möglich eine Struktur innerhalb der Detailansicht zu verschieben\- Das Dialogfenster zum löschen von Sequenzen wurde überarbeitet\- Die zufällige Tages-Struktur wurde überarbeitet	[]	Sascha Scherhak	http://www.scherhak.com/projekte/taya/	[u'iPad23G', u'iPad2Wifi', u'iPadThirdGen4G', u'iPadFourthGen', u'iPadFourthGen4G', u'iPadMini4G', u'iPadMini', u'iPadThirdGen']	Taya - Resonanz und Urstruktur - Georg O. Gschwandler	4+	Taya - Resonanz und Urstruktur - Georg O. Gschwandler	https://itunes.apple.com/us/app/taya-resonanz-und-urstruktur/id866989809?mt=8&uo=4	0	0	1.1	software
549892105	526127920	4E Mobile Solutions	https://itunes.apple.com/us/artist/4e-mobile-solutions/id526127920?uo=4	http://a636.phobos.apple.com/us/r30/Purple/v4/1c/21/2e/1c212e29-2679-a86a-6d18-75301e776779/mzl.bkpiwofl.png	http://a636.phobos.apple.com/us/r30/Purple/v4/1c/21/2e/1c212e29-2679-a86a-6d18-75301e776779/mzl.bkpiwofl.png	http://a1611.phobos.apple.com/us/r30/Purple/v4/0e/36/c4/0e36c461-3496-13f0-e138-a950935d41ad/Kayra57.png	None	None	net.cocukdishekimi.Pedodonti	4+	USD	Anne ve babaların çocuk diş sağlığı ve diş bakımı konusunda başvuru niteliğinde bir kaynak. \\İçerisindeki mini oyun ile çocuğunuza diş fırçalamayı sevdirin.\\İpucu: her bir çürüğü ayrı ayrı fırçalayın...	[u'iosUniversal']	12583462	Free	[u'6013', u'6017']	[u'Health & Fitness', u'Education']	[u'http://a3.mzstatic.com/us/r30/Purple/v4/85/68/15/856815b9-7a7a-4024-a26c-3d4718a7e787/screen480x480.jpeg', u'http://a2.mzstatic.com/us/r30/Purple/v4/23/63/fe/2363fe04-ae54-bb46-1d90-4d596b7f4cfe/screen480x480.jpeg', u'http://a2.mzstatic.com/us/r30/Purple/v4/31/11/2d/31112d0b-e68b-e4f7-e791-9bfab6f238b2/screen480x480.jpeg']	False	software	[u'EN']	0.0	6013	Health & Fitness	2012-08-07T06:55:34Z	None	[u'http://a1.mzstatic.com/us/r30/Purple/v4/0d/ad/0f/0dad0f92-6593-d399-f8fd-cf403939a90b/screen320x480.jpeg', u'http://a3.mzstatic.com/us/r30/Purple/v4/34/9f/d3/349fd30b-e369-41a1-e67a-0fb55a804d2c/screen320x480.jpeg', u'http://a3.mzstatic.com/us/r30/Purple/v4/0c/d5/af/0cd5af29-463a-37ca-982d-dc53ce5c86be/screen320x480.jpeg', u'http://a3.mzstatic.com/us/r30/Purple/v4/4b/d4/95/4bd49568-a194-255e-4…	Osman Erdem Erdemci	http://www.cocukdishekimi.net	[u'iPadMini4G', u'iPhone5s', u'iPad2Wifi', u'iPodTouchFifthGen', u'iPadThirdGen', u'iPhone5c', u'iPhone5', u'iPadThirdGen4G', u'iPad23G', u'iPodTouchourthGen', u'iPad3G', u'iPhone4', u'iPadFourthGen4G', u'iPhone4S', u'iPodTouchThirdGen', u'iPhone-3GS', u'iPadWifi', u'iPadMini', u'iPadFourthGen']	Pedodonti	4+	Pedodonti	https://itunes.apple.com/us/app/pedodonti/id549892105?mt=8&uo=4	0	0	1.0	software
873509602	489699282	Gambattene.com	https://itunes.apple.com/us/artist/gambattene.com/id489699282?uo=4	http://a744.phobos.apple.com/us/r30/Purple4/v4/d6/49/77/d64977ee-05fc-dfc4-3954-a12006d4d76c/mzl.nplximiu.png	http://a744.phobos.apple.com/us/r30/Purple4/v4/d6/49/77/d64977ee-05fc-dfc4-3954-a12006d4d76c/mzl.nplximiu.png	http://a1383.phobos.apple.com/us/r30/Purple6/v4/22/cb/55/22cb55a1-9516-4734-c955-4760fe2636ab/AppIcon60x60_2x.png	None	None	com.cal-log.Cal-Log	4+	USD	Currently, obesity is a big problem in the United States and it inflicts serious health damage on overweight individuals. A common cause for weight gain is high calorie intake by overeating. Such people usually can’t control the food they eat. Thus, it is necessary to recognize unhealthy eating habits and to be advised by a specialist. Our new application, Cal-Log, is a service that helps people …	[]	3952143	Free	[u'6013']	[u'Health & Fitness']	[]	False	software	[u'JA']	0.0	6013	Health & Fitness	2014-05-09T01:41:53Z	Malfunction of the indication was revised.	[u'http://a5.mzstatic.com/us/r30/Purple4/v4/78/04/5a/78045a00-0caa-b0dc-14c7-dfb8be44b35d/screen1136x1136.jpeg', u'http://a5.mzstatic.com/us/r30/Purple4/v4/cf/b5/fd/cfb5fdaf-bcc5-dd97-db03-ba501e20e179/screen1136x1136.jpeg', u'http://a2.mzstatic.com/us/r30/Purple/v4/0c/19/77/0c197780-2a91-ab7c-26ec-4ea618b52f5b/screen1136x1136.jpeg', u'http://a1.mzstatic.com/us/r30/Purple/v4/9d/8d/7a/9d8d7a62-425…	Katsuyuki Tanaka	None	[u'iPadMini', u'iPhone5s', u'iPadThirdGen4G', u'iPodTouchFifthGen', u'iPadThirdGen', u'iPadFourthGen', u'iPhone4', u'iPhone4S', u'iPadMini4G', u'iPhone5c', u'iPad2Wifi', u'iPadFourthGen4G', u'iPad23G', u'iPhone5']	Cal-Log	4+	Cal-Log	https://itunes.apple.com/us/app/cal-log/id873509602?mt=8&uo=4	0	0	1.0.1	software
700693785	700693788	IRICOM SL	https://itunes.apple.com/us/artist/iricom-sl/id700693788?uo=4	http://a1836.phobos.apple.com/us/r30/Purple/v4/01/fa/2d/01fa2de3-aa69-5450-9333-609656032476/mzl.mnicpwsp.png	http://a1836.phobos.apple.com/us/r30/Purple/v4/01/fa/2d/01fa2de3-aa69-5450-9333-609656032476/mzl.mnicpwsp.png	http://a1242.phobos.apple.com/us/r30/Purple4/v4/8a/90/6f/8a906fb8-8e43-1a78-91fe-d034c3f8ae3b/icon.png	None	None	es.iricom.cofispa	4+	USD	Aplicación oficial del Colegio Profesional de Fisioterapeutas del Principado de Asturias.\COFISPA es un medio de comunicación del Colegio para informarle de las últimas novedades y consultar las clínicas que existen en Asturias y los colegiados.\Información actualizada al instante.	[u'iosUniversal']	3610669	Free	[u'6013', u'6020']	[u'Health & Fitness', u'Medical']	[u'http://a3.mzstatic.com/us/r30/Purple/v4/1a/14/b6/1a14b69e-7c90-bb68-ed03-0c4b928d130f/screen480x480.jpeg', u'http://a4.mzstatic.com/us/r30/Purple6/v4/14/5c/b7/145cb7db-16c5-441a-2433-ef80f88c0530/screen480x480.jpeg', u'http://a2.mzstatic.com/us/r30/Purple4/v4/ca/85/22/ca852247-1b3e-3348-a956-9edc9377f1a7/screen480x480.jpeg', u'http://a2.mzstatic.com/us/r30/Purple4/v4/14/43/c5/1443c527-bc94-87f…	False	software	[u'EN', u'DE', u'SE', u'ES']	0.0	6013	Health & Fitness	2013-10-01T20:00:29Z	None	[u'http://a4.mzstatic.com/us/r30/Purple4/v4/d3/be/d8/d3bed880-3d86-e48f-e52e-e79490308f1d/screen1136x1136.jpeg', u'http://a4.mzstatic.com/us/r30/Purple4/v4/ae/f6/d7/aef6d7da-406c-0420-b125-da64dbfbf518/screen1136x1136.jpeg', u'http://a1.mzstatic.com/us/r30/Purple/v4/d5/c0/97/d5c097b5-4929-2273-a440-ca8c55da0035/screen1136x1136.jpeg', u'http://a2.mzstatic.com/us/r30/Purple4/v4/23/e0/d9/23e0d94f-c1…	INGENIERIA DE RECURSOS INFORMATICOS Y COMUNICACIONES S.L.	http://www.iricom.es	[u'iPadThirdGen', u'iPhone5c', u'iPadFourthGen', u'iPadWifi', u'iPhone5s', u'iPhone4', u'iPadThirdGen4G', u'iPodTouchFifthGen', u'iPodTouchThirdGen', u'iPhone-3GS', u'iPhone4S', u'iPadFourthGen4G', u'iPhone5', u'iPad23G', u'iPadMini4G', u'iPadMini', u'iPad3G', u'iPodTouchourthGen', u'iPad2Wifi']	COFISPA	4+	COFISPA	https://itunes.apple.com/us/app/cofispa/id700693785?mt=8&uo=4	0	0	1.0	software
324355891	324355894	David Hodge	https://itunes.apple.com/us/artist/david-hodge/id324355894?uo=4	http://a373.phobos.apple.com/us/r30/Purple/b6/1c/5c/mzl.xuzbjcdk.jpg	http://a373.phobos.apple.com/us/r30/Purple/b6/1c/5c/mzl.xuzbjcdk.jpg	http://a796.phobos.apple.com/us/r30/Purple/de/00/b1/mzl.yxebxqji.png	4.0	4.0	com.hodgearts.watertime	4+	USD	To be able to escape the stress of the day and confines of any office with the press of a button is very compelling. Now you can with Watertime. You can experience the four seasons of the Pacific Ocean all on your iPhone. You can start up Watertime and lose yourself in the "vastness and beauty" of the ocean while transcending time as the film takes you through the melding of seasons, the vernal e…	[]	92504254	$0.99	[u'6013', u'6012']	[u'Health & Fitness', u'Lifestyle']	[]	False	software	[u'EN']	0.99	6013	Health & Fitness	2010-01-29T20:06:23Z	None	[u'http://a3.mzstatic.com/us/r30/Purple/v4/6e/17/57/6e17576b-8699-ec93-5ed5-2be947266893/screen320x480.jpeg', u'http://a1.mzstatic.com/us/r30/Purple/v4/45/95/5d/45955d2e-43c1-c1d5-ff72-8c311d719b06/screen320x480.jpeg', u'http://a5.mzstatic.com/us/r30/Purple/v4/26/a3/45/26a3454f-324c-8f3c-64c6-66a41011994b/screen320x480.jpeg', u'http://a2.mzstatic.com/us/r30/Purple/v4/85/77/62/85776204-3d13-7354-0…	David Hodge	http://www.hodgearts.com/	[u'iPadThirdGen', u'iPodTouchFifthGen', u'iPadFourthGen', u'iPadThirdGen4G', u'iPodTouchThirdGen', u'iPhone-3G', u'iPadMini4G', u'iPhone5c', u'iPadFourthGen4G', u'iPhone-3GS', u'iPodTouchourthGen', u'iPad2Wifi', u'iPhone5', u'iPadMini', u'iPad23G', u'iPhone4S', u'iPad3G', u'iPod-touch-with-mic', u'iPhone4', u'iPhone', u'iPhone5s', u'iPadWifi']	Watertime	4+	Watertime	https://itunes.apple.com/us/app/watertime/id324355891?mt=8&uo=4	7	7	1.0	software
589010280	331217468	nellvii	https://itunes.apple.com/us/artist/nellvii/id331217468?uo=4	http://a912.phobos.apple.com/us/r30/Purple/v4/3b/31/f5/3b31f546-bd41-cba7-ad42-675a4bff251d/mzl.mwkfqhxn.jpg	http://a912.phobos.apple.com/us/r30/Purple/v4/3b/31/f5/3b31f546-bd41-cba7-ad42-675a4bff251d/mzl.mwkfqhxn.jpg	http://a1494.phobos.apple.com/us/r30/Purple/v4/cd/47/7d/cd477d29-1c4f-3101-a07f-236bae362fd0/Icon.png	None	1.0	com.nellviiDIST2012nov12nuv.ListofEyeDiseasesII	4+	USD	List of Eye Diseases : In this study: List of Eye Diseases are being shown, each and every one of its parts, functions, activities, types, textures, 3D views and special information about List of Eye Diseases.\\In 3D, you can see the List of Eye Diseases from all angles, digitized, with each of its parts. Touching the pins, to obtain specific information, and focused on that part of the List of E…	[]	42009324	$0.99	[u'6013']	[u'Health & Fitness']	[u'http://a1.mzstatic.com/us/r30/Purple/v4/2f/60/df/2f60dfe1-4f84-7166-451b-1756b307ff2c/screen480x480.jpeg', u'http://a1.mzstatic.com/us/r30/Purple/v4/5c/3f/f4/5c3ff42b-d384-a681-fcb8-98bae5832c25/screen480x480.jpeg', u'http://a4.mzstatic.com/us/r30/Purple/v4/d8/f7/ea/d8f7ea96-e770-499f-bc1f-ad79d7aad89f/screen480x480.jpeg', u'http://a5.mzstatic.com/us/r30/Purple/v4/fb/88/b1/fb88b1cf-0724-781c-0…	False	software	[u'EN']	0.99	6013	Health & Fitness	2013-01-02T22:16:58Z	None	[]	Mauricio Melara	None	[u'iPadFourthGen', u'iPadThirdGen4G', u'iPadMini', u'iPad2Wifi', u'iPad23G', u'iPadWifi', u'iPadThirdGen', u'iPadFourthGen4G', u'iPad3G', u'iPadMini4G']	List of Eye Diseases II	4+	List of Eye Diseases II	https://itunes.apple.com/us/app/list-of-eye-diseases-ii/id589010280?mt=8&uo=4	0	1	1.0	software
827103439	827103442	Paramet Phukaothong	https://itunes.apple.com/us/artist/paramet-phukaothong/id827103442?uo=4	http://a1209.phobos.apple.com/us/r30/Purple6/v4/1f/b1/9d/1fb19dd3-013e-895a-ecc3-90dbd40be82d/mzl.ocoetgyd.png	http://a1209.phobos.apple.com/us/r30/Purple6/v4/1f/b1/9d/1fb19dd3-013e-895a-ecc3-90dbd40be82d/mzl.ocoetgyd.png	http://a1546.phobos.apple.com/us/r30/Purple/v4/d9/08/bb/d908bb59-471d-10bc-1f81-e2031a13dae5/AppIcon57x57.png	None	None	com.24entertainment.ICChula	4+	USD	CHULA AIM PREVENTION APP\\A: Alcohol Hand Rub & Antiseptics\การทำความสะอาดมือด้วย Alcohol Hand rub และการล้างมือ\I: Influenza & Vaccines for Healthcare Personnel\วัคซีน ไข้หวัดใหญ่ และการป้องกันโรคอื่นๆด้วยวัคซีนในบุคลากรทางการแพทย์\M: Mask & Personal Protective Equipments\หน้ากากอนามัยและอุปกรณ์ป้องกัน\Prevention\การป้องกันการแพร่กระจายเชื้อในรพ	[u'iosUniversal']	9123108	Free	[u'6013', u'6018']	[u'Health & Fitness', u'Books']	[u'http://a2.mzstatic.com/us/r30/Purple/v4/ed/71/e6/ed71e6ed-2a3c-ea21-0b72-7f4c9206e9f7/screen480x480.jpeg', u'http://a3.mzstatic.com/us/r30/Purple4/v4/cc/a6/da/cca6da09-8c5f-863f-0278-b5b18be78651/screen480x480.jpeg', u'http://a2.mzstatic.com/us/r30/Purple4/v4/79/5e/88/795e8860-7777-6b48-fc64-03d842711a26/screen480x480.jpeg', u'http://a2.mzstatic.com/us/r30/Purple6/v4/6f/b7/00/6fb70077-4862-566…	False	software	[u'EN']	0.0	6013	Health & Fitness	2014-03-04T04:05:55Z	- correct spelling of words\- reduced application's size	[u'http://a2.mzstatic.com/us/r30/Purple6/v4/1a/a0/c3/1aa0c301-9780-e33d-0cc7-ac6b62848348/screen1136x1136.jpeg', u'http://a5.mzstatic.com/us/r30/Purple6/v4/16/bd/90/16bd9091-9e86-5e9c-da6b-b5110f95bc7e/screen1136x1136.jpeg', u'http://a3.mzstatic.com/us/r30/Purple/v4/f7/7a/e2/f77ae291-d75d-3485-883e-6a189950c876/screen1136x1136.jpeg', u'http://a1.mzstatic.com/us/r30/Purple6/v4/4b/f5/2e/4bf52efb-f9…	Paramet Phukaothong	http://www.chulalongkornhospital.go.th/	[u'iPadFourthGen4G', u'iPhone-3GS', u'iPadMini4G', u'iPadThirdGen4G', u'iPad2Wifi', u'iPadMini', u'iPhone4S', u'iPodTouchFifthGen', u'iPhone5s', u'iPadThirdGen', u'iPhone4', u'iPodTouchourthGen', u'iPhone5c', u'iPhone5', u'iPad23G', u'iPadFourthGen']	Chula AIM Prevention	4+	Chula AIM Prevention	https://itunes.apple.com/us/app/chula-aim-prevention/id827103439?mt=8&uo=4	0	0	1.1	software
375704736	375704739	GYMBR LLC	https://itunes.apple.com/us/artist/gymbr-llc/id375704739?uo=4	http://a433.phobos.apple.com/us/r30/Purple/v4/a1/14/95/a11495bc-6d03-defe-0810-1e5420943056/mzi.ydhxrizu.png	http://a433.phobos.apple.com/us/r30/Purple/v4/a1/14/95/a11495bc-6d03-defe-0810-1e5420943056/mzi.ydhxrizu.png	http://a1586.phobos.apple.com/us/r30/Purple/v4/0d/25/43/0d2543fe-74c7-f181-f845-c590f4096993/icon.png	None	None	com.gymbr.gymbr1	4+	USD	GYMBR creates group buying power. Giving you access to great local discounts on yoga, crossfit, pilates, dance, boxing, bootcamp, rock climbing, spinning, martial arts, aerobics, personal training, & more. \\We are currently only servicing Los Angeles County.\\Experiment, play, & enjoy opportunities of getting fit.\\Get Your Mind & Body Right!	[]	197778	Free	[u'6013']	[u'Health & Fitness']	[]	False	software	[u'EN']	0.0	6013	Health & Fitness	2010-06-08T01:48:19Z	zip code search. my account tab with pdf voucher display.	[u'http://a5.mzstatic.com/us/r30/Purple/v4/48/dc/00/48dc00ae-f51a-f0f3-27d6-9b1fd81b3f8d/screen320x480.jpeg', u'http://a2.mzstatic.com/us/r30/Purple/v4/e4/b3/b4/e4b3b407-030c-fccb-9b9d-23e78d51b9d4/screen320x480.jpeg', u'http://a5.mzstatic.com/us/r30/Purple/v4/cb/d5/f6/cbd5f640-1133-5c8b-e573-72f7819c8cd6/screen320x480.jpeg', u'http://a2.mzstatic.com/us/r30/Purple/v4/02/4d/95/024d95ef-f0fb-8071-6…	GYMBR, LLC	http://gymbr.com	[u'iPodTouchFifthGen', u'iPadFourthGen', u'iPadMini4G', u'iPad23G', u'iPad2Wifi', u'iPadFourthGen4G', u'iPodTouchourthGen', u'iPadThirdGen4G', u'iPhone4', u'iPad3G', u'iPadMini', u'iPhone5s', u'iPadThirdGen', u'iPhone5', u'iPadWifi', u'iPhone5c', u'iPhone4S', u'iPodTouchThirdGen', u'iPhone-3GS']	GYMBR	4+	GYMBR	https://itunes.apple.com/us/app/gymbr/id375704736?mt=8&uo=4	0	0	2.0	software
581696599	344223811	Touch Art, s.r.o.	https://itunes.apple.com/us/artist/touch-art-s.r.o./id344223811?uo=4	http://a24.phobos.apple.com/us/r30/Purple4/v4/af/a0/11/afa01196-4f5b-9cbc-4068-701d6b6ce3e9/mzl.ktejllfl.png	http://a24.phobos.apple.com/us/r30/Purple4/v4/af/a0/11/afa01196-4f5b-9cbc-4068-701d6b6ce3e9/mzl.ktejllfl.png	http://a18.phobos.apple.com/us/r30/Purple/v4/c2/44/c3/c244c3b2-7c62-5322-52c3-138762c275bf/AppIcon57x57.png	None	None	com.touchart.onkoportal	4+	USD	Aplikace Onkoportal je vyhledávač ověřených onkologických informací a služeb pro pacienty, rodinné příslušníky a veřejnost.\\Na internet lze snadno umístit jakékoliv informace. Často však mohou být velmi zavádějící, ekonomicky motivované či přímo zdraví škodlivé. Na Onkoportálu naleznete jen informace prověřené lékaři.\\Základní funkcí Onkoportálu je podpora při řešení životních situací, ve který…	[u'iosUniversal']	10821805	Free	[u'6013', u'6012']	[u'Health & Fitness', u'Lifestyle']	[u'http://a5.mzstatic.com/us/r30/Purple/v4/d7/91/64/d7916483-55a7-1706-ea5f-df80b47cfc47/screen480x480.jpeg', u'http://a5.mzstatic.com/us/r30/Purple/v4/cd/56/e8/cd56e828-9271-8e85-01f9-f417be6731a9/screen480x480.jpeg', u'http://a5.mzstatic.com/us/r30/Purple2/v4/1f/58/a7/1f58a7b7-8b08-cde0-aee4-a7d86f6878e6/screen480x480.jpeg']	False	software	[u'EN']	0.0	6013	Health & Fitness	2012-12-24T08:00:00Z	- minor bug fixes	[u'http://a4.mzstatic.com/us/r30/Purple2/v4/04/39/25/0439256f-459a-4218-bce6-46ec717551a0/screen320x320.jpeg', u'http://a2.mzstatic.com/us/r30/Purple2/v4/76/9c/6d/769c6db3-2f40-b90b-e1f4-69fc8a87a0ae/screen320x320.jpeg', u'http://a2.mzstatic.com/us/r30/Purple2/v4/b9/1f/4e/b91f4eef-d105-a6ee-96d3-aa0191cbf5f6/screen320x320.jpeg']	Touch Art, s.r.o.	None	[u'iPadThirdGen', u'iPhone4S', u'iPadFourthGen4G', u'iPhone4', u'iPad3G', u'iPad23G', u'iPhone5c', u'iPadFourthGen', u'iPadMini', u'iPodTouchThirdGen', u'iPadMini4G', u'iPad2Wifi', u'iPodTouchFifthGen', u'iPadThirdGen4G', u'iPhone-3GS', u'iPhone5s', u'iPhone5', u'iPodTouchourthGen', u'iPadWifi']	Onkoportal	4+	Onkoportal	https://itunes.apple.com/us/app/onkoportal/id581696599?mt=8&uo=4	0	0	1.2.1	software
501943953	387611149	Raj Kumar Shaw	https://itunes.apple.com/us/artist/raj-kumar-shaw/id387611149?uo=4	http://a546.phobos.apple.com/us/r30/Purple4/v4/b3/18/83/b31883de-8f3d-802d-2021-4236edbb7165/mzl.mkcbqwpq.png	http://a546.phobos.apple.com/us/r30/Purple4/v4/b3/18/83/b31883de-8f3d-802d-2021-4236edbb7165/mzl.mkcbqwpq.png	http://a42.phobos.apple.com/us/r30/Purple/v4/25/c3/ce/25c3cec6-e9a2-8d45-34ad-303ecfa472b0/icon_57.png	None	1.0	com.ilifetouch.waterbreak	4+	USD	Water Break allows you to plan and keep track of all your water requirements. The app allows you to set alarms for you to take in your water at your desired pace. With the ability to change the look of the app by selecting different themes you will be excited to use Water break. This app is simple to use and east to set up. Enjoy and remember iLifeTouch builds apps that make your life easier one …	[u'iosUniversal']	31736471	$0.99	[u'6013', u'6020']	[u'Health & Fitness', u'Medical']	[u'http://a2.mzstatic.com/us/r30/Purple6/v4/73/ca/01/73ca01fa-3560-c2c5-a15a-beb33b19d728/screen480x480.jpeg', u'http://a4.mzstatic.com/us/r30/Purple6/v4/55/d8/aa/55d8aaa7-0711-ea2a-45ea-77100eccb68d/screen480x480.jpeg', u'http://a5.mzstatic.com/us/r30/Purple6/v4/ae/51/30/ae51302a-f770-6a80-cf63-4107c725bd8b/screen480x480.jpeg', u'http://a2.mzstatic.com/us/r30/Purple/v4/5f/db/12/5fdb1269-b9a3-766…	False	software	[u'EN']	0.99	6013	Health & Fitness	2012-07-14T11:58:11Z	Updates and Bug fixes	[u'http://a1.mzstatic.com/us/r30/Purple6/v4/6e/98/1d/6e981de3-af90-7d50-dad1-d2fafa61c135/screen1136x1136.jpeg', u'http://a5.mzstatic.com/us/r30/Purple6/v4/c9/ce/56/c9ce5674-2a5a-0e6e-7332-33b3aa7f91c3/screen1136x1136.jpeg', u'http://a4.mzstatic.com/us/r30/Purple4/v4/29/ae/48/29ae4807-34b0-1148-f9d0-4b228c8c2468/screen1136x1136.jpeg', u'http://a1.mzstatic.com/us/r30/Purple6/v4/70/f6/3a/70f63aff-e…	Raj Kumar Shaw	None	[u'iPhone4', u'iPadMini', u'iPhone5c', u'iPodTouchourthGen', u'iPhone5s', u'iPadFourthGen4G', u'iPhone4S', u'iPadMini4G', u'iPadWifi', u'iPad3G', u'iPad23G', u'iPodTouchThirdGen', u'iPad2Wifi', u'iPodTouchFifthGen', u'iPhone-3GS', u'iPadThirdGen4G', u'iPhone5', u'iPadThirdGen', u'iPadFourthGen']	Water Break	4+	Water Break	https://itunes.apple.com/us/app/water-break/id501943953?mt=8&uo=4	0	1	1.1	software
674531353	737677374	NeedStreet Web Technologies Private Limited	https://itunes.apple.com/us/artist/needstreet-web-technologies/id737677374?uo=4	http://a532.phobos.apple.com/us/r30/Purple5/v4/cb/4b/a1/cb4ba15d-1e72-195e-daa0-544d195abd3b/mzl.ugptczxf.png	http://a532.phobos.apple.com/us/r30/Purple5/v4/cb/4b/a1/cb4ba15d-1e72-195e-daa0-544d195abd3b/mzl.ugptczxf.png	http://a1842.phobos.apple.com/us/r30/Purple3/v4/3a/74/08/3a740868-74d1-c92d-2d8d-8560bbc59d61/icon.png	None	None	com.needstreet.health.hppatient	4+	USD	The Continuous Care app is a private and secure way to stay connected with your doctors and manage all your health data in one place. \\•Your own PHR (Personal Health Record) to store your health data – medications, known health conditions and allergies, medical reports, family health history, record of surgery and implants, vaccinations, emergency contacts – all in one place.\• Health Trackers t…	[u'iosUniversal']	3945051	Free	[u'6013', u'6020']	[u'Health & Fitness', u'Medical']	[u'http://a5.mzstatic.com/us/r30/Purple3/v4/4a/8c/37/4a8c374d-0494-93c4-dcf9-7a60e432817c/screen480x480.jpeg', u'http://a5.mzstatic.com/us/r30/Purple3/v4/f2/73/80/f273806c-d8cf-6348-cf59-bc39ac81972c/screen480x480.jpeg', u'http://a3.mzstatic.com/us/r30/Purple3/v4/46/63/c6/4663c68c-707d-cb14-279c-27edfd4000a4/screen480x480.jpeg', u'http://a4.mzstatic.com/us/r30/Purple3/v4/4b/cf/77/4bcf777c-938a-57…	False	software	[u'EN', u'DE']	0.0	6013	Health & Fitness	2014-09-17T07:28:27Z	Appointment changes	[u'http://a2.mzstatic.com/us/r30/Purple5/v4/76/f9/57/76f9572b-58a6-c1be-c0f4-8939c590ad7f/screen322x572.jpeg', u'http://a2.mzstatic.com/us/r30/Purple1/v4/89/dc/53/89dc5386-0a57-a60b-e515-0ee62ae517f9/screen322x572.jpeg']	NeedStreet Web Technologies Private Limited	https://www.needstreet.com/online-health	[u'iPhone4', u'iPhone4S', u'iPadFourthGen', u'iPad2Wifi', u'iPadMini', u'iPadThirdGen', u'iPhone5c', u'iPadFourthGen4G', u'iPad23G', u'iPhone5s', u'iPadMini4G', u'iPhone5', u'iPadThirdGen4G', u'iPodTouchFifthGen']	Continuous Care for Health	4+	Continuous Care for Health	https://itunes.apple.com/us/app/continuous-care-for-health/id674531353?mt=8&uo=4	0	0	1.5.3	software
480191546	310100662	Sands Entertainment	https://itunes.apple.com/us/artist/sands-entertainment/id310100662?uo=4	http://a334.phobos.apple.com/us/r30/Purple6/v4/e0/b9/e4/e0b9e47e-ee5a-f5a4-aa70-dd30fe00d637/mzl.zyczonkq.jpg	http://a334.phobos.apple.com/us/r30/Purple6/v4/e0/b9/e4/e0b9e47e-ee5a-f5a4-aa70-dd30fe00d637/mzl.zyczonkq.jpg	http://a342.phobos.apple.com/us/r30/Purple/v4/c1/ca/9b/c1ca9b4c-7090-b721-8ab9-65689fd4b79e/icon.png	4.5	None	com.infinityworks.PagueMenos	4+	USD	This App is made for all those looking for a nearby pharmacy. \ \Be it 2 a.m. and you are looking for a special medicine or for the phone of the nearest pharmacy with delivery, this app was made for you.\ \You will be able to find the nearest Drugstore, filtered by the type of services you need (compounding pharmacies, special medicines, bill payment, 24h stores, among others), plot a route to th…	[]	4715741	Free	[u'6013', u'6020']	[u'Health & Fitness', u'Medical']	[]	False	software	[u'EN', u'DE']	0.0	6013	Health & Fitness	2011-12-01T12:14:25Z	- Fixed a geolocation bug.	[u'http://a3.mzstatic.com/us/r30/Purple/v4/76/4f/78/764f7804-b095-cbdc-2385-c71bc2fd41df/screen1136x1136.jpeg']	Artur Sampaio	None	[u'iPadFourthGen4G', u'iPadMini', u'iPad2Wifi', u'iPadFourthGen', u'iPad23G', u'iPhone5s', u'iPhone4', u'iPhone4S', u'iPadMini4G', u'iPhone5c', u'iPadThirdGen', u'iPodTouchFifthGen', u'iPadThirdGen4G', u'iPhone5']	Pague Menos	4+	Pague Menos	https://itunes.apple.com/us/app/pague-menos/id480191546?mt=8&uo=4	5	0	1.3.1	software
889830215	889830218	LEDO Network Inc.	https://itunes.apple.com/us/artist/ledo-network-inc./id889830218?uo=4	http://a651.phobos.apple.com/us/r30/Purple3/v4/88/a2/86/88a28618-20b3-8066-7ea4-646187c762f5/mzl.kkhcecov.png	http://a651.phobos.apple.com/us/r30/Purple3/v4/88/a2/86/88a28618-20b3-8066-7ea4-646187c762f5/mzl.kkhcecov.png	http://a1112.phobos.apple.com/us/r30/Purple3/v4/55/54/2c/55542c8d-f259-d36b-49f9-72ec4f16bfef/AppIcon60x60_U00402x.png	None	None	com.sense-u.clip	4+	USD	Sense-U app works with the Sense-U all-in-one activity tracker which connects your family and motivates you to become fit. The Sense-U all-in-one clip features fall detection and alarming for elderly parents, posture monitoring for children, and 24/7 intelligent activity tracking for all family members.\\•Fall Detection for Seniors: The Sense-U all-in-one activity tracker automatically detects da…	[]	24015455	Free	[u'6013']	[u'Health & Fitness']	[]	False	software	[u'EN', u'ZH']	0.0	6013	Health & Fitness	2014-07-28T21:46:48Z	1. Fixed the Firmware Update Over-the-Air feature in iOS 8；\2. Added Share feature；\3. Optimized User Interface and fixed some known bugs；	[u'http://a2.mzstatic.com/us/r30/Purple5/v4/6e/f1/e7/6ef1e75b-c044-5a8d-4c9c-b86e5b1dfd7d/screen1136x1136.jpeg', u'http://a4.mzstatic.com/us/r30/Purple3/v4/0f/1f/7b/0f1f7b2b-0283-28d0-d472-a529f25d0540/screen1136x1136.jpeg', u'http://a1.mzstatic.com/us/r30/Purple5/v4/cd/84/d9/cd84d9ec-a926-4e1d-5644-2f56acc560cf/screen1136x1136.jpeg', u'http://a5.mzstatic.com/us/r30/Purple3/v4/33/8c/94/338c94bc-1…	LEDO Network Inc.	None	[u'iPodTouchFifthGen', u'iPad2Wifi', u'iPadThirdGen', u'iPad23G', u'iPhone4S', u'iPadFourthGen4G', u'iPhone5s', u'iPadThirdGen4G', u'iPadFourthGen', u'iPhone5c', u'iPadMini4G', u'iPhone4', u'iPadMini', u'iPhone5']	Sense-U	4+	Sense-U	https://itunes.apple.com/us/app/sense-u/id889830215?mt=8&uo=4	0	0	2.0.51	software
397678598	393124551	Mungbean Breeder	https://itunes.apple.com/us/artist/mungbean-breeder/id393124551?uo=4	http://a1781.phobos.apple.com/us/r30/Purple/14/e8/ce/mzi.pnyrmjzj.jpg	http://a1781.phobos.apple.com/us/r30/Purple/14/e8/ce/mzi.pnyrmjzj.jpg	http://a398.phobos.apple.com/us/r30/Purple/87/36/0a/mzi.vwrscmqu.png	None	None	com.mungbeanbreeder.HomeRemedy	4+	USD	Home Remedy application contains the Important information About Diseases, Health care, Fitness, Weight Loss, and how to protect your family from the dangerous diseases like Asthma ,\Protecting your Home and family from the Dangerous Insects, Necessary Diet tips for Weight Loss, Home Remedy application serves you and your family as a Home Doctor.\Compatibility:\iPhone and iPod touch IOS 3.0	[]	300107	$0.99	[u'6013']	[u'Health & Fitness']	[]	False	software	[u'EN']	0.99	6013	Health & Fitness	2010-10-19T15:11:33Z	None	[u'http://a5.mzstatic.com/us/r30/Purple/v4/a3/3b/e6/a33be673-7ad4-a58b-8d3d-76314618c669/screen320x480.jpeg', u'http://a1.mzstatic.com/us/r30/Purple/v4/28/8a/a8/288aa80a-9cf6-32b0-b36c-3d1573ebe4a8/screen320x480.jpeg', u'http://a2.mzstatic.com/us/r30/Purple/v4/91/9a/3a/919a3ae6-2cbb-86d4-210c-11972dfeb1a0/screen320x480.jpeg']	HIDAYAT ULLAH	http://www.cecos.edu.pk/	[u'iPadWifi', u'iPhone4', u'iPadThirdGen', u'iPad2Wifi', u'iPadThirdGen4G', u'iPodTouchThirdGen', u'iPhone5c', u'iPod-touch-with-mic', u'iPod-touch', u'iPadMini4G', u'iPhone5s', u'iPhone', u'iPhone5', u'iPad23G', u'iPhone4S', u'iPadFourthGen', u'iPodTouchourthGen', u'iPodTouchFifthGen', u'iPadMini', u'iPhone-3GS', u'iPad3G', u'iPadFourthGen4G', u'iPhone-3G']	Home Remedy	4+	Home Remedy	https://itunes.apple.com/us/app/home-remedy/id397678598?mt=8&uo=4	0	0	1	software
452519267	413849077	Karen Barton	https://itunes.apple.com/us/artist/karen-barton/id413849077?uo=4	http://a1168.phobos.apple.com/us/r30/Purple4/v4/d7/4f/52/d74f5227-3dfa-020c-584b-67cc66545a26/mzl.yysalqgy.jpg	http://a1168.phobos.apple.com/us/r30/Purple4/v4/d7/4f/52/d74f5227-3dfa-020c-584b-67cc66545a26/mzl.yysalqgy.jpg	http://a1116.phobos.apple.com/us/r30/Purple6/v4/44/1b/f8/441bf801-a7f1-5241-1aa0-75c8eab85d9a/PHH57.png	None	None	com.karenbarton.PHEforiPad	12+	USD	Welcome to ‘Post Hysterectomy Exercise’ for iPad the application that puts you in control of your post-operative health. Exercise is vital post hysterectomy to help regain pelvic health and a sense of wellbeing. Instead of returning home with a printed sheet of exercises using the app’ gives you the perfect contemporary solution which offers: \\• Two great movies to exercise along with ensuring y…	[u'iosUniversal']	329022073	$1.99	[u'6013', u'6020']	[u'Health & Fitness', u'Medical']	[u'http://a2.mzstatic.com/us/r30/Purple/v4/e2/fa/3f/e2fa3fff-635f-06c9-f20b-fd254c8541b4/screen480x480.jpeg', u'http://a4.mzstatic.com/us/r30/Purple/v4/75/52/50/755250ca-7b83-a09a-6cb8-5a431bcbef78/screen480x480.jpeg', u'http://a3.mzstatic.com/us/r30/Purple/v4/84/77/9a/84779aaf-66fe-08a9-d67a-e500db33eee5/screen480x480.jpeg', u'http://a2.mzstatic.com/us/r30/Purple/v4/65/eb/4d/65eb4d59-6926-81d1-8…	False	software	[u'EN']	1.99	6013	Health & Fitness	2011-08-02T19:13:39Z	new iPhone compatible format	[u'http://a5.mzstatic.com/us/r30/Purple6/v4/05/c0/0d/05c00d24-235f-9c50-eee0-0ff37af0223f/screen568x568.jpeg', u'http://a1.mzstatic.com/us/r30/Purple4/v4/0f/ae/36/0fae364a-3121-bec2-ad5a-22ffcc9d31d0/screen320x320.jpeg', u'http://a1.mzstatic.com/us/r30/Purple4/v4/61/79/d6/6179d61e-dd12-2b88-0d9f-51b14dac05ff/screen320x320.jpeg', u'http://a2.mzstatic.com/us/r30/Purple6/v4/75/57/25/7557258b-538f-eb…	Karen Barton	None	[u'iPodTouchourthGen', u'iPadFourthGen', u'iPad23G', u'iPhone5s', u'iPadMini4G', u'iPhone5c', u'iPadThirdGen4G', u'iPadMini', u'iPhone5', u'iPhone4S', u'iPad2Wifi', u'iPodTouchFifthGen', u'iPhone-3GS', u'iPadFourthGen4G', u'iPadThirdGen', u'iPhone4']	Post Hysterectomy Exercises for iPad	12+	Post Hysterectomy Exercises for iPad	https://itunes.apple.com/us/app/post-hysterectomy-exercises/id452519267?mt=8&uo=4	0	0	1.3	software
532875343	532875346	HybridMedia	https://itunes.apple.com/us/artist/hybridmedia/id532875346?uo=4	http://a71.phobos.apple.com/us/r30/Purple3/v4/08/80/8f/08808f86-cb58-0054-80ff-c60d922c4906/mzl.idogoclh.png	http://a71.phobos.apple.com/us/r30/Purple3/v4/08/80/8f/08808f86-cb58-0054-80ff-c60d922c4906/mzl.idogoclh.png	http://a1164.phobos.apple.com/us/r30/Purple5/v4/3d/12/af/3d12af67-c645-c1b0-e3a1-5bffd5b9f495/IconFree60x60_2x.png	4.0	4.5	hybridmedia.WodApp	4+	USD	WODBOX has arrived! Crafted and designed to bring out the Hero in you. WODBOX provides athletes with the ability to View Workouts, Track Performance, and Execute Workouts in a modern interface designed and built by crossfit athletes for CrossFit Athletes. Whether you spend 5 days a week at your local box, workout at home, or serve in the military, WODBOX is for you. \\Note: WODBOX is not authoriz…	[u'iosUniversal']	19720010	Free	[u'6013', u'6004']	[u'Health & Fitness', u'Sports']	[u'http://a2.mzstatic.com/us/r30/Purple6/v4/32/37/b2/3237b293-31de-05e9-1be2-b522168e3157/screen480x480.jpeg', u'http://a2.mzstatic.com/us/r30/Purple6/v4/06/d6/90/06d690f0-6280-c62e-bbba-5d7d6cea0ebf/screen480x480.jpeg', u'http://a5.mzstatic.com/us/r30/Purple6/v4/4f/78/e4/4f78e45d-36de-236e-160f-1e1d3d2180bc/screen480x480.jpeg']	False	software	[u'EN']	0.0	6013	Health & Fitness	2012-06-10T12:20:54Z	Internal code refinements	[u'http://a5.mzstatic.com/us/r30/Purple/v4/44/b8/48/44b84800-b6f6-2844-55c2-d7c6ff61f693/screen1136x1136.jpeg', u'http://a1.mzstatic.com/us/r30/Purple4/v4/a4/b1/89/a4b18919-7d33-bf13-38ef-249ce8e7f19b/screen1136x1136.jpeg', u'http://a2.mzstatic.com/us/r30/Purple4/v4/63/bb/5e/63bb5e9f-18e0-2064-e881-823741c38807/screen1136x1136.jpeg', u'http://a1.mzstatic.com/us/r30/Purple4/v4/e2/6e/d0/e26ed0d3-a4…	HybridMedia LLC	http://www.wodboxapp.com	[u'iPadFourthGen', u'iPodTouchFifthGen', u'iPadFourthGen4G', u'iPhone4S', u'iPhone5', u'iPhone4', u'iPad23G', u'iPhone5s', u'iPad2Wifi', u'iPadMini4G', u'iPadMini', u'iPhone5c', u'iPadThirdGen4G', u'iPadThirdGen']	Wodbox - Fitness, WODS, Journal, Timers - Your complete training solution	4+	Wodbox - Fitness, WODS, Journal, Timers - Your complete training solution	https://itunes.apple.com/us/app/wodbox-fitness-wods-journal/id532875343?mt=8&uo=4	31	8	4.6.3	software
576288154	571827489	XIAO DAN LIN	https://itunes.apple.com/us/artist/xiao-dan-lin/id571827489?uo=4	http://a281.phobos.apple.com/us/r30/Purple4/v4/b1/d0/ea/b1d0eaa7-3afd-f14a-ed9e-df672e9acf95/V4HttpAssetRepositoryClient-mzl.rlyicjjj.png-2932466226981718745.png	http://a281.phobos.apple.com/us/r30/Purple4/v4/b1/d0/ea/b1d0eaa7-3afd-f14a-ed9e-df672e9acf95/V4HttpAssetRepositoryClient-mzl.rlyicjjj.png-2932466226981718745.png	http://a111.phobos.apple.com/us/r30/Purple4/v4/cb/5c/b4/cb5cb44d-6ad8-2572-e668-c27b29425aea/Icon.png	5.0	5.0	com.Fitnesity.Squats200	4+	USD	Squats for Killer Curves is an amazing 0 to 200+ squats training program that will lead you to get perfectly toned and stronger legs. It was specifically designed to help you get the killer curves of your dreams by assisting you to accomplish 200+ squats at one shot from zero in 9 weeks. This is your best coach to help you strike a perfect lower body curve. \\★FEATURES ★ \• Comprehensive and Effe…	[]	16054473	$1.99	[u'6013', u'6004']	[u'Health & Fitness', u'Sports']	[]	False	software	[u'EN']	1.99	6013	Health & Fitness	2012-11-11T06:18:48Z	Bug fixes	[u'http://a1.mzstatic.com/us/r30/Purple2/v4/c7/04/00/c7040086-3256-cf00-34b0-3165801e9a6f/screen1136x1136.jpeg', u'http://a1.mzstatic.com/us/r30/Purple/v4/c0/b0/41/c0b041df-b8b9-9119-d84d-dc88a1bfd214/screen1136x1136.jpeg', u'http://a2.mzstatic.com/us/r30/Purple2/v4/3c/f1/27/3cf12748-f469-ca28-7f49-b535324ddd33/screen1136x1136.jpeg', u'http://a4.mzstatic.com/us/r30/Purple2/v4/10/45/62/10456223-55…	XIAO DAN LIN	None	[u'iPodTouchThirdGen', u'iPhone5', u'iPadThirdGen', u'iPhone4S', u'iPad23G', u'iPodTouchourthGen', u'iPadMini4G', u'iPadThirdGen4G', u'iPadFourthGen4G', u'iPodTouchFifthGen', u'iPadMini', u'iPhone-3GS', u'iPhone5s', u'iPadFourthGen', u'iPadWifi', u'iPad3G', u'iPhone5c', u'iPad2Wifi', u'iPhone4']	Squats for Killer Curves - 0 to 200+ Squats Training	4+	Squats for Killer Curves - 0 to 200+ Squats Training	https://itunes.apple.com/us/app/squats-for-killer-curves-0/id576288154?mt=8&uo=4	38	7	1.5.1	software
610304039	292745639	michael heinz	https://itunes.apple.com/us/artist/michael-heinz/id292745639?uo=4	http://a877.phobos.apple.com/us/r30/Purple3/v4/3c/be/8c/3cbe8cd6-cad4-fece-4627-8ad3f000e14e/mzl.ehtytebv.png	http://a877.phobos.apple.com/us/r30/Purple3/v4/3c/be/8c/3cbe8cd6-cad4-fece-4627-8ad3f000e14e/mzl.ehtytebv.png	http://a1167.phobos.apple.com/us/r30/Purple1/v4/e3/fa/d7/e3fad757-53b2-cf90-b2a8-f59b330b3c05/Icon.png	None	None	de.heinz.FatWeightBmiTracker	12+	USD	Daily Fat, weight and body mass index tracker with data analysis and ideal calculator plus an export function. \\Features: \- saves and analyzes your weight -, BMI -and body fat on a daily basis; \- gives you 3 possible ways of calculating your body fat (using a scientific technique based on your gender + BMI, or the skin pinch method) or enter self your daily fat; \- allows you to enter data fro…	[u'iosUniversal']	4151606	$0.99	[u'6013', u'6020']	[u'Health & Fitness', u'Medical']	[u'http://a3.mzstatic.com/us/r30/Purple/v4/c4/9d/da/c49dda4b-b5e2-bace-2592-db1d1223e92f/screen480x480.jpeg', u'http://a2.mzstatic.com/us/r30/Purple/v4/d0/ff/da/d0ffda68-ec07-081b-4601-38ea49accb4b/screen480x480.jpeg', u'http://a1.mzstatic.com/us/r30/Purple2/v4/27/90/a8/2790a88b-1cca-43b5-170d-9c70e439c62e/screen480x480.jpeg', u'http://a2.mzstatic.com/us/r30/Purple2/v4/69/18/a8/6918a867-0cb8-8179…	False	software	[u'EN', u'DE']	0.99	6013	Health & Fitness	2013-03-15T18:00:26Z	-fix crash (in iOS 8)	[u'http://a4.mzstatic.com/us/r30/Purple/v4/dc/50/4d/dc504dc6-7482-4f6a-4222-6e030d9b2883/screen1136x1136.jpeg', u'http://a3.mzstatic.com/us/r30/Purple/v4/f1/b9/83/f1b98373-9a9a-991d-7a45-ed02c8faa2d8/screen320x320.jpeg', u'http://a5.mzstatic.com/us/r30/Purple2/v4/0f/0a/e7/0f0ae777-af25-2ca1-4adb-a9ed364a2fc1/screen1136x1136.jpeg', u'http://a1.mzstatic.com/us/r30/Purple/v4/f3/a5/ca/f3a5ca7f-de4b-1…	michael heinz	http://www.lifegrit.com	[u'iPad23G', u'iPad2Wifi', u'iPadThirdGen4G', u'iPodTouchFifthGen', u'iPadFourthGen', u'iPhone5c', u'iPadMini', u'iPhone5s', u'iPhone4S', u'iPadMini4G', u'iPadFourthGen4G', u'iPhone4', u'iPadThirdGen', u'iPhone5']	Daily Fat/Weight/BMI + More	12+	Daily Fat/Weight/BMI + More	https://itunes.apple.com/us/app/daily-fat-weight-bmi-+-more/id610304039?mt=8&uo=4	0	0	1.1	software
487659511	301233671	Bluefin Software, LLC	https://itunes.apple.com/us/artist/bluefin-software-llc/id301233671?uo=4	http://a485.phobos.apple.com/us/r30/Purple4/v4/7a/7b/43/7a7b4346-3fdd-8e6c-366d-d0c29b6a28b2/mzl.tujbpoxd.png	http://a485.phobos.apple.com/us/r30/Purple4/v4/7a/7b/43/7a7b4346-3fdd-8e6c-366d-d0c29b6a28b2/mzl.tujbpoxd.png	http://a866.phobos.apple.com/us/r30/Purple5/v4/e6/f0/60/e6f06066-177e-4702-9a69-5e0319da9fb0/Icon.png	4.0	3.0	com.runhelper.EIW	4+	USD	Get in shape this Summer! If you are a couch potato this app will get you off the couch. Go from a couch potato to 60 minutes of power walking in just 12 weeks. The app is designed to gradually build up your fitness level. NO running required.\\The health benefits of walking are TREMENDOUS... especially if the alternative is sitting on the couch. The plan is 12 weeks long with 4 walking days a we…	[]	27309519	$2.99	[u'6013', u'6002']	[u'Health & Fitness', u'Utilities']	[]	False	software	[u'NB', u'CA', u'HR', u'CS', u'DA', u'NL', u'EN', u'FI', u'FR', u'DE', u'EL', u'HU', u'ID', u'IT', u'JA', u'KO', u'MS', u'PL', u'PT', u'RO', u'RU', u'ZH', u'SK', u'ES', u'SV', u'TH', u'ZH', u'TR', u'UK', u'VI']	2.99	6013	Health & Fitness	2011-12-21T17:50:14Z	3.5.6 (this update)\- Fixed a bug that prevented the app to start on iOS 6.x devices\\3.5.5\- Fixed crash due to music playlist\- Fixed "Add to Calendar" crash for iOS 6\\3.5\- iOS 8 compatible\- Add workouts to your iOS Calendar\- Preview your workout schedule\- Print out the workout schedule with AirPrint\- See the route map on the workout screen\- Auto pause and re-start (must enable in Settin…	[u'http://a3.mzstatic.com/us/r30/Purple/v4/24/0f/07/240f07a5-5d36-9476-f977-a4a3a1eb06c0/screen322x572.jpeg', u'http://a5.mzstatic.com/us/r30/Purple6/v4/36/7e/df/367edf84-e3ab-806a-8fdb-7f31114590f1/screen1136x1136.jpeg', u'http://a3.mzstatic.com/us/r30/Purple/v4/19/cc/53/19cc53a9-26b0-70ae-94da-060322e86012/screen1136x1136.jpeg', u'http://a1.mzstatic.com/us/r30/Purple/v4/51/29/99/512999ae-14c6-d…	Bluefin Software, LLC	http://www.bluefinapps.com/#ourapps	[u'iPhone4', u'iPad23G', u'iPadMini', u'iPadThirdGen4G', u'iPadFourthGen', u'iPadFourthGen4G', u'iPadThirdGen', u'iPodTouchourthGen', u'iPad2Wifi', u'iPhone-3GS', u'iPhone4S', u'iPodTouchFifthGen', u'iPadMini4G', u'iPhone5', u'iPhone5c', u'iPhone5s']	Power Walk	4+	Power Walk	https://itunes.apple.com/us/app/power-walk/id487659511?mt=8&uo=4	9	1	3.5.6	software
596680900	527564762	App And Away Studios LLP	https://itunes.apple.com/us/artist/app-and-away-studios-llp/id527564762?uo=4	http://a1219.phobos.apple.com/us/r30/Purple4/v4/03/a8/78/03a87841-8abc-5510-9ee9-4d4695b7e10d/mzl.shjjgize.png	http://a1219.phobos.apple.com/us/r30/Purple4/v4/03/a8/78/03a87841-8abc-5510-9ee9-4d4695b7e10d/mzl.shjjgize.png	http://a1498.phobos.apple.com/us/r30/Purple4/v4/8d/43/af/8d43af23-dcc9-c8c8-4143-7d70aa295a2e/Icon.png	4.5	4.5	com.nutrahealth.AbWorkoutXPro	4+	USD	Have your very own personal trainer at your fingertips. \\Join the ab X revolution and download today \\HERE'S WHAT YOU GET \==================== \Features : \8 Beginner Exercises Free \8 Intermediate Exercises (Watch video carefully to see intermediate exercise variation) \8 Advanced Exercises (Watch video carefully to see advanced exercise variation) \For 24 Total Rock-Solid Ab Exercises! \\Pre…	[u'iosUniversal']	47458173	$4.99	[u'6013', u'6004']	[u'Health & Fitness', u'Sports']	[u'http://a4.mzstatic.com/us/r30/Purple6/v4/c6/e9/9c/c6e99c61-2b24-ae3b-3e2c-1a75b62246de/screen480x480.jpeg', u'http://a2.mzstatic.com/us/r30/Purple6/v4/ba/0c/fb/ba0cfb70-ddb0-2e4e-c9e2-4ac4dd0aa7a1/screen480x480.jpeg', u'http://a4.mzstatic.com/us/r30/Purple/v4/c3/9d/0c/c39d0c44-e174-5b63-49de-716a78d310f0/screen480x480.jpeg', u'http://a4.mzstatic.com/us/r30/Purple6/v4/1b/c4/16/1bc416f1-470c-468…	False	software	[u'CA', u'CS', u'DA', u'NL', u'EN', u'FR', u'DE', u'IT', u'JA', u'KO', u'PL', u'PT', u'RU', u'ZH', u'SK', u'ES', u'SV', u'ZH']	4.99	6013	Health & Fitness	2013-02-04T16:27:47Z	Important iOS 7 update\Improved Video Download\Bug Fixes	[u'http://a3.mzstatic.com/us/r30/Purple6/v4/f5/6d/30/f56d302d-ef8c-fbc6-8618-57ac4001f2dd/screen1136x1136.jpeg', u'http://a3.mzstatic.com/us/r30/Purple/v4/a6/61/a7/a661a79d-0b9f-5f3b-0878-5e4e8203f27f/screen1136x1136.jpeg', u'http://a5.mzstatic.com/us/r30/Purple/v4/f5/ee/cc/f5eecc91-a83f-340e-7860-dd1c3d34c319/screen1136x1136.jpeg', u'http://a2.mzstatic.com/us/r30/Purple4/v4/ce/fa/ba/cefaba4f-5fc…	App And Away Studios LLP	None	[u'iPadMini4G', u'iPadThirdGen4G', u'iPadMini', u'iPhone4S', u'iPadFourthGen4G', u'iPodTouchFifthGen', u'iPadWifi', u'iPhone5', u'iPadFourthGen', u'iPodTouchourthGen', u'iPhone-3GS', u'iPad2Wifi', u'iPadThirdGen', u'iPad23G', u'iPad3G', u'iPhone5c', u'iPodTouchThirdGen', u'iPhone5s', u'iPhone4']	Ab Workout X PRO - Six-Pack Core Exercises & Abdomen Trainer	4+	Ab Workout X PRO - Six-Pack Core Exercises & Abdomen Trainer	https://itunes.apple.com/us/app/ab-workout-x-pro-six-pack/id596680900?mt=8&uo=4	152	39	2.2	software
593476589	585327979	Nico Friedrich	https://itunes.apple.com/us/artist/nico-friedrich/id585327979?uo=4	http://a1037.phobos.apple.com/us/r30/Purple3/v4/c8/60/c7/c860c7c0-ae96-b9ec-745a-62cdbe35329f/mzl.avspqghd.png	http://a1037.phobos.apple.com/us/r30/Purple3/v4/c8/60/c7/c860c7c0-ae96-b9ec-745a-62cdbe35329f/mzl.avspqghd.png	http://a1327.phobos.apple.com/us/r30/Purple3/v4/02/5c/2f/025c2f69-a9da-9e2a-4809-f9ea36d5eeb7/iconMenLite57x.png	None	None	com.calistixapp.CalistixLiteMenEn	4+	USD	Description App Store Men Lite:\\Effective whole-body training without sports equipment for men – variation and fun factor guaranteed. Your personal coach Calistix puts together tailor-made, sport-methodically sensible workouts for you. Each workout and every goal get customized to your needs while always involving all your muscle groups and body parts. No more one-sided workouts that let you mis…	[]	42802304	Free	[u'6013']	[u'Health & Fitness']	[]	False	software	[u'EN', u'DE', u'RU', u'ZH', u'ZH']	0.0	6013	Health & Fitness	2013-02-16T20:43:43Z	Bugfixes	[u'http://a4.mzstatic.com/us/r30/Purple/v4/d3/97/d3/d397d371-01f6-7e6d-8b38-68c59a437804/screen322x572.jpeg', u'http://a4.mzstatic.com/us/r30/Purple/v4/e1/3f/e1/e13fe17c-29a2-9724-001c-ef3c304eb768/screen322x572.jpeg', u'http://a3.mzstatic.com/us/r30/Purple/v4/c2/8d/85/c28d85c1-39cf-6135-4d6d-e1c3fe9428b2/screen322x572.jpeg', u'http://a2.mzstatic.com/us/r30/Purple/v4/d4/68/f6/d468f608-d455-e722-6…	Nico Friedrich	http://www.calistix.com	[u'iPad23G', u'iPhone4', u'iPhone-3GS', u'iPad3G', u'iPhone4S', u'iPhone5c', u'iPhone5', u'iPadFourthGen4G', u'iPodTouchourthGen', u'iPodTouchThirdGen', u'iPodTouchFifthGen', u'iPadMini', u'iPadFourthGen', u'iPadThirdGen4G', u'iPad2Wifi', u'iPadMini4G', u'iPadWifi', u'iPadThirdGen', u'iPhone5s']	Calistix FREE Personal Trainer Men – Daily new holistic fitness workout for a perfect body shape. Get PROUD TO BFIT!	4+	Calistix FREE Personal Trainer Men – Daily new holistic fitness workout for a perfect body shape. Get PROUD TO BFIT!	https://itunes.apple.com/us/app/calistix-free-personal-trainer/id593476589?mt=8&uo=4	0	0	1.09	software
806856130	786425939	Inga Berga	https://itunes.apple.com/us/artist/inga-berga/id786425939?uo=4	http://a1048.phobos.apple.com/us/r30/Purple4/v4/62/f5/6a/62f56a0a-b324-652e-4a95-b38f0b82ae56/mzl.yoyidmxz.jpg	http://a1048.phobos.apple.com/us/r30/Purple4/v4/62/f5/6a/62f56a0a-b324-652e-4a95-b38f0b82ae56/mzl.yoyidmxz.jpg	http://a66.phobos.apple.com/us/r30/Purple6/v4/19/dc/22/19dc2214-db3d-2bf9-67ba-25981f21531f/Icon.png	None	None	mobapp.at.a12604dc8ac347de82835243802a47b2	4+	USD	*** 72 Hour Sale - 50% Off - Buy Soon ***\\Learn How To Lose Stomach Fat With This Fantastic App!\\This App Includes:\\How To Lose Stomach Fat\\Stomach Fat Diets\\Ab Workouts\\Fat Burning Workouts\\Belly Fat Tips\\Stomach Fat Detox \\And More !\\So What Are You Waiting For !?!\\Download The "How To Lose Stomach Fat Now !\\And Learn How To Lose Stomach Fat Today !	[u'iosUniversal']	26762629	$2.99	[u'6013', u'6012']	[u'Health & Fitness', u'Lifestyle']	[u'http://a4.mzstatic.com/us/r30/Purple4/v4/9a/0b/17/9a0b17ec-fc0f-94c4-5772-c22469faaf8e/screen480x480.jpeg', u'http://a5.mzstatic.com/us/r30/Purple/v4/45/44/d4/4544d445-6131-c5da-1f7f-8fb4d00cf90b/screen480x480.jpeg', u'http://a3.mzstatic.com/us/r30/Purple/v4/21/ae/0f/21ae0f63-d2f4-f2df-78a5-e71c41983818/screen480x480.jpeg']	False	software	[u'EN']	2.99	6013	Health & Fitness	2014-01-31T02:18:07Z	None	[u'http://a2.mzstatic.com/us/r30/Purple4/v4/22/6a/46/226a467d-9a4d-f002-397c-fac4169128df/screen1136x1136.jpeg', u'http://a3.mzstatic.com/us/r30/Purple6/v4/eb/64/7e/eb647eae-0445-3e34-20a3-bd81661a817a/screen1136x1136.jpeg', u'http://a2.mzstatic.com/us/r30/Purple6/v4/99/9d/c4/999dc422-dc80-1bef-c5c7-fc401003d78e/screen1136x1136.jpeg']	Inga Berga	None	[u'iPodTouchFifthGen', u'iPodTouchThirdGen', u'iPad3G', u'iPadMini', u'iPhone5s', u'iPhone4', u'iPadThirdGen4G', u'iPad23G', u'iPadFourthGen', u'iPad2Wifi', u'iPhone4S', u'iPadWifi', u'iPhone5', u'iPhone5c', u'iPhone-3GS', u'iPadThirdGen', u'iPadFourthGen4G', u'iPadMini4G', u'iPodTouchourthGen']	How To Lose Stomach Fat	4+	How To Lose Stomach Fat	https://itunes.apple.com/us/app/how-to-lose-stomach-fat/id806856130?mt=8&uo=4	0	0	1.0	software
303898467	284936204	Catalyst Software LLC	https://itunes.apple.com/us/artist/catalyst-software-llc/id284936204?uo=4	http://a1197.phobos.apple.com/us/r30/Purple/e1/3e/f2/mzl.txczngrq.jpg	http://a1197.phobos.apple.com/us/r30/Purple/e1/3e/f2/mzl.txczngrq.jpg	http://a223.phobos.apple.com/us/r30/Purple/85/ea/df/mzi.feohwjxd.png	2.5	3.0	com.catalystsw.Reflector	4+	USD	Great for Athletes: Joggers, Bicyclists, etc!\\Reflector is a simple application that, when started displays a "reflector" and blinks it between light and dark.\\If you normally carry your device in an armband, then you'll have an extra safety measure- make sure those cars and trucks can see you!\\Additionally, Reflector integrates with the ICE application (available separately) to bring your eme…	[]	966670	Free	[u'6013', u'6012']	[u'Health & Fitness', u'Lifestyle']	[]	False	software	[u'EN']	0.0	6013	Health & Fitness	2009-02-13T03:56:39Z	iPhone 3.0 compatible release.\\Removed configuration system as we now autodetect if an In Case of Emergency (ICE) application is installed. Note this is dependent on the ICE application implementing the "ice:" URL scheme. ICE, also by Catalyst Software, does support this scheme and is fully compatible.	[u'http://a4.mzstatic.com/us/r30/Purple/v4/3c/d4/cf/3cd4cfc2-1054-92b7-fe4b-b8fc464d313f/screen320x480.jpeg', u'http://a3.mzstatic.com/us/r30/Purple/v4/94/b0/d7/94b0d77d-ed14-8926-7e7d-e9b7d2222213/screen320x480.jpeg', u'http://a4.mzstatic.com/us/r30/Purple/v4/6b/eb/bc/6bebbc54-6e06-9db4-7981-6f46227166eb/screen320x480.jpeg']	Catalyst Software	http://www.catalystsw.com	[u'iPadWifi', u'iPod-touch-with-mic', u'iPad3G', u'iPhone5c', u'iPhone-3G', u'iPadFourthGen', u'iPodTouchThirdGen', u'iPad2Wifi', u'iPhone', u'iPadThirdGen4G', u'iPod-touch', u'iPhone5', u'iPodTouchFifthGen', u'iPadMini4G', u'iPhone4S', u'iPadMini', u'iPhone5s', u'iPad23G', u'iPhone4', u'iPodTouchourthGen', u'iPadThirdGen', u'iPhone-3GS', u'iPadFourthGen4G']	Reflector	4+	Reflector	https://itunes.apple.com/us/app/reflector/id303898467?mt=8&uo=4	121	33	2.0	software
560530308	478195826	Sounds True	https://itunes.apple.com/us/artist/sounds-true/id478195826?uo=4	http://a1155.phobos.apple.com/us/r30/Purple6/v4/71/5e/e7/715ee7e9-1108-acdc-cac0-02bfcc135130/mzl.aocmvorq.png	http://a1155.phobos.apple.com/us/r30/Purple6/v4/71/5e/e7/715ee7e9-1108-acdc-cac0-02bfcc135130/mzl.aocmvorq.png	http://a1651.phobos.apple.com/us/r30/Purple4/v4/be/bc/80/bebc80fd-8ae5-5355-849e-724ec7bff69b/icon-57.png	4.0	4.5	com.soundstrue.DA03208W	4+	USD	If you’re reading this, chances are that your life or the life of someone you know is shaped by pain—and by the physical and emotional suffering that usually accompany it. The good news: Jon Kabat-Zinn and his colleagues have helped thousands of people learn to use the power of mindfulness to transform their relationships to pain and suffering and to discover new degrees of freedom for living wit…	[u'iosUniversal']	27734935	$9.99	[u'6013', u'6017']	[u'Health & Fitness', u'Education']	[u'http://a4.mzstatic.com/us/r30/Purple4/v4/66/66/0a/66660ad7-a135-13ab-ee4f-7cdf4d2d6690/screen480x480.jpeg', u'http://a1.mzstatic.com/us/r30/Purple4/v4/6a/7d/d5/6a7dd51c-b399-c2f8-9ec0-dbf423756288/screen480x480.jpeg', u'http://a2.mzstatic.com/us/r30/Purple4/v4/09/c4/42/09c44254-8b44-3a5c-8821-0d101a57059c/screen480x480.jpeg', u'http://a2.mzstatic.com/us/r30/Purple/v4/32/3a/56/323a5682-95e9-124…	False	software	[u'EN']	9.99	6013	Health & Fitness	2012-09-18T13:44:22Z	Bug fixes for iOS 6 and 7	[u'http://a2.mzstatic.com/us/r30/Purple4/v4/11/5f/b8/115fb83d-a911-3afd-bab3-d7008d1ef294/screen1136x1136.jpeg', u'http://a4.mzstatic.com/us/r30/Purple/v4/35/ab/d5/35abd502-5803-eeb0-73ca-14d5f99e303d/screen320x320.jpeg', u'http://a1.mzstatic.com/us/r30/Purple/v4/d0/9a/da/d09ada0f-7064-4bd5-1dc6-fc04d49d427a/screen320x320.jpeg', u'http://a5.mzstatic.com/us/r30/Purple6/v4/22/af/b4/22afb493-3401-3c…	Sounds True	None	[u'iPhone5', u'iPhone4', u'iPodTouchFifthGen', u'iPad3G', u'iPadFourthGen', u'iPadMini4G', u'iPad2Wifi', u'iPadThirdGen4G', u'iPadThirdGen', u'iPadFourthGen4G', u'iPodTouchourthGen', u'iPadWifi', u'iPhone5c', u'iPad23G', u'iPodTouchThirdGen', u'iPadMini', u'iPhone5s', u'iPhone-3GS', u'iPhone4S']	Mindfulness Meditation for Pain Relief - Jon Kabat-Zinn	4+	Mindfulness Meditation for Pain Relief - Jon Kabat-Zinn	https://itunes.apple.com/us/app/mindfulness-meditation-for/id560530308?mt=8&uo=4	9	4	101.101.4	software
638690063	606207827	Craig Thompson	https://itunes.apple.com/us/artist/craig-thompson/id606207827?uo=4	http://a613.phobos.apple.com/us/r30/Purple/v4/f3/82/43/f3824398-3051-ed29-1320-c182ccfc6706/mzl.tovbpjbh.png	http://a613.phobos.apple.com/us/r30/Purple/v4/f3/82/43/f3824398-3051-ed29-1320-c182ccfc6706/mzl.tovbpjbh.png	http://a1434.phobos.apple.com/us/r30/Purple/v4/ad/12/fe/ad12fe8c-17b0-13c5-c818-f9b8a8c59220/icon.png	None	5.0	hr.apps.53738378	4+	USD	For beginners and advanced students - children and adults. The KIMS USA Taekwondo program offers one of the finest methods of physical and mental fitness. Students learn the ancient art of Taekwondo from the school that has an unequaled reputation of excellence and customer service: KIMS USA Taekwondo.	[]	13620975	Free	[u'6013']	[u'Health & Fitness']	[]	False	software	[u'EN']	0.0	6013	Health & Fitness	2013-04-26T00:42:28Z	- Added support for iOS 7\- Fixed iPad preview issues\- Minor bugfixes	[u'http://a2.mzstatic.com/us/r30/Purple6/v4/4e/00/c4/4e00c453-113c-ac68-6d4d-0ae0f3620383/screen1136x1136.jpeg', u'http://a5.mzstatic.com/us/r30/Purple6/v4/3b/cd/1d/3bcd1d9f-9d70-861f-3eed-a4ae7787c9c8/screen1136x1136.jpeg', u'http://a2.mzstatic.com/us/r30/Purple4/v4/36/d0/1a/36d01ac8-d8df-70ac-74d3-1ef4a2f7ec33/screen1136x1136.jpeg']	Craig Thompson	None	[u'iPhone-3GS', u'iPadFourthGen4G', u'iPodTouchThirdGen', u'iPadThirdGen4G', u'iPhone4S', u'iPadMini', u'iPad3G', u'iPadFourthGen', u'iPad23G', u'iPhone5s', u'iPadWifi', u'iPadMini4G', u'iPhone5', u'iPadThirdGen', u'iPad2Wifi', u'iPodTouchourthGen', u'iPodTouchFifthGen', u'iPhone5c', u'iPhone4']	Kim's USA Tae Kwon Do	4+	Kim's USA Tae Kwon Do	https://itunes.apple.com/us/app/kims-usa-tae-kwon-do/id638690063?mt=8&uo=4	0	1	5.11.1	software
325744156	310835053	TRENDY & STUDIO ION	https://itunes.apple.com/us/artist/trendy-studio-ion/id310835053?uo=4	http://a1587.phobos.apple.com/us/r30/Purple/40/66/3c/mzi.eqqycmfd.jpg	http://a1587.phobos.apple.com/us/r30/Purple/40/66/3c/mzi.eqqycmfd.jpg	http://a1122.phobos.apple.com/us/r30/Purple/d8/2e/3e/mzi.ztnluqqg.png	3.0	2.5	jp.co.trendy.crystalhealing	4+	USD	“A healing crystal bowl which excites your chakras”\\Explanation: TAMAKI MIZUKI\\Crystal bowls were used as a use of healing method in ancient Atlantis. This crystal instrument makes a sound which stimulates parasympathetic. The sound physically and mentally releases your tension, and makes you feel very relaxing. In addition, seven-note scale (C,D,E…B), seven rainbow colors, and seven charkas of…	[]	49441744	$1.99	[u'6013']	[u'Health & Fitness']	[]	False	software	[u'EN', u'JA']	1.99	6013	Health & Fitness	2009-08-20T21:47:55Z	Bug fixed for iPhone4.	[u'http://a2.mzstatic.com/us/r30/Purple/v4/aa/8c/a4/aa8ca4d3-2016-f88f-9983-b3040082a7b7/screen320x480.jpeg', u'http://a2.mzstatic.com/us/r30/Purple/v4/4a/86/79/4a867936-10a2-d367-1365-15a200d457a6/screen320x480.jpeg', u'http://a1.mzstatic.com/us/r30/Purple/v4/52/dd/b6/52ddb6d1-6082-33f0-a7be-ffd05eaab0f6/screen320x480.jpeg', u'http://a3.mzstatic.com/us/r30/Purple/v4/ba/a3/f1/baa3f1a5-b4b8-6f5e-8…	TRENDY Corporation	http://i4n.trendy.co.jp/Healing/top/	[u'iPad23G', u'iPod-touch-with-mic', u'iPhone5s', u'iPadThirdGen', u'iPhone-3G', u'iPadMini', u'iPad3G', u'iPadFourthGen', u'iPadWifi', u'iPhone', u'iPadFourthGen4G', u'iPad2Wifi', u'iPodTouchThirdGen', u'iPhone5', u'iPod-touch', u'iPodTouchourthGen', u'iPadThirdGen4G', u'iPadMini4G', u'iPhone-3GS', u'iPhone4', u'iPhone5c', u'iPodTouchFifthGen', u'iPhone4S']	Crystal Healing	4+	Crystal Healing	https://itunes.apple.com/us/app/crystal-healing/id325744156?mt=8&uo=4	10	3	1.2	software
330151107	322420480	Dimensions I.T	https://itunes.apple.com/us/artist/dimensions-i.t/id322420480?uo=4	http://a648.phobos.apple.com/us/r30/Purple/5a/d4/20/mzl.gqhjegyu.png	http://a648.phobos.apple.com/us/r30/Purple/5a/d4/20/mzl.gqhjegyu.png	http://a1919.phobos.apple.com/us/r30/Purple/c9/d6/d5/mzl.wxrnylmi.png	1.5	1.5	com.dimensionsit.PregWeightTracker	4+	USD	NEW OS 4.0 VERSION COMING SOON - AWAITING APPLE APPROVAL\\Congratulations your going to be a mum possibly for the first time and your concerned about your weight gain during pregnancy. Pregnancy Weight Monitor is an application that will help you along the way, monitoring your weight gain on a weekly interval, and showing an average guide that you should be coming close to.\\Pregnancy Weight Moni…	[]	675892	$0.99	[u'6013', u'6012']	[u'Health & Fitness', u'Lifestyle']	[]	False	software	[u'EN']	0.99	6013	Health & Fitness	2009-09-16T23:58:34Z	Fixed OS 4.0 Bugs\\Please Delete of phone and Re-Install to get working	[u'http://a5.mzstatic.com/us/r30/Purple/v4/df/0c/17/df0c1704-bceb-b248-edac-36e4c78e6218/screen320x480.jpeg', u'http://a4.mzstatic.com/us/r30/Purple/v4/d7/28/94/d728942f-f667-1dbe-33e2-4c13b42ddedf/screen320x480.jpeg', u'http://a5.mzstatic.com/us/r30/Purple/v4/c2/ef/c7/c2efc770-a6d3-a418-3f48-df9b482a9644/screen320x480.jpeg', u'http://a2.mzstatic.com/us/r30/Purple/v4/f7/8e/72/f78e72f0-b0f6-6fa3-b…	Dimensions I.T pty ltd	http://www.dimensionsit.com.au/PregnancyWeightMonitor	[u'iPadFourthGen', u'iPhone5c', u'iPhone-3GS', u'iPhone4', u'iPadMini', u'iPadWifi', u'iPhone-3G', u'iPad3G', u'iPod-touch-with-mic', u'iPadThirdGen4G', u'iPad23G', u'iPodTouchourthGen', u'iPhone4S', u'iPad2Wifi', u'iPodTouchFifthGen', u'iPadThirdGen', u'iPhone5', u'iPadFourthGen4G', u'iPodTouchThirdGen', u'iPadMini4G', u'iPhone5s']	Pregnancy Weight Monitor	4+	Pregnancy Weight Monitor	https://itunes.apple.com/us/app/pregnancy-weight-monitor/id330151107?mt=8&uo=4	40	6	1.2	software
438034307	322395519	Laughing Place Communications, LLC	https://itunes.apple.com/us/artist/laughing-place-communications/id322395519?uo=4	http://a315.phobos.apple.com/us/r30/Purple/v4/6c/17/90/6c1790be-24d5-2ef5-be7d-40410522a6c4/mzl.fqxokapk.png	http://a315.phobos.apple.com/us/r30/Purple/v4/6c/17/90/6c1790be-24d5-2ef5-be7d-40410522a6c4/mzl.fqxokapk.png	http://a635.phobos.apple.com/us/r30/Purple/v4/9c/11/3c/9c113c40-b32f-d441-c769-ab9f22fbfb4e/Clarify-Icon.png	None	5.0	com.laughingplaceapps.meditations.Clarify-and-Integrate	4+	USD	Perhaps the most soothing guided meditation in the series, Clarify and Integrate rejuvenates Spirit, mind and body. This illuminating guided visualization brings awareness to the choices that are intentional and the choices that are habitual. Use this uplifting meditation to awaken, heal, and integrate the aspects of personality sleeping in unconscious choices.\\In addition, the App has several a…	[u'iosUniversal']	46767713	$2.99	[u'6013', u'6012']	[u'Health & Fitness', u'Lifestyle']	[u'http://a5.mzstatic.com/us/r30/Purple/v4/bc/3b/49/bc3b493f-e5ac-1923-4c11-57358a38ad8b/screen480x480.jpeg', u'http://a3.mzstatic.com/us/r30/Purple/v4/2c/c7/9d/2cc79d54-a0ea-de3b-74ec-3c860e5bd876/screen480x480.jpeg', u'http://a4.mzstatic.com/us/r30/Purple/v4/43/03/7e/43037e2f-a04a-1e42-ebee-e0903c150243/screen480x480.jpeg', u'http://a1.mzstatic.com/us/r30/Purple/v4/14/e1/8f/14e18f87-0ce1-cd78-d…	False	software	[u'EN']	2.99	6013	Health & Fitness	2011-05-19T18:42:34Z	iOS6, iPhone5 support	[u'http://a1.mzstatic.com/us/r30/Purple/v4/4f/e1/4c/4fe14c61-8ae0-3bb3-17ed-59904e44f558/screen1136x1136.jpeg', u'http://a2.mzstatic.com/us/r30/Purple/v4/5e/d1/0f/5ed10f69-b24e-4c7c-6bac-63b8d351f249/screen1136x1136.jpeg', u'http://a2.mzstatic.com/us/r30/Purple/v4/b5/b9/71/b5b971c2-c2ca-828b-4917-f674603997ef/screen1136x1136.jpeg']	Laughing Place Communciations, LLC	http://www.ahnalira-connectedcounsel.com/relax-and-open-guided-meditation-iphone-app-part-1-of-4-by-ahnalira/clarify-and-integrate/	[u'iPhone5c', u'iPadFourthGen4G', u'iPadMini4G', u'iPad3G', u'iPadThirdGen', u'iPodTouchourthGen', u'iPodTouchFifthGen', u'iPadThirdGen4G', u'iPhone5s', u'iPadMini', u'iPadFourthGen', u'iPhone-3GS', u'iPad23G', u'iPadWifi', u'iPhone5', u'iPhone4S', u'iPad2Wifi', u'iPodTouchThirdGen', u'iPhone4']	Clarify and Integrate Guided Meditation by Ahnalira, part 4 of the Meditations of Awakening series	4+	Clarify and Integrate Guided Meditation by Ahnalira, part 4 of the Meditations of Awakening series	https://itunes.apple.com/us/app/clarify-integrate-guided-meditation/id438034307?mt=8&uo=4	0	1	1.4	software
879914242	801689004	Tarek Atwan	https://itunes.apple.com/us/artist/tarek-atwan/id801689004?uo=4	http://a1783.phobos.apple.com/us/r30/Purple4/v4/54/50/c3/5450c313-1719-9212-2bfa-3500db8e5646/mzl.mxrqlowv.png	http://a1783.phobos.apple.com/us/r30/Purple4/v4/54/50/c3/5450c313-1719-9212-2bfa-3500db8e5646/mzl.mxrqlowv.png	http://a1226.phobos.apple.com/us/r30/Purple4/v4/a5/30/86/a53086ae-f173-77bf-2820-d35582340a4f/Icon.png	5.0	5.0	com.Ydemer.FitSpotting	4+	USD	Fit Spotting is a social media review app for hotel gyms and hotel fitness center.\\Fit Spotting is a simple way to find, review and share fitness centers inside hotels. These hotel gyms and fitness centers are referred to as “Fit Spots”. \\Fit Spotting is the first app of it’s kind dedicated to finding and reviewing fitness facilities that are located inside hotels, resorts and casinos. \\There …	[]	3263175	Free	[u'6013', u'6003']	[u'Health & Fitness', u'Travel']	[]	False	software	[u'EN']	0.0	6013	Health & Fitness	2014-06-02T20:15:13Z	minor enhancements and bug fixes	[u'http://a5.mzstatic.com/us/r30/Purple4/v4/f1/29/89/f129899d-897b-6b9b-d037-35efc6d7bd5f/screen322x572.jpeg', u'http://a2.mzstatic.com/us/r30/Purple6/v4/84/a8/d6/84a8d678-1d71-25a9-4033-166fc5ec0ea1/screen322x572.jpeg', u'http://a3.mzstatic.com/us/r30/Purple/v4/d2/7f/31/d27f31a7-a873-674b-4330-39bf8b9f23dc/screen322x572.jpeg', u'http://a5.mzstatic.com/us/r30/Purple/v4/f3/53/b6/f353b6a1-5562-2316…	Tarek Atwan	http://www.fitspotting.com	[u'iPad2Wifi', u'iPhone5s', u'iPadMini', u'iPhone5c', u'iPad23G', u'iPhone4S', u'iPadThirdGen', u'iPadFourthGen', u'iPhone-3GS', u'iPhone5', u'iPadThirdGen4G', u'iPadFourthGen4G', u'iPodTouchourthGen', u'iPadMini4G', u'iPhone4', u'iPodTouchFifthGen']	Fit Spotting	4+	Fit Spotting	https://itunes.apple.com/us/app/fit-spotting/id879914242?mt=8&uo=4	8	2	1.1.1	software
382300394	382300397	Caremark, L.L.C.	https://itunes.apple.com/us/artist/caremark-l.l.c./id382300397?uo=4	http://a908.phobos.apple.com/us/r30/Purple3/v4/be/ef/f9/beeff915-6420-a9e2-4ec4-653c5ce87b58/mzl.ddovtoac.png	http://a908.phobos.apple.com/us/r30/Purple3/v4/be/ef/f9/beeff915-6420-a9e2-4ec4-653c5ce87b58/mzl.ddovtoac.png	http://a1256.phobos.apple.com/us/r30/Purple4/v4/1b/94/f6/1b94f6bb-c1f2-b220-3739-16f400d112b7/Icon.png	3.0	4.5	com.caremark.caremark	12+	USD	Welcome to the new CVS/caremark app. To use this app, you must have CVS/caremark prescription benefits through your employer, health insurance or plan sponsor. If you use the CVS/caremark website today at www.caremark.com, then your username and password will work on this app. Note that your CVS/pharmacy account will not work with this app. If you don't have a username and password for www.carema…	[]	11300723	Free	[u'6013', u'6020']	[u'Health & Fitness', u'Medical']	[]	False	software	[u'EN']	0.0	6013	Health & Fitness	2010-07-21T23:55:56Z	New refill process\– Streamlined process for quicker refills\\New order status and Rx history design\– View important status information about your orders and browse your Rx history with ease\\Minor bug fixes	[u'http://a4.mzstatic.com/us/r30/Purple3/v4/27/88/5c/27885cac-b158-fd63-993c-4b75849729fb/screen1136x1136.jpeg', u'http://a5.mzstatic.com/us/r30/Purple3/v4/03/26/6f/03266f25-8e17-4c7c-657f-d47b94425499/screen1136x1136.jpeg', u'http://a2.mzstatic.com/us/r30/Purple3/v4/55/6a/81/556a810e-fa81-b59d-bae6-4d8aadbdfbf2/screen1136x1136.jpeg', u'http://a3.mzstatic.com/us/r30/Purple4/v4/13/37/0e/13370ebe-2…	CVS Caremark	http://www.caremark.com/mobile	[u'iPad23G', u'iPadThirdGen4G', u'iPhone5', u'iPhone5s', u'iPadFourthGen', u'iPhone4S', u'iPadWifi', u'iPadFourthGen4G', u'iPad2Wifi', u'iPodTouchourthGen', u'iPodTouchThirdGen', u'iPadMini', u'iPodTouchFifthGen', u'iPad3G', u'iPadMini4G', u'iPhone4', u'iPadThirdGen', u'iPhone-3GS', u'iPhone5c']	CVS Caremark	12+	CVS Caremark	https://itunes.apple.com/us/app/cvs-caremark/id382300394?mt=8&uo=4	1137	192	2.5	software
338669880	294507445	Smartphone Software Development	https://itunes.apple.com/us/artist/smartphone-software-development/id294507445?mt=8&uo=4	http://a1357.phobos.apple.com/us/r30/Purple/4f/9b/d9/mzi.ptbzvfsw.png	http://a1357.phobos.apple.com/us/r30/Purple/4f/9b/d9/mzi.ptbzvfsw.png	http://a652.phobos.apple.com/us/r30/Purple/42/d8/16/mzi.uhzjseto.png	None	None	com.timesched.shopingMate	4+	USD	This application can be used to assist shoppers by informing them what the food additive numbers mean. For example if you see flavour enhancer 621 on a packet of chips this application will show you this is MSG and a small amount of detail on MSG along with any warnings.\\All you need to do is search for the number in the search bar or scroll through the table of 400+ known food additives.\\We ha…	[]	1148323	$0.99	[u'6013', u'6012']	[u'Health & Fitness', u'Lifestyle']	[]	False	software	[u'EN']	0.99	6013	Health & Fitness	2009-11-20T16:24:02Z	We have redesigned the interface for better ease of use.\\- selecting the icon in the list will show all additives that have similar warnings. selecting it again will show all additives again.\\- selecting the category text will show all additives that share the category type.\\- added push notifications to alert users that new databases or new versions are available.\\- we may extend the notific…	[u'http://a5.mzstatic.com/us/r30/Purple/v4/7a/8d/ff/7a8dff2c-771c-d24c-46af-0340b83385ee/screen320x480.jpeg', u'http://a2.mzstatic.com/us/r30/Purple/v4/5d/26/e3/5d26e3cb-d205-0d71-29cb-d746ae0726cc/screen320x480.jpeg', u'http://a2.mzstatic.com/us/r30/Purple/v4/35/b3/ed/35b3edd8-d4f2-53ba-c162-c122b631c551/screen320x480.jpeg']	Damien Cooke	http://smartphonedev.com	[u'iPodTouchourthGen', u'iPhone-3G', u'iPod-touch-with-mic', u'iPodTouchThirdGen', u'iPadFourthGen4G', u'iPadThirdGen4G', u'iPhone5', u'iPhone', u'iPod-touch', u'iPad2Wifi', u'iPadWifi', u'iPhone4S', u'iPadThirdGen', u'iPhone-3GS', u'iPhone5s', u'iPhone5c', u'iPad3G', u'iPadFourthGen', u'iPhone4', u'iPad23G', u'iPodTouchFifthGen', u'iPadMini', u'iPadMini4G']	Food Additive Assistant	4+	Food Additive Assistant	https://itunes.apple.com/us/app/food-additive-assistant/id338669880?mt=8&uo=4	0	0	2.2.12	software
341448694	325075390	i-mobilize, inc.	https://itunes.apple.com/us/artist/i-mobilize-inc./id325075390?uo=4	http://a493.phobos.apple.com/us/r30/Purple/da/d3/53/mzl.bgdfongr.png	http://a493.phobos.apple.com/us/r30/Purple/da/d3/53/mzl.bgdfongr.png	http://a253.phobos.apple.com/us/r30/Purple/cd/08/76/mzi.wsktwzew.png	None	None	com.i-mobilize.kingofmind	4+	USD	Man: king of mind, body, and circumstance. By James Allen.\\The problem of life consists in learning how to live. It is like the problem of addition or subtraction to the schoolboy. When mastered, all difficulty disappears, and the problem has vanished. All the problems of life, whether they be social, political, or religious, subsist in ignorance and wrong-living. As they are solved in the heart…	[u'iosUniversal']	5185080	$0.99	[u'6013', u'6007']	[u'Health & Fitness', u'Productivity']	[u'http://a1.mzstatic.com/us/r30/Purple/v4/6d/a0/04/6da00475-aa71-be24-0692-a4c29c4154aa/screen480x480.jpeg']	False	software	[u'EN']	0.99	6013	Health & Fitness	2009-12-01T23:59:05Z	New version fixes bugs while running under iOS 5.	[u'http://a1.mzstatic.com/us/r30/Purple/v4/6f/a7/7b/6fa77b8a-6f74-e4f9-d749-aa0e8806841e/screen320x480.jpeg', u'http://a5.mzstatic.com/us/r30/Purple/v4/5d/25/47/5d254750-4639-69c3-9861-e09dceded07d/screen320x480.jpeg']	i-mobilize.com Inc.	http://	[u'iPad23G', u'iPodTouchFifthGen', u'iPadWifi', u'iPodTouchThirdGen', u'iPhone4S', u'iPhone5s', u'iPodTouchourthGen', u'iPadMini', u'iPhone5', u'iPadMini4G', u'iPad2Wifi', u'iPhone5c', u'iPadThirdGen', u'iPhone-3GS', u'iPad3G', u'iPhone4', u'iPadThirdGen4G', u'iPadFourthGen', u'iPadFourthGen4G']	King Of Mind - Self Help Series	4+	King Of Mind - Self Help Series	https://itunes.apple.com/us/app/king-of-mind-self-help-series/id341448694?mt=8&uo=4	0	0	4.0	software
757289910	480287947	L & L	https://itunes.apple.com/us/artist/l-l/id480287947?uo=4	http://a1548.phobos.apple.com/us/r30/Purple4/v4/b7/e2/c7/b7e2c77d-ad64-9a6e-ed3f-e0732d812f36/mzl.kmmllmys.png	http://a1548.phobos.apple.com/us/r30/Purple4/v4/b7/e2/c7/b7e2c77d-ad64-9a6e-ed3f-e0732d812f36/mzl.kmmllmys.png	http://a1491.phobos.apple.com/us/r30/Purple6/v4/83/2f/c3/832fc30d-a7b6-4a10-bfe6-c1f8776232b9/AppIcon60x60_2x.png	None	None	it.enrico.test.diyBeauty	4+	USD	This app is made with the aim to improve the quality of our lives through awareness of some simple knowledge about the most common cosmetic ingredients, their effectiveness and sometimes their risks for your skin. The app also contains simple recipes for creating cosmetics at home with readily available raw materials\ \Through this app you will learn:\1) what is INCI\2) which ingredients to avoid…	[]	8077056	$0.99	[u'6013', u'6016']	[u'Health & Fitness', u'Entertainment']	[]	False	software	[u'EN']	0.99	6013	Health & Fitness	2013-12-11T03:56:26Z	None	[u'http://a4.mzstatic.com/us/r30/Purple6/v4/3d/d0/fc/3dd0fc5e-d39b-22bb-c78f-a30bb492ea97/screen1136x1136.jpeg', u'http://a4.mzstatic.com/us/r30/Purple4/v4/dc/c0/69/dcc069de-2dfb-41d5-d721-2b4a09729bda/screen1136x1136.jpeg', u'http://a3.mzstatic.com/us/r30/Purple/v4/13/68/24/1368246b-a6a9-2ce3-5d76-db10c94ab4d1/screen1136x1136.jpeg', u'http://a3.mzstatic.com/us/r30/Purple6/v4/73/20/bf/7320bf85-a6…	Enrico Nanni	http://diytodaydiy.blogspot.it/	[u'iPhone4S', u'iPadThirdGen', u'iPad2Wifi', u'iPadMini4G', u'iPhone5s', u'iPadMini', u'iPhone5c', u'iPadFourthGen', u'iPadThirdGen4G', u'iPodTouchFifthGen', u'iPhone5', u'iPadFourthGen4G', u'iPad23G', u'iPhone4']	DiyBeauty	4+	DiyBeauty	https://itunes.apple.com/us/app/diybeauty/id757289910?mt=8&uo=4	0	0	1.0	software
429432484	421380734	honggang li	https://itunes.apple.com/us/artist/honggang-li/id421380734?uo=4	http://a1620.phobos.apple.com/us/r30/Purple/aa/3b/f0/mzl.nyxrixgz.png	http://a1620.phobos.apple.com/us/r30/Purple/aa/3b/f0/mzl.nyxrixgz.png	http://a1002.phobos.apple.com/us/r30/Purple/d7/eb/b5/mzi.qgyhhbvo.png	None	None	com.zky.BeautyCare	4+	USD	Women are made of water and your beauty needs care.\\Well,this is a complete guide.\You could learn:\face care,\hair care,\skin care,\hand care,\DIY care,\and food care.\\Just start a new healthy lifestyle to care your beauty! Maybe it is what you need.\\\Features: \-Bookmark \-Read it anywhere no Internet needed \-Opens to last spot read \-Search with Highlight \-Organized into Books & Chapters	[]	375392	$1.99	[u'6013', u'6012']	[u'Health & Fitness', u'Lifestyle']	[]	False	software	[u'EN']	1.99	6013	Health & Fitness	2011-04-03T03:47:52Z	None	[u'http://a3.mzstatic.com/us/r30/Purple/v4/4f/f6/97/4ff697bd-6428-20c2-fc40-d199383c4089/screen320x480.jpeg', u'http://a1.mzstatic.com/us/r30/Purple/v4/58/dd/8c/58dd8cd2-413a-00a0-42c2-0f3c97cc9e36/screen320x480.jpeg', u'http://a4.mzstatic.com/us/r30/Purple/v4/39/a8/7a/39a87a22-e29f-4f49-ac7a-7e8b56ea551a/screen320x480.jpeg']	honggang li	None	[u'iPhone5c', u'iPadWifi', u'iPad3G', u'iPhone-3GS', u'iPad23G', u'iPadThirdGen', u'iPodTouchFifthGen', u'iPadFourthGen4G', u'iPhone4S', u'iPod-touch-with-mic', u'iPadMini4G', u'iPadMini', u'iPhone5s', u'iPhone-3G', u'iPadFourthGen', u'iPad2Wifi', u'iPhone4', u'iPodTouchThirdGen', u'iPhone5', u'iPadThirdGen4G', u'iPodTouchourthGen']	BeautyCare - teach you care beauty	4+	BeautyCare - teach you care beauty	https://itunes.apple.com/us/app/beautycare-teach-you-care/id429432484?mt=8&uo=4	0	0	1.0	software
471355701	432510241	aFrogleap BV	https://itunes.apple.com/us/artist/afrogleap-bv/id432510241?uo=4	http://a1859.phobos.apple.com/us/r30/Purple5/v4/ba/31/21/ba312187-84f8-d671-55bb-70a040d4f51d/mzl.wpglxipf.jpg	http://a1859.phobos.apple.com/us/r30/Purple5/v4/ba/31/21/ba312187-84f8-d671-55bb-70a040d4f51d/mzl.wpglxipf.jpg	http://a1330.phobos.apple.com/us/r30/Purple5/v4/34/a7/72/34a7728a-1cd3-6abf-b21d-b3fb7da3985d/AppIcon60x60_U00402x.png	None	None	com.afrogleapbv.zorgenzekerheid	12+	USD	Dichtbij werkt beter!\\Met deze app kan Zorg en Zekerheid u als verzekerde nog beter informeren over onderwerpen die u belangrijk vindt.\\De belangrijkste functies van de app:\\- vergoedingenzoeker 2014; vind snel de vergoeding voor de zorg die u nodig heeft;\- overzicht van locaties van onze winkels (incl. kaart);\- overzicht standplaatsen, data en tijden van onze rijdende verzekeringswinkel (in…	[]	7965073	Free	[u'6013', u'6020']	[u'Health & Fitness', u'Medical']	[]	False	software	[u'EN']	0.0	6013	Health & Fitness	2011-10-26T11:13:31Z	Nieuw in deze versie:\- design update\- zoeken in de vergoedingen is verbeterd	[u'http://a3.mzstatic.com/us/r30/Purple1/v4/cc/6e/3d/cc6e3d41-4eb4-d4be-be1d-b1fd4cdc6fc2/screen1136x1136.jpeg', u'http://a3.mzstatic.com/us/r30/Purple3/v4/b6/1f/c5/b61fc525-033a-1849-9f45-068b9f583be8/screen1136x1136.jpeg', u'http://a2.mzstatic.com/us/r30/Purple3/v4/ea/1a/2b/ea1a2bcc-c8f3-1766-05e3-8d5680509d80/screen1136x1136.jpeg', u'http://a1.mzstatic.com/us/r30/Purple3/v4/9b/ab/77/9bab7784-e…	aFrogleap B.V.	None	[u'iPhone4', u'iPadThirdGen', u'iPadMini', u'iPhone5', u'iPodTouchFifthGen', u'iPhone5s', u'iPadFourthGen4G', u'iPad23G', u'iPadFourthGen', u'iPhone5c', u'iPhone4S', u'iPadThirdGen4G', u'iPadMini4G', u'iPad2Wifi']	ZZ	12+	ZZ	https://itunes.apple.com/us/app/zz/id471355701?mt=8&uo=4	0	0	2.0.3	software
540498014	312197910	Almost Awesome Inc.	https://itunes.apple.com/us/artist/almost-awesome-inc./id312197910?uo=4	http://a186.phobos.apple.com/us/r30/Purple5/v4/c6/4e/cb/c64ecb83-0ecc-020e-4ee9-dda62bcbdba2/mzl.irqgfqii.jpg	http://a186.phobos.apple.com/us/r30/Purple5/v4/c6/4e/cb/c64ecb83-0ecc-020e-4ee9-dda62bcbdba2/mzl.irqgfqii.jpg	http://a795.phobos.apple.com/us/r30/Purple4/v4/e5/71/d8/e571d877-618b-c1bc-6780-015241f42e83/R10F10AppIcon57x57.png	4.0	2.0	com.almostawesome.run10feed10	4+	USD	Turn your phone into your own personal running coach, and start training for Women's Health RUN 10 FEED 10 events this fall! Download and use our Women's Health RUN 10 FEED 10 app, created in partnership with WalkJogRun, to create and share running routes in your city. You can access routes near you based on your geo-location and see them mapped out, or share routes you've created on WalkJogRun.n…	[]	24607776	Free	[u'6013', u'6012']	[u'Health & Fitness', u'Lifestyle']	[]	False	software	[u'EN']	0.0	6013	Health & Fitness	2012-07-10T07:00:00Z	* Minor bug fixes\* Updated graphics\* Facebook updates	[u'http://a1.mzstatic.com/us/r30/Purple1/v4/61/d0/8b/61d08b5a-7310-6af0-47d0-02dbd5ea8cd6/screen1136x1136.jpeg', u'http://a3.mzstatic.com/us/r30/Purple3/v4/5d/c7/79/5dc77903-b516-8b82-2d93-8f61a263a4c3/screen1136x1136.jpeg', u'http://a5.mzstatic.com/us/r30/Purple1/v4/9f/1f/53/9f1f5344-bb93-58cb-5839-b031d7fdecc4/screen1136x1136.jpeg', u'http://a1.mzstatic.com/us/r30/Purple3/v4/a3/91/26/a3912617-b…	Almost Awesome Inc.	http://www.run10feed10.com/	[u'iPhone5c', u'iPhone5', u'iPhone4S', u'iPad2Wifi', u'iPadThirdGen', u'iPadMini', u'iPhone-3GS', u'iPhone4', u'iPhone5s', u'iPodTouchFifthGen', u'iPodTouchourthGen', u'iPadMini4G', u'iPadFourthGen', u'iPadThirdGen4G', u'iPadFourthGen4G', u'iPad23G']	Women’s Health RUN 10 FEED 10	4+	Women’s Health RUN 10 FEED 10	https://itunes.apple.com/us/app/womens-health-run-10-feed-10/id540498014?mt=8&uo=4	13	2	2.0.1	software
398471847	342641334	Joviant Technologies	https://itunes.apple.com/us/artist/joviant-technologies/id342641334?uo=4	http://a1516.phobos.apple.com/us/r30/Purple/1c/c0/9c/mzi.pnpvucrp.png	http://a1516.phobos.apple.com/us/r30/Purple/1c/c0/9c/mzi.pnpvucrp.png	http://a1334.phobos.apple.com/us/r30/Purple/1e/cb/6b/mzi.sitbwurl.png	None	None	net.joviant.Cakekids	4+	USD	Welcome to Cake Recipes for Kids! This iPhone application has a database of nearly 50 cake recipes which are especially selected for kids. The application is divided into five different categories which are; Animal-Shaped Cakes, Sporty Cakes, Birthday Party Cakes, Cartoon-Shaped Cupcakes and children’s all time favorite Chocolate Cakes.\Need ideas for kids’ party? ‘Cake Recipes for Kids’ includes…	[]	2952989	$0.99	[u'6013']	[u'Health & Fitness']	[]	False	software	[u'EN']	0.99	6013	Health & Fitness	2010-10-22T00:45:58Z	None	[u'http://a5.mzstatic.com/us/r30/Purple/v4/f0/bf/01/f0bf0113-61c8-e7a6-7cba-1c229865b15c/screen320x480.jpeg', u'http://a3.mzstatic.com/us/r30/Purple/v4/db/d4/a6/dbd4a618-47b8-cc6a-b82c-098360aa894a/screen320x480.jpeg', u'http://a3.mzstatic.com/us/r30/Purple/v4/fb/7d/25/fb7d25d3-ae93-7d1b-e0de-0ae4eada5523/screen320x480.jpeg', u'http://a5.mzstatic.com/us/r30/Purple/v4/df/ea/0e/dfea0eb3-4e27-6b33-8…	Joviant Technologies	http://www.joviant.net	[u'iPhone-3GS', u'iPad2Wifi', u'iPadFourthGen', u'iPhone-3G', u'iPhone4S', u'iPadThirdGen4G', u'iPadWifi', u'iPadThirdGen', u'iPad3G', u'iPodTouchFifthGen', u'iPod-touch-with-mic', u'iPodTouchThirdGen', u'iPadMini', u'iPhone5', u'iPhone5c', u'iPadFourthGen4G', u'iPad23G', u'iPadMini4G', u'iPhone5s', u'iPhone4', u'iPodTouchourthGen']	Cake Recipes For Kid	4+	Cake Recipes For Kid	https://itunes.apple.com/us/app/cake-recipes-for-kid/id398471847?mt=8&uo=4	0	0	1.0	software
375122142	375122145	danholt4mac	https://itunes.apple.com/us/artist/danholt4mac/id375122145?uo=4	http://a1116.phobos.apple.com/us/r30/Purple/v4/08/04/7b/08047b41-56aa-551e-afa8-346a7d321e3c/mzl.zjwsuxva.png	http://a1116.phobos.apple.com/us/r30/Purple/v4/08/04/7b/08047b41-56aa-551e-afa8-346a7d321e3c/mzl.zjwsuxva.png	http://a1583.phobos.apple.com/us/r30/Purple/v4/92/31/55/92315585-02ec-e2fc-f045-19d9d2fde381/AppIcon.png	3.0	1.5	de.danholt.CaloriesMobile	4+	USD	Cal2Go: Calories to Go – The iPhone App for Calories 3!\\Cal2Go is a health care app that tracks your nutrition, activities and weight. Cal2Go synchronizes all your data with your installation of Calories 3 on your Mac!\!! YOU NEED TO HAVE CALORIES 3 INSTALLED ON YOUR MAC TO USE THIS APPLICATION !! -\\Cal2Go & Calories \Cal2Go is a great addition to Calories, allowing you to track all essential n…	[]	7680054	$1.99	[u'6013', u'6020']	[u'Health & Fitness', u'Medical']	[]	False	software	[u'ZH', u'EN', u'FR', u'DE', u'IT', u'JA', u'PT', u'ES']	1.99	6013	Health & Fitness	2010-06-10T06:46:14Z	Support of Medisana health devices added:\\➤ Target scale - body weight, fat, water, bones, muscle analysis\➤ CardioDock - Blood pressure and pulse\➤ GlucoDock - Blood sugar\\Cal2Go and Calories 3 now synchronizes data of these Medisana devices. \Calories 3 supports mixed operation. You are free to combine any supported device from Fitbit, Withings, BodyMedia and Medisana.	[u'http://a2.mzstatic.com/us/r30/Purple/v4/55/3a/5d/553a5dd5-f2ba-ea92-70ea-7a1e77cf8577/screen1136x1136.jpeg', u'http://a1.mzstatic.com/us/r30/Purple/v4/41/6d/b9/416db9af-9587-53e8-d1c4-b81ca8fb6f63/screen1136x1136.jpeg']	Daniel Holtwiesche	http://www.ssl-danholt.de/english/523/103/103/181001/shopartikel.html	[u'iPhone5c', u'iPhone4S', u'iPodTouchFifthGen', u'iPhone5s', u'iPhone5', u'iPadMini', u'iPodTouchourthGen', u'iPhone4', u'iPodTouchThirdGen', u'iPadFourthGen', u'iPadThirdGen4G', u'iPad23G', u'iPadMini4G', u'iPad2Wifi', u'iPhone-3GS', u'iPadWifi', u'iPadFourthGen4G', u'iPadThirdGen', u'iPad3G']	Cal2Go	4+	Cal2Go	https://itunes.apple.com/us/app/cal2go/id375122142?mt=8&uo=4	12	3	3.1	software
906634282	384079138	Xevoke Consulting Services	https://itunes.apple.com/us/artist/xevoke-consulting-services/id384079138?uo=4	http://a523.phobos.apple.com/us/r30/Purple4/v4/29/6a/44/296a440d-1b76-ad25-8210-8c112392e8b0/mzl.ztjndlhf.png	http://a523.phobos.apple.com/us/r30/Purple4/v4/29/6a/44/296a440d-1b76-ad25-8210-8c112392e8b0/mzl.ztjndlhf.png	http://a1547.phobos.apple.com/us/r30/Purple5/v4/d3/0b/a2/d30ba2b8-4b65-9341-6c34-3937f2ad9a63/Icon.png	None	1.0	com.xevoke.drinkwaterreminder	4+	USD	Do you know the exact proportion of water in your body? Do you know how much quantity of water your body requires everyday to stay healthy?\If not! Download - Drink Water Reminder & Tracker app that reminds you to drink water and maintain your water balance & check daily water track for your Body throughout the day. It is an amazing free iphone app for ios \As we know drinking water has number of…	[]	6776221	Free	[u'6013', u'6023']	[u'Health & Fitness', u'Food & Drink']	[]	False	software	[u'EN']	0.0	6013	Health & Fitness	2014-08-13T02:05:45Z	None	[u'http://a1.mzstatic.com/us/r30/Purple5/v4/4d/da/6c/4dda6cf1-cd15-787f-9de1-dfb6c1080551/screen1136x1136.jpeg', u'http://a1.mzstatic.com/us/r30/Purple4/v4/41/22/59/41225940-c708-e4fd-890e-1be9cdde4619/screen1136x1136.jpeg', u'http://a3.mzstatic.com/us/r30/Purple4/v4/07/73/47/077347d2-6282-8fa4-9798-03c0ebad2bc0/screen1136x1136.jpeg', u'http://a2.mzstatic.com/us/r30/Purple3/v4/fd/14/ce/fd14ced1-a…	Nimish Gupta	None	[u'iPadThirdGen4G', u'iPadFourthGen4G', u'iPadMini4G', u'iPodTouchFifthGen', u'iPhone5', u'iPhone4', u'iPad2Wifi', u'iPhone5s', u'iPad23G', u'iPhone5c', u'iPhone4S', u'iPadThirdGen', u'iPadMini', u'iPadFourthGen']	Drink Water Reminder & Tracker	4+	Drink Water Reminder & Tracker	https://itunes.apple.com/us/app/drink-water-reminder-tracker/id906634282?mt=8&uo=4	0	1	1.0	software
664863533	507466749	ZeitMobile.com	https://itunes.apple.com/us/artist/zeitmobile.com/id507466749?uo=4	http://a1629.phobos.apple.com/us/r30/Purple4/v4/60/71/ce/6071ce95-da9b-7621-b21c-9161045adabe/mzl.ekuzqmdo.png	http://a1629.phobos.apple.com/us/r30/Purple4/v4/60/71/ce/6071ce95-da9b-7621-b21c-9161045adabe/mzl.ekuzqmdo.png	http://a1391.phobos.apple.com/us/r30/Purple4/v4/f3/ae/1c/f3ae1ca5-93be-eb4d-fed3-2076b3757e9e/AppIcon57x57.png	None	5.0	com.zeitmobile.Symmetry	4+	USD	Now you can check out our latest schedule in real-time and sign up for classes on the go. Login to see your schedule, membership information, visit and payments history, cancel a reservation, and even purchase your next package or membership!	[u'iosUniversal']	14094528	Free	[u'6013']	[u'Health & Fitness']	[u'http://a2.mzstatic.com/us/r30/Purple6/v4/25/b3/3c/25b33c66-2975-9abe-69c0-4a55f2f30a97/screen480x480.jpeg']	False	software	[u'EN']	0.0	6013	Health & Fitness	2013-06-24T14:45:20Z	- iPad support\- new design	[u'http://a4.mzstatic.com/us/r30/Purple/v4/49/5a/bc/495abcf4-63c7-7325-0e31-410128750479/screen1136x1136.jpeg']	Zeitcode, LLC	None	[u'iPhone5c', u'iPad23G', u'iPhone4', u'iPhone4S', u'iPhone5', u'iPodTouchourthGen', u'iPhone5s', u'iPadFourthGen', u'iPadThirdGen4G', u'iPadMini4G', u'iPodTouchFifthGen', u'iPadFourthGen4G', u'iPadMini', u'iPadThirdGen', u'iPad2Wifi', u'iPhone-3GS']	Symmetry Health Center	4+	Symmetry Health Center	https://itunes.apple.com/us/app/symmetry-health-center/id664863533?mt=8&uo=4	0	1	4.0	software
899099989	867537600	T.C. Saglik Bakanligi	https://itunes.apple.com/us/artist/t.c.-saglik-bakanligi/id867537600?uo=4	http://a884.phobos.apple.com/us/r30/Purple3/v4/c5/ec/c4/c5ecc49b-42a8-be5e-f3ee-2e31eccdd699/mzl.kohrxrqr.png	http://a884.phobos.apple.com/us/r30/Purple3/v4/c5/ec/c4/c5ecc49b-42a8-be5e-f3ee-2e31eccdd699/mzl.kohrxrqr.png	http://a714.phobos.apple.com/us/r30/Purple5/v4/0a/78/0a/0a780a83-dff1-ab85-2496-ec4769e06aa6/appicon.png	None	None	tr.gov.saglik.container	4+	USD	T.C. Sağlık Bakanlığı resmi uygulamasıdır. Uygulama ile Bakanlık'tan haberlere ulaşabilir, vücut kitle indeksinizi hesaplayabilirsiniz.	[u'iosUniversal']	5013286	Free	[u'6013', u'6020']	[u'Health & Fitness', u'Medical']	[u'http://a1.mzstatic.com/us/r30/Purple4/v4/3a/75/70/3a7570cd-2185-a6a2-4824-01b0071ccfe5/screen480x480.jpeg', u'http://a5.mzstatic.com/us/r30/Purple3/v4/5c/95/63/5c956376-5d35-da8f-310f-1fb3275da764/screen480x480.jpeg', u'http://a5.mzstatic.com/us/r30/Purple3/v4/8d/87/8e/8d878e4c-734c-e22a-468a-58f3dad68324/screen480x480.jpeg', u'http://a2.mzstatic.com/us/r30/Purple3/v4/5e/2e/0d/5e2e0d4d-c71a-e7…	False	software	[u'EN', u'JA']	0.0	6013	Health & Fitness	2014-10-09T23:29:50Z	None	[u'http://a1.mzstatic.com/us/r30/Purple4/v4/41/38/5b/41385b6c-8391-7af4-3b24-94f370f3aae8/screen1136x1136.jpeg', u'http://a1.mzstatic.com/us/r30/Purple3/v4/47/6c/6f/476c6f7c-ab08-b025-eb6d-1c5cba717aaf/screen1136x1136.jpeg', u'http://a1.mzstatic.com/us/r30/Purple3/v4/86/c6/49/86c64920-f14c-ffb1-fc18-8f342f069ac9/screen1136x1136.jpeg', u'http://a4.mzstatic.com/us/r30/Purple3/v4/f1/88/69/f18869b8-0…	T.C. Saglik Bakanligi	None	[u'iPadThirdGen4G', u'iPad3G', u'iPadThirdGen', u'iPad2Wifi', u'iPadMini', u'iPad23G', u'iPhone5s', u'iPadFourthGen', u'iPhone5c', u'iPodTouchourthGen', u'iPhone-3GS', u'iPodTouchThirdGen', u'iPodTouchFifthGen', u'iPadMini4G', u'iPadWifi', u'iPhone4', u'iPhone5', u'iPadFourthGen4G', u'iPhone4S']	Sağlık Bakanlığı	4+	Sağlık Bakanlığı	https://itunes.apple.com/us/app/sagl-k-bakanl-g/id899099989?mt=8&uo=4	0	0	1.0.0	software
819939277	472317932	Petrol Designs, LLC.	https://itunes.apple.com/us/artist/petrol-designs-llc./id472317932?uo=4	http://a1717.phobos.apple.com/us/r30/Purple1/v4/c1/2a/78/c12a780f-05a9-cebe-1f2d-7ff441422855/mzl.tnguujbl.png	http://a1717.phobos.apple.com/us/r30/Purple1/v4/c1/2a/78/c12a780f-05a9-cebe-1f2d-7ff441422855/mzl.tnguujbl.png	http://a1435.phobos.apple.com/us/r30/Purple3/v4/f7/e0/e3/f7e0e3bd-55c5-8be6-0eb6-07f5f24a5d40/Icon.png	None	None	com.fitnessmobileapps.thriveyoga	4+	USD	Download the Thrive Yoga App today to schedule and pay for your classes and workshops. From this iPhone App you can view class schedules, sign-up for classes, register for workshops, check-out ongoing promotions, as well as view the studio’s location and contact information. You can also click through to our Facebook and Twitter pages. Optimize your time and secure your spot in class with online …	[u'iosUniversal']	12202069	Free	[u'6013']	[u'Health & Fitness']	[u'http://a2.mzstatic.com/us/r30/Purple4/v4/60/76/1d/60761d2a-ca14-378b-6596-c261a43b8a62/screen480x480.jpeg', u'http://a3.mzstatic.com/us/r30/Purple4/v4/1e/a5/7f/1ea57fe1-c168-669e-302f-4795ca4b9bd4/screen480x480.jpeg', u'http://a4.mzstatic.com/us/r30/Purple/v4/19/e8/08/19e80843-1561-95ab-ca4e-6b706ef9406a/screen480x480.jpeg', u'http://a5.mzstatic.com/us/r30/Purple6/v4/45/56/55/45565505-e765-294…	False	software	[u'EN', u'FR', u'DE', u'RU', u'ZH', u'ES', u'ZH']	0.0	6013	Health & Fitness	2014-02-12T22:55:25Z	UI fixes	[u'http://a4.mzstatic.com/us/r30/Purple6/v4/8b/e1/1f/8be11f8c-208d-3c95-33e8-6cb38bd1a293/screen1136x1136.jpeg', u'http://a3.mzstatic.com/us/r30/Purple6/v4/79/ab/de/79abde62-c505-29f9-7546-0fddc0aae286/screen1136x1136.jpeg', u'http://a2.mzstatic.com/us/r30/Purple4/v4/05/d0/02/05d002c2-c4ed-2841-bab7-fc01ffa0460e/screen1136x1136.jpeg', u'http://a1.mzstatic.com/us/r30/Purple/v4/a0/79/08/a0790881-50…	Petrol Designs, LLC	None	[u'iPadFourthGen4G', u'iPhone4', u'iPad23G', u'iPhone5', u'iPhone5c', u'iPadThirdGen', u'iPodTouchourthGen', u'iPadThirdGen4G', u'iPadFourthGen', u'iPodTouchFifthGen', u'iPhone4S', u'iPadMini', u'iPhone-3GS', u'iPhone5s', u'iPad2Wifi', u'iPadMini4G']	Thrive Yoga	4+	Thrive Yoga	https://itunes.apple.com/us/app/thrive-yoga/id819939277?mt=8&uo=4	0	0	2.0.0	software
837249900	837249903	Johann Gyger	https://itunes.apple.com/us/artist/johann-gyger/id837249903?uo=4	http://a1604.phobos.apple.com/us/r30/Purple2/v4/26/4e/d1/264ed1b3-6632-2ace-e05c-92e18902a613/mzl.zvpfctku.png	http://a1604.phobos.apple.com/us/r30/Purple2/v4/26/4e/d1/264ed1b3-6632-2ace-e05c-92e18902a613/mzl.zvpfctku.png	http://a975.phobos.apple.com/us/r30/Purple2/v4/50/2a/da/502ada64-18fa-ce2d-6fa4-9e6637968b4d/AppIcon57x57.png	None	None	com.levingo.ananda	4+	USD	Ananda war ein treuer Gehilfe Buddhas, welcher ihn in vielen Belangen unterstützte. So soll von nun an auch diese App Ihr treuer Gehilfe werden und Sie in Ihrer Achtsamkeitspraxis unterstützen. Sie eignet sich für alle, die sich in Achtsamkeit üben möchten und ihrem Leben auf diese Weise mehr Tiefe schenken wollen – unabhängig davon wie viel Erfahrung und Wissen bereits vorhanden ist.\\Die „Anand…	[]	93105554	Free	[u'6013', u'6020']	[u'Health & Fitness', u'Medical']	[]	False	software	[u'DE']	0.0	6013	Health & Fitness	2014-03-16T21:23:42Z	Erste Vollversion. Als Promotion im Moment noch gratis verfügbar.	[u'http://a5.mzstatic.com/us/r30/Purple6/v4/b7/70/74/b7707445-952f-947b-0eac-b85074143cad/screen1136x1136.jpeg', u'http://a3.mzstatic.com/us/r30/Purple6/v4/6a/2e/81/6a2e81b2-2f94-5077-b9f0-7d27bc65ccd3/screen1136x1136.jpeg', u'http://a2.mzstatic.com/us/r30/Purple6/v4/32/35/39/323539ae-03b5-97c6-9fba-3ae179c02e00/screen1136x1136.jpeg', u'http://a2.mzstatic.com/us/r30/Purple/v4/13/5f/f8/135ff83f-02…	Johann Gyger	None	[u'iPadFourthGen', u'iPhone5s', u'iPhone5', u'iPad23G', u'iPodTouchFifthGen', u'iPhone4', u'iPhone-3GS', u'iPhone5c', u'iPodTouchourthGen', u'iPadThirdGen4G', u'iPadThirdGen', u'iPad2Wifi', u'iPadMini4G', u'iPadMini', u'iPhone4S', u'iPadFourthGen4G']	Ananda	4+	Ananda	https://itunes.apple.com/us/app/ananda/id837249900?mt=8&uo=4	0	0	1.0	software
848527752	587415767	ApporClick, Inc	https://itunes.apple.com/us/artist/apporclick-inc/id587415767?uo=4	http://a427.phobos.apple.com/us/r30/Purple/v4/df/0d/0d/df0d0d66-3851-0117-60df-83d544a2617a/mzl.udnskefm.png	http://a427.phobos.apple.com/us/r30/Purple/v4/df/0d/0d/df0d0d66-3851-0117-60df-83d544a2617a/mzl.udnskefm.png	http://a261.phobos.apple.com/us/r30/Purple4/v4/c7/e8/2c/c7e82ca7-ead6-830b-d6b8-f5016038b944/Icon.png	None	None	com.ApporClick.mdhotline	4+	USD	MDhotline's Mobile App is ideal to access when you are having trouble getting in to see your existing doctor or need to talk to a health professional. Our U.S. board-certified, state-licensed doctors can diagnose, recommend treatment and prescribe medication for many of your medical issues - right from your phone. Also great way to get Rx, Lab and Imaging discounts. Use this app to keep ID cards …	[]	12083869	Free	[u'6013']	[u'Health & Fitness']	[]	False	software	[u'AR', u'NB', u'CA', u'CS', u'DA', u'NL', u'EN', u'FI', u'FR', u'DE', u'EL', u'HE', u'HU', u'ID', u'IT', u'JA', u'KO', u'PL', u'PT', u'RO', u'RU', u'ZH', u'ES', u'SV', u'ZH', u'TR']	0.0	6013	Health & Fitness	2014-04-02T22:17:18Z	-Improved UI\-Faster Speeds\-New Features	[u'http://a4.mzstatic.com/us/r30/Purple4/v4/ae/f9/fb/aef9fbc7-4aec-71bc-6e48-f39e46e20c33/screen1136x1136.jpeg', u'http://a3.mzstatic.com/us/r30/Purple6/v4/0a/41/6a/0a416aca-1c18-3b15-dfea-3e8d165f5eea/screen1136x1136.jpeg', u'http://a4.mzstatic.com/us/r30/Purple/v4/cc/4a/a5/cc4aa57c-1730-68e4-319d-8247645f286a/screen1136x1136.jpeg']	ApporClick, Inc	None	[u'iPhone5', u'iPhone5s', u'iPad2Wifi', u'iPadThirdGen4G', u'iPodTouchFifthGen', u'iPadFourthGen4G', u'iPad23G', u'iPodTouchourthGen', u'iPhone5c', u'iPhone4', u'iPadThirdGen', u'iPadFourthGen', u'iPadMini', u'iPadMini4G', u'iPhone-3GS', u'iPhone4S']	MDhotline	4+	MDhotline	https://itunes.apple.com/us/app/mdhotline/id848527752?mt=8&uo=4	0	0	1.1	software
446678549	415916362	Smartphone Apps Basket	https://itunes.apple.com/us/artist/smartphone-apps-basket/id415916362?uo=4	http://a1291.phobos.apple.com/us/r30/Purple/28/41/04/mzl.anskgloe.png	http://a1291.phobos.apple.com/us/r30/Purple/28/41/04/mzl.anskgloe.png	http://a115.phobos.apple.com/us/r30/Purple/38/9d/a3/mzi.hdpoyaop.png	None	4.0	com.smartphoneappsbasket.IncreaseSpermCount	17+	USD	Sperm volume affects different aspects of male sexuality and it is no wonder that increasing sperm production is a common desire among many men.\\One of the reasons men want to increase sperm volume is to increase fertility. Both sperm count and sperm condition are of great importance in order to fertilize an egg. However, there are many external factors that can adversely affect your semen. Incr…	[]	299965	$0.99	[u'6013', u'6017']	[u'Health & Fitness', u'Education']	[]	False	software	[u'EN']	0.99	6013	Health & Fitness	2011-07-06T03:20:54Z	None	[u'http://a5.mzstatic.com/us/r30/Purple/v4/0b/f8/e8/0bf8e8ef-594c-7ce6-a75b-395175890812/screen320x480.jpeg']	ANKIT SOLANKI	None	[u'iPhone4', u'iPadWifi', u'iPod-touch', u'iPad3G', u'iPhone', u'iPadFourthGen', u'iPadFourthGen4G', u'iPhone5s', u'iPad2Wifi', u'iPodTouchThirdGen', u'iPadMini', u'iPhone5c', u'iPad23G', u'iPadThirdGen', u'iPodTouchourthGen', u'iPodTouchFifthGen', u'iPhone4S', u'iPhone5', u'iPhone-3GS', u'iPod-touch-with-mic', u'iPadThirdGen4G', u'iPadMini4G', u'iPhone-3G']	Increase Sperm Count	17+	Increase Sperm Count	https://itunes.apple.com/us/app/increase-sperm-count/id446678549?mt=8&uo=4	0	3	1.0	software
718408322	569585619	PubliApps	https://itunes.apple.com/us/artist/publiapps/id569585619?uo=4	http://a1864.phobos.apple.com/us/r30/Purple6/v4/a8/c9/2f/a8c92f42-1dac-e117-073c-718dd9edc874/mzl.wpvfmbzz.png	http://a1864.phobos.apple.com/us/r30/Purple6/v4/a8/c9/2f/a8c92f42-1dac-e117-073c-718dd9edc874/mzl.wpvfmbzz.png	http://a741.phobos.apple.com/us/r30/Purple/v4/b7/2b/37/b72b37fe-7e9c-92ab-aff9-1808c8154057/Icon.png	None	None	com.PubliApps.IBITecSalud	4+	USD	A través de la Aplicación móvil el INSTITUTO DE BIENESTAR INTEGRAL, ofrece a sus usuarios, toda la información que les permitirá vivir una vida sana. Vivir saludable implica un equilibrio físico y mental. Nuestra alimentación, hábitos y emociones están directamente relacionados con este objetivo.\El Instituto de Bienestar Integral ofrece atención personalizada con un programa diseñado de acuerdo …	[u'iosUniversal']	20404607	Free	[u'6013']	[u'Health & Fitness']	[u'http://a5.mzstatic.com/us/r30/Purple6/v4/a3/a1/62/a3a162ff-a49c-190d-0ae6-67afff42270a/screen480x480.jpeg', u'http://a2.mzstatic.com/us/r30/Purple6/v4/e1/6c/5f/e16c5fcd-b8cc-0f31-5993-5c32b76f13e8/screen480x480.jpeg', u'http://a3.mzstatic.com/us/r30/Purple6/v4/e7/ec/98/e7ec98cb-ef59-b34a-a11a-e23385962525/screen480x480.jpeg', u'http://a5.mzstatic.com/us/r30/Purple4/v4/1d/fe/22/1dfe22ab-d36e-d1…	False	software	[u'AR', u'NB', u'DA', u'NL', u'EN', u'FI', u'FR', u'DE', u'EL', u'HE', u'HU', u'IT', u'JA', u'KO', u'PL', u'PT', u'RU', u'ZH', u'ES', u'SV', u'ZH']	0.0	6013	Health & Fitness	2013-10-09T00:43:58Z	None	[u'http://a1.mzstatic.com/us/r30/Purple/v4/78/ef/8c/78ef8caa-a9bf-db1b-5da8-ee3b5b202910/screen1136x1136.jpeg', u'http://a3.mzstatic.com/us/r30/Purple4/v4/aa/15/05/aa150566-c2ba-69f3-e67b-433880d86302/screen1136x1136.jpeg', u'http://a4.mzstatic.com/us/r30/Purple6/v4/6f/3c/ee/6f3ceefb-8f0a-86ca-9df0-e25c43ff9aea/screen1136x1136.jpeg', u'http://a3.mzstatic.com/us/r30/Purple/v4/e9/59/9e/e9599e84-8eb…	ANA GUTIERREZ DE A	None	[u'iPad2Wifi', u'iPadMini', u'iPodTouchourthGen', u'iPhone5s', u'iPhone5c', u'iPadMini4G', u'iPadThirdGen4G', u'iPhone4', u'iPadWifi', u'iPodTouchFifthGen', u'iPadFourthGen4G', u'iPadFourthGen', u'iPadThirdGen', u'iPhone4S', u'iPodTouchThirdGen', u'iPad23G', u'iPad3G', u'iPhone-3GS', u'iPhone5']	Instituto de Bienestar Integral TecSalud	4+	Instituto de Bienestar Integral TecSalud	https://itunes.apple.com/us/app/instituto-bienestar-integral/id718408322?mt=8&uo=4	0	0	1.0	software
541957531	527056766	Monique Beauty	https://itunes.apple.com/us/artist/monique-beauty/id527056766?uo=4	http://a1186.phobos.apple.com/us/r30/Purple5/v4/43/3c/e6/433ce676-bc09-f0e7-7e16-8e2998f93cea/pr_source.jpg?downloadKey=1417724836_a63a62c7e3617208794f5c1d8d449895	http://a1186.phobos.apple.com/us/r30/Purple5/v4/43/3c/e6/433ce676-bc09-f0e7-7e16-8e2998f93cea/pr_source.jpg?downloadKey=1417724836_a63a62c7e3617208794f5c1d8d449895	http://a1649.phobos.apple.com/us/r30/Purple3/v4/7e/e5/32/7ee5325e-e190-e30a-2085-83a9fb000b9e/_57_57_cs.png	None	None	com.monique-beauty.Cesars-Secrets	4+	USD	Die Cesars Secrets App ist der ideale Weg um immer UpToDate zu sein, auch Unterwegs. \\Verpassen Sie keine Neuigkeiten, Aktionen oder Rabatte mehr. \\Inhalte: \-News - Aktionen - Neuigkeiten \-Online Produktkatalog zum blättern \-OnlineShop Neuheiten \-Produktgalerie \-OnlineShop Sonderangebote \-Direkter Zugriff auf unseren Onlineshop \-Direkter Zugriff auf unsere Webseite \-Möglichkeit zur Prod…	[]	1337747	Free	[u'6013', u'6012']	[u'Health & Fitness', u'Lifestyle']	[]	False	software	[u'EN']	0.0	6013	Health & Fitness	2012-07-14T16:35:22Z	New Logo Design. iOS 8.0 kompatibel.	[u'http://a3.mzstatic.com/us/r30/Purple3/v4/ac/0d/e5/ac0de5d8-f12a-e36c-9fc7-1ad9df6ece65/screen1136x1136.jpeg', u'http://a1.mzstatic.com/us/r30/Purple4/v4/bd/d7/da/bdd7da4c-84b5-6352-15a1-864305385c88/screen1136x1136.jpeg', u'http://a2.mzstatic.com/us/r30/Purple3/v4/dd/67/f9/dd67f9aa-a89e-755e-f24e-a335738d6223/screen1136x1136.jpeg', u'http://a5.mzstatic.com/us/r30/Purple4/v4/af/cb/62/afcb6204-0…	Andreas Salomon	http://www.monique-beauty.com	[u'iPhone4', u'iPhone4S', u'iPadFourthGen', u'iPadFourthGen4G', u'iPadMini', u'iPhone5s', u'iPhone5c', u'iPad23G', u'iPad2Wifi', u'iPodTouchFifthGen', u'iPadThirdGen4G', u'iPadMini4G', u'iPadThirdGen', u'iPhone5']	Cesars Secrets	4+	Cesars Secrets	https://itunes.apple.com/us/app/cesars-secrets/id541957531?mt=8&uo=4	0	0	2.2	software
673110298	673110301	Yongyong Ou	https://itunes.apple.com/us/artist/yongyong-ou/id673110301?uo=4	http://a1095.phobos.apple.com/us/r30/Purple4/v4/a2/2b/f3/a22bf34f-8c24-72ae-ff0a-8f86095a0b9b/mzl.vcecjmvz.png	http://a1095.phobos.apple.com/us/r30/Purple4/v4/a2/2b/f3/a22bf34f-8c24-72ae-ff0a-8f86095a0b9b/mzl.vcecjmvz.png	http://a1003.phobos.apple.com/us/r30/Purple6/v4/30/65/c7/3065c7c3-2c8a-472a-78a3-8c1daf77d06f/icon_57.png	None	None	com.kira.yogasleep	4+	USD	It's a relax app. I developed this to help me fall asleep when I found myself hard to sleep. Now I share it to you all. There are two mode in this app, nice dream and wake up. In nice dream mode, a softly music will play ,and the volume will be slower and slower, and will shut down at the end. In the wake up mode, another music will play and the volume will be bigger and bigger , until you getup.	[u'iosUniversal']	47833133	Free	[u'6013', u'6016']	[u'Health & Fitness', u'Entertainment']	[u'http://a2.mzstatic.com/us/r30/Purple4/v4/f4/bc/16/f4bc1694-4b05-fefe-bd19-814e805d113a/screen480x480.jpeg', u'http://a5.mzstatic.com/us/r30/Purple/v4/9d/ed/81/9ded812b-ac7d-20da-4485-29ca2b1bec79/screen480x480.jpeg', u'http://a1.mzstatic.com/us/r30/Purple6/v4/ad/6b/94/ad6b94aa-e674-2103-6367-24cb642b2b2b/screen480x480.jpeg', u'http://a2.mzstatic.com/us/r30/Purple/v4/d3/12/ce/d312ce0a-8658-1519…	False	software	[u'EN', u'ZH', u'ZH']	0.0	6013	Health & Fitness	2013-07-19T18:25:16Z	fix some bugs	[u'http://a5.mzstatic.com/us/r30/Purple/v4/39/50/7e/39507e48-e35c-dc5d-c7ed-502721ace7cc/screen1136x1136.jpeg', u'http://a5.mzstatic.com/us/r30/Purple6/v4/6d/1d/ad/6d1dade0-0dfd-fbc2-d8b2-76b5e9d161b0/screen1136x1136.jpeg', u'http://a3.mzstatic.com/us/r30/Purple/v4/b0/bd/82/b0bd82a6-cb48-16a6-e6f3-15d7cb27b0e9/screen1136x1136.jpeg', u'http://a5.mzstatic.com/us/r30/Purple6/v4/6c/e5/13/6ce51364-205…	Yongyong Ou	None	[u'iPhone4', u'iPodTouchourthGen', u'iPodTouchFifthGen', u'iPhone5s', u'iPhone4S', u'iPadThirdGen', u'iPadMini4G', u'iPhone5c', u'iPad23G', u'iPad3G', u'iPadThirdGen4G', u'iPadFourthGen', u'iPad2Wifi', u'iPadFourthGen4G', u'iPhone5', u'iPadWifi', u'iPodTouchThirdGen', u'iPhone-3GS', u'iPadMini']	Yoga Sleep	4+	Yoga Sleep	https://itunes.apple.com/us/app/yoga-sleep/id673110298?mt=8&uo=4	0	0	1.8	software
739088540	436116266	Vegard Gamnes	https://itunes.apple.com/us/artist/vegard-gamnes/id436116266?uo=4	http://a772.phobos.apple.com/us/r30/Purple/v4/65/18/f2/6518f2de-4fa7-0977-bac7-5c89ae898269/mzl.jizwgjha.png	http://a772.phobos.apple.com/us/r30/Purple/v4/65/18/f2/6518f2de-4fa7-0977-bac7-5c89ae898269/mzl.jizwgjha.png	http://a1190.phobos.apple.com/us/r30/Purple/v4/16/97/a1/1697a1f2-cdd8-850f-3f88-0864607d59cb/AppIcon57x57.png	None	None	no.VegardGamnes.MagicStep	4+	USD	Magic Step is a simple and modern step counter for your iPhone 5S. This app magically counts your every step throughout the day, month and year, even if the application is not running or open at all. Every time you open Magic Step you will instantly know how far you have walked and how many calories you have burned. \\Just remember your phone, Magic Step does the rest!\\And maybe the best of all,…	[]	580115	Free	[u'6013', u'6002']	[u'Health & Fitness', u'Utilities']	[]	False	software	[u'EN']	0.0	6013	Health & Fitness	2013-12-05T16:29:33Z	None	[u'http://a3.mzstatic.com/us/r30/Purple4/v4/19/02/4e/19024edd-997f-d45b-77bd-755683fbb71c/screen1136x1136.jpeg', u'http://a1.mzstatic.com/us/r30/Purple4/v4/23/f7/61/23f761d0-12c9-8174-89b8-0f6153f12f20/screen1136x1136.jpeg', u'http://a2.mzstatic.com/us/r30/Purple/v4/77/04/68/770468fb-a537-f426-d09d-5aa4ea51b56e/screen1136x1136.jpeg', u'http://a1.mzstatic.com/us/r30/Purple/v4/ba/6c/00/ba6c00fd-e5d…	Vegard Gamnes	http://www.gamnes.no/vegard	[u'iPad23G', u'iPhone5', u'iPad2Wifi', u'iPhone4', u'iPadThirdGen', u'iPodTouchFifthGen', u'iPadMini', u'iPadFourthGen4G', u'iPhone5c', u'iPhone5s', u'iPadMini4G', u'iPadThirdGen4G', u'iPhone4S', u'iPadFourthGen']	Magic Step	4+	Magic Step	https://itunes.apple.com/us/app/magic-step/id739088540?mt=8&uo=4	0	0	1.0	software
651445989	590220318	Osman Erdogan	https://itunes.apple.com/us/artist/osman-erdogan/id590220318?uo=4	http://a208.phobos.apple.com/us/r30/Purple/v4/c4/51/83/c45183af-5c5a-ef55-41f6-8fdfd81edf9e/mzl.qrvzovqh.png	http://a208.phobos.apple.com/us/r30/Purple/v4/c4/51/83/c45183af-5c5a-ef55-41f6-8fdfd81edf9e/mzl.qrvzovqh.png	http://a1545.phobos.apple.com/us/r30/Purple2/v4/80/6a/4d/806a4d0a-c36e-9e93-2035-f21140735e28/AppIcon57x57.png	None	None	com.unlem.Seks-Doktoru	12+	USD	Cinsellik; rahatlamış ve gevşemiş bir halde, sevişmenin ve dokunmanın verdiği hazza odaklanarak, haz alıp haz verebilme, ruhu ve bedeni paylaşabilme, ne olursa olsun bir şekilde boşalabilme bilim ve sanatıdır. Huzurlu insan, sağlıklı cinsellik, mutlu bir evlilik ve aile yaşantısı için, siz sorun "Türkiye'nin Cinsellik Doktorları" yanıtlasın.	[]	1936312	Free	[u'6013', u'6020']	[u'Health & Fitness', u'Medical']	[]	False	software	[u'EN']	0.0	6013	Health & Fitness	2013-05-28T21:29:16Z	Tamamen yenilendi. Uzun süredir çalışmalar devam ediyordu tamamladık sizlere sunuyoruz.	[u'http://a1.mzstatic.com/us/r30/Purple/v4/e9/8c/db/e98cdb95-1952-7b43-a48b-1c6b5314e159/screen1136x1136.jpeg', u'http://a2.mzstatic.com/us/r30/Purple4/v4/ec/80/e3/ec80e38a-2a08-a9b5-6eab-14e93e943346/screen1136x1136.jpeg', u'http://a1.mzstatic.com/us/r30/Purple4/v4/a7/1f/3c/a71f3c0b-b44f-1c3d-707c-9b809b3c031e/screen1136x1136.jpeg', u'http://a1.mzstatic.com/us/r30/Purple6/v4/ef/5b/52/ef5b5239-9e…	Osman Erdogan	http://www.seksdoktoru.com	[u'iPad23G', u'iPhone-3GS', u'iPadThirdGen', u'iPad2Wifi', u'iPhone5s', u'iPadThirdGen4G', u'iPhone4S', u'iPodTouchourthGen', u'iPadFourthGen4G', u'iPodTouchFifthGen', u'iPhone5', u'iPadMini4G', u'iPhone5c', u'iPadMini', u'iPadFourthGen', u'iPhone4']	Seks Doktoru	12+	Seks Doktoru	https://itunes.apple.com/us/app/seks-doktoru/id651445989?mt=8&uo=4	0	0	2.00	software
907371254	369607930	First Line Medical Communications Ltd	https://itunes.apple.com/us/artist/first-line-medical-communications/id369607930?uo=4	http://a1678.phobos.apple.com/us/r30/Purple4/v4/95/c1/d3/95c1d3dc-9f51-ba4b-b352-d07bbf01c78e/mzl.bljlqlrc.png	http://a1678.phobos.apple.com/us/r30/Purple4/v4/95/c1/d3/95c1d3dc-9f51-ba4b-b352-d07bbf01c78e/mzl.bljlqlrc.png	http://a166.phobos.apple.com/us/r30/Purple5/v4/c8/4d/36/c84d36f0-0c91-120b-a095-42c91c3c5279/120icon.png	None	None	uk.co.flmc.Absolute-Healthy-Diet-Folate-B12-Counter-250HHFs	4+	USD	Count, track, and chart the folate and vitamin B12 provided by heart healthy foods in your diet. \Use the count and organiser tools to keep a daily record and bar chart illustration of the folate and vitamin B12 in μg and %RDA (Adult Daily Recommended Dietary Allowance) provided by 250 heart healthy foods in the quantities you’ve eaten. \This beautifully designed healthy diet tool with around 200…	[u'iosUniversal']	52897930	$0.99	[u'6013', u'6023']	[u'Health & Fitness', u'Food & Drink']	[u'http://a5.mzstatic.com/us/r30/Purple4/v4/15/c2/12/15c212ec-7a52-f7d4-f7b2-a5bfabe0e542/screen480x480.jpeg', u'http://a5.mzstatic.com/us/r30/Purple1/v4/2d/34/cb/2d34cb6d-097a-f364-0bcf-4108421586f6/screen480x480.jpeg', u'http://a5.mzstatic.com/us/r30/Purple1/v4/7d/ef/7a/7def7a3e-5622-f955-007e-1fefbc93ccbd/screen480x480.jpeg', u'http://a5.mzstatic.com/us/r30/Purple3/v4/f0/63/77/f0637795-2dc7-c1…	False	software	[u'EN']	0.99	6013	Health & Fitness	2014-08-15T20:13:47Z	Design and content improvements. New chart feature.	[u'http://a5.mzstatic.com/us/r30/Purple3/v4/e7/c8/8b/e7c88b82-7e78-8aba-8b3a-24b868f7162f/screen1136x1136.jpeg', u'http://a3.mzstatic.com/us/r30/Purple1/v4/6f/56/64/6f56645d-2e62-a87b-9a2f-423246876c90/screen1136x1136.jpeg', u'http://a2.mzstatic.com/us/r30/Purple3/v4/3d/fe/48/3dfe48bb-c4d5-3c13-186f-e3c106c9c28d/screen1136x1136.jpeg', u'http://a5.mzstatic.com/us/r30/Purple4/v4/ac/50/3b/ac503b64-9…	First Line Medical Communications	http://www.healthyfoods.uk.com	[u'iPhone5s', u'iPadMini', u'iPad2Wifi', u'iPadFourthGen', u'iPhone4', u'iPadFourthGen4G', u'iPhone4S', u'iPadThirdGen', u'iPhone5', u'iPad23G', u'iPadThirdGen4G', u'iPadMini4G', u'iPodTouchFifthGen', u'iPhone5c']	Absolute Healthy Diet Folate and Vitamin B12 Counter: 250 Heart Healthy Foods	4+	Absolute Healthy Diet Folate and Vitamin B12 Counter: 250 Heart Healthy Foods	https://itunes.apple.com/us/app/absolute-healthy-diet-folate/id907371254?mt=8&uo=4	0	0	1.2	software
537958964	537958967	Bornecrantz och Kompis	https://itunes.apple.com/us/artist/bornecrantz-och-kompis/id537958967?uo=4	http://a1887.phobos.apple.com/us/r30/Purple/v4/d2/03/fd/d203fdb2-64b5-4df4-3bba-63f4aef256aa/cif6MTjb75PVVayNgw7RiM-temp-upload.dehszqyn.png	http://a1887.phobos.apple.com/us/r30/Purple/v4/d2/03/fd/d203fdb2-64b5-4df4-3bba-63f4aef256aa/cif6MTjb75PVVayNgw7RiM-temp-upload.dehszqyn.png	http://a1449.phobos.apple.com/us/r30/Purple/v4/fb/da/1b/fbda1b6d-e023-81e0-f09f-287aaf801b47/grid_icon.png	None	None	com.bornecrantz.vtech	4+	USD	I V-Tech-appen finner du information om V-Techs instrument och hjälpmedel som är i första hand inriktat på kirurgi/operation med specialitet inom Kärl- Thorax samt Cardiologi och Intervention.	[]	13567448	Free	[u'6013', u'6022']	[u'Health & Fitness', u'Catalogs']	[u'http://a2.mzstatic.com/us/r30/Purple/v4/bc/6f/f6/bc6ff628-8c80-1229-f3d7-212c729b16c8/screen480x480.jpeg', u'http://a3.mzstatic.com/us/r30/Purple/v4/6b/56/b9/6b56b962-3132-269b-adda-2a35d69c27e9/screen480x480.jpeg', u'http://a1.mzstatic.com/us/r30/Purple/v4/72/7d/ab/727dab0a-561d-de5e-65c3-e19e8312399c/screen480x480.jpeg', u'http://a1.mzstatic.com/us/r30/Purple/v4/c0/fe/52/c0fe523a-4a32-852b-9…	False	software	[u'EN']	0.0	6013	Health & Fitness	2012-08-16T19:38:51Z	None	[]	Bornecrantz och kompis AB	None	[u'iPad2Wifi', u'iPad23G', u'iPadWifi', u'iPadMini4G', u'iPadThirdGen4G', u'iPadFourthGen', u'iPadFourthGen4G', u'iPad3G', u'iPadMini', u'iPadThirdGen']	V-Tech Medical Equipment	4+	V-Tech Medical Equipment	https://itunes.apple.com/us/app/v-tech-medical-equipment/id537958964?mt=8&uo=4	0	0	v3.2	software
584342941	540685898	Blu Blu Ltd.	https://itunes.apple.com/us/artist/blu-blu-ltd./id540685898?uo=4	http://a145.phobos.apple.com/us/r30/Purple/v4/6e/c5/eb/6ec5eb61-cba3-f21b-e81a-70c004ba74db/mzl.zpgomdfd.png	http://a145.phobos.apple.com/us/r30/Purple/v4/6e/c5/eb/6ec5eb61-cba3-f21b-e81a-70c004ba74db/mzl.zpgomdfd.png	http://a985.phobos.apple.com/us/r30/Purple/v4/6c/c6/60/6cc66088-65f1-0730-9c26-12d18ed36d1b/Icon.png	None	None	com.blublu.getfabonit	4+	USD	The quickest and simplest way to track your eating habits and exercise sessions. Use Get Fab On It to help you eat more healthily, lose weight and get fitter. \Forget calorie counting, weighing out food and support meetings. Focus on small changes each day for a healthier diet.\\ ★ A few taps on your screen and you’re done!\ ★ Monitor your progress with the Dashboard\ ★ Even more detail in the Gr…	[]	6804245	$1.99	[u'6013', u'6012']	[u'Health & Fitness', u'Lifestyle']	[]	False	software	[u'EN']	1.99	6013	Health & Fitness	2012-12-14T17:24:50Z	None	[u'http://a3.mzstatic.com/us/r30/Purple/v4/e9/25/99/e92599a7-1985-c6f0-e2a0-0d33ff35ffc9/screen320x480.jpeg', u'http://a2.mzstatic.com/us/r30/Purple/v4/a4/a9/5d/a4a95dca-798c-d2f6-fa0d-06ffbe5b1541/screen320x480.jpeg', u'http://a3.mzstatic.com/us/r30/Purple/v4/37/07/7c/37077c74-92f1-891d-2e08-ebefecd4e4b9/screen320x480.jpeg', u'http://a2.mzstatic.com/us/r30/Purple/v4/b5/85/93/b5859370-b6dd-b6ce-3…	Blu Blu Ltd.	http://www.GetFabOnIt.com	[u'iPad23G', u'iPadThirdGen', u'iPadThirdGen4G', u'iPodTouchThirdGen', u'iPad3G', u'iPadFourthGen', u'iPhone5s', u'iPadFourthGen4G', u'iPad2Wifi', u'iPhone5', u'iPodTouchFifthGen', u'iPhone4S', u'iPodTouchourthGen', u'iPhone4', u'iPadWifi', u'iPhone-3GS', u'iPadMini4G', u'iPadMini', u'iPhone5c']	Get Fab On It	4+	Get Fab On It	https://itunes.apple.com/us/app/get-fab-on-it/id584342941?mt=8&uo=4	0	0	1.0	software
401430379	315976375	GPMC, LLC	https://itunes.apple.com/us/artist/gpmc-llc/id315976375?uo=4	http://a1773.phobos.apple.com/us/r30/Purple/31/5a/20/mzi.yqoeuehl.png	http://a1773.phobos.apple.com/us/r30/Purple/31/5a/20/mzi.yqoeuehl.png	http://a430.phobos.apple.com/us/r30/Purple/f9/fc/2c/mzi.arwfhbaq.png	None	5.0	com.appsfordoctors.knee3d	9+	USD	Knee 3D reveals the anatomy of the knee from four different angles. Simply hold the iPad in front of your knee as shown & examples of how the inside of the knee might look appear on the screen. Rotate the iPad to the side of your knee and the view changes to demonstrate examples of knees from the angles you choose. Select from nine different knee types to compare including normal left and right k…	[]	55562574	$9.99	[u'6013', u'6017']	[u'Health & Fitness', u'Education']	[u'http://a4.mzstatic.com/us/r30/Purple/v4/26/37/15/263715ab-2f3d-ba03-18d8-76700f3aa512/screen480x480.jpeg', u'http://a3.mzstatic.com/us/r30/Purple/v4/7a/e4/da/7ae4dad5-b13e-7d4e-968b-c88610690c01/screen480x480.jpeg', u'http://a3.mzstatic.com/us/r30/Purple/v4/2b/9e/dd/2b9edda6-bc6f-dd39-01a7-9c3022dccc9f/screen480x480.jpeg', u'http://a4.mzstatic.com/us/r30/Purple/v4/9c/c9/be/9cc9be8d-1ffa-e882-3…	False	software	[u'EN']	9.99	6013	Health & Fitness	2010-11-08T22:01:10Z	None	[]	Griffin Physician Management Company, LLC	http://www.appsfordoctors.com	[u'iPad3G', u'iPadFourthGen', u'iPadMini', u'iPadWifi', u'iPadThirdGen4G', u'iPadThirdGen', u'iPadFourthGen4G', u'iPad23G', u'iPad2Wifi', u'iPadMini4G']	Knee 3D	9+	Knee 3D	https://itunes.apple.com/us/app/knee-3d/id401430379?mt=8&uo=4	0	1	1.0	software
891351102	815839599	Healcode LLC	https://itunes.apple.com/us/artist/healcode-llc/id815839599?uo=4	http://a967.phobos.apple.com/us/r30/Purple4/v4/46/b4/25/46b4254c-4c8f-abe0-daaf-ce12e540f03f/mzl.hmuidket.png	http://a967.phobos.apple.com/us/r30/Purple4/v4/46/b4/25/46b4254c-4c8f-abe0-daaf-ce12e540f03f/mzl.hmuidket.png	http://a631.phobos.apple.com/us/r30/Purple/v4/da/d5/46/dad54616-f702-8115-05ba-9685911ced1c/AppIcon57x57.png	None	None	com.healcode.ZM1261	17+	USD	BebeDC busca convertirse en el líder del mercado de productos premium para mamas y bebes, ofreciendo una experiencia completa para estilos de vida saludables y responsables.	[u'iosUniversal']	14233992	Free	[u'6013']	[u'Health & Fitness']	[u'http://a2.mzstatic.com/us/r30/Purple4/v4/bc/2e/19/bc2e19ad-2cb8-bd5d-f63b-00f8833b06f3/screen480x480.jpeg', u'http://a1.mzstatic.com/us/r30/Purple4/v4/79/f9/17/79f917c1-5ddc-465a-94f0-2f4016144100/screen480x480.jpeg', u'http://a5.mzstatic.com/us/r30/Purple/v4/c9/e4/5f/c9e45f88-3180-e7a9-aad9-b04a97686b96/screen480x480.jpeg']	False	software	[u'EN']	0.0	6013	Health & Fitness	2014-07-09T21:10:52Z	None	[u'http://a2.mzstatic.com/us/r30/Purple6/v4/86/c7/69/86c76960-19b9-7e62-8628-15d71b905991/screen1136x1136.jpeg', u'http://a4.mzstatic.com/us/r30/Purple6/v4/a9/57/15/a95715e2-b20c-707e-828a-bebbf844831d/screen1136x1136.jpeg', u'http://a1.mzstatic.com/us/r30/Purple4/v4/bf/a5/44/bfa54429-2e24-7f75-f4b5-b3ed1e15a0c5/screen1136x1136.jpeg']	Healcode LLC	None	[u'iPodTouchFifthGen', u'iPadFourthGen', u'iPhone4', u'iPadThirdGen', u'iPadThirdGen4G', u'iPhone5', u'iPadFourthGen4G', u'iPadMini4G', u'iPhone-3GS', u'iPhone4S', u'iPad23G', u'iPhone5c', u'iPhone5s', u'iPadMini', u'iPad2Wifi', u'iPodTouchourthGen']	BEBE DC Organic Lifestyle	17+	BEBE DC Organic Lifestyle	https://itunes.apple.com/us/app/bebe-dc-organic-lifestyle/id891351102?mt=8&uo=4	0	0	4.0	software
871846226	527564762	App And Away Studios LLP	https://itunes.apple.com/us/artist/app-and-away-studios-llp/id527564762?uo=4	http://a1935.phobos.apple.com/us/r30/Purple3/v4/e7/c6/57/e7c65726-03e8-4ed5-9818-f1b93c0d7804/mzl.mvwssqym.png	http://a1935.phobos.apple.com/us/r30/Purple3/v4/e7/c6/57/e7c65726-03e8-4ed5-9818-f1b93c0d7804/mzl.mvwssqym.png	http://a1184.phobos.apple.com/us/r30/Purple3/v4/4c/d4/8e/4cd48ef8-b922-a1be-2bda-5c51a7eb41d6/Icon.png	4.0	5.0	com.ingeniusstudioscorp.KettlebellWomen	4+	USD	√ Join the kettlebell revolution and download today √\\Build muscle and shed fat with the most advanced kettlebell app on the market\Whether your a beginner or seasoned veteran...\This is the ONLY app you will ever need for your kettlebell workout!\\HERE'S WHAT YOU GET\====================\Features :\10 Beginner Exercises Free\Pre-Set workouts with 3 difficulty settings\Personal Coach with Voice …	[u'iosUniversal']	58580983	Free	[u'6013', u'6004']	[u'Health & Fitness', u'Sports']	[u'http://a4.mzstatic.com/us/r30/Purple/v4/33/a2/ab/33a2abc0-8104-a515-1684-9d827070f35a/screen480x480.jpeg', u'http://a4.mzstatic.com/us/r30/Purple4/v4/fc/4a/c1/fc4ac169-e084-b02d-b008-7e064f3611cc/screen480x480.jpeg', u'http://a5.mzstatic.com/us/r30/Purple2/v4/48/47/74/48477471-7337-42fa-2d0d-f585a475883d/screen480x480.jpeg', u'http://a2.mzstatic.com/us/r30/Purple4/v4/36/aa/86/36aa866e-2770-2d9…	False	software	[u'CA', u'CS', u'DA', u'NL', u'EN', u'FR', u'DE', u'IT', u'JA', u'KO', u'PL', u'PT', u'RU', u'ZH', u'SK', u'ES', u'SV', u'ZH']	0.0	6013	Health & Fitness	2014-05-13T14:43:30Z	improved UI	[u'http://a4.mzstatic.com/us/r30/Purple6/v4/6b/5f/43/6b5f4317-ad39-3fed-beff-25f947cf9e6e/screen1136x1136.jpeg', u'http://a3.mzstatic.com/us/r30/Purple/v4/7d/a5/19/7da51910-acb4-a331-dd46-9916b3a6c393/screen1136x1136.jpeg', u'http://a4.mzstatic.com/us/r30/Purple6/v4/f9/08/69/f90869bb-46e6-288a-df02-a3771f5cbd3e/screen1136x1136.jpeg', u'http://a5.mzstatic.com/us/r30/Purple2/v4/56/91/74/56917452-28…	App And Away Studios LLP	None	[u'iPodTouchourthGen', u'iPhone5c', u'iPadMini', u'iPadWifi', u'iPhone5', u'iPadFourthGen4G', u'iPad23G', u'iPodTouchThirdGen', u'iPad3G', u'iPadMini4G', u'iPhone5s', u'iPhone4S', u'iPhone4', u'iPhone-3GS', u'iPadThirdGen4G', u'iPad2Wifi', u'iPodTouchFifthGen', u'iPadFourthGen', u'iPadThirdGen']	Kettle-Bell Belly Fat Workout FREE - 10 Minute Dumbbell Exercises & Abs Burn-er for Losing Weight	4+	Kettle-Bell Belly Fat Workout FREE - 10 Minute Dumbbell Exercises & Abs Burn-er for Losing Weight	https://itunes.apple.com/us/app/kettle-bell-belly-fat-workout/id871846226?mt=8&uo=4	9	2	1.2	software
486032968	351703495	Aleksey Volkov	https://itunes.apple.com/us/artist/aleksey-volkov/id351703495?uo=4	http://a1969.phobos.apple.com/us/r30/Purple/d7/e2/ea/mzm.mutldrca.png	http://a1969.phobos.apple.com/us/r30/Purple/d7/e2/ea/mzm.mutldrca.png	http://a159.phobos.apple.com/us/r30/Purple/fc/35/b7/mzi.hngaefru.png	None	None	com.alekseyvolkov.excellentsalads	4+	USD	We offer you a great application which will help you to surprise your friends and relatives by cooking delicious salads.\These various salads are made of meat, vegetables, fruits, seafood, berries, mushrooms and sauces to them. There are both salads for holidays and everyday life.\This collection of recipes of famous salads with detailed descriotion of the process of cooking and illustrations is …	[]	5482504	Free	[u'6013', u'6012']	[u'Health & Fitness', u'Lifestyle']	[]	False	software	[u'EN']	0.0	6013	Health & Fitness	2011-12-08T20:26:37Z	None	[u'http://a1.mzstatic.com/us/r30/Purple/v4/dc/8a/71/dc8a71d4-3c8b-2ebe-45b2-d1fb2c650ad4/screen320x480.jpeg', u'http://a5.mzstatic.com/us/r30/Purple/v4/f8/ec/bf/f8ecbf66-553a-46e0-cbef-fc552f05ccb9/screen320x480.jpeg', u'http://a3.mzstatic.com/us/r30/Purple/v4/de/a2/4a/dea24a09-36fc-d7c4-a26d-442d948887c9/screen320x480.jpeg', u'http://a2.mzstatic.com/us/r30/Purple/v4/fe/2e/0f/fe2e0f7a-f53f-c68c-a…	Aleksey Volkov	None	[u'iPadFourthGen', u'iPad2Wifi', u'iPhone5', u'iPhone5s', u'iPadFourthGen4G', u'iPodTouchFifthGen', u'iPad3G', u'iPodTouchourthGen', u'iPodTouchThirdGen', u'iPadThirdGen4G', u'iPad23G', u'iPadWifi', u'iPhone-3GS', u'iPhone4', u'iPadThirdGen', u'iPadMini4G', u'iPadMini', u'iPhone5c', u'iPhone4S']	Excellent Salads	4+	Excellent Salads	https://itunes.apple.com/us/app/excellent-salads/id486032968?mt=8&uo=4	0	0	1.0	software
847611072	380939087	good News 4 Me	https://itunes.apple.com/us/artist/good-news-4-me/id380939087?uo=4	http://a1154.phobos.apple.com/us/r30/Purple4/v4/9f/e6/ca/9fe6ca6c-d4b1-47bd-67c4-29d0c327eda6/mzl.clewppas.png	http://a1154.phobos.apple.com/us/r30/Purple4/v4/9f/e6/ca/9fe6ca6c-d4b1-47bd-67c4-29d0c327eda6/mzl.clewppas.png	http://a1148.phobos.apple.com/us/r30/Purple2/v4/27/38/ae/2738aef9-71c4-9b13-9131-fdd5932f8017/icon-120.png	None	None	com.gn4me.NutriFitBalance	4+	USD	Nutrifit is your healthy choice of Midday Snacks and Energy Boosting Meals providing you with all the elements you need for a balanced diet. With a very tasteful selection of flavors, well studied nutrition profile, and a wide variety of cereal bars & cereals designed for different tastes, Nutrifit is a pleasure for everyone to enjoy along the day without feeling guilty about it.\\Download our Ap…	[u'iosUniversal']	14371836	Free	[u'6013', u'6012']	[u'Health & Fitness', u'Lifestyle']	[u'http://a3.mzstatic.com/us/r30/Purple/v4/25/14/98/25149837-418e-c22a-b253-e8f060c67b3e/screen480x480.jpeg', u'http://a1.mzstatic.com/us/r30/Purple4/v4/f3/be/0a/f3be0af4-60d7-3f75-8d6e-5b49b3b67cf0/screen480x480.jpeg', u'http://a1.mzstatic.com/us/r30/Purple/v4/3a/f4/ec/3af4ecd0-6a97-db68-dbd1-a2e139baa246/screen480x480.jpeg', u'http://a5.mzstatic.com/us/r30/Purple4/v4/0d/5e/13/0d5e13fa-ff52-03c5…	False	software	[u'EN']	0.0	6013	Health & Fitness	2014-04-01T12:02:55Z	update logic issues	[u'http://a4.mzstatic.com/us/r30/Purple2/v4/fc/af/e2/fcafe28a-81fd-70e1-f6b6-9f04ecaa7dc5/screen1136x1136.jpeg', u'http://a1.mzstatic.com/us/r30/Purple6/v4/64/5b/ef/645befc2-c889-1b8d-4b71-7e19e6c778fa/screen1136x1136.jpeg', u'http://a1.mzstatic.com/us/r30/Purple/v4/1f/db/83/1fdb8342-4b79-4846-30f6-deda0c94dc9d/screen1136x1136.jpeg', u'http://a4.mzstatic.com/us/r30/Purple6/v4/78/2c/dc/782cdced-b1…	Good News 4 Me - Games and Applications	None	[u'iPhone4S', u'iPodTouchFifthGen', u'iPhone5s', u'iPhone4', u'iPad23G', u'iPhone5', u'iPadMini4G', u'iPadFourthGen', u'iPad2Wifi', u'iPadMini', u'iPadFourthGen4G', u'iPadThirdGen4G', u'iPadThirdGen', u'iPhone5c']	NutriFit Balance	4+	NutriFit Balance	https://itunes.apple.com/us/app/nutrifit-balance/id847611072?mt=8&uo=4	0	0	2	software
318796816	305328809	Supernifty	https://itunes.apple.com/us/artist/supernifty/id305328809?uo=4	http://a497.phobos.apple.com/us/r30/Purple/f5/f4/96/mzi.zqvoqezz.png	http://a497.phobos.apple.com/us/r30/Purple/f5/f4/96/mzi.zqvoqezz.png	http://a1457.phobos.apple.com/us/r30/Purple/69/c1/07/mzi.mlttqorw.png	None	3.0	com.supernifty.CelebrityBMI	4+	USD	*** Celebrity BMI - now available as a FREE app! ***\\BMI (Body Mass Index) is an indicator of how healthy your weight is, given your height.\\Calculate your BMI and weight classification - whether you are healthy, underweight or overweight.\\Most interestingly, compare your own BMI to a variety of datasets - including average height and weight for boys and girls at each year, and for men and wom…	[]	119126	Free	[u'6013', u'6012']	[u'Health & Fitness', u'Lifestyle']	[]	False	software	[u'EN']	0.0	6013	Health & Fitness	2009-07-06T00:48:38Z	Upgraded for iAd and iOS4	[u'http://a3.mzstatic.com/us/r30/Purple/v4/39/8d/99/398d99f6-f66c-d28a-b95e-93839e7335e7/screen320x480.jpeg', u'http://a1.mzstatic.com/us/r30/Purple/v4/b7/9f/61/b79f6152-b306-6f1f-f007-0213893077d9/screen320x480.jpeg', u'http://a4.mzstatic.com/us/r30/Purple/v4/a4/31/d3/a431d3df-74dd-c034-8dc1-2af8839cbad4/screen320x480.jpeg', u'http://a4.mzstatic.com/us/r30/Purple/v4/67/f0/16/67f01625-fc74-ebe7-3…	Supernifty	http://www.supernifty.com.au/wiki/index.php?title=BMI_Calculator_iPhone	[u'iPadWifi', u'iPodTouchourthGen', u'iPadFourthGen', u'iPadFourthGen4G', u'iPhone4S', u'iPhone5s', u'iPadThirdGen', u'iPhone4', u'iPod-touch-with-mic', u'iPad23G', u'iPhone-3GS', u'iPadMini4G', u'iPadThirdGen4G', u'iPodTouchFifthGen', u'iPad2Wifi', u'iPhone5c', u'iPad3G', u'iPhone-3G', u'iPadMini', u'iPhone5', u'iPodTouchThirdGen']	Celebrity BMI	4+	Celebrity BMI	https://itunes.apple.com/us/app/celebrity-bmi/id318796816?mt=8&uo=4	0	1	1.2	software
427426634	427426637	Nuclear Gorilla Software	https://itunes.apple.com/us/artist/nuclear-gorilla-software/id427426637?uo=4	http://a774.phobos.apple.com/us/r30/Purple/v4/ee/83/18/ee8318b4-b826-8aa3-26c5-73fb7cbde38e/mzl.itetitwr.png	http://a774.phobos.apple.com/us/r30/Purple/v4/ee/83/18/ee8318b4-b826-8aa3-26c5-73fb7cbde38e/mzl.itetitwr.png	http://a1172.phobos.apple.com/us/r30/Purple/v4/d9/9e/11/d99e1154-f7ab-1c0d-5ef0-1875afebeac1/acicon.png	4.5	3.5	com.NuclearGorilla.AllergyCaddy	4+	USD	☞ ★ Allergy Caddy ★☜ -\\Featured in Men's Health Magazine and Yahoo! Health\\❖❖❖❖❖❖❖❖❖❖❖❖\The Food Allergy iPhone app for anyone with food allergies or those who care for children with food allergies. Allergy Caddy is a mobile iPhone/iPod Touch app for translating restaurant's allergen guides to your specific needs on the fly. Allergy Caddy is for those with food allergies to the top 10 Allergens…	[u'iosUniversal']	4093166	$1.99	[u'6013', u'6023']	[u'Health & Fitness', u'Food & Drink']	[u'http://a2.mzstatic.com/us/r30/Purple/v4/f6/99/db/f699dbbd-ca23-818d-a36b-25feaf46ec72/screen480x480.jpeg', u'http://a4.mzstatic.com/us/r30/Purple/v4/c0/23/6d/c0236d9e-cbfd-3a72-6210-7598f8587cd4/screen480x480.jpeg', u'http://a1.mzstatic.com/us/r30/Purple/v4/ee/a2/e9/eea2e9b8-5e4c-94e4-dcc3-53ab8d568210/screen480x480.jpeg', u'http://a4.mzstatic.com/us/r30/Purple/v4/c2/ac/5c/c2ac5c65-12b7-1123-e…	False	software	[u'EN', u'DE', u'SE', u'ES']	1.99	6013	Health & Fitness	2011-03-30T07:00:00Z	Bug Fixes	[u'http://a3.mzstatic.com/us/r30/Purple/v4/f6/56/83/f6568363-fe80-5625-a87b-b403351da1e6/screen1136x1136.jpeg', u'http://a2.mzstatic.com/us/r30/Purple/v4/d9/06/a3/d906a37d-a5ec-c827-9a3d-663df063a9de/screen1136x1136.jpeg', u'http://a1.mzstatic.com/us/r30/Purple/v4/e4/8c/6e/e48c6ea1-917c-6c5a-5d42-8035b65880bb/screen1136x1136.jpeg', u'http://a2.mzstatic.com/us/r30/Purple/v4/dd/b7/1a/ddb71acf-9a2d-…	Nuclear Gorilla Software, LLC	http://allergycaddy.com	[u'iPadWifi', u'iPad3G', u'iPadThirdGen', u'iPadFourthGen', u'iPadThirdGen4G', u'iPhone5c', u'iPadMini', u'iPhone-3GS', u'iPhone5s', u'iPhone4S', u'iPhone4', u'iPadFourthGen4G', u'iPodTouchFifthGen', u'iPadMini4G', u'iPhone5', u'iPodTouchourthGen', u'iPad23G', u'iPad2Wifi', u'iPodTouchThirdGen']	Allergy Caddy	4+	Allergy Caddy	https://itunes.apple.com/us/app/allergy-caddy/id427426634?mt=8&uo=4	24	5	2.02	software
570601280	570601283	Mindifi LLC	https://itunes.apple.com/us/artist/mindifi-llc/id570601283?uo=4	http://a1884.phobos.apple.com/us/r30/Purple4/v4/a0/48/6d/a0486de9-2490-9fde-e5ce-428f58fe6b0a/mzl.hwmkmemz.png	http://a1884.phobos.apple.com/us/r30/Purple4/v4/a0/48/6d/a0486de9-2490-9fde-e5ce-428f58fe6b0a/mzl.hwmkmemz.png	http://a946.phobos.apple.com/us/r30/Purple4/v4/07/f2/87/07f28791-167b-2125-066c-d480a225893c/icon.png	4.0	4.0	com.mindifi-weightloss	4+	USD	Celebrating over 2 Million Mindifi Listeners! \\Have you tried everything in the book to lose weight, yet end up in the same rut every time? We invite you into our specially designed hypnosis program, which tackles the first and foremost important road block… YOUR MIND. \\We encourage you to dive deep into the powerful subconscious of your mind that drives virtually all of your behavior. Take con…	[u'iosUniversal']	163536572	Free	[u'6013', u'6012']	[u'Health & Fitness', u'Lifestyle']	[u'http://a3.mzstatic.com/us/r30/Purple2/v4/f5/ed/33/f5ed33dc-b314-38ca-a121-5a307c0aaa5e/screen480x480.jpeg', u'http://a5.mzstatic.com/us/r30/Purple2/v4/04/05/80/04058027-2c3b-9f4b-aad9-d614e4e4a1ef/screen480x480.jpeg', u'http://a5.mzstatic.com/us/r30/Purple2/v4/8c/cc/58/8ccc586c-0169-a4cf-0b2b-19e52504cf88/screen480x480.jpeg', u'http://a3.mzstatic.com/us/r30/Purple2/v4/14/cf/e8/14cfe846-1fae-af…	False	software	[u'EN']	0.0	6013	Health & Fitness	2012-11-13T18:54:53Z	Various fixes	[u'http://a5.mzstatic.com/us/r30/Purple/v4/d0/f2/3c/d0f23c11-a95f-f635-b0b5-d509e7753d5d/screen320x320.jpeg', u'http://a5.mzstatic.com/us/r30/Purple2/v4/10/7e/45/107e458e-a0ce-012a-4bea-7ba65ed2a04b/screen320x320.jpeg', u'http://a5.mzstatic.com/us/r30/Purple2/v4/d2/7c/f3/d27cf374-dc91-4180-9ed4-0cda8ffb9b42/screen320x320.jpeg', u'http://a3.mzstatic.com/us/r30/Purple2/v4/64/bd/dd/64bdddab-3f98-bcd…	Mindifi LLC	http://Mindifi.com	[u'iPadFourthGen4G', u'iPadFourthGen', u'iPad2Wifi', u'iPhone4S', u'iPhone-3GS', u'iPodTouchThirdGen', u'iPadThirdGen', u'iPadWifi', u'iPodTouchourthGen', u'iPadMini', u'iPodTouchFifthGen', u'iPhone5', u'iPhone5c', u'iPhone5s', u'iPad23G', u'iPad3G', u'iPadMini4G', u'iPhone4', u'iPadThirdGen4G']	Weight Loss Hypnosis by Mindifi - Lose Fat with Better Health and Meditation	4+	Weight Loss Hypnosis by Mindifi - Lose Fat with Better Health and Meditation	https://itunes.apple.com/us/app/weight-loss-hypnosis-by-mindifi/id570601280?mt=8&uo=4	556	34	1.2	software
523587082	311394983	S&S	https://itunes.apple.com/us/artist/s-s/id311394983?uo=4	http://a1625.phobos.apple.com/us/r30/Purple/v4/dd/94/20/dd942074-553a-6dba-91e0-e4fb375daf42/tiNY2H3wc9zuoxmWZXgDzg-temp-upload.uixfgjco.png	http://a1625.phobos.apple.com/us/r30/Purple/v4/dd/94/20/dd942074-553a-6dba-91e0-e4fb375daf42/tiNY2H3wc9zuoxmWZXgDzg-temp-upload.uixfgjco.png	http://a1684.phobos.apple.com/us/r30/Purple/v4/5d/72/4f/5d724f46-d96c-b289-8be3-583e8cab4f53/icon.png	None	None	com.steven.PeriodTranker	9+	USD	This is a specially designed for adult female, It according to physiological characteristic designed to women. Especially for management of contraception, plan to get pregnant or Period not rule for services, It can forecast period of ovulation and safe period, It is an intimate diary for record important physiological parameters.\\------------------------------------\\Functions and features:\\1.…	[]	2753629	$1.99	[u'6013', u'6012']	[u'Health & Fitness', u'Lifestyle']	[]	False	software	[u'EN']	1.99	6013	Health & Fitness	2012-05-10T00:34:26Z	None	[u'http://a1.mzstatic.com/us/r30/Purple/v4/23/e6/1d/23e61d0d-f749-2cea-ade9-386e8a384410/screen320x480.jpeg', u'http://a3.mzstatic.com/us/r30/Purple/v4/4b/ae/d6/4baed65a-8feb-2985-1812-50c02bd9232b/screen320x480.jpeg', u'http://a3.mzstatic.com/us/r30/Purple/v4/88/c0/f7/88c0f708-ae5c-c67e-b118-5e7708d69d62/screen320x480.jpeg', u'http://a5.mzstatic.com/us/r30/Purple/v4/b1/49/b0/b149b099-0bfa-4bbc-d…	Dawei Sun	None	[u'iPhone-3G', u'iPadFourthGen', u'iPodTouchFifthGen', u'iPadWifi', u'iPadFourthGen4G', u'iPhone5', u'iPadThirdGen', u'iPadMini4G', u'iPad3G', u'iPadThirdGen4G', u'iPhone4', u'iPadMini', u'iPhone5c', u'iPodTouchourthGen', u'iPhone4S', u'iPhone5s', u'iPodTouchThirdGen', u'iPhone-3GS', u'iPod-touch-with-mic', u'iPad23G', u'iPad2Wifi']	Period Tranker	9+	Period Tranker	https://itunes.apple.com/us/app/period-tranker/id523587082?mt=8&uo=4	0	0	1.0.1	software
672256354	507466749	ZeitMobile.com	https://itunes.apple.com/us/artist/zeitmobile.com/id507466749?uo=4	http://a596.phobos.apple.com/us/r30/Purple6/v4/1b/7a/13/1b7a13ba-6c2a-46b9-f700-0f17749b61ef/mzl.qjkbbqco.png	http://a596.phobos.apple.com/us/r30/Purple6/v4/1b/7a/13/1b7a13ba-6c2a-46b9-f700-0f17749b61ef/mzl.qjkbbqco.png	http://a1196.phobos.apple.com/us/r30/Purple6/v4/cc/f8/90/ccf8907c-383e-9622-b3a1-8dfa6631f6a0/AppIcon57x57.png	None	None	com.zeitmobile.Smiling-Dog	4+	USD	Now you can check out our latest schedule in real-time and sign up for classes on the go. Login to see your schedule, membership information, visit and payments history, cancel a reservation, and even purchase your favorite services.	[u'iosUniversal']	11719902	Free	[u'6013']	[u'Health & Fitness']	[u'http://a2.mzstatic.com/us/r30/Purple6/v4/f8/62/48/f86248ca-709d-45cf-4d83-e71c846a097d/screen480x480.jpeg']	False	software	[u'EN']	0.0	6013	Health & Fitness	2013-07-12T18:43:12Z	- iPad support\- new design	[u'http://a3.mzstatic.com/us/r30/Purple4/v4/a8/e9/f8/a8e9f82f-129f-5b8b-0298-68ace6fc91cc/screen1136x1136.jpeg']	Zeitcode, LLC	None	[u'iPadFourthGen4G', u'iPadMini', u'iPhone4S', u'iPhone5c', u'iPhone5', u'iPad2Wifi', u'iPhone4', u'iPhone-3GS', u'iPadFourthGen', u'iPadMini4G', u'iPodTouchourthGen', u'iPad23G', u'iPhone5s', u'iPadThirdGen', u'iPodTouchFifthGen', u'iPadThirdGen4G']	Smiling Dog Wellness	4+	Smiling Dog Wellness	https://itunes.apple.com/us/app/smiling-dog-wellness/id672256354?mt=8&uo=4	0	0	4.0	software
468429333	336599885	runtastic	https://itunes.apple.com/us/artist/runtastic/id336599885?uo=4	http://a1211.phobos.apple.com/us/r30/Purple3/v4/d0/8f/40/d08f4021-4293-c08e-7533-0e1784a3b60f/mzl.dnzkcujw.png	http://a1211.phobos.apple.com/us/r30/Purple3/v4/d0/8f/40/d08f4021-4293-c08e-7533-0e1784a3b60f/mzl.dnzkcujw.png	http://a1187.phobos.apple.com/us/r30/Purple5/v4/df/ab/13/dfab13f9-24fa-4910-9666-b51c81566f77/icon_60x60_2x.png	4.5	4.5	com.runtastic.iphone.roadbike.pro	4+	USD	4.5+ Rating, TechCrunch, Mashable, NYTimes and others are raving about Runtastic... Find out why & download Runtastic Road Bike PRO today!\\Track your bicycle rides, races & training workouts with your iPhone turned cycling computer and trainer! The Runtastic Road Bike PRO app is your ideal biking companion with over 50 incredible features and user benefits! \\TOP APP FEATURES AND BENEFITS:\\- GP…	[]	24194564	$4.99	[u'6013', u'6004']	[u'Health & Fitness', u'Sports']	[]	False	software	[u'CS', u'NL', u'EN', u'FR', u'DE', u'IT', u'JA', u'KO', u'PL', u'PT', u'RU', u'ZH', u'ES', u'SV', u'TR']	4.99	6013	Health & Fitness	2011-10-21T04:12:20Z	- Optimized for the latest iOS\\Enjoy the latest version of our app! We look forward to your helpful reviews in the App Store!	[u'http://a4.mzstatic.com/us/r30/Purple/v4/d3/df/b2/d3dfb25b-6dd5-c547-56e5-17928daf4e70/screen322x572.jpeg', u'http://a2.mzstatic.com/us/r30/Purple2/v4/02/fa/f8/02faf830-a940-3c0f-3abf-f6df4fd09931/screen322x572.jpeg', u'http://a1.mzstatic.com/us/r30/Purple2/v4/63/f1/35/63f135f7-e393-f1eb-6f1b-fd53f8772fe6/screen322x572.jpeg', u'http://a2.mzstatic.com/us/r30/Purple4/v4/cd/f3/af/cdf3afef-66b7-9b0…	runtastic	http://www.runtastic.com/apps	[u'iPhone5s', u'iPadThirdGen', u'iPadMini', u'iPodTouchFifthGen', u'iPhone4S', u'iPadFourthGen', u'iPadFourthGen4G', u'iPhone4', u'iPad2Wifi', u'iPad23G', u'iPadMini4G', u'iPhone5c', u'iPadThirdGen4G', u'iPhone5']	Runtastic Road Bike PRO GPS Cycling Computer, Ride and Route Tracker	4+	Runtastic Road Bike PRO GPS Cycling Computer, Ride and Route Tracker	https://itunes.apple.com/us/app/runtastic-road-bike-pro-gps/id468429333?mt=8&uo=4	2758	190	3.1	software
454739501	371004371	Undabot d.o.o.	https://itunes.apple.com/us/artist/undabot-d.o.o./id371004371?uo=4	http://a454.phobos.apple.com/us/r30/Purple/8b/45/7c/mzl.fvtrphqn.png	http://a454.phobos.apple.com/us/r30/Purple/8b/45/7c/mzl.fvtrphqn.png	http://a1950.phobos.apple.com/us/r30/Purple/f7/93/9d/mzi.glakshzk.png	None	2.0	hr.infinum.vodomjer	4+	USD	Jana Vodomjer otkriva koliko je dnevno potrebno popiti vode s obzirom na\spol, tjelesnu težinu, starost, fizičku aktivnost, vanjske uvjete te\tijekom trudnoće i dojenja. Slijedeći jednostavne upute unijet ćeš\tražene podatke u Jana Vodomjer, a aplikacija će ti izračunati tvoju\dnevnu potrebu za vodom i upozoriti ako taj dan nisi popio dovoljno\tekućine.	[]	2545455	Free	[u'6013', u'6006']	[u'Health & Fitness', u'Reference']	[]	False	software	[u'EN']	0.0	6013	Health & Fitness	2011-08-09T17:47:44Z	* more precise water consumption calculations	[u'http://a3.mzstatic.com/us/r30/Purple/v4/3b/f3/2b/3bf32b41-cfd4-0865-1940-ebb5d274489d/screen320x480.jpeg', u'http://a2.mzstatic.com/us/r30/Purple/v4/31/e0/87/31e08796-f3ef-8c82-5d11-245db1f8e2c6/screen320x480.jpeg', u'http://a1.mzstatic.com/us/r30/Purple/v4/9a/23/59/9a235922-2723-4ca2-05f8-3bc3ddb53d9b/screen320x480.jpeg', u'http://a4.mzstatic.com/us/r30/Purple/v4/62/5f/81/625f81b3-e5c2-79e8-9…	Undabot d.o.o.	http://undabot.com	[u'iPhone4S', u'iPad3G', u'iPodTouchFifthGen', u'iPodTouchThirdGen', u'iPhone5', u'iPadWifi', u'iPadFourthGen4G', u'iPhone5c', u'iPadMini', u'iPod-touch', u'iPhone4', u'iPhone-3G', u'iPadThirdGen4G', u'iPad23G', u'iPadMini4G', u'iPhone5s', u'iPadFourthGen', u'iPad2Wifi', u'iPodTouchourthGen', u'iPod-touch-with-mic', u'iPhone-3GS', u'iPhone', u'iPadThirdGen']	Jana Vodomjer	4+	Jana Vodomjer	https://itunes.apple.com/us/app/jana-vodomjer/id454739501?mt=8&uo=4	0	1	1.0.2	software
820542733	820542736	Wheaton Sport Center	https://itunes.apple.com/us/artist/wheaton-sport-center/id820542736?uo=4	http://a784.phobos.apple.com/us/r30/Purple/v4/59/84/9a/59849aec-3971-348d-56f6-685a835f7289/mzl.oosxrwjf.jpg	http://a784.phobos.apple.com/us/r30/Purple/v4/59/84/9a/59849aec-3971-348d-56f6-685a835f7289/mzl.oosxrwjf.jpg	http://a887.phobos.apple.com/us/r30/Purple6/v4/0f/32/da/0f32daa3-d24d-107b-f147-1b024fd898d7/Icon.png	None	None	mobapp.at.wheatonsportcenter	4+	USD	Wheaton Sport Center. Your Neighborhood Club on your mobile! Check the Group Exercise Schedule, Group Ex weekly updates, Book a court, Membership statement. Keep current on what's happening in your club.	[u'iosUniversal']	15896588	Free	[u'6013', u'6004']	[u'Health & Fitness', u'Sports']	[u'http://a3.mzstatic.com/us/r30/Purple/v4/4d/ea/61/4dea61c7-d4af-603a-15b2-fb6a54355190/screen480x480.jpeg', u'http://a5.mzstatic.com/us/r30/Purple/v4/3a/c4/01/3ac401ea-877f-5f02-da91-dc784a60334a/screen480x480.jpeg', u'http://a2.mzstatic.com/us/r30/Purple/v4/f4/ae/53/f4ae53c6-afa0-c122-ce60-f8aea62656bf/screen480x480.jpeg']	False	software	[u'EN']	0.0	6013	Health & Fitness	2014-02-25T01:42:05Z	None	[u'http://a5.mzstatic.com/us/r30/Purple6/v4/f7/2a/90/f72a9031-ce0d-fe12-4fd5-08a043bda1b1/screen568x568.jpeg', u'http://a3.mzstatic.com/us/r30/Purple4/v4/40/58/02/40580267-4ae8-9930-0336-8235efab7505/screen568x568.jpeg', u'http://a4.mzstatic.com/us/r30/Purple4/v4/b1/d8/fd/b1d8fd07-b5fd-a9ab-76c7-bb76be281ada/screen568x568.jpeg']	Wheaton Oaks Sport Center, Inc	None	[u'iPadFourthGen4G', u'iPodTouchFifthGen', u'iPodTouchourthGen', u'iPadMini4G', u'iPadFourthGen', u'iPhone5', u'iPadWifi', u'iPad23G', u'iPhone4', u'iPad3G', u'iPhone4S', u'iPadMini', u'iPadThirdGen4G', u'iPhone5s', u'iPhone5c', u'iPad2Wifi', u'iPodTouchThirdGen', u'iPhone-3GS', u'iPadThirdGen']	Wheaton Sport Center	4+	Wheaton Sport Center	https://itunes.apple.com/us/app/wheaton-sport-center/id820542733?mt=8&uo=4	0	0	1.25.29.109	software
853926591	572552973	MD Phillips	https://itunes.apple.com/us/artist/md-phillips/id572552973?uo=4	http://a1828.phobos.apple.com/us/r30/Purple/v4/23/9d/50/239d504e-6a86-f90a-6462-ea5fc1795ba3/mzl.tsfnglik.png	http://a1828.phobos.apple.com/us/r30/Purple/v4/23/9d/50/239d504e-6a86-f90a-6462-ea5fc1795ba3/mzl.tsfnglik.png	http://a206.phobos.apple.com/us/r30/Purple/v4/f6/08/7b/f6087b25-f56d-0e43-3d87-265872d196af/AppIcon57x57.png	None	5.0	com.mdphillips.fobfree	4+	USD	Fatty on a Bike - Spandex Seal may be the greatest love story of all time! It also may be an impossible challenge to those not up to scratch.\\So, if you have any spandex related allergies or have any issues playing a game that will drive you crazy then this one is certainly not for you. \\This was my entry for Candy Jam 2014, viva Fatty viva!\\A final note, this gsme if full of acton, so don't b…	[u'iosUniversal']	43885499	Free	[u'6013', u'6014', u'7015', u'7016']	[u'Health & Fitness', u'Games', u'Simulation', u'Sports']	[u'http://a4.mzstatic.com/us/r30/Purple4/v4/bf/c8/e4/bfc8e455-c686-7b55-74a1-b71a035c92e4/screen480x480.jpeg', u'http://a5.mzstatic.com/us/r30/Purple2/v4/84/72/cc/8472ccdd-1946-8c21-d2fd-6f643f49d698/screen480x480.jpeg', u'http://a2.mzstatic.com/us/r30/Purple4/v4/17/ee/0a/17ee0a6a-c029-bbb0-0414-64c619f5b2cd/screen480x480.jpeg', u'http://a4.mzstatic.com/us/r30/Purple6/v4/b0/48/e5/b048e5f5-f004-9b…	False	software	[u'EN']	0.0	6013	Health & Fitness	2014-04-10T21:15:07Z	None	[u'http://a4.mzstatic.com/us/r30/Purple4/v4/a1/15/88/a11588b8-0333-071e-c0a8-4076e4aeee79/screen320x320.jpeg', u'http://a4.mzstatic.com/us/r30/Purple4/v4/24/02/7a/24027a9b-0667-ee7a-d850-aeebff68c276/screen320x320.jpeg', u'http://a2.mzstatic.com/us/r30/Purple/v4/79/e1/c9/79e1c9a1-04a3-b105-fd09-eae69d347adf/screen320x320.jpeg', u'http://a1.mzstatic.com/us/r30/Purple2/v4/c5/22/0d/c5220dbf-b747-b96…	MD Phillips	None	[u'iPadMini4G', u'iPhone5c', u'iPodTouchourthGen', u'iPadFourthGen', u'iPadThirdGen4G', u'iPhone5s', u'iPad2Wifi', u'iPhone4', u'iPad23G', u'iPadThirdGen', u'iPhone4S', u'iPadMini', u'iPad3G', u'iPadWifi', u'iPhone5', u'iPadFourthGen4G', u'iPodTouchFifthGen', u'iPodTouchThirdGen', u'iPhone-3GS']	Fatty on a Bike Free - Spandex Seal	4+	Fatty on a Bike Free - Spandex Seal	https://itunes.apple.com/us/app/fatty-on-bike-free-spandex/id853926591?mt=8&uo=4	0	1	1.0	software
608931943	599307574	Flemin	https://itunes.apple.com/us/artist/flemin/id599307574?uo=4	http://a861.phobos.apple.com/us/r30/Purple/v4/d9/90/33/d990333f-6876-f2b2-a4f4-29bf9466bc2a/mzl.zekxxjis.png	http://a861.phobos.apple.com/us/r30/Purple/v4/d9/90/33/d990333f-6876-f2b2-a4f4-29bf9466bc2a/mzl.zekxxjis.png	http://a761.phobos.apple.com/us/r30/Purple2/v4/e1/37/47/e1374758-1b02-9c80-3206-2618b94d1041/Icon.png	None	None	br.com.flemin.Carb---Calc	4+	USD	O MELHOR APP PARA DIABÉTICOS!\\Pessoas com Diabetes Tipo 1 ou dependentes de insulina não precisam mais ficar quebrando a cabeça para calcular quantas unidades de insulina precisam tomar. O Carb & Calc calcula a dosagem automaticamente para você, bastando apenas você selecionar quais alimentos deseja. O aplicativo permite ao usuário personalizá-lo, configurando quantas gramas de carboidratos cobr…	[u'iosUniversal']	4339543	$0.99	[u'6013', u'6023']	[u'Health & Fitness', u'Food & Drink']	[u'http://a3.mzstatic.com/us/r30/Purple/v4/f2/ad/44/f2ad44e0-761d-fb8f-6c55-85112401aceb/screen480x480.jpeg', u'http://a4.mzstatic.com/us/r30/Purple/v4/e5/cf/6d/e5cf6d27-3dcb-adcb-8fe5-6814e415a4aa/screen480x480.jpeg', u'http://a5.mzstatic.com/us/r30/Purple2/v4/57/d7/24/57d724c6-4b0c-a519-6b05-36e72aa801cc/screen480x480.jpeg', u'http://a1.mzstatic.com/us/r30/Purple/v4/f4/09/58/f4095882-d473-2972-…	False	software	[u'EN']	0.99	6013	Health & Fitness	2013-03-04T20:34:36Z	Agora o app fornece a quantidade de insulina a ser usada, no caso dos diabéticos. Seja por bomba de infusão ou por caneta.	[u'http://a3.mzstatic.com/us/r30/Purple/v4/f3/73/33/f3733389-baaf-5dff-ebe8-10b55fc5537a/screen1136x1136.jpeg', u'http://a5.mzstatic.com/us/r30/Purple2/v4/e5/e1/64/e5e1641a-0b1b-14a2-c937-4f2add5ba3e4/screen1136x1136.jpeg', u'http://a5.mzstatic.com/us/r30/Purple/v4/d4/1a/a0/d41aa0a9-e15d-f726-078d-03bb0aaebca0/screen1136x1136.jpeg', u'http://a3.mzstatic.com/us/r30/Purple2/v4/12/cb/14/12cb1408-80d…	CHVT Flemin Servicos em Inform?tica Ltda. - ME.	None	[u'iPadMini4G', u'iPhone5c', u'iPhone5s', u'iPadMini', u'iPodTouchourthGen', u'iPad23G', u'iPad2Wifi', u'iPhone4S', u'iPodTouchFifthGen', u'iPhone4', u'iPadFourthGen4G', u'iPhone5', u'iPadThirdGen4G', u'iPhone-3GS', u'iPadFourthGen', u'iPadThirdGen']	Calculadora de Carboidratos	4+	Calculadora de Carboidratos	https://itunes.apple.com/us/app/calculadora-de-carboidratos/id608931943?mt=8&uo=4	0	0	2.0	software
[truncated: 26,554 more rows]
