# Supplementary material for: mHealthApps: A Repository and Database of Mobile Health Apps
Source: JMIR Mhealth Uhealth. 2015 Mar 18;3(1):e28. doi: 10.2196/mhealth.4026 (PMC4382566; doi:10.2196/mhealth.4026)
Supplement: Supplementary file 3 [file mhealth_v3i1e28_app3.gz › AppStore_JP_Health & Fitness]

trackId	artistId	artistName	artistViewUrl	artworkUrl100	artworkUrl512	artworkUrl60	averageUserRating	averageUserRatingForCurrentVersion	bundleId	contentAdvisoryRating	currency	description	features	fileSizeBytes	formattedPrice	genreIds	genres	ipadScreenshotUrls	isGameCenterEnabled	kind	languageCodesISO2A	price	primaryGenreId	primaryGenreName	releaseDate	releaseNotes	screenshotUrls	sellerName	sellerUrl	supportedDevices	trackCensoredName	trackContentRating	trackName	trackViewUrl	userRatingCount	userRatingCountForCurrentVersion	version	wrapperType
451686057	392573456	AniMath	https://itunes.apple.com/jp/artist/animath/id392573456?uo=4	http://a1882.phobos.apple.com/us/r30/Purple/v4/98/b8/04/98b80422-9301-59da-c645-4c20474cfec6/mzl.dvyfmpda.png	http://a1882.phobos.apple.com/us/r30/Purple/v4/98/b8/04/98b80422-9301-59da-c645-4c20474cfec6/mzl.dvyfmpda.png	http://a1741.phobos.apple.com/us/r30/Purple/v4/5b/85/f1/5b85f1f6-4edf-e44b-08e4-e0f4cbe457bc/icon.png	None	None	com.animath.ergominder	4+	JPY	Healthy at the Office: ErgoMinder reminds you to perform micro-exercises at your office desk.\\If you are spending too much time at the office desk, you need reminders to stretch and exercise. ErgoMinder app helps to you to protect your wrists, eyes, neck, back and other parts of your body.\\======================\WHY ERGOMINDER?\======================\\Researches shows that up to 50% of employee…	[]	5883216	¥100	[u'6013', u'6000']	[u'\u30d8\u30eb\u30b9\u30b1\u30a2\uff0f\u30d5\u30a3\u30c3\u30c8\u30cd\u30b9', u'\u30d3\u30b8\u30cd\u30b9']	[]	False	software	[u'EN']	100.0	6013	Health & Fitness	2011-08-03T00:12:25Z	- When opening the app from alert - the app will show the same reminder\- Weekends On/Off option\- 30 min Reminder option\- Different reminders every day (fixed)\- Added New Reminders\- iOS5: remind about Notifications Center when adding first reminder	[u'http://a2.mzstatic.com/jp/r30/Purple/v4/38/01/06/380106d6-1e92-e913-d32c-6c4714d185d6/screen320x480.jpeg', u'http://a4.mzstatic.com/jp/r30/Purple/v4/b9/34/c7/b934c710-3bb8-71f7-0cd9-64ad7ff237bd/screen320x480.jpeg', u'http://a1.mzstatic.com/jp/r30/Purple/v4/bc/c9/9d/bcc99d40-dc83-6252-24ef-bd8b4a0557a3/screen320x480.jpeg', u'http://a4.mzstatic.com/jp/r30/Purple/v4/8f/62/55/8f6255d7-e1e5-f617-a…	Alex Kouznetsov	http://www.ergominder.com	[u'iPhone5c', u'iPadFourthGen4G', u'iPhone4', u'iPadMini', u'iPadMini4G', u'iPodTouchourthGen', u'iPad2Wifi', u'iPhone-3GS', u'iPhone-3G', u'iPhone5', u'iPadThirdGen4G', u'iPadFourthGen', u'iPadThirdGen', u'iPad23G', u'iPod-touch-with-mic', u'iPodTouchThirdGen', u'iPhone5s', u'iPadWifi', u'iPhone4S', u'iPad3G', u'iPodTouchFifthGen']	ErgoMinder	4+	ErgoMinder	https://itunes.apple.com/jp/app/ergominder/id451686057?mt=8&uo=4	0	0	1.15	software
907774487	484505330	Jigar Nathwani	https://itunes.apple.com/jp/artist/jigar-nathwani/id484505330?uo=4	http://a263.phobos.apple.com/us/r30/Purple3/v4/a1/9b/3b/a19b3be2-c613-061e-b636-c8a735a22751/mzl.mxifwnyz.png	http://a263.phobos.apple.com/us/r30/Purple3/v4/a1/9b/3b/a19b3be2-c613-061e-b636-c8a735a22751/mzl.mxifwnyz.png	http://a205.phobos.apple.com/us/r30/Purple3/v4/95/45/87/95458708-8480-d76c-7b30-7fb90d09b060/57.png	None	None	com.hit.parental	4+	JPY	Parenting Tips is a app which has covered tips related to minute details which is not easily available but must to know.Tips in this app has been researched by out team and have been consulted by many experts.We have tried to display content in pointer form for better understanding and avoided lengthy descriptions.\ \Some of the key tips for quick reference are:\1) Tips for 1 month Baby\2) How to…	[]	7711691	無料	[u'6013', u'6020']	[u'\u30d8\u30eb\u30b9\u30b1\u30a2\uff0f\u30d5\u30a3\u30c3\u30c8\u30cd\u30b9', u'\u30e1\u30c7\u30a3\u30ab\u30eb']	[]	False	software	[u'EN']	0.0	6013	Health & Fitness	2014-09-02T20:39:48Z	None	[u'http://a3.mzstatic.com/jp/r30/Purple4/v4/30/ce/8c/30ce8cf6-7d91-4f0b-a2e6-32d7ba453aef/screen1136x1136.jpeg', u'http://a2.mzstatic.com/jp/r30/Purple3/v4/10/02/22/10022295-0a94-2f68-409a-a889cbea1cc9/screen1136x1136.jpeg', u'http://a2.mzstatic.com/jp/r30/Purple4/v4/ff/c2/cd/ffc2cd08-2a8e-0b13-ee7a-646a2f3c6460/screen1136x1136.jpeg', u'http://a2.mzstatic.com/jp/r30/Purple4/v4/17/8e/96/178e968b-4…	Jigar Nathwani	None	[u'iPodTouchFifthGen', u'iPadFourthGen', u'iPhone5c', u'iPhone4', u'iPad23G', u'iPadFourthGen4G', u'iPhone5s', u'iPhone5', u'iPadThirdGen4G', u'iPad2Wifi', u'iPhone4S', u'iPadMini', u'iPadMini4G', u'iPadThirdGen']	Parental Tips	4+	Parental Tips	https://itunes.apple.com/jp/app/parental-tips/id907774487?mt=8&uo=4	0	0	1.0	software
307828432	307828435	Mobile Touch Apps	https://itunes.apple.com/jp/artist/mobile-touch-apps/id307828435?uo=4	http://a1745.phobos.apple.com/us/r30/Purple/02/7d/54/mzi.rcixfxtd.jpg	http://a1745.phobos.apple.com/us/r30/Purple/02/7d/54/mzi.rcixfxtd.jpg	http://a101.phobos.apple.com/us/r30/Purple/b8/a5/4a/mzi.ctahpiiq.png	None	None	com.yourcompany.iBPTouch	4+	JPY	IBPTouch is an application for the iPhone or iPod Touch that provides the user with an attractive and easy to use interface to track, chart, and report his or her blood pressure readings. Distinguishing features of IBPTouch are:\\* IBPTouch does not impose artificial constraints on the number of blood pressure readings that can be stored in the database.\\* IBPTouch supports multiple blood pressu…	[]	883142	¥100	[u'6013', u'6020']	[u'\u30d8\u30eb\u30b9\u30b1\u30a2\uff0f\u30d5\u30a3\u30c3\u30c8\u30cd\u30b9', u'\u30e1\u30c7\u30a3\u30ab\u30eb']	[]	False	software	[u'EN']	100.0	6013	Health & Fitness	2009-03-27T02:05:38Z	Version 1.6 fixes a bug unique to the iPhone 4 where pulse values were being over written in the history display.	[u'http://a5.mzstatic.com/jp/r30/Purple/v4/e4/09/24/e40924c9-0d54-f9c2-1be5-fa2c3211c005/screen320x480.jpeg', u'http://a2.mzstatic.com/jp/r30/Purple/v4/de/96/03/de960329-70e8-4b7a-6ba8-cadc1b30ecef/screen320x480.jpeg', u'http://a3.mzstatic.com/jp/r30/Purple/v4/ce/a1/a2/cea1a22c-d4b3-a098-f4a8-af1dd8ce8834/screen320x480.jpeg', u'http://a1.mzstatic.com/jp/r30/Purple/v4/e2/7f/9a/e27f9ace-49a3-8fb6-2…	Jim Collins	http://www.mobiletouchapps.com/index.iml/ibptouch	[u'iPhone4', u'iPod-touch-with-mic', u'iPad2Wifi', u'iPadThirdGen', u'iPadFourthGen4G', u'iPad3G', u'iPad23G', u'iPadWifi', u'iPhone5c', u'iPhone', u'iPhone5s', u'iPadMini4G', u'iPodTouchThirdGen', u'iPhone-3G', u'iPodTouchourthGen', u'iPod-touch', u'iPhone-3GS', u'iPhone4S', u'iPadThirdGen4G', u'iPadFourthGen', u'iPadMini', u'iPodTouchFifthGen', u'iPhone5']	IBPTouch - Blood Pressure Tracking and Reporting	4+	IBPTouch - Blood Pressure Tracking and Reporting	https://itunes.apple.com/jp/app/ibptouch-blood-pressure-tracking/id307828432?mt=8&uo=4	0	0	1.6	software
831795151	831795154	Groove	https://itunes.apple.com/jp/artist/groove/id831795154?uo=4	http://a1195.phobos.apple.com/us/r30/Purple3/v4/9c/b5/bc/9cb5bc40-4d7c-0428-2315-c55a4f3901d1/mzl.ndgkesap.png	http://a1195.phobos.apple.com/us/r30/Purple3/v4/9c/b5/bc/9cb5bc40-4d7c-0428-2315-c55a4f3901d1/mzl.ndgkesap.png	http://a1251.phobos.apple.com/us/r30/Purple1/v4/98/55/22/985522e2-a05e-8190-a428-71583ed8d8e1/icon.png	None	None	com.readytogroove.groove	9+	JPY	Groove is the period and fertility tracker you've been waiting for. This stunning app helps you track your cycles, naturally prevent pregnancy, or maximize your chances of getting pregnant. It gets more accurate over time and uses advanced algorithms to predict your next period. Take control of your fertility, your body, and your health with Groove.\\Here's what people are saying about Groove:\\"…	[]	10601664	無料	[u'6013', u'6020']	[u'\u30d8\u30eb\u30b9\u30b1\u30a2\uff0f\u30d5\u30a3\u30c3\u30c8\u30cd\u30b9', u'\u30e1\u30c7\u30a3\u30ab\u30eb']	[]	False	software	[u'EN', u'DE']	0.0	6013	Health & Fitness	2014-04-18T17:01:59Z	We fixed a bug that could cause charts not to show up on the stats page. We fixed a few other minor bugs, as well.\\We take feedback very seriously, so please keep sending us feedback to help us improve Groove! If you appreciate all our hard work, please consider leaving us a review in the App Store to help others find us.	[u'http://a4.mzstatic.com/jp/r30/Purple3/v4/e9/7b/ee/e97bee2a-b082-0c97-602b-df55e7cec073/screen1136x1136.jpeg', u'http://a4.mzstatic.com/jp/r30/Purple3/v4/b9/ea/d3/b9ead363-462f-ab3c-928c-7823d2a36ac3/screen1136x1136.jpeg', u'http://a2.mzstatic.com/jp/r30/Purple1/v4/1a/2f/c1/1a2fc184-8051-1ecc-44ed-b299ce4d1e14/screen1136x1136.jpeg', u'http://a3.mzstatic.com/jp/r30/Purple1/v4/8e/89/8a/8e898a54-0…	Groove, LLC	None	[u'iPadThirdGen', u'iPhone4S', u'iPhone5c', u'iPhone5', u'iPhone4', u'iPadMini', u'iPadFourthGen4G', u'iPad23G', u'iPadThirdGen4G', u'iPad2Wifi', u'iPodTouchFifthGen', u'iPadMini4G', u'iPhone5s', u'iPadFourthGen']	Groove - Period & Fertility Tracker	9+	Groove - Period & Fertility Tracker	https://itunes.apple.com/jp/app/groove-period-fertility-tracker/id831795151?mt=8&uo=4	0	0	1.4.4	software
511168862	504153783	JimWareLLC	https://itunes.apple.com/jp/artist/jimwarellc/id504153783?uo=4	http://a738.phobos.apple.com/us/r30/Purple/v4/d1/da/a3/d1daa3be-cc7d-6174-909a-7db7f9f09e56/mzl.qwxvccpy.png	http://a738.phobos.apple.com/us/r30/Purple/v4/d1/da/a3/d1daa3be-cc7d-6174-909a-7db7f9f09e56/mzl.qwxvccpy.png	http://a857.phobos.apple.com/us/r30/Purple/v4/d9/cf/32/d9cf32d3-6ddb-51e1-a0ba-6ebdab74e80d/AppIcon-RJL57x57.png	None	None	com.jimwarellc.RunnersJournalLite	4+	JPY	Use this app to keep track of your runs and how you felt. Each time you submit a new run, it gets added to your total distance to date and averages your pace per week, month, and overall. This allows you to track your overall progress in an easy to use and light weight tool.\ \TRAIN\Getting ready for your marathon or just a 5K? Record your distances and time, Runner’s Journal will automatically c…	[]	11280224	無料	[u'6013', u'6004']	[u'\u30d8\u30eb\u30b9\u30b1\u30a2\uff0f\u30d5\u30a3\u30c3\u30c8\u30cd\u30b9', u'\u30b9\u30dd\u30fc\u30c4']	[]	False	software	[u'EN']	0.0	6013	Health & Fitness	2012-03-23T21:43:28Z	Enabled web sync features.	[u'http://a5.mzstatic.com/jp/r30/Purple/v4/ff/dc/93/ffdc9311-f996-e5f2-2199-56fe7da34c3b/screen1136x1136.jpeg', u'http://a5.mzstatic.com/jp/r30/Purple/v4/f5/60/59/f560590c-dddd-a61e-62a4-807315921daa/screen1136x1136.jpeg', u'http://a4.mzstatic.com/jp/r30/Purple/v4/f0/b1/09/f0b10937-ca2c-9e7a-dc16-7379e0416d62/screen1136x1136.jpeg', u'http://a1.mzstatic.com/jp/r30/Purple/v4/ea/b6/20/eab620bb-44bf-…	Jimware	http://jimwarellc.com/apps/	[u'iPhone5', u'iPadFourthGen', u'iPhone5c', u'iPad2Wifi', u'iPodTouchFifthGen', u'iPhone5s', u'iPadMini4G', u'iPadFourthGen4G', u'iPadThirdGen4G', u'iPad23G', u'iPadMini', u'iPadThirdGen', u'iPhone4S', u'iPhone4']	Runner's Journal Lite	4+	Runner's Journal Lite	https://itunes.apple.com/jp/app/runners-journal-lite/id511168862?mt=8&uo=4	0	0	4.1.0	software
372197927	304923371	JAZ Games	https://itunes.apple.com/jp/artist/jaz-games/id304923371?uo=4	http://a1791.phobos.apple.com/us/r30/Purple/36/89/16/mzl.ycrrxvqo.jpg	http://a1791.phobos.apple.com/us/r30/Purple/36/89/16/mzl.ycrrxvqo.jpg	http://a1397.phobos.apple.com/us/r30/Purple/ad/f1/e2/mzl.ulougugn.png	None	None	com.jazgames.CaloCalc	4+	JPY	Why spend huge sums of money on complicated heart monitors when all you need is this handy little app?\\Most devices that count your calories while you work out require you to wear a cumbersome strap that gets in the way or needs to be constantly readjusted. Even the "strapless" watches are too tight and inconvenient during your exercise regime. Ever tried doing push-ups with a watch on? \\But no…	[]	999516	¥100	[u'6013', u'6004']	[u'\u30d8\u30eb\u30b9\u30b1\u30a2\uff0f\u30d5\u30a3\u30c3\u30c8\u30cd\u30b9', u'\u30b9\u30dd\u30fc\u30c4']	[]	False	software	[u'EN']	100.0	6013	Health & Fitness	2010-05-19T01:42:10Z	None	[u'http://a2.mzstatic.com/jp/r30/Purple/v4/44/08/ef/4408efdd-2055-2dc7-8b3d-48d2709d36d1/screen320x480.jpeg', u'http://a4.mzstatic.com/jp/r30/Purple/v4/20/ca/1e/20ca1e38-2580-9110-2697-138bba0e2215/screen320x480.jpeg', u'http://a3.mzstatic.com/jp/r30/Purple/v4/4e/34/5c/4e345c95-bc77-cf80-a627-1574937b5e01/screen320x480.jpeg']	John Plaxco	http://jazgames.com/calocalc/	[u'iPadFourthGen4G', u'iPhone5', u'iPhone4S', u'iPodTouchFifthGen', u'iPadMini4G', u'iPad3G', u'iPhone-3G', u'iPhone-3GS', u'iPadThirdGen4G', u'iPadWifi', u'iPadFourthGen', u'iPodTouchThirdGen', u'iPad23G', u'iPhone5c', u'iPhone4', u'iPod-touch', u'iPad2Wifi', u'iPhone', u'iPadMini', u'iPhone5s', u'iPodTouchourthGen', u'iPod-touch-with-mic', u'iPadThirdGen']	CaloCalc	4+	CaloCalc	https://itunes.apple.com/jp/app/calocalc/id372197927?mt=8&uo=4	0	0	1.0	software
722633958	560251321	Enigma Systems, LLC	https://itunes.apple.com/jp/artist/enigma-systems-llc/id560251321?uo=4	http://a108.phobos.apple.com/us/r30/Purple4/v4/84/ff/5a/84ff5a41-4337-1193-52f2-25c8699e10eb/mzl.hhqvshpl.png	http://a108.phobos.apple.com/us/r30/Purple4/v4/84/ff/5a/84ff5a41-4337-1193-52f2-25c8699e10eb/mzl.hhqvshpl.png	http://a1361.phobos.apple.com/us/r30/Purple/v4/8b/27/aa/8b27aab6-b1b1-51de-fc17-3dc68fc364d4/appicon.png	None	None	com.JackWhitley.CapeFearNaturals	4+	JPY	Cape Fear Naturals is a leading provider in all natural vitamins and supplements to help better your health. We offer great discounts, online ordering and more to users of this app. We also ship our product internationally! Get healthy today and start using our app.	[]	9561368	無料	[u'6013', u'6006']	[u'\u30d8\u30eb\u30b9\u30b1\u30a2\uff0f\u30d5\u30a3\u30c3\u30c8\u30cd\u30b9', u'\u8f9e\u66f8\uff0f\u8f9e\u5178\uff0f\u305d\u306e\u4ed6']	[]	False	software	[u'EN', u'JA']	0.0	6013	Health & Fitness	2013-10-16T07:58:12Z	Updated Specials	[u'http://a2.mzstatic.com/jp/r30/Purple4/v4/f9/c2/1f/f9c21f70-84bb-30cb-d46c-5acda4dab7eb/screen568x568.jpeg']	Enigma Systems, LLC (NC)	http://www.capefearnaturals.com	[u'iPodTouchourthGen', u'iPhone5s', u'iPadFourthGen', u'iPadFourthGen4G', u'iPhone5c', u'iPadMini', u'iPhone5', u'iPhone4S', u'iPad2Wifi', u'iPadMini4G', u'iPadThirdGen4G', u'iPadThirdGen', u'iPhone4', u'iPad23G', u'iPodTouchFifthGen', u'iPhone-3GS']	Cape Fear Naturals	4+	Cape Fear Naturals	https://itunes.apple.com/jp/app/cape-fear-naturals/id722633958?mt=8&uo=4	0	0	1.2.0	software
598217338	435122247	WakeAPP.it	https://itunes.apple.com/jp/artist/wakeapp.it/id435122247?uo=4	http://a1822.phobos.apple.com/us/r30/Purple2/v4/61/97/70/6197704a-87bd-a06a-ea17-cd6c57393ec1/mzl.azxrcbiy.png	http://a1822.phobos.apple.com/us/r30/Purple2/v4/61/97/70/6197704a-87bd-a06a-ea17-cd6c57393ec1/mzl.azxrcbiy.png	http://a1099.phobos.apple.com/us/r30/Purple2/v4/ca/ab/d7/caabd72b-867f-8783-0bba-3e38923ae39b/icon57.png	None	None	it.wakeapp.Acqua-Sapone	4+	JPY	Acqua & Sapone – Le nostre offerte Oltre la Convenienza\\ \\Presente sul mercato dal 1992, Acqua & Sapone con oltre 700 negozi distribuiti su tutto il territorio nazionale è la piu' grande catena della bellezza e dell'igiene.\\ \\Da oggi con la nostra App potrai consultare in ogni momento gli articoli in offerta ed avere in anteprima le date dei nostri eventi promozionali.\\Inoltre, potrai indivi…	[]	4804191	無料	[u'6013', u'6012']	[u'\u30d8\u30eb\u30b9\u30b1\u30a2\uff0f\u30d5\u30a3\u30c3\u30c8\u30cd\u30b9', u'\u30e9\u30a4\u30d5\u30b9\u30bf\u30a4\u30eb']	[]	False	software	[u'IT']	0.0	6013	Health & Fitness	2013-02-05T23:20:39Z	- Nuova Gestione Omaggi\- Bug Fix Generale	[u'http://a3.mzstatic.com/jp/r30/Purple/v4/d3/49/d0/d349d047-eb1e-8a0a-94fd-321db0997c1f/screen320x480.jpeg', u'http://a2.mzstatic.com/jp/r30/Purple/v4/e8/6e/3c/e86e3ce9-34c8-77cb-bdfe-9240ee032588/screen320x480.jpeg', u'http://a3.mzstatic.com/jp/r30/Purple/v4/ee/78/59/ee7859e3-2176-b5c6-733d-842f11866505/screen320x480.jpeg', u'http://a3.mzstatic.com/jp/r30/Purple2/v4/96/73/9e/96739ecc-c268-c568-…	Andrea Giacomini	None	[u'iPhone4', u'iPhone5', u'iPadThirdGen4G', u'iPadMini4G', u'iPodTouchFifthGen', u'iPodTouchourthGen', u'iPad3G', u'iPhone-3GS', u'iPadMini', u'iPad2Wifi', u'iPadWifi', u'iPhone5c', u'iPadFourthGen', u'iPhone4S', u'iPadFourthGen4G', u'iPadThirdGen', u'iPodTouchThirdGen', u'iPad23G', u'iPhone5s']	A&S	4+	A&S	https://itunes.apple.com/jp/app/a-s/id598217338?mt=8&uo=4	0	0	1.0.1	software
466314220	408191168	Matthias Korte	https://itunes.apple.com/jp/artist/matthias-korte/id408191168?uo=4	http://a1918.phobos.apple.com/us/r30/Purple/33/23/23/mzl.zhhyulcs.png	http://a1918.phobos.apple.com/us/r30/Purple/33/23/23/mzl.zhhyulcs.png	http://a1667.phobos.apple.com/us/r30/Purple/2b/02/5e/mzi.mbeljbdv.png	None	None	de.matthiaskorte.alkoholiker	12+	JPY	Mit diesem Test können Sie Ihren Alkoholkonsum prüfen. Wählen Sie dazu Ihr Geschlecht und beantworten Sie möglichst ehrlich die folgenden Fragen.	[]	69463	¥100	[u'6013', u'6016']	[u'\u30d8\u30eb\u30b9\u30b1\u30a2\uff0f\u30d5\u30a3\u30c3\u30c8\u30cd\u30b9', u'\u30a8\u30f3\u30bf\u30fc\u30c6\u30a4\u30f3\u30e1\u30f3\u30c8']	[]	False	software	[u'EN']	100.0	6013	Health & Fitness	2011-09-22T22:17:47Z	None	[u'http://a1.mzstatic.com/jp/r30/Purple/v4/68/dd/d8/68ddd8f8-0165-13b2-26f7-67c99bffc76a/screen320x480.jpeg', u'http://a3.mzstatic.com/jp/r30/Purple/v4/34/e3/be/34e3be55-7795-833f-53ff-35bebb87fa32/screen320x480.jpeg', u'http://a1.mzstatic.com/jp/r30/Purple/v4/8e/88/33/8e8833ab-a697-e96e-bf29-314c56e4b89f/screen320x480.jpeg', u'http://a3.mzstatic.com/jp/r30/Purple/v4/34/ea/ee/34eaee69-2824-33f4-e…	Matthias Korte	None	[u'iPhone4', u'iPad3G', u'iPod-touch', u'iPhone5c', u'iPad2Wifi', u'iPhone4S', u'iPodTouchFifthGen', u'iPod-touch-with-mic', u'iPhone', u'iPhone-3G', u'iPhone5s', u'iPad23G', u'iPhone-3GS', u'iPadFourthGen', u'iPadThirdGen', u'iPodTouchourthGen', u'iPadThirdGen4G', u'iPadWifi', u'iPadMini', u'iPhone5', u'iPadMini4G', u'iPodTouchThirdGen', u'iPadFourthGen4G']	Alkoholiker	12+	Alkoholiker	https://itunes.apple.com/jp/app/alkoholiker/id466314220?mt=8&uo=4	0	0	1.0	software
558205803	443246703	Storeboughtmilk LLC	https://itunes.apple.com/jp/artist/storeboughtmilk-llc/id443246703?uo=4	http://a718.phobos.apple.com/us/r30/Purple/v4/a9/29/e6/a929e67d-b030-6433-d137-03f994e936e1/mzm.uumjuulu.png	http://a718.phobos.apple.com/us/r30/Purple/v4/a9/29/e6/a929e67d-b030-6433-d137-03f994e936e1/mzm.uumjuulu.png	http://a1436.phobos.apple.com/us/r30/Purple/v4/47/96/98/47969859-7c32-cb97-0fd6-903e5627d053/57.png	None	None	com.storeboughtmilk.medicfree	4+	JPY	The WORLDS LARGEST collection on military medical books can now be downloaded for FREE!\\These are the books used by todays HEROs in combat to SAVE LIVES. \\SPECIAL THANKS TO ALL THE MEDICS THAT SUBMITTED SUGESTIONS TO US!!! \\Are you Prepared to SAVE A LIFE if you have to???? \\\This app requires NO extra purchases!!!! Unless you want to get the PRO version.\\Military Medic is a collection of Mi…	[u'iosUniversal']	18318938	無料	[u'6013', u'6012']	[u'\u30d8\u30eb\u30b9\u30b1\u30a2\uff0f\u30d5\u30a3\u30c3\u30c8\u30cd\u30b9', u'\u30e9\u30a4\u30d5\u30b9\u30bf\u30a4\u30eb']	[u'http://a5.mzstatic.com/jp/r30/Purple/v4/05/5d/c5/055dc554-23d4-995b-bba7-4c966f648893/screen480x480.jpeg']	False	software	[u'EN']	0.0	6013	Health & Fitness	2012-09-10T23:36:47Z	None	[u'http://a3.mzstatic.com/jp/r30/Purple/v4/6d/43/48/6d43482c-c285-623e-7c17-2201816122c1/screen320x480.jpeg', u'http://a1.mzstatic.com/jp/r30/Purple/v4/35/c5/59/35c5599f-0cb6-73c3-7c07-116cd8479456/screen320x480.jpeg', u'http://a1.mzstatic.com/jp/r30/Purple/v4/11/6e/13/116e13e7-2907-56b2-7825-1cb2bcf7bf2e/screen320x480.jpeg', u'http://a2.mzstatic.com/jp/r30/Purple/v4/ac/02/5f/ac025faf-cdd2-f3a1-e…	Storeboughtmilk LLC	None	[u'iPhone5s', u'iPadFourthGen4G', u'iPhone4', u'iPhone4S', u'iPadFourthGen', u'iPodTouchFifthGen', u'iPad23G', u'iPadThirdGen4G', u'iPodTouchThirdGen', u'iPadMini4G', u'iPodTouchourthGen', u'iPadThirdGen', u'iPad3G', u'iPad2Wifi', u'iPadWifi', u'iPhone5', u'iPhone5c', u'iPhone-3GS', u'iPadMini']	Military Medic Book Collection Free	4+	Military Medic Book Collection Free	https://itunes.apple.com/jp/app/military-medic-book-collection/id558205803?mt=8&uo=4	0	0	1.0	software
838896895	838896898	Sebastien Noel	https://itunes.apple.com/jp/artist/sebastien-noel/id838896898?uo=4	http://a777.phobos.apple.com/us/r30/Purple/v4/d6/85/b1/d685b1ea-e6c8-503e-8bc3-f3af912a11ec/mzl.hczizhfw.png	http://a777.phobos.apple.com/us/r30/Purple/v4/d6/85/b1/d685b1ea-e6c8-503e-8bc3-f3af912a11ec/mzl.hczizhfw.png	http://a1803.phobos.apple.com/us/r30/Purple/v4/c3/c7/78/c3c778f4-3f74-64a9-c14b-54087d1ea222/Icon.png	None	None	mobapp.at.PaleoLeap	4+	JPY	This is the official app to stay up to date with everything Paleo Leap.\\The latest news, recipes and information at your fingertips on your mobile device.\\Kick-start your Paleo diet journey with all the information you need and tons of delicious recipes to help you achieve your full health potential.	[u'iosUniversal']	16524088	無料	[u'6013']	[u'\u30d8\u30eb\u30b9\u30b1\u30a2\uff0f\u30d5\u30a3\u30c3\u30c8\u30cd\u30b9']	[u'http://a5.mzstatic.com/jp/r30/Purple/v4/fc/ad/1d/fcad1dfc-71e6-cb9c-03da-1d8d90f158e7/screen480x480.jpeg', u'http://a3.mzstatic.com/jp/r30/Purple/v4/ed/2f/15/ed2f1573-f820-0acf-873d-feed33bad2fa/screen480x480.jpeg']	False	software	[u'EN']	0.0	6013	Health & Fitness	2014-03-19T01:45:21Z	None	[u'http://a1.mzstatic.com/jp/r30/Purple/v4/e4/e8/e6/e4e8e681-b08f-f4b9-8583-d3311defa08f/screen1136x1136.jpeg', u'http://a1.mzstatic.com/jp/r30/Purple/v4/c8/cc/1c/c8cc1c97-fd89-9087-68cf-d5dbfc85df9c/screen1136x1136.jpeg']	Sebastien Noel	None	[u'iPhone4', u'iPad23G', u'iPad3G', u'iPadFourthGen4G', u'iPadWifi', u'iPadFourthGen', u'iPadMini4G', u'iPhone5', u'iPad2Wifi', u'iPodTouchThirdGen', u'iPhone5s', u'iPodTouchourthGen', u'iPodTouchFifthGen', u'iPadThirdGen4G', u'iPadMini', u'iPhone5c', u'iPhone4S', u'iPadThirdGen', u'iPhone-3GS']	Paleo Leap	4+	Paleo Leap	https://itunes.apple.com/jp/app/paleo-leap/id838896895?mt=8&uo=4	0	0	1.34.34.92	software
598137511	542898284	Jaime Portal Luchini	https://itunes.apple.com/jp/artist/jaime-portal-luchini/id542898284?uo=4	http://a1934.phobos.apple.com/us/r30/Purple/v4/f8/42/3a/f8423a6d-bfc7-e489-a5b6-b860263249e9/mzl.zcnqoutd.jpg	http://a1934.phobos.apple.com/us/r30/Purple/v4/f8/42/3a/f8423a6d-bfc7-e489-a5b6-b860263249e9/mzl.zcnqoutd.jpg	http://a1660.phobos.apple.com/us/r30/Purple/v4/c6/71/c4/c671c40c-6097-af8b-2202-458c72c31fff/icon.png	None	None	com.suonnica.wingchunsiulimtao	9+	JPY	Wing Chun Siu Lim Tao Pro is the most complete and didactic app, packed with lessons on how to practice the first form of this efficient, effective and unique self-defense martial art.\\The complete form is displayed in easy to understand step-by-step graphics, with tons of images displayed in both daytime and x-ray vision views. This guides you through the entire process.\\A video demonstration …	[u'iosUniversal']	17472348	¥300	[u'6013', u'6004']	[u'\u30d8\u30eb\u30b9\u30b1\u30a2\uff0f\u30d5\u30a3\u30c3\u30c8\u30cd\u30b9', u'\u30b9\u30dd\u30fc\u30c4']	[u'http://a5.mzstatic.com/jp/r30/Purple2/v4/7f/1a/29/7f1a2994-6f2d-28e6-7adb-be17bdb919d7/screen480x480.jpeg', u'http://a1.mzstatic.com/jp/r30/Purple2/v4/c4/4d/f3/c44df305-ae16-8548-ddbd-d1a50ac375be/screen480x480.jpeg', u'http://a3.mzstatic.com/jp/r30/Purple2/v4/98/d6/87/98d6873b-73c2-cc55-2749-3bf4a6b2d268/screen480x480.jpeg', u'http://a1.mzstatic.com/jp/r30/Purple/v4/f3/17/ea/f317eaee-6cad-9e8…	False	software	[u'EN', u'DE', u'SE', u'ES']	300.0	6013	Health & Fitness	2013-02-05T23:20:45Z	None	[u'http://a5.mzstatic.com/jp/r30/Purple2/v4/16/b0/87/16b08736-02f0-19fd-fb52-caa22a71cb83/screen320x480.jpeg', u'http://a1.mzstatic.com/jp/r30/Purple/v4/c5/e0/c2/c5e0c273-b9a8-986c-0d7f-7d8a39f1d895/screen320x480.jpeg', u'http://a2.mzstatic.com/jp/r30/Purple2/v4/71/a6/6f/71a66f95-bbff-5f33-5bcb-59a85e5e33f2/screen320x480.jpeg', u'http://a1.mzstatic.com/jp/r30/Purple2/v4/1c/6d/d9/1c6dd9bb-8186-0c5…	Jaime Portal Luchini	None	[u'iPodTouchourthGen', u'iPodTouchFifthGen', u'iPhone-3GS', u'iPad2Wifi', u'iPadThirdGen', u'iPhone5c', u'iPhone4', u'iPhone5s', u'iPadThirdGen4G', u'iPodTouchThirdGen', u'iPadWifi', u'iPadFourthGen4G', u'iPadMini', u'iPhone4S', u'iPadFourthGen', u'iPad3G', u'iPad23G', u'iPadMini4G', u'iPhone5']	Wing Chun Siu Lim Tao	9+	Wing Chun Siu Lim Tao	https://itunes.apple.com/jp/app/wing-chun-siu-lim-tao/id598137511?mt=8&uo=4	0	0	1.0	software
534376979	507466749	ZeitMobile.com	https://itunes.apple.com/jp/artist/zeitmobile.com/id507466749?uo=4	http://a1058.phobos.apple.com/us/r30/Purple/v4/bd/12/13/bd1213a1-1f01-9bcb-5157-2449de66f5fb/mzl.lcjmemyx.png	http://a1058.phobos.apple.com/us/r30/Purple/v4/bd/12/13/bd1213a1-1f01-9bcb-5157-2449de66f5fb/mzl.lcjmemyx.png	http://a830.phobos.apple.com/us/r30/Purple4/v4/49/94/d6/4994d67a-e70a-9444-b5e7-82105f42fc96/AppIcon57x57.png	None	None	com.zeitmobile.Vixen-Fit	4+	JPY	With the Vixen Fitness schedule app, you can quickly access the class schedule with your mobile phone, sign-up for classes as well as schedule classes. \\At Vixen Fitness it is our goal to offer a fun and exciting environment for woman of all shapes and sizes to tone their bodies and build their self esteem. Our club is actually YOUR club and it’s our intention to build this company by listening …	[u'iosUniversal']	10773267	無料	[u'6013']	[u'\u30d8\u30eb\u30b9\u30b1\u30a2\uff0f\u30d5\u30a3\u30c3\u30c8\u30cd\u30b9']	[u'http://a5.mzstatic.com/jp/r30/Purple4/v4/64/b4/76/64b476d1-5fde-4ef0-aa3c-f0ed1ffc4f4d/screen480x480.jpeg']	False	software	[u'EN']	0.0	6013	Health & Fitness	2012-06-14T19:56:07Z	- iPad support\- new design	[u'http://a1.mzstatic.com/jp/r30/Purple4/v4/cd/49/da/cd49da5a-b9f9-957c-3103-f63c8b0c2e0e/screen1136x1136.jpeg']	Zeitcode, LLC	None	[u'iPhone5s', u'iPadMini', u'iPhone4S', u'iPhone5c', u'iPadThirdGen', u'iPadThirdGen4G', u'iPodTouchourthGen', u'iPadFourthGen4G', u'iPhone5', u'iPhone4', u'iPadFourthGen', u'iPodTouchFifthGen', u'iPad2Wifi', u'iPad23G', u'iPhone-3GS', u'iPadMini4G']	Vixen Fitness	4+	Vixen Fitness	https://itunes.apple.com/jp/app/vixen-fitness/id534376979?mt=8&uo=4	0	0	4.0	software
591602686	471693042	Mark Patrick Media	https://itunes.apple.com/jp/artist/mark-patrick-media/id471693042?uo=4	http://a5.phobos.apple.com/us/r30/Purple/v4/69/ef/4c/69ef4c59-321d-bba9-71c0-41076990e653/mzl.rtikijaq.jpg	http://a5.phobos.apple.com/us/r30/Purple/v4/69/ef/4c/69ef4c59-321d-bba9-71c0-41076990e653/mzl.rtikijaq.jpg	http://a1269.phobos.apple.com/us/r30/Purple/v4/34/60/ab/3460abcd-7172-32b8-9d48-30e6230d68e9/Icon.png	None	None	com.lauruss.CandidaDietFoodsHD	4+	JPY	The Candida Diet Foods Checker App has become a “Must Have” for anyone following this diet...\\If you’re living with Candida or Yeast it can be one of the most difficult situations. Not knowing what you can and can’t eat. It’s enough to make your head spin! This app was designed to make your life a little bit easier. Candida Diet Foods Checker, the PERFECT iPhone app for beginners, it helps remov…	[]	46879235	¥200	[u'6013', u'6012']	[u'\u30d8\u30eb\u30b9\u30b1\u30a2\uff0f\u30d5\u30a3\u30c3\u30c8\u30cd\u30b9', u'\u30e9\u30a4\u30d5\u30b9\u30bf\u30a4\u30eb']	[u'http://a4.mzstatic.com/jp/r30/Purple/v4/8f/04/9a/8f049a31-7fe3-b191-08ad-0c319614bbbe/screen480x480.jpeg', u'http://a1.mzstatic.com/jp/r30/Purple/v4/63/79/e0/6379e0d7-882d-c209-a988-371288fe4838/screen480x480.jpeg', u'http://a3.mzstatic.com/jp/r30/Purple/v4/6b/86/06/6b8606a0-42be-7818-b118-3e71ecc2b69f/screen480x480.jpeg', u'http://a5.mzstatic.com/jp/r30/Purple/v4/07/f5/e4/07f5e4b4-9a00-24f0-1…	False	software	[u'EN']	200.0	6013	Health & Fitness	2013-01-11T07:03:19Z	None	[]	Mark Patrick Media LLC	None	[u'iPad2Wifi', u'iPad23G', u'iPadMini', u'iPadMini4G', u'iPadFourthGen', u'iPadFourthGen4G', u'iPadWifi', u'iPadThirdGen', u'iPadThirdGen4G', u'iPad3G']	Candida Diet Foods.	4+	Candida Diet Foods.	https://itunes.apple.com/jp/app/candida-diet-foods./id591602686?mt=8&uo=4	0	0	1.0	software
590672306	590672309	Anna White	https://itunes.apple.com/jp/artist/anna-white/id590672309?uo=4	http://a363.phobos.apple.com/us/r30/Purple/v4/f1/e6/c2/f1e6c231-6576-02ab-524f-392d13d192ae/mzl.nwuccnsd.jpg	http://a363.phobos.apple.com/us/r30/Purple/v4/f1/e6/c2/f1e6c231-6576-02ab-524f-392d13d192ae/mzl.nwuccnsd.jpg	http://a98.phobos.apple.com/us/r30/Purple/v4/c2/31/1c/c2311cbe-6d2f-9ae1-ec59-c39d6202df19/icon.png	None	None	com.yoga4pregnancy.y4p	4+	JPY	This Pregnancy App has been created for ladies who have never practised yoga before they were pregnant as well as for ladies who are experienced yogis. It shows postures that help keep you active during your pregnancy. It includes breathing techniques to help you relax while you're pregnant and for when you are on your special journey to meet your baby. Using this App means you are taking time fo…	[u'iosUniversal']	12798079	¥300	[u'6013', u'6012']	[u'\u30d8\u30eb\u30b9\u30b1\u30a2\uff0f\u30d5\u30a3\u30c3\u30c8\u30cd\u30b9', u'\u30e9\u30a4\u30d5\u30b9\u30bf\u30a4\u30eb']	[u'http://a5.mzstatic.com/jp/r30/Purple/v4/15/4a/5d/154a5d35-ada6-6f63-0303-ee64a52f2352/screen480x480.jpeg']	False	software	[u'EN']	300.0	6013	Health & Fitness	2013-02-09T19:37:55Z	Admendment to Screen Menu for Ipads	[u'http://a2.mzstatic.com/jp/r30/Purple/v4/37/de/48/37de48fc-5c87-0eb1-94b4-93be5ffde821/screen568x568.jpeg']	Anna White	http://www.yoga4pregnancy.co.uk	[u'iPhone4', u'iPodTouchFifthGen', u'iPad3G', u'iPhone5s', u'iPhone-3GS', u'iPhone5c', u'iPadFourthGen', u'iPadThirdGen', u'iPodTouchThirdGen', u'iPad2Wifi', u'iPadFourthGen4G', u'iPhone4S', u'iPadThirdGen4G', u'iPodTouchourthGen', u'iPadMini', u'iPadWifi', u'iPadMini4G', u'iPad23G', u'iPhone5']	Yoga for Pregnancy	4+	Yoga for Pregnancy	https://itunes.apple.com/jp/app/yoga-for-pregnancy/id590672306?mt=8&uo=4	0	0	1.1	software
644271236	424873780	SwissLife	https://itunes.apple.com/jp/artist/swisslife/id424873780?uo=4	http://a1537.phobos.apple.com/us/r30/Purple/v4/13/d0/49/13d049ba-efea-ea21-9003-629bf106a786/mzl.liamyyil.png	http://a1537.phobos.apple.com/us/r30/Purple/v4/13/d0/49/13d049ba-efea-ea21-9003-629bf106a786/mzl.liamyyil.png	http://a1858.phobos.apple.com/us/r30/Purple/v4/0b/63/2d/0b632d99-3045-b2c1-f279-9dec5d703c2d/logo_57.png	None	None	fr.swisslife.pharmauto	4+	JPY	Avant de prendre la route, contrôlez les effets du médicament que vous venez de prendre ou que vous apprêtez à prendre, sur votre conduite.\\Scannez ou saisissez le nom du médicament concerné, vous saurez alors si vous êtes apte ou non à conduire votre voiture en toute sécurité.\\Cette application Smartphone préventive proposée gratuitement par Swiss Life, s'appuie sur les données du RESIP, banqu…	[]	10817830	無料	[u'6013']	[u'\u30d8\u30eb\u30b9\u30b1\u30a2\uff0f\u30d5\u30a3\u30c3\u30c8\u30cd\u30b9']	[]	False	software	[u'FR']	0.0	6013	Health & Fitness	2013-06-10T07:00:00Z	Compatibilité IOS7	[u'http://a4.mzstatic.com/jp/r30/Purple/v4/fe/71/6e/fe716ede-d33d-864f-1c7e-c9d4a000e96f/screen1136x1136.jpeg', u'http://a2.mzstatic.com/jp/r30/Purple2/v4/44/40/ae/4440ae01-68db-fe4a-2408-45bd453b720a/screen1136x1136.jpeg', u'http://a4.mzstatic.com/jp/r30/Purple2/v4/0e/3a/e3/0e3ae3b8-9fc7-76ee-269e-d53404c827b5/screen1136x1136.jpeg', u'http://a2.mzstatic.com/jp/r30/Purple/v4/c5/f4/31/c5f43179-cec…	Swisslife Prevoyance et Sante	None	[u'iPhone5c', u'iPodTouchourthGen', u'iPadFourthGen4G', u'iPhone5s', u'iPhone4', u'iPadFourthGen', u'iPad2Wifi', u'iPhone-3GS', u'iPadThirdGen4G', u'iPadMini4G', u'iPadMini', u'iPhone5', u'iPodTouchFifthGen', u'iPadThirdGen', u'iPhone4S', u'iPad23G']	PharmAuto	4+	PharmAuto	https://itunes.apple.com/jp/app/pharmauto/id644271236?mt=8&uo=4	0	0	1.1	software
516530808	496446897	ORGware	https://itunes.apple.com/jp/artist/orgware/id496446897?uo=4	http://a995.phobos.apple.com/us/r30/Purple/v4/e8/39/0e/e8390e69-5641-d9cb-5dcb-257d5d8a45ba/mza_554247388342046807.png	http://a995.phobos.apple.com/us/r30/Purple/v4/e8/39/0e/e8390e69-5641-d9cb-5dcb-257d5d8a45ba/mza_554247388342046807.png	http://a805.phobos.apple.com/us/r30/Purple/v4/1e/00/a1/1e00a1eb-3efa-a213-3e13-be6e179fb08e/Icon.png	None	None	com.orgware.firstaidplus	4+	JPY	First Aid Plus is a skilled application of accepted principles of medical care on the occurrence of any injury or in case of illness. It is the approved method of attending a casualty.\First-Aid can be given effectively without depending on anything, with whatever is easily available around. Common sense or presence of mind is the greatest asset of the First-Aider.\First Aid is given to\*Protect …	[]	3938116	無料	[u'6013', u'6020']	[u'\u30d8\u30eb\u30b9\u30b1\u30a2\uff0f\u30d5\u30a3\u30c3\u30c8\u30cd\u30b9', u'\u30e1\u30c7\u30a3\u30ab\u30eb']	[]	False	software	[u'EN']	0.0	6013	Health & Fitness	2012-04-10T20:28:06Z	None	[u'http://a2.mzstatic.com/jp/r30/Purple/v4/b2/f2/35/b2f235f8-880e-9f00-c40f-27338a0db204/screen320x480.jpeg', u'http://a5.mzstatic.com/jp/r30/Purple/v4/38/1b/18/381b1866-879a-f19d-93a0-0b5f29917157/screen320x480.jpeg', u'http://a2.mzstatic.com/jp/r30/Purple/v4/7c/c0/cf/7cc0cf71-9033-346b-6542-d2bd2049ea58/screen320x480.jpeg', u'http://a5.mzstatic.com/jp/r30/Purple/v4/64/d7/3e/64d73ee5-5002-65fc-3…	ORGware Technologies Pvt. Ltd	http://www.orgware.in	[u'iPadMini4G', u'iPad2Wifi', u'iPadFourthGen', u'iPhone5c', u'iPodTouchourthGen', u'iPhone5s', u'iPhone5', u'iPadMini', u'iPhone4S', u'iPadFourthGen4G', u'iPhone4', u'iPodTouchFifthGen', u'iPadThirdGen', u'iPadWifi', u'iPodTouchThirdGen', u'iPad3G', u'iPhone-3GS', u'iPad23G', u'iPadThirdGen4G']	First Aid Plus	4+	First Aid Plus	https://itunes.apple.com/jp/app/first-aid-plus/id516530808?mt=8&uo=4	0	0	1.0	software
430838147	430838150	Phenomena GmbH	https://itunes.apple.com/jp/artist/phenomena-gmbh/id430838150?uo=4	http://a1580.phobos.apple.com/us/r30/Purple3/v4/72/98/b8/7298b871-f6a4-04fd-e296-7dd375de914d/pr_source.png?downloadKey=1417746985_5cacddb2a3c3be7d17e23d5cccf0e192	http://a1580.phobos.apple.com/us/r30/Purple3/v4/72/98/b8/7298b871-f6a4-04fd-e296-7dd375de914d/pr_source.png?downloadKey=1417746985_5cacddb2a3c3be7d17e23d5cccf0e192	http://a513.phobos.apple.com/us/r30/Purple3/v4/c5/10/d6/c510d696-9816-bec7-ae52-71146ad17a1f/AppIcon57x57.png	None	None	com.pointabout.F2BBD0D9	4+	JPY	Featured #3 in US AppStore under Meditation & Mindfulness.\\One mindfulness app to rule them all - Learn how to relax, solve stress issues, sleep better and live better\\Oceen offers natural guided relaxations, for calming in difficult situations, handling stress, releasing pain and re-energizing. \\By combining our voice recordings with music or sounds of nature you are able to create over 300 d…	[]	27557531	無料	[u'6013', u'6017']	[u'\u30d8\u30eb\u30b9\u30b1\u30a2\uff0f\u30d5\u30a3\u30c3\u30c8\u30cd\u30b9', u'\u6559\u80b2']	[]	False	software	[u'EN']	0.0	6013	Health & Fitness	2011-04-15T04:22:13Z	- Beautiful new design\- Remastered old voice recordings\- Added new voice recordings\- Added new videos\- Added option to create relaxation reminders \- Added option to import your own music\- Added option to purchase voice recordings	[u'http://a5.mzstatic.com/jp/r30/Purple1/v4/33/70/fe/3370fecf-4de8-547d-748d-591138fdc13c/screen1136x1136.jpeg', u'http://a3.mzstatic.com/jp/r30/Purple3/v4/c7/78/aa/c778aa03-561d-58df-bf1c-a1e7e9c41d59/screen1136x1136.jpeg', u'http://a3.mzstatic.com/jp/r30/Purple3/v4/90/96/6e/90966e1b-dd5e-0001-a9af-f3f8b77d4209/screen1136x1136.jpeg', u'http://a5.mzstatic.com/jp/r30/Purple3/v4/bd/01/45/bd0145c8-6…	Phenomena GmbH	None	[u'iPhone4S', u'iPhone5c', u'iPadFourthGen4G', u'iPhone4', u'iPodTouchFifthGen', u'iPadFourthGen', u'iPhone5s', u'iPadMini4G', u'iPadMini', u'iPad23G', u'iPad2Wifi', u'iPhone5', u'iPadThirdGen', u'iPadThirdGen4G']	Oceen - Guided Relaxation, Peace and Sleep Assistant	4+	Oceen - Guided Relaxation, Peace and Sleep Assistant	https://itunes.apple.com/jp/app/oceen-guided-relaxation-peace/id430838147?mt=8&uo=4	0	0	4.2	software
900498093	900498096	Clarify Cloud Ltd	https://itunes.apple.com/jp/artist/clarify-cloud-ltd/id900498096?uo=4	http://a551.phobos.apple.com/us/r30/Purple3/v4/85/76/cb/8576cbd8-fc9c-792f-fec6-055b2d6b6cc2/pr_source.png?downloadKey=1417746986_bdb18e70b8c2ad9f7274317710d2d1e0	http://a551.phobos.apple.com/us/r30/Purple3/v4/85/76/cb/8576cbd8-fc9c-792f-fec6-055b2d6b6cc2/pr_source.png?downloadKey=1417746986_bdb18e70b8c2ad9f7274317710d2d1e0	http://a720.phobos.apple.com/us/r30/Purple1/v4/cd/80/71/cd8071a0-05cc-938f-2822-48684f509fae/AppIcon57x57.png	None	None	com.rowcatcher.phone	4+	JPY	RowCatcher is a mobile, web and cloud solution that allows coaches create and distribute training plans and Athletes use their smartphones during training to record their actual training details including speed, stroke rate, heart rate, distances, times and attributes about technique and their daily diary entries. Coaches typically create training plans using a variety of different media types ra…	[u'iosUniversal']	20511124	無料	[u'6013', u'6004']	[u'\u30d8\u30eb\u30b9\u30b1\u30a2\uff0f\u30d5\u30a3\u30c3\u30c8\u30cd\u30b9', u'\u30b9\u30dd\u30fc\u30c4']	[u'http://a3.mzstatic.com/jp/r30/Purple3/v4/13/4f/c8/134fc8cf-7fd0-9824-522e-dd4361afdc11/screen480x480.jpeg']	False	software	[u'EN', u'DE']	0.0	6013	Health & Fitness	2014-11-11T16:51:45Z	None	[u'http://a4.mzstatic.com/jp/r30/Purple1/v4/68/55/d9/6855d9a6-a45b-645c-a5a9-d930b88d19de/screen320x320.jpeg', u'http://a1.mzstatic.com/jp/r30/Purple5/v4/20/c2/1d/20c21dd1-7d58-a52a-bd0f-b618c0c73959/screen320x320.jpeg']	Clarify Cloud Ltd	http://rowcatcher.com	[u'iPad23G', u'iPadFourthGen', u'iPodTouchFifthGen', u'iPhone4', u'iPhone-3GS', u'iPadMini', u'iPadThirdGen4G', u'iPhone5s', u'iPadFourthGen4G', u'iPadMini4G', u'iPhone5', u'iPad2Wifi', u'iPadThirdGen', u'iPodTouchourthGen', u'iPhone4S', u'iPhone5c']	RowCatcher	4+	RowCatcher	https://itunes.apple.com/jp/app/rowcatcher/id900498093?mt=8&uo=4	0	0	1.0	software
781554722	583003631	InnoFaith beauty sciences	https://itunes.apple.com/jp/artist/innofaith-beauty-sciences/id583003631?uo=4	http://a503.phobos.apple.com/us/r30/Purple3/v4/1f/8f/b6/1f8fb659-258c-5594-a3ae-a4c753c06225/mzl.vctbitnd.png	http://a503.phobos.apple.com/us/r30/Purple3/v4/1f/8f/b6/1f8fb659-258c-5594-a3ae-a4c753c06225/mzl.vctbitnd.png	http://a1781.phobos.apple.com/us/r30/Purple3/v4/3e/5c/d7/3e5cd7b9-a2f6-11d7-b4c8-f3720da6c41c/Icon-72.png	None	None	com.sylton.Observ520	4+	JPY	OBSERV 520 professional skin analysis \\\Observ Skin analysis with the iPad\\Beauty therapists know that a profound skin analysis is an essential part of\professional skin therapy. Using the iPad and the Observ 520, prevailing\skin conditions can be identified and allow the beauty therapist to clearly\communicate on the client's skin condition and concerns and in the\recommendation of effective t…	[]	14779345	無料	[u'6013', u'6020']	[u'\u30d8\u30eb\u30b9\u30b1\u30a2\uff0f\u30d5\u30a3\u30c3\u30c8\u30cd\u30b9', u'\u30e1\u30c7\u30a3\u30ab\u30eb']	[u'http://a3.mzstatic.com/jp/r30/Purple/v4/b2/c5/fa/b2c5faa1-d828-c37a-7d3b-3b366959199b/screen480x480.jpeg', u'http://a3.mzstatic.com/jp/r30/Purple/v4/a1/29/19/a12919ad-c561-e0f3-5711-b7d87e839a0e/screen480x480.jpeg', u'http://a1.mzstatic.com/jp/r30/Purple/v4/26/95/ba/2695bac2-f2d6-4594-24b3-4716fb21f709/screen480x480.jpeg', u'http://a4.mzstatic.com/jp/r30/Purple/v4/91/3c/ed/913ced42-0832-b284-d…	False	software	[u'NL', u'EN', u'RU', u'ZH', u'ZH']	0.0	6013	Health & Fitness	2014-01-21T00:44:15Z	Improved connection stability.\Small bug fixes.	[]	InnoFaith beauty sciences B.V.	None	[u'iPadThirdGen4G', u'iPadMini', u'iPadFourthGen', u'iPadFourthGen4G', u'iPad2Wifi', u'iPadMini4G', u'iPad23G', u'iPadThirdGen']	OBSERV 520	4+	OBSERV 520	https://itunes.apple.com/jp/app/observ-520/id781554722?mt=8&uo=4	0	0	2.1	software
829407162	688772961	Diana Hayes	https://itunes.apple.com/jp/artist/diana-hayes/id688772961?uo=4	http://a18.phobos.apple.com/us/r30/Purple3/v4/73/6c/01/736c010b-1588-af77-316e-9419a4f5288e/mzl.oskysovo.png	http://a18.phobos.apple.com/us/r30/Purple3/v4/73/6c/01/736c010b-1588-af77-316e-9419a4f5288e/mzl.oskysovo.png	http://a1211.phobos.apple.com/us/r30/Purple3/v4/68/ba/79/68ba798f-4646-3e7d-73b6-d63de679c85b/option_12___57.png	None	None	com.diana.hyposis	4+	JPY	Anxiety 911 App is an emergency help for anxiety attack. It is designed to provide an immediate relief for somebody who experience anxiety symptoms. That being said, remember it’s a temporary relief and you would need to seek further help to treat the issue properly.\You can follow up with Hypnotic Audio thereafter, to ease the issue further. \For treatment to be long term and specific to your ex…	[]	45201370	¥100	[u'6013', u'6012']	[u'\u30d8\u30eb\u30b9\u30b1\u30a2\uff0f\u30d5\u30a3\u30c3\u30c8\u30cd\u30b9', u'\u30e9\u30a4\u30d5\u30b9\u30bf\u30a4\u30eb']	[]	False	software	[u'EN']	100.0	6013	Health & Fitness	2014-05-12T17:51:26Z	Better UI/UX	[u'http://a4.mzstatic.com/jp/r30/Purple/v4/5f/82/1a/5f821a0d-6abb-f000-618a-291edb41bb49/screen1136x1136.jpeg', u'http://a5.mzstatic.com/jp/r30/Purple2/v4/7e/b3/ce/7eb3ce17-6d2a-d2ac-7493-793b55311cd5/screen1136x1136.jpeg', u'http://a2.mzstatic.com/jp/r30/Purple6/v4/31/44/b8/3144b883-2a14-9e76-325a-5d1c3e2874c8/screen1136x1136.jpeg', u'http://a1.mzstatic.com/jp/r30/Purple6/v4/83/7b/82/837b82fd-d1…	Diana Hayes	http://HypnosisLondon.org	[u'iPhone4S', u'iPadFourthGen4G', u'iPadThirdGen4G', u'iPadFourthGen', u'iPodTouchourthGen', u'iPad23G', u'iPadMini4G', u'iPhone5c', u'iPhone4', u'iPhone5', u'iPhone-3GS', u'iPad2Wifi', u'iPodTouchFifthGen', u'iPadThirdGen', u'iPadMini', u'iPhone5s']	Anxiety 911	4+	Anxiety 911	https://itunes.apple.com/jp/app/anxiety-911/id829407162?mt=8&uo=4	0	0	1.2	software
927335223	832610914	Roman Bublik	https://itunes.apple.com/jp/artist/roman-bublik/id832610914?uo=4	http://a639.phobos.apple.com/us/r30/Purple3/v4/c8/75/b3/c875b398-29f2-0841-c528-2a4a13e5dd5e/pr_source.png?downloadKey=1417746987_8501abd6bda56b4fcffa13db1b461ec6	http://a639.phobos.apple.com/us/r30/Purple3/v4/c8/75/b3/c875b398-29f2-0841-c528-2a4a13e5dd5e/pr_source.png?downloadKey=1417746987_8501abd6bda56b4fcffa13db1b461ec6	http://a783.phobos.apple.com/us/r30/Purple1/v4/19/27/6f/19276fa4-5527-3ef8-dbc6-bd35a2d91ed4/AppIcon60x60_U00402x.png	None	None	Catbus.EyeFit	4+	JPY	*** Very likely THE BEST eye fitness app you will find! ***\\Eyesight is the most important of the five human senses. Yet how much do we care about it until we get unwanted symptoms like fatigue, eyesight disorders or injuries? Just like other muscles in the body the small muscles in your eyes would benefit from some training.\\With EyeFit app you can now systematically train your eyes. Simply fo…	[]	14534405	¥200	[u'6013', u'6020']	[u'\u30d8\u30eb\u30b9\u30b1\u30a2\uff0f\u30d5\u30a3\u30c3\u30c8\u30cd\u30b9', u'\u30e1\u30c7\u30a3\u30ab\u30eb']	[]	False	software	[u'EN']	200.0	6013	Health & Fitness	2014-10-22T07:21:35Z	None	[u'http://a3.mzstatic.com/jp/r30/Purple3/v4/d5/2d/83/d52d83cd-b0c0-766e-6dac-2d82060e5d23/screen1136x1136.jpeg', u'http://a4.mzstatic.com/jp/r30/Purple1/v4/71/2b/92/712b925f-dee7-fc56-27a9-cb11d700929f/screen1136x1136.jpeg', u'http://a1.mzstatic.com/jp/r30/Purple5/v4/fb/8a/c8/fb8ac88a-f392-1bf1-d892-720128749008/screen1136x1136.jpeg']	Roman Bublik	None	[u'iPadMini', u'iPadFourthGen', u'iPadThirdGen', u'iPad23G', u'iPhone5', u'iPadFourthGen4G', u'iPhone5c', u'iPadThirdGen4G', u'iPhone5s', u'iPodTouchFifthGen', u'iPad2Wifi', u'iPhone4S', u'iPhone4', u'iPadMini4G']	EyeFit	4+	EyeFit	https://itunes.apple.com/jp/app/eyefit/id927335223?mt=8&uo=4	0	0	1.0	software
657798591	505678843	ContrApption	https://itunes.apple.com/jp/artist/contrapption/id505678843?uo=4	http://a889.phobos.apple.com/us/r30/Purple/v4/3f/a1/dc/3fa1dca1-40fb-1b31-313b-51c69694ada3/mzl.dvcfsmfl.png	http://a889.phobos.apple.com/us/r30/Purple/v4/3f/a1/dc/3fa1dca1-40fb-1b31-313b-51c69694ada3/mzl.dvcfsmfl.png	http://a1691.phobos.apple.com/us/r30/Purple4/v4/3a/07/bd/3a07bd55-8685-6201-869b-32046563e451/Icon.png	None	None	com.contrapption.cntrpclub24	4+	JPY	Welcome to the Club 24 App. Club 24 Concept Gyms offer a unique health and fitness experience in a facility that specializes in cardio and strength training, personal training, small-group fitness programs and on-demand classes led by video instructors.\\-Class Schedule\-Club Alerts\-Club Events\-Social Media\-ProShop\-Ask a Trainer\-Save Your Way to a FREE Membership with the Perx Merchant disco…	[u'iosUniversal']	20312879	無料	[u'6013']	[u'\u30d8\u30eb\u30b9\u30b1\u30a2\uff0f\u30d5\u30a3\u30c3\u30c8\u30cd\u30b9']	[u'http://a2.mzstatic.com/jp/r30/Purple2/v4/c4/dc/65/c4dc654e-d39b-1ff5-1593-72c4caa7e898/screen480x480.jpeg']	False	software	[u'AR', u'NB', u'DA', u'NL', u'EN', u'FI', u'FR', u'DE', u'EL', u'HE', u'HU', u'ID', u'IT', u'JA', u'KO', u'PL', u'PT', u'RO', u'RU', u'ZH', u'ES', u'SV', u'ZH', u'TR']	0.0	6013	Health & Fitness	2013-06-11T18:43:08Z	- Enhanced features.\- New content.\- Faster loading speeds.\- Minor bug fixes.\- iOS 7 Upgrade	[u'http://a3.mzstatic.com/jp/r30/Purple2/v4/e4/fb/c7/e4fbc77d-53e5-c55f-abcd-a941adfa7b54/screen1136x1136.jpeg']	Cyfun Media LLC	None	[u'iPhone5', u'iPadFourthGen', u'iPadWifi', u'iPodTouchThirdGen', u'iPadFourthGen4G', u'iPhone5c', u'iPodTouchFifthGen', u'iPad3G', u'iPhone5s', u'iPadMini', u'iPhone4', u'iPadThirdGen4G', u'iPhone-3GS', u'iPadThirdGen', u'iPodTouchourthGen', u'iPad23G', u'iPad2Wifi', u'iPhone4S', u'iPadMini4G']	Club 24 Concept Gyms	4+	Club 24 Concept Gyms	https://itunes.apple.com/jp/app/club-24-concept-gyms/id657798591?mt=8&uo=4	0	0	1.1	software
568394934	568388556	Global Drug Survey	https://itunes.apple.com/jp/artist/global-drug-survey/id568388556?uo=4	http://a318.phobos.apple.com/us/r30/Purple4/v4/d1/05/f6/d105f6a4-fdc1-04b7-de5f-7bd482afe6bb/mzl.jjxdoufq.png	http://a318.phobos.apple.com/us/r30/Purple4/v4/d1/05/f6/d105f6a4-fdc1-04b7-de5f-7bd482afe6bb/mzl.jjxdoufq.png	http://a1856.phobos.apple.com/us/r30/Purple/v4/d0/ed/ac/d0edacc0-7d6f-92ee-070d-d9ba9c5bf6d6/AppIcon57x57.png	None	None	com.drinksmeter.alcohol	17+	JPY	Drinks Meter offers anonymous, objective feedback on your alcohol use and comparison to thousands of people’s drinking habits worldwide.\\It’s not just about the drinks — it’s about who you are, how you drink and the impact it has on your life.\\So, if you want to see what your drinking equates to in cheeseburgers, your score on a medical alcohol screener or just how it all adds up, Drinks Meter …	[u'iosUniversal']	5414495	無料	[u'6013', u'6017']	[u'\u30d8\u30eb\u30b9\u30b1\u30a2\uff0f\u30d5\u30a3\u30c3\u30c8\u30cd\u30b9', u'\u6559\u80b2']	[u'http://a4.mzstatic.com/jp/r30/Purple4/v4/e6/e2/19/e6e219c7-b144-e58d-465d-fa47298b3e8c/screen480x480.jpeg', u'http://a3.mzstatic.com/jp/r30/Purple6/v4/4d/cf/92/4dcf92f6-7d54-2633-8231-362c517b4acc/screen480x480.jpeg', u'http://a3.mzstatic.com/jp/r30/Purple4/v4/9a/78/0c/9a780c05-91d0-c579-81a9-908c269f6e2f/screen480x480.jpeg', u'http://a1.mzstatic.com/jp/r30/Purple/v4/45/0c/1d/450c1d87-b792-3a5…	False	software	[u'EN', u'DE', u'SE', u'ES']	0.0	6013	Health & Fitness	2012-10-25T19:11:56Z	• Location-dependent default drinks\• Added locations — Isle of Man and Leeds\• Minor bug fixes\• In-app rating	[u'http://a4.mzstatic.com/jp/r30/Purple6/v4/ba/91/28/ba912841-d068-a7f2-146b-fceec7affe46/screen1136x1136.jpeg', u'http://a2.mzstatic.com/jp/r30/Purple/v4/6c/5b/6e/6c5b6e04-779d-6f7c-cd36-2d505a09a012/screen1136x1136.jpeg', u'http://a1.mzstatic.com/jp/r30/Purple4/v4/5b/d9/b4/5bd9b473-c042-2690-0a40-f8d531f625a8/screen1136x1136.jpeg', u'http://a5.mzstatic.com/jp/r30/Purple6/v4/79/a9/34/79a93466-39…	Global Drug Survey Ltd	None	[u'iPadThirdGen', u'iPhone-3GS', u'iPodTouchThirdGen', u'iPadMini', u'iPadFourthGen4G', u'iPad23G', u'iPodTouchFifthGen', u'iPadMini4G', u'iPadFourthGen', u'iPhone5', u'iPodTouchourthGen', u'iPad2Wifi', u'iPadThirdGen4G', u'iPhone4', u'iPhone5c', u'iPhone5s', u'iPadWifi', u'iPhone4S', u'iPad3G']	Drinks Meter	17+	Drinks Meter	https://itunes.apple.com/jp/app/drinks-meter/id568394934?mt=8&uo=4	0	0	2.0.3	software
493379896	493379899	California Athletic Clubs Management Inc	https://itunes.apple.com/jp/artist/california-athletic-clubs/id493379899?uo=4	http://a689.phobos.apple.com/us/r30/Purple/v4/d0/4f/a3/d04fa309-fee4-710b-a04d-134f152a9e79/mzl.tqvhmqla.png	http://a689.phobos.apple.com/us/r30/Purple/v4/d0/4f/a3/d04fa309-fee4-710b-a04d-134f152a9e79/mzl.tqvhmqla.png	http://a1900.phobos.apple.com/us/r30/Purple/v4/e8/0b/d4/e80bd435-1304-4730-b060-00227a323e1f/Icon.png	None	None	com.caclubs.com.cac	4+	JPY	The clubs that California Athletic Clubs (CAC) owns and operates are located throughout the beautiful state of California. CAC clubs are known in their markets for being the highest quality family fitness, tennis and swim clubs. There are over 4,000 members and 200 employees that belong to CAC. CAC is headquartered in Santa Barbara, CA.\\Thanks for downloading California Athletic Clubs mobile!	[]	13086935	無料	[u'6013', u'6012']	[u'\u30d8\u30eb\u30b9\u30b1\u30a2\uff0f\u30d5\u30a3\u30c3\u30c8\u30cd\u30b9', u'\u30e9\u30a4\u30d5\u30b9\u30bf\u30a4\u30eb']	[]	False	software	[u'NB', u'EN', u'FR', u'DE', u'IT', u'NN', u'ES']	0.0	6013	Health & Fitness	2012-01-11T21:39:42Z	Added new design and fixed minor bugs.	[u'http://a5.mzstatic.com/jp/r30/Purple6/v4/94/b0/d1/94b0d126-0953-c769-6d7e-b3e57f33f193/screen1136x1136.jpeg', u'http://a5.mzstatic.com/jp/r30/Purple/v4/db/ce/b9/dbceb98d-5e15-c3e0-e6c9-d0c6d07ce9fe/screen1136x1136.jpeg', u'http://a1.mzstatic.com/jp/r30/Purple/v4/e5/5d/2c/e55d2c7e-e820-b97c-7469-8fab08a5c3d6/screen1136x1136.jpeg', u'http://a5.mzstatic.com/jp/r30/Purple6/v4/ba/c5/10/bac510e5-969…	California Athletic Clubs Management Inc	http://migymapp.com	[u'iPodTouchThirdGen', u'iPadFourthGen', u'iPad23G', u'iPadWifi', u'iPadFourthGen4G', u'iPadMini4G', u'iPodTouchFifthGen', u'iPhone-3GS', u'iPhone5s', u'iPadMini', u'iPhone5c', u'iPhone4', u'iPad3G', u'iPadThirdGen4G', u'iPhone5', u'iPad2Wifi', u'iPodTouchourthGen', u'iPhone4S', u'iPadThirdGen']	California Athletic Clubs	4+	California Athletic Clubs	https://itunes.apple.com/jp/app/california-athletic-clubs/id493379896?mt=8&uo=4	0	0	4.1	software
794502838	592769798	Esaote	https://itunes.apple.com/jp/artist/esaote/id592769798?uo=4	http://a1650.phobos.apple.com/us/r30/Purple1/v4/be/f2/f1/bef2f150-2103-8d89-6153-5876c8a5c6ec/mzl.ajheoufl.png	http://a1650.phobos.apple.com/us/r30/Purple1/v4/be/f2/f1/bef2f150-2103-8d89-6153-5876c8a5c6ec/mzl.ajheoufl.png	http://a934.phobos.apple.com/us/r30/Purple5/v4/02/94/c6/0294c679-10d6-abc8-0002-c8d7d06a22a0/icon.png	None	None	clorofilla.vincentvega.esaote	4+	JPY	Esaote Library includes digital documentation about Esaote products and technologies.\Note: This is promotional material. For a proper use of the products and technologies, please refer to the official user manual.	[u'iosUniversal']	1271969	無料	[u'6013']	[u'\u30d8\u30eb\u30b9\u30b1\u30a2\uff0f\u30d5\u30a3\u30c3\u30c8\u30cd\u30b9']	[u'http://a1.mzstatic.com/jp/r30/Purple4/v4/80/79/8a/80798a81-7838-d36d-e279-e4a525f3f674/screen480x480.jpeg', u'http://a3.mzstatic.com/jp/r30/Purple6/v4/27/2c/85/272c8562-35ca-fe3f-687b-4d5b116a90c9/screen480x480.jpeg', u'http://a5.mzstatic.com/jp/r30/Purple4/v4/d2/cd/51/d2cd51d8-ae5e-d36c-0d06-8d82e04dee3d/screen480x480.jpeg', u'http://a1.mzstatic.com/jp/r30/Purple6/v4/3f/39/20/3f39209b-d004-64…	False	software	[u'EN', u'IT']	0.0	6013	Health & Fitness	2014-02-07T22:50:27Z	Bug fix	[u'http://a3.mzstatic.com/jp/r30/Purple/v4/7f/ba/88/7fba884d-927b-74fe-538e-0ecd29455835/screen1136x1136.jpeg', u'http://a2.mzstatic.com/jp/r30/Purple/v4/31/89/e2/3189e204-7771-876b-5ea7-dd014ada0ac3/screen1136x1136.jpeg', u'http://a2.mzstatic.com/jp/r30/Purple4/v4/c9/74/e8/c974e8a8-0e43-6df4-9b7d-a15db0c35992/screen1136x1136.jpeg']	Esaote S.p.A.	http://www.esaote.com	[u'iPodTouchourthGen', u'iPhone-3GS', u'iPodTouchFifthGen', u'iPadMini', u'iPad23G', u'iPad2Wifi', u'iPadMini4G', u'iPhone5s', u'iPhone4S', u'iPhone5c', u'iPadThirdGen4G', u'iPhone5', u'iPhone4', u'iPadThirdGen', u'iPadFourthGen', u'iPadFourthGen4G']	Esaote Library	4+	Esaote Library	https://itunes.apple.com/jp/app/esaote-library/id794502838?mt=8&uo=4	0	0	1.1	software
797066251	942669864	Reebok Sports Club	https://itunes.apple.com/jp/artist/reebok-sports-club/id942669864?uo=4	http://a1836.phobos.apple.com/us/r30/Purple5/v4/e3/99/37/e399371b-7515-7239-0b61-bde2614ada7f/mzl.hhsjnjis.png	http://a1836.phobos.apple.com/us/r30/Purple5/v4/e3/99/37/e399371b-7515-7239-0b61-bde2614ada7f/mzl.hhsjnjis.png	http://a1893.phobos.apple.com/us/r30/Purple3/v4/03/91/dd/0391dd18-6d68-4f2a-bd58-5c3096300d5f/AppIcon57x57.png	None	None	br.com.reebokclub.Reebok	12+	JPY	Aplicativo para alunos da academia Reebok Sports Club.	[]	14748431	無料	[u'6013']	[u'\u30d8\u30eb\u30b9\u30b1\u30a2\uff0f\u30d5\u30a3\u30c3\u30c8\u30cd\u30b9']	[]	False	software	[u'EN']	0.0	6013	Health & Fitness	2014-01-18T04:56:02Z	Pequenas correções.	[u'http://a5.mzstatic.com/jp/r30/Purple6/v4/ba/07/e9/ba07e9d5-d6d3-05c9-1c5c-c4aa1e011ffa/screen1136x1136.jpeg', u'http://a2.mzstatic.com/jp/r30/Purple/v4/cc/32/be/cc32bec3-85be-e887-777f-6daa5b43230d/screen1136x1136.jpeg', u'http://a2.mzstatic.com/jp/r30/Purple/v4/c2/8f/b9/c28fb935-ed0a-6a05-3618-7d8fa79f716a/screen1136x1136.jpeg', u'http://a2.mzstatic.com/jp/r30/Purple/v4/eb/0a/0e/eb0a0e4b-dbb4…	mm global gym ltda	None	[u'iPhone4', u'iPhone5c', u'iPhone-3GS', u'iPad23G', u'iPadMini4G', u'iPhone5', u'iPadFourthGen4G', u'iPhone4S', u'iPhone5s', u'iPadThirdGen', u'iPodTouchourthGen', u'iPadMini', u'iPadThirdGen4G', u'iPad2Wifi', u'iPodTouchFifthGen', u'iPadFourthGen']	Reebok Sports Club	12+	Reebok Sports Club	https://itunes.apple.com/jp/app/reebok-sports-club/id797066251?mt=8&uo=4	0	0	2.0	software
912274842	912274845	Max Gribov	https://itunes.apple.com/jp/artist/max-gribov/id912274845?uo=4	http://a264.phobos.apple.com/us/r30/Purple3/v4/62/72/9f/62729fa6-6f9c-90a0-ba52-75ede5cc07bf/mzl.uhuytasg.png	http://a264.phobos.apple.com/us/r30/Purple3/v4/62/72/9f/62729fa6-6f9c-90a0-ba52-75ede5cc07bf/mzl.uhuytasg.png	http://a32.phobos.apple.com/us/r30/Purple4/v4/30/6b/8a/306b8a9f-4405-1a8e-9028-abb190ed73f7/AppIcon57x57.png	None	None	ru.maxgribov.QuitSmokingTogether	17+	JPY	This app for people who as well as I dream to quit smoking. When you alone this is difficult, but it is much simpler when you feel support of friends and acquaintances. And it is even better if your friends too want to quit looking at your progress!\\Throw out the first cigarette. Yes, yes! In this app it is possible to throw out cigarettes! Every time when you decided to smoke instead of really …	[]	12505830	無料	[u'6013', u'6012']	[u'\u30d8\u30eb\u30b9\u30b1\u30a2\uff0f\u30d5\u30a3\u30c3\u30c8\u30cd\u30b9', u'\u30e9\u30a4\u30d5\u30b9\u30bf\u30a4\u30eb']	[]	False	software	[u'EN']	0.0	6013	Health & Fitness	2014-09-19T01:05:58Z	None	[u'http://a2.mzstatic.com/jp/r30/Purple1/v4/61/9b/a6/619ba6eb-fb19-dc1f-a592-f7523ad8dd9c/screen1136x1136.jpeg', u'http://a2.mzstatic.com/jp/r30/Purple3/v4/59/94/ad/5994ad9f-5db1-59d3-8443-ba36a6134414/screen1136x1136.jpeg', u'http://a3.mzstatic.com/jp/r30/Purple4/v4/11/1a/58/111a588a-5ac0-c1af-112c-3ae5147360ef/screen1136x1136.jpeg', u'http://a2.mzstatic.com/jp/r30/Purple4/v4/f1/c8/f9/f1c8f975-b…	Max Gribov	None	[u'iPadFourthGen', u'iPadMini4G', u'iPadThirdGen', u'iPodTouchFifthGen', u'iPad2Wifi', u'iPad23G', u'iPhone4S', u'iPadMini', u'iPhone4', u'iPadThirdGen4G', u'iPhone5s', u'iPhone5', u'iPhone5c', u'iPadFourthGen4G']	Quit Smoking Together	17+	Quit Smoking Together	https://itunes.apple.com/jp/app/quit-smoking-together/id912274842?mt=8&uo=4	0	0	1.0	software
402361075	326881136	AppWarrior	https://itunes.apple.com/jp/artist/appwarrior/id326881136?uo=4	http://a485.phobos.apple.com/us/r30/Purple/cb/1e/1e/mzi.xyjgpvod.png	http://a485.phobos.apple.com/us/r30/Purple/cb/1e/1e/mzi.xyjgpvod.png	http://a423.phobos.apple.com/us/r30/Purple/2d/0e/df/mzi.gvaraqmh.png	None	None	com.appwarrior.EP77707450001	9+	JPY	Discover the Relaxing Power of Massage Therapy!\\Massage therapy is a natural approach to stress management. It is non-invasive. It requires no unnatural chemicals or medication. And, it is totally relaxing.\\You can’t find a better way to treat today’s stress-induced soft tissue ailments without having to resort to medication. \\Stress has been referred to as the "silent killer." While it isn’t …	[]	387747	¥100	[u'6013', u'6012']	[u'\u30d8\u30eb\u30b9\u30b1\u30a2\uff0f\u30d5\u30a3\u30c3\u30c8\u30cd\u30b9', u'\u30e9\u30a4\u30d5\u30b9\u30bf\u30a4\u30eb']	[]	False	software	[u'EN']	100.0	6013	Health & Fitness	2010-11-14T08:00:00Z	None	[u'http://a3.mzstatic.com/jp/r30/Purple/v4/84/dd/e8/84dde82b-a086-88ec-9cb1-05fa5834fd27/screen320x480.jpeg', u'http://a5.mzstatic.com/jp/r30/Purple/v4/6a/b5/de/6ab5de35-cf80-1dc9-dbd2-ea0109aaef9f/screen320x480.jpeg', u'http://a1.mzstatic.com/jp/r30/Purple/v4/51/44/1d/51441d45-55c8-504d-2da0-0765b3f7f9eb/screen320x480.jpeg', u'http://a3.mzstatic.com/jp/r30/Purple/v4/1a/8d/2f/1a8d2f14-39cf-66a6-8…	NAY MIN THU	http://appwarrior.com/	[u'iPadThirdGen', u'iPodTouchourthGen', u'iPodTouchFifthGen', u'iPhone4S', u'iPad3G', u'iPod-touch', u'iPadWifi', u'iPhone5s', u'iPad2Wifi', u'iPhone', u'iPhone-3G', u'iPhone-3GS', u'iPad23G', u'iPod-touch-with-mic', u'iPhone4', u'iPadThirdGen4G', u'iPadMini4G', u'iPhone5c', u'iPodTouchThirdGen', u'iPhone5', u'iPadFourthGen4G', u'iPadMini', u'iPadFourthGen']	Massage Therapy - Complete Guide	9+	Massage Therapy - Complete Guide	https://itunes.apple.com/jp/app/massage-therapy-complete-guide/id402361075?mt=8&uo=4	0	0	1.0	software
905878957	905878960	Kelli Sackett	https://itunes.apple.com/jp/artist/kelli-sackett/id905878960?uo=4	http://a327.phobos.apple.com/us/r30/Purple5/v4/df/28/e6/df28e693-20c4-559f-d786-a138c16f05da/mzl.qtitlgab.png	http://a327.phobos.apple.com/us/r30/Purple5/v4/df/28/e6/df28e693-20c4-559f-d786-a138c16f05da/mzl.qtitlgab.png	http://a759.phobos.apple.com/us/r30/Purple5/v4/f9/a7/e9/f9a7e9e9-731e-2d40-b7b4-14af279d6cea/Icon.png	None	None	mobapp.at.SistersSalonDaySpa	4+	JPY	In this app you can book an appointment, get the latest Facebook updates, Gallery and much more	[u'iosUniversal']	42940110	無料	[u'6013']	[u'\u30d8\u30eb\u30b9\u30b1\u30a2\uff0f\u30d5\u30a3\u30c3\u30c8\u30cd\u30b9']	[u'http://a1.mzstatic.com/jp/r30/Purple3/v4/f5/88/f7/f588f75e-9269-1fe8-f5f4-1a132ae39d2b/screen480x480.jpeg', u'http://a4.mzstatic.com/jp/r30/Purple3/v4/99/13/8a/99138af8-4434-d4e6-a469-7ac4d4e73e1e/screen480x480.jpeg']	False	software	[u'EN']	0.0	6013	Health & Fitness	2014-08-11T21:37:39Z	None	[u'http://a3.mzstatic.com/jp/r30/Purple3/v4/04/e6/45/04e64502-ed3a-1f91-3654-9a827dd50625/screen1136x1136.jpeg', u'http://a3.mzstatic.com/jp/r30/Purple4/v4/b6/5d/6f/b65d6f33-ea96-53e9-5fa0-71859fd715a8/screen1136x1136.jpeg']	Kelli Sackett	None	[u'iPodTouchFifthGen', u'iPadFourthGen', u'iPhone4S', u'iPodTouchourthGen', u'iPad2Wifi', u'iPhone4', u'iPhone5', u'iPadThirdGen', u'iPhone5s', u'iPadMini', u'iPadMini4G', u'iPad23G', u'iPadThirdGen4G', u'iPhone-3GS', u'iPhone5c', u'iPadFourthGen4G']	Sisters Salon & Day Spa	4+	Sisters Salon & Day Spa	https://itunes.apple.com/jp/app/sisters-salon-day-spa/id905878957?mt=8&uo=4	0	0	1.15.16.20	software
828415908	780372057	Calzetti & Mariucci Editori	https://itunes.apple.com/jp/artist/calzetti-mariucci-editori/id780372057?uo=4	http://a1022.phobos.apple.com/us/r30/Purple3/v4/6c/ce/ee/6cceeef6-e93f-5cbe-e86e-3d51b0d65e91/mzl.nvqiznzb.png	http://a1022.phobos.apple.com/us/r30/Purple3/v4/6c/ce/ee/6cceeef6-e93f-5cbe-e86e-3d51b0d65e91/mzl.nvqiznzb.png	http://a804.phobos.apple.com/us/r30/Purple1/v4/b8/43/8e/b8438e36-51e2-7816-8b13-df525e11c01b/Icon-72.png	None	None	it.calzetti-mariucci.Pesistica	4+	JPY	Edizione digitale del libro di Antonio Urso, Presidente della Federazione Italiana Pesistica.\\Questa versione è migliorata dalla presenza di video ed animazioni che illustrano in modo esemplare gli esercizi di cui si parla nel libro.\\\Una caratteristica peculiare della pesistica è quella che, nonostante il passare del tempo, è capace di ringiovanire, di non lasciarsi rughe, ma al contrario, di …	[]	118168109	¥2,200	[u'6013', u'6004']	[u'\u30d8\u30eb\u30b9\u30b1\u30a2\uff0f\u30d5\u30a3\u30c3\u30c8\u30cd\u30b9', u'\u30b9\u30dd\u30fc\u30c4']	[u'http://a1.mzstatic.com/jp/r30/Purple/v4/c6/fd/cb/c6fdcb20-4a3e-c197-3083-609a6f1c63a6/screen480x480.jpeg', u'http://a1.mzstatic.com/jp/r30/Purple/v4/d2/2d/21/d22d2118-f596-b757-4671-ae3b125a5b10/screen480x480.jpeg', u'http://a3.mzstatic.com/jp/r30/Purple/v4/ee/cf/aa/eecfaa78-667d-f764-05f4-f543e73dfd7a/screen480x480.jpeg', u'http://a4.mzstatic.com/jp/r30/Purple/v4/db/6a/a4/db6aa4bd-ec81-8319-6…	False	software	[u'IT']	2200.0	6013	Health & Fitness	2014-03-06T01:15:16Z	Aggiornata l'applicazione rendendola compatibile con IOS 8.	[]	ROBERTO CALZETTI EDITORE SRL SOCIETA'	None	[u'iPadThirdGen4G', u'iPad23G', u'iPadMini4G', u'iPad2Wifi', u'iPadMini', u'iPadThirdGen', u'iPadFourthGen', u'iPadFourthGen4G']	Pesistica - Sport per tutti gli sport	4+	Pesistica - Sport per tutti gli sport	https://itunes.apple.com/jp/app/pesistica-sport-per-tutti/id828415908?mt=8&uo=4	0	0	1.1	software
621050668	476186552	Joseph Stewart	https://itunes.apple.com/jp/artist/joseph-stewart/id476186552?uo=4	http://a515.phobos.apple.com/us/r30/Purple2/v4/15/5c/bc/155cbcfc-f9bb-b99d-6a0c-976e773eac7c/mzl.kvwmkflh.png	http://a515.phobos.apple.com/us/r30/Purple2/v4/15/5c/bc/155cbcfc-f9bb-b99d-6a0c-976e773eac7c/mzl.kvwmkflh.png	http://a1116.phobos.apple.com/us/r30/Purple/v4/ec/24/4c/ec244c89-2221-b28b-3e8b-f8d5a5f0ab46/Icon.png	None	None	com.joestewart.IntervalsPlus	4+	JPY	IntervalsPlus is an easy to use interval timer app, plus countdown timer and stopwatch. The app features a clean, uncluttered UI, with an easy to read time display.\\IntervalsPlus can be used for any exercise program, from HIIT, CrossFit and circuit training, to stretching and yoga routines. The countdown timer can be use for just about any other timed, freeform workout, but is equally well suite…	[]	1774896	¥200	[u'6013', u'6004']	[u'\u30d8\u30eb\u30b9\u30b1\u30a2\uff0f\u30d5\u30a3\u30c3\u30c8\u30cd\u30b9', u'\u30b9\u30dd\u30fc\u30c4']	[]	False	software	[u'EN']	200.0	6013	Health & Fitness	2013-04-01T22:14:48Z	None	[u'http://a5.mzstatic.com/jp/r30/Purple/v4/ee/76/4e/ee764eee-b8f5-6090-59f6-5391b064a5a1/screen1136x1136.jpeg', u'http://a3.mzstatic.com/jp/r30/Purple/v4/db/a8/6b/dba86bca-1b28-7a26-db3d-469bcacf534a/screen1136x1136.jpeg', u'http://a3.mzstatic.com/jp/r30/Purple2/v4/e4/d3/88/e4d38871-3fcf-2218-8a97-ab81e1002927/screen1136x1136.jpeg']	Joseph Stewart	None	[u'iPadFourthGen4G', u'iPadThirdGen', u'iPhone5', u'iPodTouchFifthGen', u'iPhone4S', u'iPhone-3GS', u'iPadThirdGen4G', u'iPadFourthGen', u'iPhone5s', u'iPadMini4G', u'iPodTouchourthGen', u'iPad2Wifi', u'iPadMini', u'iPhone4', u'iPhone5c', u'iPad23G']	IntervalsPlus	4+	IntervalsPlus	https://itunes.apple.com/jp/app/intervalsplus/id621050668?mt=8&uo=4	0	0	1.0	software
890701496	518180257	Becky Tommervik	https://itunes.apple.com/jp/artist/becky-tommervik/id518180257?uo=4	http://a26.phobos.apple.com/us/r30/Purple2/v4/25/c7/96/25c7969b-599b-9c72-3809-89d8fe742d25/mzl.vqereixe.png	http://a26.phobos.apple.com/us/r30/Purple2/v4/25/c7/96/25c7969b-599b-9c72-3809-89d8fe742d25/mzl.vqereixe.png	http://a237.phobos.apple.com/us/r30/Purple/v4/d2/f1/d7/d2f1d79d-6e0e-9f32-ccfd-2ddb0cac4907/AppIcon57x57.png	None	None	com.beckytommervik.atkinschecker	4+	JPY	Figuring out what you can eat on the Atkins Diet can be a daunting task. With this app, we made it easy! You can browse through the food categories, use the simple checklist, or use the search bar to find a particular item. No more time consuming internet searches, no more scratching your head while grocery shopping, and no more guessing! The Atkins Diet Food Checker is an easy, no-nonsense way t…	[u'iosUniversal']	62427510	¥200	[u'6013', u'6023']	[u'\u30d8\u30eb\u30b9\u30b1\u30a2\uff0f\u30d5\u30a3\u30c3\u30c8\u30cd\u30b9', u'\u30d5\u30fc\u30c9\uff0f\u30c9\u30ea\u30f3\u30af']	[u'http://a3.mzstatic.com/jp/r30/Purple6/v4/84/7e/bc/847ebc0c-5416-5888-e95e-c9357df432fb/screen480x480.jpeg', u'http://a2.mzstatic.com/jp/r30/Purple6/v4/f3/08/44/f308445d-60a5-a8e1-3723-3963856d5c96/screen480x480.jpeg', u'http://a5.mzstatic.com/jp/r30/Purple6/v4/de/9e/cc/de9eccc2-c88c-e166-59f2-0f1652e0eef8/screen480x480.jpeg', u'http://a2.mzstatic.com/jp/r30/Purple4/v4/c4/9c/bb/c49cbbcb-fd3a-b1…	False	software	[u'EN']	200.0	6013	Health & Fitness	2014-06-29T05:18:13Z	None	[u'http://a1.mzstatic.com/jp/r30/Purple/v4/d2/b1/d1/d2b1d1bb-23c3-8ac1-5d66-723550790c45/screen568x568.jpeg', u'http://a2.mzstatic.com/jp/r30/Purple6/v4/1a/fc/af/1afcaf41-498a-6859-35cd-d6a1fe1c6ba2/screen568x568.jpeg', u'http://a4.mzstatic.com/jp/r30/Purple4/v4/b9/d0/08/b9d008e6-e76e-412a-d45b-9fa50391c09d/screen568x568.jpeg', u'http://a3.mzstatic.com/jp/r30/Purple2/v4/9f/4d/19/9f4d196e-95ce-4cf…	rebecca Tommervik	None	[u'iPhone5c', u'iPad2Wifi', u'iPhone5s', u'iPodTouchourthGen', u'iPhone-3GS', u'iPadThirdGen', u'iPodTouchFifthGen', u'iPadThirdGen4G', u'iPad23G', u'iPhone5', u'iPadMini4G', u'iPadFourthGen', u'iPadFourthGen4G', u'iPhone4S', u'iPadMini', u'iPhone4']	Atkins Diet Food Checker	4+	Atkins Diet Food Checker	https://itunes.apple.com/jp/app/atkins-diet-food-checker/id890701496?mt=8&uo=4	0	0	1.0	software
449856390	375276258	TU Graz	https://itunes.apple.com/jp/artist/tu-graz/id375276258?uo=4	http://a17.phobos.apple.com/us/r30/Purple/63/16/0f/mzl.gwkmhovd.png	http://a17.phobos.apple.com/us/r30/Purple/63/16/0f/mzl.gwkmhovd.png	http://a1076.phobos.apple.com/us/r30/Purple/9a/43/b4/mzi.mamavyjc.png	None	None	at.tugraz.RCPEnews	4+	JPY	Having one’s finger on the pulse of drug development – with the RCPE App. We make tomorrow’s drugs possible – and provide you with current information. News, jobs, press review and the most important information about our company at a glance.	[]	865535	無料	[u'6013', u'6009']	[u'\u30d8\u30eb\u30b9\u30b1\u30a2\uff0f\u30d5\u30a3\u30c3\u30c8\u30cd\u30b9', u'\u30cb\u30e5\u30fc\u30b9']	[]	False	software	[u'EN', u'DE']	0.0	6013	Health & Fitness	2011-07-24T11:22:28Z	None	[u'http://a2.mzstatic.com/jp/r30/Purple/v4/15/ab/20/15ab200c-caba-a3ef-9f92-c4806e3d3c77/screen320x480.jpeg', u'http://a3.mzstatic.com/jp/r30/Purple/v4/71/6d/bb/716dbbe6-7c32-3240-a8ea-a09ab51bd978/screen320x480.jpeg', u'http://a3.mzstatic.com/jp/r30/Purple/v4/8a/fd/c3/8afdc33d-aa50-e05f-1713-cbd1e79287a7/screen320x480.jpeg', u'http://a2.mzstatic.com/jp/r30/Purple/v4/42/c5/55/42c55554-c652-5025-0…	Graz University of Technology	None	[u'iPadThirdGen', u'iPodTouchThirdGen', u'iPadFourthGen4G', u'iPhone5s', u'iPodTouchourthGen', u'iPadWifi', u'iPad3G', u'iPhone5', u'iPadMini4G', u'iPad23G', u'iPadThirdGen4G', u'iPhone4', u'iPhone5c', u'iPodTouchFifthGen', u'iPod-touch-with-mic', u'iPhone-3G', u'iPadFourthGen', u'iPadMini', u'iPhone-3GS', u'iPhone4S', u'iPad2Wifi']	RCPEnews	4+	RCPEnews	https://itunes.apple.com/jp/app/rcpenews/id449856390?mt=8&uo=4	0	0	1.0	software
509558426	471693042	Mark Patrick Media	https://itunes.apple.com/jp/artist/mark-patrick-media/id471693042?uo=4	http://a51.phobos.apple.com/us/r30/Purple/v4/54/f2/f8/54f2f8e5-f61d-61e8-6654-10baf54b9a09/8tsIYA2BD0jmPGFVJ9DmTw-temp-upload.pucryawc.jpg	http://a51.phobos.apple.com/us/r30/Purple/v4/54/f2/f8/54f2f8e5-f61d-61e8-6654-10baf54b9a09/8tsIYA2BD0jmPGFVJ9DmTw-temp-upload.pucryawc.jpg	http://a1724.phobos.apple.com/us/r30/Purple/v4/48/fd/fa/48fdfa9e-06e7-e7be-d058-cb2f80ac1f6f/Icon.png	None	None	com.lauruss.fitnessApp	4+	JPY	Fitness Junkie has been tested, perfected, and is becoming the #1 choice for iPhone 4 users!\\WHAT DOES THIS APP DO? Fitness Junkie gives all the best fitness tips to access them quickly so you can spend more time staying fit instead of reading about it! Yes! Here you will have instant access to top fitness sites, work outs, recipes, hot trends, celebrity fitness trainers and more! \\Let's face i…	[]	3187027	¥200	[u'6013', u'6012']	[u'\u30d8\u30eb\u30b9\u30b1\u30a2\uff0f\u30d5\u30a3\u30c3\u30c8\u30cd\u30b9', u'\u30e9\u30a4\u30d5\u30b9\u30bf\u30a4\u30eb']	[]	False	software	[u'EN']	200.0	6013	Health & Fitness	2012-05-10T00:33:21Z	None	[u'http://a1.mzstatic.com/jp/r30/Purple/v4/c9/9f/66/c99f669c-a188-dcfb-d20d-486a26c826af/screen320x480.jpeg', u'http://a4.mzstatic.com/jp/r30/Purple/v4/e1/e6/96/e1e696d3-4850-4294-a98c-301bee6e14a1/screen320x480.jpeg', u'http://a4.mzstatic.com/jp/r30/Purple/v4/db/65/54/db65546e-d72e-4628-ea04-5beab96419c3/screen320x480.jpeg', u'http://a5.mzstatic.com/jp/r30/Purple/v4/d4/fc/81/d4fc818f-8a26-3974-0…	Mark Patrick Media LLC	None	[u'iPodTouchFifthGen', u'iPad23G', u'iPadFourthGen', u'iPadFourthGen4G', u'iPhone-3GS', u'iPodTouchourthGen', u'iPad2Wifi', u'iPad3G', u'iPadMini4G', u'iPhone5s', u'iPodTouchThirdGen', u'iPhone5', u'iPhone5c', u'iPhone4S', u'iPadWifi', u'iPadThirdGen4G', u'iPadThirdGen', u'iPadMini', u'iPhone4']	Fitness.	4+	Fitness.	https://itunes.apple.com/jp/app/fitness./id509558426?mt=8&uo=4	0	0	1.0	software
303689017	284969387	Creative Coefficient Corp.	https://itunes.apple.com/jp/artist/creative-coefficient-corp./id284969387?uo=4	http://a1739.phobos.apple.com/us/r30/Purple/v4/0e/00/7b/0e007b5b-9f65-9ba6-c382-f437a4a40440/mzl.bebhqphk.jpeg	http://a1739.phobos.apple.com/us/r30/Purple/v4/0e/00/7b/0e007b5b-9f65-9ba6-c382-f437a4a40440/mzl.bebhqphk.jpeg	http://a1516.phobos.apple.com/us/r30/Purple/v4/bd/99/35/bd99351b-be41-3a7b-b8e3-8c0ea5a13ad4/icon.png	None	None	com.CreativeCoefficient.AmericanMedicalAid	4+	JPY	American Medical Aid is the authoritative reference of “WHAT TO DO” when faced with a medical need, emergency or other wise. \\American Medical Aid provides detailed how-to instructions and full color illustrations based on the respected standards of the Red Cross and the U. S. National Disaster Medical System. \\This is the most definitive and extensive reference of any of the “aid” applications…	[]	3673064	¥300	[u'6013', u'6003']	[u'\u30d8\u30eb\u30b9\u30b1\u30a2\uff0f\u30d5\u30a3\u30c3\u30c8\u30cd\u30b9', u'\u65c5\u884c']	[]	False	software	[u'EN']	300.0	6013	Health & Fitness	2009-02-02T00:48:47Z	Some minor improvements have been added to provide a better user experience	[u'http://a2.mzstatic.com/jp/r30/Purple/v4/3d/20/77/3d20775c-6c1b-a759-5f61-de1c2a78f4a0/screen320x480.jpeg', u'http://a5.mzstatic.com/jp/r30/Purple/v4/36/9b/4a/369b4a62-b818-3148-534a-12739e951aac/screen320x480.jpeg', u'http://a1.mzstatic.com/jp/r30/Purple/v4/26/51/41/26514147-a2e8-3f10-ab64-5f316e8c1ddf/screen320x480.jpeg', u'http://a4.mzstatic.com/jp/r30/Purple/v4/0f/1a/6a/0f1a6a88-7dfa-864a-6…	Creative Coefficient Corp.	http://creativecoefficient.com/ama	[u'iPodTouchourthGen', u'iPhone5', u'iPhone4S', u'iPadWifi', u'iPad2Wifi', u'iPhone5s', u'iPhone5c', u'iPadMini', u'iPadFourthGen', u'iPadMini4G', u'iPhone4', u'iPadThirdGen', u'iPad23G', u'iPhone-3G', u'iPhone-3GS', u'iPad3G', u'iPadFourthGen4G', u'iPodTouchFifthGen', u'iPod-touch-with-mic', u'iPodTouchThirdGen', u'iPadThirdGen4G']	American Medical Aid	4+	American Medical Aid	https://itunes.apple.com/jp/app/american-medical-aid/id303689017?mt=8&uo=4	0	0	1.6	software
533230216	520187576	Evolve Systems Distribution Pty Ltd	https://itunes.apple.com/jp/artist/evolve-systems-distribution/id520187576?uo=4	http://a715.phobos.apple.com/us/r30/Purple/v4/98/ec/dd/98ecddbe-4ba3-3619-c37f-0e8f6bf9c63d/zQr1C6Rv612ONTRxo6D14w-temp-upload.eonxalwl.png	http://a715.phobos.apple.com/us/r30/Purple/v4/98/ec/dd/98ecddbe-4ba3-3619-c37f-0e8f6bf9c63d/zQr1C6Rv612ONTRxo6D14w-temp-upload.eonxalwl.png	http://a58.phobos.apple.com/us/r30/Purple/v4/48/27/fd/4827fd4d-18e9-3756-7da2-26cbe6020d8b/icon.png	None	None	com.evolvesystems.SALLEN	4+	JPY	Sarah Allen is an internationally Published Australian Model, IFBB competitor, Sports & Swimwear model. Sarah's Mobile app is designed to give you a way to connect as well as provides fitness and nutrition tips. Even keep record of your own workouts.	[u'iosUniversal']	10975912	無料	[u'6013', u'6000']	[u'\u30d8\u30eb\u30b9\u30b1\u30a2\uff0f\u30d5\u30a3\u30c3\u30c8\u30cd\u30b9', u'\u30d3\u30b8\u30cd\u30b9']	[u'http://a1.mzstatic.com/jp/r30/Purple/v4/58/b8/b4/58b8b4cf-3d1d-c3bc-7e61-c3f3b7d24464/screen480x480.jpeg', u'http://a1.mzstatic.com/jp/r30/Purple/v4/e4/57/e8/e457e878-7ac2-ab5b-e65c-65d7e06252a8/screen480x480.jpeg', u'http://a1.mzstatic.com/jp/r30/Purple/v4/47/95/89/479589dc-7536-2e7c-5ce2-b299206720b4/screen480x480.jpeg']	False	software	[u'AR', u'NB', u'DA', u'NL', u'EN', u'FR', u'DE', u'HE', u'IT', u'JA', u'KO', u'PL', u'PT', u'RU', u'ZH', u'ES', u'SV', u'ZH']	0.0	6013	Health & Fitness	2012-06-12T01:05:46Z	None	[u'http://a4.mzstatic.com/jp/r30/Purple/v4/2c/03/f4/2c03f488-85e8-fbc6-eb75-b0f8d23e97bb/screen320x480.jpeg', u'http://a2.mzstatic.com/jp/r30/Purple/v4/d2/95/66/d295667b-c55d-3062-0a89-dae14147b8cd/screen320x480.jpeg', u'http://a2.mzstatic.com/jp/r30/Purple/v4/8a/39/e2/8a39e293-eed9-f4cf-1c67-3001def97cfd/screen320x480.jpeg']	Evolve Systems Distribution Pty Ltd	None	[u'iPadFourthGen4G', u'iPhone5c', u'iPad23G', u'iPadThirdGen', u'iPhone5', u'iPadFourthGen', u'iPod-touch-with-mic', u'iPadMini', u'iPadMini4G', u'iPhone-3GS', u'iPodTouchThirdGen', u'iPhone-3G', u'iPhone5s', u'iPodTouchourthGen', u'iPad2Wifi', u'iPhone4', u'iPodTouchFifthGen', u'iPadThirdGen4G', u'iPad3G', u'iPadWifi', u'iPhone4S']	Sarah Allen	4+	Sarah Allen	https://itunes.apple.com/jp/app/sarah-allen/id533230216?mt=8&uo=4	0	0	1.0	software
789504163	789504166	Wodify	https://itunes.apple.com/jp/artist/wodify/id789504166?uo=4	http://a187.phobos.apple.com/us/r30/Purple4/v4/f4/6b/f0/f46bf051-ccc8-20af-06cc-8fe19f168948/mzl.itpbbaum.png	http://a187.phobos.apple.com/us/r30/Purple4/v4/f4/6b/f0/f46bf051-ccc8-20af-06cc-8fe19f168948/mzl.itpbbaum.png	http://a565.phobos.apple.com/us/r30/Purple/v4/eb/78/1f/eb781ffe-43f2-12db-b124-bf407e88b3a2/AppIcon57x57.png	None	None	com.conigent.wodifyMobile	4+	JPY	Using your Wodify account, stay connected with your box from anywhere, 24/7. Your CrossFit® box must use Wodify for performance tracking.\\Featuring:\\WODs - view current and past WODs\Class - register and sign in to class\Coachboard - record your WOD results\Whiteboard - view current and past WOD results\Performance - add a result and see your history of gymnastics, weightlifting, metcons and to…	[u'iosUniversal']	2508241	無料	[u'6013', u'6012']	[u'\u30d8\u30eb\u30b9\u30b1\u30a2\uff0f\u30d5\u30a3\u30c3\u30c8\u30cd\u30b9', u'\u30e9\u30a4\u30d5\u30b9\u30bf\u30a4\u30eb']	[u'http://a3.mzstatic.com/jp/r30/Purple/v4/cc/33/ce/cc33ce81-42e3-50ed-f42e-3ba5fcc5f978/screen480x480.jpeg', u'http://a4.mzstatic.com/jp/r30/Purple/v4/0c/1a/62/0c1a6213-8f03-ff1f-4487-345f15e07f99/screen480x480.jpeg', u'http://a2.mzstatic.com/jp/r30/Purple/v4/a2/5d/75/a25d75b3-d916-b76b-874b-c22a3498ae1e/screen480x480.jpeg']	False	software	[u'EN', u'DE']	0.0	6013	Health & Fitness	2014-01-08T20:05:34Z	Fixed the bug for the credit card swiper that prevented it from working properly.	[u'http://a4.mzstatic.com/jp/r30/Purple/v4/06/62/f7/0662f7a3-dd98-7578-d038-848edafdf49a/screen1136x1136.jpeg', u'http://a4.mzstatic.com/jp/r30/Purple6/v4/d0/59/b1/d059b1cf-0c02-c2dd-c5bf-a17fda012898/screen1136x1136.jpeg', u'http://a5.mzstatic.com/jp/r30/Purple/v4/ad/63/e0/ad63e006-2276-6127-cc98-72f253acf1c8/screen1136x1136.jpeg', u'http://a4.mzstatic.com/jp/r30/Purple/v4/1d/51/52/1d5152b6-792f…	Madtoby Commerce Inc	None	[u'iPadThirdGen4G', u'iPhone4S', u'iPhone4', u'iPadMini4G', u'iPadFourthGen', u'iPadMini', u'iPhone5c', u'iPadFourthGen4G', u'iPodTouchourthGen', u'iPhone5s', u'iPadThirdGen', u'iPodTouchFifthGen', u'iPhone-3GS', u'iPhone5', u'iPad2Wifi', u'iPad23G']	Wodify	4+	Wodify	https://itunes.apple.com/jp/app/wodify/id789504163?mt=8&uo=4	0	0	1.0.5	software
849044509	367826073	Davines Spa	https://itunes.apple.com/jp/artist/davines-spa/id367826073?uo=4	http://a527.phobos.apple.com/us/r30/Purple3/v4/b3/30/1b/b3301b93-de66-23aa-8105-f469008e0d57/mzl.vdykkcvd.png	http://a527.phobos.apple.com/us/r30/Purple3/v4/b3/30/1b/b3301b93-de66-23aa-8105-f469008e0d57/mzl.vdykkcvd.png	http://a1580.phobos.apple.com/us/r30/Purple3/v4/8a/de/11/8ade1181-637f-08f5-4394-d50daa365c1e/AppIcon57x57.png	None	None	com.davines.Body-App	4+	JPY	BODY APP: un valido supporto interattivo per la cura e benessere del tuo corpo.\Scegli il tuo trattamento specifico e scopri tutti i prodotti corpo all’interno dell’ampia offerta [ comfort zone ].\In un solo click potrai trovare la spa o il centro benessere più vicino.\Approfitta delle promozioni speciali e scopri come…	[u'iosUniversal']	134500025	無料	[u'6013', u'6002']	[u'\u30d8\u30eb\u30b9\u30b1\u30a2\uff0f\u30d5\u30a3\u30c3\u30c8\u30cd\u30b9', u'\u30e6\u30fc\u30c6\u30a3\u30ea\u30c6\u30a3']	[u'http://a4.mzstatic.com/jp/r30/Purple5/v4/5c/d3/e8/5cd3e8cf-3d21-4881-f37f-57ef7257c40b/screen480x480.jpeg', u'http://a3.mzstatic.com/jp/r30/Purple4/v4/2c/43/01/2c430157-bbf2-42bc-e98b-9ef5620b4790/screen480x480.jpeg', u'http://a2.mzstatic.com/jp/r30/Purple3/v4/37/5f/b5/375fb512-c3de-1bce-45c7-26c85b356d55/screen480x480.jpeg', u'http://a4.mzstatic.com/jp/r30/Purple3/v4/20/7f/55/207f55a9-d5ee-5b…	False	software	[u'EN']	0.0	6013	Health & Fitness	2014-04-04T09:26:43Z	Risolti bugs ed aggiunta nuova referenza	[u'http://a5.mzstatic.com/jp/r30/Purple4/v4/af/33/6d/af336d3d-b5a7-50cc-eebd-1de157b8e192/screen1136x1136.jpeg', u'http://a4.mzstatic.com/jp/r30/Purple4/v4/d7/df/12/d7df12ed-491c-115d-b249-69e7233a6500/screen1136x1136.jpeg', u'http://a4.mzstatic.com/jp/r30/Purple4/v4/b6/9d/37/b69d371e-a394-b2e7-37b4-88baf6ca208d/screen1136x1136.jpeg', u'http://a2.mzstatic.com/jp/r30/Purple4/v4/2b/ff/25/2bff253f-5…	Davines Spa	None	[u'iPadFourthGen', u'iPadFourthGen4G', u'iPadMini4G', u'iPhone5', u'iPhone4S', u'iPhone5c', u'iPhone5s', u'iPhone4', u'iPadMini', u'iPadThirdGen4G', u'iPad2Wifi', u'iPodTouchFifthGen', u'iPadThirdGen', u'iPad23G']	Body App	4+	Body App	https://itunes.apple.com/jp/app/body-app/id849044509?mt=8&uo=4	0	0	1.1.2	software
719401660	486732490	isoft erp	https://itunes.apple.com/jp/artist/isoft-erp/id486732490?uo=4	http://a602.phobos.apple.com/us/r30/Purple/v4/fe/8c/8e/fe8c8e7f-c4ad-8586-fa73-9b2796b13d3d/mzl.gntqltty.png	http://a602.phobos.apple.com/us/r30/Purple/v4/fe/8c/8e/fe8c8e7f-c4ad-8586-fa73-9b2796b13d3d/mzl.gntqltty.png	http://a1051.phobos.apple.com/us/r30/Purple3/v4/38/82/e9/3882e910-a038-10c1-11d4-1096f44b2203/AppIcon57x57.png	None	None	mtd.libyanHealth	4+	JPY	The libyan health application provides full information in the medical sector in Libya, where includes doctors , companies , factories , distributors , agents , pharmacies and centers of Radiology Labs and Clinics and medical associations , medical centers and indexed by medical specialties.	[u'iosUniversal']	14000890	無料	[u'6013', u'6020']	[u'\u30d8\u30eb\u30b9\u30b1\u30a2\uff0f\u30d5\u30a3\u30c3\u30c8\u30cd\u30b9', u'\u30e1\u30c7\u30a3\u30ab\u30eb']	[u'http://a4.mzstatic.com/jp/r30/Purple5/v4/f3/f3/7c/f3f37c5f-247e-3272-0273-98d4bbe3d86c/screen480x480.jpeg', u'http://a1.mzstatic.com/jp/r30/Purple4/v4/15/bc/c2/15bcc2a7-e914-8fce-5021-d76c80167f39/screen480x480.jpeg', u'http://a1.mzstatic.com/jp/r30/Purple4/v4/27/d6/93/27d69301-9d11-e573-d9b0-f4736a58e41d/screen480x480.jpeg']	False	software	[u'EN', u'DE', u'SE', u'ES']	0.0	6013	Health & Fitness	2014-09-10T19:33:05Z	None	[u'http://a1.mzstatic.com/jp/r30/Purple3/v4/39/22/33/392233db-1b2a-8db7-eef1-df491c7f93f8/screen1136x1136.jpeg']	Internet Soft ERP Company	http://libyanhealth.com/home/index/en	[u'iPhone5', u'iPodTouchourthGen', u'iPhone4', u'iPhone-3GS', u'iPadWifi', u'iPodTouchFifthGen', u'iPadThirdGen4G', u'iPhone4S', u'iPad23G', u'iPadFourthGen4G', u'iPhone5s', u'iPadFourthGen', u'iPodTouchThirdGen', u'iPad3G', u'iPad2Wifi', u'iPadMini', u'iPhone5c', u'iPadThirdGen', u'iPadMini4G']	Libyan Health	4+	Libyan Health	https://itunes.apple.com/jp/app/libyan-health/id719401660?mt=8&uo=4	0	0	1.0	software
588815634	585356885	mmotio	https://itunes.apple.com/jp/artist/mmotio/id585356885?uo=4	http://a474.phobos.apple.com/us/r30/Purple4/v4/20/43/52/2043524b-5c70-bbdd-b5a9-57ae532d675b/mzl.glmjusnb.png	http://a474.phobos.apple.com/us/r30/Purple4/v4/20/43/52/2043524b-5c70-bbdd-b5a9-57ae532d675b/mzl.glmjusnb.png	http://a1796.phobos.apple.com/us/r30/Purple/v4/e6/22/6c/e6226c22-881a-d0b8-aca8-75e0e4200d41/AppIcon60x60_2x.png	None	None	com.mmotio.AroundtheWorldSkiingSnowboarding	4+	JPY	While two-leggers and boarders will never see eye-to-eye – there’s no denying that snow skiing and snowboarding are the best way to spend those white winter months outdoors! Whether you’re carving up the slopes in a zen moment, or barreling over a drop on an extreme adrenaline run… skiing and snowboarding are amazing!\\From the bunny hills to the black diamond drops… Around the World Skiiing and …	[u'iosUniversal']	28409935	¥500	[u'6013', u'6012']	[u'\u30d8\u30eb\u30b9\u30b1\u30a2\uff0f\u30d5\u30a3\u30c3\u30c8\u30cd\u30b9', u'\u30e9\u30a4\u30d5\u30b9\u30bf\u30a4\u30eb']	[u'http://a5.mzstatic.com/jp/r30/Purple4/v4/55/6d/2b/556d2b8a-a51d-774f-8153-26c33cf122d6/screen480x480.jpeg', u'http://a4.mzstatic.com/jp/r30/Purple3/v4/3e/f0/0d/3ef00d10-08ee-7288-4cb1-82dc20efe0c8/screen480x480.jpeg', u'http://a2.mzstatic.com/jp/r30/Purple3/v4/26/16/23/261623c4-74e2-9fb6-15a8-aae944f38ba0/screen480x480.jpeg', u'http://a2.mzstatic.com/jp/r30/Purple3/v4/6e/f4/30/6ef43008-b7ed-76…	False	software	[u'EN']	500.0	6013	Health & Fitness	2013-01-05T08:00:00Z	Our New Version offers: \1.A new UI design \2.Optimized performance of the App. \3.Minor Bugs fixed	[u'http://a1.mzstatic.com/jp/r30/Purple4/v4/3c/ce/e4/3ccee452-d694-f9dc-15ef-8d169eedd420/screen1136x1136.jpeg', u'http://a2.mzstatic.com/jp/r30/Purple/v4/f8/44/d7/f844d7db-70d3-7e2e-d035-ef8726c55942/screen1136x1136.jpeg', u'http://a1.mzstatic.com/jp/r30/Purple4/v4/00/23/8b/00238b65-b4b2-341c-30ed-6a8439be6240/screen1136x1136.jpeg', u'http://a3.mzstatic.com/jp/r30/Purple3/v4/41/11/99/41119994-d0…	mmotio llc	None	[u'iPhone4', u'iPadThirdGen4G', u'iPad2Wifi', u'iPadMini4G', u'iPodTouchFifthGen', u'iPadFourthGen', u'iPadMini', u'iPhone4S', u'iPadThirdGen', u'iPhone5', u'iPadFourthGen4G', u'iPad23G', u'iPhone5s', u'iPhone5c']	Around the World: Skiing & Snowboarding	4+	Around the World: Skiing & Snowboarding	https://itunes.apple.com/jp/app/around-world-skiing-snowboarding/id588815634?mt=8&uo=4	0	0	2.0	software
626603687	626604370	Michael Andes	https://itunes.apple.com/jp/artist/michael-andes/id626604370?uo=4	http://a1568.phobos.apple.com/us/r30/Purple/v4/de/43/0a/de430aab-033f-d441-4e05-b7c668f6d161/mzl.kjdypcyj.png	http://a1568.phobos.apple.com/us/r30/Purple/v4/de/43/0a/de430aab-033f-d441-4e05-b7c668f6d161/mzl.kjdypcyj.png	http://a930.phobos.apple.com/us/r30/Purple2/v4/39/34/81/3934810d-c365-1de9-401e-54d49c406217/Icon_57.png	None	None	thirtyxfitness.com	4+	JPY	Full-body workout program for beginners and experienced exercisers alike! The slogan: "EVERYTHING YOU GOT!!"\\ThirtyX stands for 30-minutes of X-treme exercise daily. All the workouts are performed using interval training, which medical scientists have recently found is the ultimate fat-burning routine.\You'll have your personal gym trainer encouraging you, keeping you mentally and physically in …	[u'iosUniversal']	8219414	無料	[u'6013', u'6012']	[u'\u30d8\u30eb\u30b9\u30b1\u30a2\uff0f\u30d5\u30a3\u30c3\u30c8\u30cd\u30b9', u'\u30e9\u30a4\u30d5\u30b9\u30bf\u30a4\u30eb']	[u'http://a2.mzstatic.com/jp/r30/Purple/v4/d8/31/15/d8311535-8ee4-00da-5e6b-9045a617552b/screen480x480.jpeg', u'http://a4.mzstatic.com/jp/r30/Purple2/v4/23/68/d3/2368d39f-a804-6e62-b844-6ba831419e15/screen480x480.jpeg', u'http://a3.mzstatic.com/jp/r30/Purple/v4/e7/ea/4f/e7ea4fed-004f-3ea7-5126-478188186cbf/screen480x480.jpeg']	False	software	[u'EN', u'ES']	0.0	6013	Health & Fitness	2013-05-02T18:56:07Z	-Additional FREE workout videos\-Simple bug fixes	[u'http://a4.mzstatic.com/jp/r30/Purple2/v4/63/6f/aa/636faafa-eefb-d96b-40ee-03f672bfc733/screen568x568.jpeg', u'http://a1.mzstatic.com/jp/r30/Purple2/v4/9b/1c/5b/9b1c5b1b-8800-82df-39c6-be5747bcea0f/screen568x568.jpeg', u'http://a2.mzstatic.com/jp/r30/Purple2/v4/01/d4/41/01d44156-f660-2ef3-4de4-f61c0ecd5987/screen568x568.jpeg', u'http://a5.mzstatic.com/jp/r30/Purple/v4/d8/27/ce/d827cedc-fbfd-e45…	Michael Andes	None	[u'iPad23G', u'iPhone-3GS', u'iPhone5s', u'iPadWifi', u'iPadFourthGen4G', u'iPadMini', u'iPad2Wifi', u'iPadThirdGen', u'iPodTouchFifthGen', u'iPhone5c', u'iPhone5', u'iPadMini4G', u'iPhone4S', u'iPodTouchourthGen', u'iPhone4', u'iPodTouchThirdGen', u'iPad3G', u'iPadFourthGen', u'iPadThirdGen4G']	ThirtyX	4+	ThirtyX	https://itunes.apple.com/jp/app/thirtyx/id626603687?mt=8&uo=4	0	0	1.3	software
307179258	307179261	Valley Development GmbH	https://itunes.apple.com/jp/artist/valley-development-gmbh/id307179261?uo=4	http://a1902.phobos.apple.com/us/r30/Purple2/v4/ac/77/1e/ac771e9c-51c6-dc1e-b88d-4f4d549b835d/mzl.kspadjfs.png	http://a1902.phobos.apple.com/us/r30/Purple2/v4/ac/77/1e/ac771e9c-51c6-dc1e-b88d-4f4d549b835d/mzl.kspadjfs.png	http://a472.phobos.apple.com/us/r30/Purple/v4/ee/0b/1d/ee0b1daf-8332-0276-9f2e-a9ec1e31f615/Icon.png	3.0	None	B.iCycle	4+	JPY	iTunes Rewind 2010: 2010年AppleによりB.iCycleはトップセラーのフィットネスアプリに選ばれました!\\B.iCycleは、iPhone用の次世代サイクロメーターです!! \\\- Facebook、Twitterへトラックをアップロード\- 最長6時間のバッテリー寿命分画面をオフにし、トレーニング中に持続的な省エネ記録\- GPS自動一時停止検出機能が、停止時にタイマーを自動的にストップさせます \- 自転車用道路、等高線、見所を強調したOpenCycleMapを提供する唯一のアプリ\\\B.iCycleはバイク走行に必要な全ての情報を提供しています。最高の使いやすさを備えたスタイリッシュなユーザーインターフェースが、あなたのバイク走行に普通のバイクコンピューターとは比べならない新たな体験をもたらします。\\特徴\\- 現在の速度、平均速度、最高速度、合…	[]	8895680	¥1,000	[u'6013', u'6010']	[u'\u30d8\u30eb\u30b9\u30b1\u30a2\uff0f\u30d5\u30a3\u30c3\u30c8\u30cd\u30b9', u'\u30ca\u30d3\u30b2\u30fc\u30b7\u30e7\u30f3']	[]	False	software	[u'EN', u'FR', u'DE', u'JA', u'ZH', u'ES']	1000.0	6013	Health & Fitness	2009-03-27T01:49:09Z	- iPhone5の画面サイズをサポート \- さらにiOS6サポート \- GPSの精度微調整された	[u'http://a1.mzstatic.com/jp/r30/Purple2/v4/4e/56/a4/4e56a478-7e87-b2a3-9b4f-71c197e14724/screen568x568.jpeg', u'http://a4.mzstatic.com/jp/r30/Purple/v4/cf/b9/df/cfb9dfd1-cc3b-4b76-388a-ef5e81e20f97/screen568x568.jpeg', u'http://a3.mzstatic.com/jp/r30/Purple/v4/f6/e0/e5/f6e0e520-5919-6a7c-920f-1cc9fee8e24a/screen568x568.jpeg', u'http://a3.mzstatic.com/jp/r30/Purple/v4/d4/e4/c0/d4e4c08c-0aa5-2466-…	Valley Development GmbH	http://B-iCycle.com	[u'iPadThirdGen4G', u'iPhone-3GS', u'iPodTouchourthGen', u'iPadMini4G', u'iPad23G', u'iPodTouchFifthGen', u'iPhone5s', u'iPad2Wifi', u'iPhone5c', u'iPadThirdGen', u'iPhone4S', u'iPadFourthGen4G', u'iPodTouchThirdGen', u'iPadWifi', u'iPadFourthGen', u'iPadMini', u'iPad3G', u'iPhone4', u'iPhone5']	B.iCycle - ロード・マウンテンバイク用GPS	4+	B.iCycle - ロード・マウンテンバイク用GPS	https://itunes.apple.com/jp/app/b.icycle-rodo-mauntenbaiku/id307179258?mt=8&uo=4	8	0	4.0.1	software
566301286	547203951	RinGen	https://itunes.apple.com/jp/artist/ringen/id547203951?uo=4	http://a751.phobos.apple.com/us/r30/Purple/v4/44/c8/6a/44c86a44-1b92-d163-12da-e73aa6be7912/mzl.qbqesydu.png	http://a751.phobos.apple.com/us/r30/Purple/v4/44/c8/6a/44c86a44-1b92-d163-12da-e73aa6be7912/mzl.qbqesydu.png	http://a806.phobos.apple.com/us/r30/Purple/v4/9a/34/3e/9a343e35-a23b-5580-94df-e4464daa70b7/Icon.png	None	None	ExtraSport	4+	JPY	С помошью данного приложения люди являющиеся клиентами сети фитнес клубов «ExstraSport» Могут узнать расписания занятий, записаться на занятия, мероприятия, новости, спецпредложения, как добратся к нужнему клубу.	[]	19501372	無料	[u'6013']	[u'\u30d8\u30eb\u30b9\u30b1\u30a2\uff0f\u30d5\u30a3\u30c3\u30c8\u30cd\u30b9']	[]	False	software	[u'RU']	0.0	6013	Health & Fitness	2012-10-05T21:55:36Z	None	[u'http://a1.mzstatic.com/jp/r30/Purple/v4/0c/6a/f8/0c6af8a6-8e16-81b0-a27d-67d866a11b2b/screen320x480.jpeg', u'http://a1.mzstatic.com/jp/r30/Purple/v4/0f/18/33/0f18338d-42d8-7f62-b552-55ce7488d691/screen320x480.jpeg']	Rinat Khabipov	http://ringen.ru/extrasport.html	[u'iPad2Wifi', u'iPadThirdGen', u'iPadWifi', u'iPhone5', u'iPhone4', u'iPadFourthGen', u'iPhone5c', u'iPodTouchFifthGen', u'iPadFourthGen4G', u'iPhone5s', u'iPad3G', u'iPodTouchThirdGen', u'iPhone4S', u'iPodTouchourthGen', u'iPadThirdGen4G', u'iPhone-3GS', u'iPad23G', u'iPadMini', u'iPadMini4G']	Extrа Spоrt	4+	Extrа Spоrt	https://itunes.apple.com/jp/app/extra-sport/id566301286?mt=8&uo=4	0	0	3.3	software
794993362	794993365	WIRTUALE.PL S.A.	https://itunes.apple.com/jp/artist/wirtuale.pl-s.a./id794993365?uo=4	http://a28.phobos.apple.com/us/r30/Purple4/v4/7f/01/41/7f01411b-9ab8-87ab-4fea-9332effe5a8b/mzl.nuuabaws.png	http://a28.phobos.apple.com/us/r30/Purple4/v4/7f/01/41/7f01411b-9ab8-87ab-4fea-9332effe5a8b/mzl.nuuabaws.png	http://a236.phobos.apple.com/us/r30/Purple3/v4/40/50/8b/40508b1b-ef2e-208c-f7c2-ad36c6712c17/AppIcon57x57.png	None	None	pl.runguru.app.ios	4+	JPY	RunGuru jest zaawansowanym narzędziem treningowym dla biegaczy. Jest wirtualnym trenerem, który dopasowuje plan treningowy do Twoich potrzeb - ile masz czasu na trening, jaki cel chcesz osiągnąć. I reaguje na to, jakie robisz postępy. \\RunGuru obserwuje Cię i słucha. Zmniejsza ryzyko kontuzji. Reaguje, kiedy się przemęczasz i sam wyciąga wnioski. Zna Cię lepiej niż Ty. Zmienia plan treningowy, g…	[]	13303387	無料	[u'6013', u'6004']	[u'\u30d8\u30eb\u30b9\u30b1\u30a2\uff0f\u30d5\u30a3\u30c3\u30c8\u30cd\u30b9', u'\u30b9\u30dd\u30fc\u30c4']	[]	False	software	[u'PL']	0.0	6013	Health & Fitness	2014-02-10T23:59:41Z	* Poprawki błędów	[u'http://a3.mzstatic.com/jp/r30/Purple6/v4/02/80/88/0280887d-bb56-25b0-79ae-ed3cebc99e56/screen1136x1136.jpeg', u'http://a5.mzstatic.com/jp/r30/Purple4/v4/89/59/8c/89598ca4-71ff-60e1-381f-cb04eafb5785/screen1136x1136.jpeg', u'http://a2.mzstatic.com/jp/r30/Purple2/v4/50/75/bb/5075bb60-e4ca-a887-5f51-0b7dc3a62516/screen1136x1136.jpeg', u'http://a1.mzstatic.com/jp/r30/Purple4/v4/93/6f/ad/936fad51-e…	WIRTUALE.PL S.A.	http://runguru.pl/	[u'iPadThirdGen', u'iPadFourthGen4G', u'iPhone5s', u'iPadFourthGen', u'iPad2Wifi', u'iPhone4', u'iPodTouchourthGen', u'iPodTouchFifthGen', u'iPadThirdGen4G', u'iPhone-3GS', u'iPhone4S', u'iPad23G', u'iPhone5c', u'iPadMini', u'iPadMini4G', u'iPhone5']	RunGuru	4+	RunGuru	https://itunes.apple.com/jp/app/runguru/id794993362?mt=8&uo=4	0	0	1.30	software
647025352	647025355	Rehab Minder Pty Ltd	https://itunes.apple.com/jp/artist/rehab-minder-pty-ltd/id647025355?uo=4	http://a1530.phobos.apple.com/us/r30/Purple3/v4/77/7d/52/777d52be-e339-f694-2d26-bbae7a0f5e82/mzl.piuoftrd.png	http://a1530.phobos.apple.com/us/r30/Purple3/v4/77/7d/52/777d52be-e339-f694-2d26-bbae7a0f5e82/mzl.piuoftrd.png	http://a1717.phobos.apple.com/us/r30/Purple3/v4/0b/cd/85/0bcd8579-db31-0954-2157-ced6674b2569/Icon.png	None	None	com.carmelbain.rehabminder	17+	JPY	The most comprehensive hand therapy app available. Rehab Minder makes following a home program easy to carry out where ever you are.\\Customising an exercise program is quick. \1. Create an Injury Profile by selecting a body part (e.g. Middle Finger, Elbow) + description of the injury (e.g. Fracture, Flexor Tendon Repair). \2. Select all relevant exercises from a short list generated by the Injur…	[]	69845423	無料	[u'6013', u'6020']	[u'\u30d8\u30eb\u30b9\u30b1\u30a2\uff0f\u30d5\u30a3\u30c3\u30c8\u30cd\u30b9', u'\u30e1\u30c7\u30a3\u30ab\u30eb']	[]	False	software	[u'EN']	0.0	6013	Health & Fitness	2013-05-18T21:31:39Z	Updated to support iOS 8	[u'http://a2.mzstatic.com/jp/r30/Purple2/v4/af/96/a3/af96a332-72a4-80c1-1351-a625b9e5113a/screen1136x1136.jpeg', u'http://a5.mzstatic.com/jp/r30/Purple/v4/d4/d4/af/d4d4af95-52e9-abb2-3c21-600d7f82ed2f/screen1136x1136.jpeg', u'http://a1.mzstatic.com/jp/r30/Purple2/v4/a7/fc/ed/a7fced09-818a-b606-d6ee-2e333ecf0214/screen1136x1136.jpeg', u'http://a2.mzstatic.com/jp/r30/Purple/v4/d2/bc/36/d2bc3668-0f3…	Rehab Minder Pty Ltd	http://www.rehabminder.com	[u'iPadThirdGen', u'iPadFourthGen', u'iPadFourthGen4G', u'iPadMini4G', u'iPodTouchFifthGen', u'iPadMini', u'iPad2Wifi', u'iPhone5', u'iPhone5c', u'iPhone5s', u'iPhone4S', u'iPadThirdGen4G', u'iPad23G']	Rehab Minder Therapy Assistant	17+	Rehab Minder Therapy Assistant	https://itunes.apple.com/jp/app/rehab-minder-therapy-assistant/id647025352?mt=8&uo=4	0	0	2.2	software
687715571	641452518	Keith Mallinson	https://itunes.apple.com/jp/artist/keith-mallinson/id641452518?uo=4	http://a515.phobos.apple.com/us/r30/Purple4/v4/9e/f6/30/9ef630f4-f88e-404a-d100-6727eb0a2605/mzl.odplaymk.png	http://a515.phobos.apple.com/us/r30/Purple4/v4/9e/f6/30/9ef630f4-f88e-404a-d100-6727eb0a2605/mzl.odplaymk.png	http://a1765.phobos.apple.com/us/r30/Purple/v4/cd/95/f6/cd95f61f-e4fa-b2f2-acd4-65428f97737d/Icon.png	None	None	com.bzzapps.dermasolve	4+	JPY	DermaSOLVE® is a new treatment for psoriasis that utilizes Ovasome Technology. Ovasome Technology simply put, is the process of incorporating Egg into topical skincare products. Amazing as it sounds, it took years of development and this patented process is exclusive to L'AVENIR skin care products. \\With over 70 vitamins, minerals and proteins found in the Egg, DermaSOLVE® is a revolutionary pro…	[]	15533168	無料	[u'6013', u'6017']	[u'\u30d8\u30eb\u30b9\u30b1\u30a2\uff0f\u30d5\u30a3\u30c3\u30c8\u30cd\u30b9', u'\u6559\u80b2']	[]	False	software	[u'EN']	0.0	6013	Health & Fitness	2013-08-17T00:05:16Z	None	[u'http://a5.mzstatic.com/jp/r30/Purple4/v4/d3/f4/d3/d3f4d334-e04a-27b5-079e-09a301cb56d1/screen1136x1136.jpeg', u'http://a1.mzstatic.com/jp/r30/Purple6/v4/7e/46/68/7e4668d7-4c25-74e7-a10b-06f965738966/screen1136x1136.jpeg', u'http://a5.mzstatic.com/jp/r30/Purple6/v4/30/7d/bc/307dbcf8-b883-f751-772d-afa5e6060d9b/screen1136x1136.jpeg', u'http://a3.mzstatic.com/jp/r30/Purple4/v4/ac/ad/2e/acad2eec-7…	Keith Mallinson	None	[u'iPadWifi', u'iPhone4', u'iPodTouchThirdGen', u'iPadMini4G', u'iPodTouchourthGen', u'iPad23G', u'iPad3G', u'iPhone5c', u'iPhone5s', u'iPhone5', u'iPhone-3GS', u'iPadThirdGen', u'iPadThirdGen4G', u'iPodTouchFifthGen', u'iPadFourthGen', u'iPadMini', u'iPhone4S', u'iPadFourthGen4G', u'iPad2Wifi']	Dermasolve	4+	Dermasolve	https://itunes.apple.com/jp/app/dermasolve/id687715571?mt=8&uo=4	0	0	1.0	software
776026302	776026308	BHP-Kollektiv UG (haftungsbeschraenkt)	https://itunes.apple.com/jp/artist/bhp-kollektiv-ug-haftungsbeschraenkt/id776026308?uo=4	http://a205.phobos.apple.com/us/r30/Purple3/v4/27/4f/97/274f9797-a66f-5aa7-e1df-9e491d94771b/mzl.ydezesyv.png	http://a205.phobos.apple.com/us/r30/Purple3/v4/27/4f/97/274f9797-a66f-5aa7-e1df-9e491d94771b/mzl.ydezesyv.png	http://a314.phobos.apple.com/us/r30/Purple3/v4/49/32/92/493292bb-b99f-68b3-304b-595abe72d220/icon_U007eiphone.png	None	None	de.bhp-kollektiv.harvey	4+	JPY	+++ Vielen Dank für das Feedback! Als nächstes wird eine Sprachausgabe hinzugefügt! +++\\Eine Zahnputz-App für Kinder bis 99 Jahre!\\Harvey ist dein Zahnputz-Assistent für jeden Tag! Über den Putzscreen startest du eine interaktive Sanduhr - mit Anweisungen wann und wo du deine Zähne putzen sollst. \\Mit der Zeit schaltest du so Geschichten über Harvey und weitere Informationen rund um Zähne und …	[u'gameCenter']	27490508	¥100	[u'6013', u'6017']	[u'\u30d8\u30eb\u30b9\u30b1\u30a2\uff0f\u30d5\u30a3\u30c3\u30c8\u30cd\u30b9', u'\u6559\u80b2']	[]	True	software	[u'EN', u'DE']	100.0	6013	Health & Fitness	2014-11-19T18:59:09Z	Added new Music and english support.\More Updates to come in the near future.	[u'http://a3.mzstatic.com/jp/r30/Purple/v4/ec/11/cc/ec11cc0a-51e5-fc30-5f22-80e788fb581e/screen1136x1136.jpeg', u'http://a1.mzstatic.com/jp/r30/Purple2/v4/88/ad/8a/88ad8aa3-95d1-29e8-cdd2-60f4617ab4f0/screen1136x1136.jpeg', u'http://a1.mzstatic.com/jp/r30/Purple2/v4/bc/07/04/bc070433-6555-0259-84eb-72011c4525c3/screen1136x1136.jpeg', u'http://a2.mzstatic.com/jp/r30/Purple2/v4/63/bb/bc/63bbbc29-80…	BHP-Kollektiv UG (haftungsbeschraenkt)	None	[u'iPhone5', u'iPadThirdGen', u'iPadThirdGen4G', u'iPhone-3GS', u'iPhone5s', u'iPadFourthGen4G', u'iPodTouchFifthGen', u'iPad23G', u'iPad2Wifi', u'iPhone4S', u'iPadMini4G', u'iPadMini', u'iPhone4', u'iPhone5c', u'iPadFourthGen', u'iPodTouchourthGen']	Harvey die Zahnputzuhr	4+	Harvey die Zahnputzuhr	https://itunes.apple.com/jp/app/harvey-die-zahnputzuhr/id776026302?mt=8&uo=4	0	0	1.20	software
731412072	506041115	Parenting Media	https://itunes.apple.com/jp/artist/parenting-media/id506041115?uo=4	http://a1028.phobos.apple.com/us/r30/Purple6/v4/6c/bc/4a/6cbc4aca-182e-9cab-1119-292715b261ec/mzl.igxslecq.png	http://a1028.phobos.apple.com/us/r30/Purple6/v4/6c/bc/4a/6cbc4aca-182e-9cab-1119-292715b261ec/mzl.igxslecq.png	http://a1789.phobos.apple.com/us/r30/Purple6/v4/70/02/ca/7002ca68-299a-5684-1f81-8c8e3ea3ce0a/Logo_72px.png	None	None	de.eltern-special.005	12+	JPY	Einfach kann ja jeder. Zwillinge sind das wahre Abenteuer! \Diese App begleitet Sie durch die erste Zeit mit Ihrem Doppelpack, in der Ihnen die Fragen bestimmt nicht ausgehen: Wie bekommen wir zwei auf einmal satt? Werden wir nachts noch ein Auge zumachen können? Wie geht man mit Twins im Kinderwagen, im Tragebeutel auf Tour? Wie sollen wir sie schön anziehen? Was wird mit unserer Partnerschaft p…	[]	56977896	¥500	[u'6013', u'6020']	[u'\u30d8\u30eb\u30b9\u30b1\u30a2\uff0f\u30d5\u30a3\u30c3\u30c8\u30cd\u30b9', u'\u30e1\u30c7\u30a3\u30ab\u30eb']	[u'http://a2.mzstatic.com/jp/r30/Purple6/v4/b3/a0/3d/b3a03deb-998b-73e5-3acf-1166513fa2ab/screen480x480.jpeg', u'http://a3.mzstatic.com/jp/r30/Purple/v4/15/83/a2/1583a257-e4dd-6c81-abad-68c4799a2afb/screen480x480.jpeg', u'http://a3.mzstatic.com/jp/r30/Purple4/v4/2a/6b/21/2a6b2194-221f-2dcb-bd3f-4420ca55f83d/screen480x480.jpeg', u'http://a5.mzstatic.com/jp/r30/Purple6/v4/6b/1b/dc/6b1bdcf4-96ac-61e…	False	software	[u'EN']	500.0	6013	Health & Fitness	2013-11-19T18:08:50Z	Kleinere Fehlerbehebungen	[]	urbia.com AG	http://www.eltern.de/emagazines	[u'iPad2Wifi', u'iPadThirdGen', u'iPadFourthGen', u'iPadFourthGen4G', u'iPadMini4G', u'iPadThirdGen4G', u'iPadMini', u'iPad3G', u'iPadWifi', u'iPad23G']	Eltern Special: Zwillinge	12+	Eltern Special: Zwillinge	https://itunes.apple.com/jp/app/eltern-special-zwillinge/id731412072?mt=8&uo=4	0	0	1.1	software
518066204	426743796	Parker-O'Brien and Associates	https://itunes.apple.com/jp/artist/parker-obrien-and-associates/id426743796?uo=4	http://a788.phobos.apple.com/us/r30/Purple/v4/c1/ec/e3/c1ece3cd-669d-00c9-0e7d-23345aa59c1b/th90uTudap1qdiEfb0ptqM-temp-upload.xjbirjvt.png	http://a788.phobos.apple.com/us/r30/Purple/v4/c1/ec/e3/c1ece3cd-669d-00c9-0e7d-23345aa59c1b/th90uTudap1qdiEfb0ptqM-temp-upload.xjbirjvt.png	http://a1848.phobos.apple.com/us/r30/Purple/v4/96/1d/79/961d7903-3576-c741-f968-42eeb872ea56/HomeIPadIcon_72_2.png	None	None	com.parkerobrien.findinghomehd	4+	JPY	Now in iPad version! Deciding on care for an aging relative or friend can be overwhelming. The Finding Home HD app goes through all the options, helping you determine what is right for you and your loved one. \\This is a great tool for professionals helping clients decide on level of care. Conversation starters.	[]	17492381	¥300	[u'6013', u'6020']	[u'\u30d8\u30eb\u30b9\u30b1\u30a2\uff0f\u30d5\u30a3\u30c3\u30c8\u30cd\u30b9', u'\u30e1\u30c7\u30a3\u30ab\u30eb']	[u'http://a4.mzstatic.com/jp/r30/Purple/v4/91/f2/90/91f2900b-255c-fc3f-18f9-8b81891e6e34/screen480x480.jpeg', u'http://a4.mzstatic.com/jp/r30/Purple/v4/28/ce/6d/28ce6d33-6c9b-9315-04b9-0d3947c65fab/screen480x480.jpeg', u'http://a3.mzstatic.com/jp/r30/Purple/v4/46/fa/80/46fa80fe-3263-89b0-e5e9-1e8e678ab4b4/screen480x480.jpeg']	False	software	[u'EN']	300.0	6013	Health & Fitness	2012-04-17T21:03:08Z	None	[]	Elizabeth Parker-OBrien	None	[u'iPadMini', u'iPad23G', u'iPadThirdGen', u'iPadFourthGen4G', u'iPad2Wifi', u'iPadMini4G', u'iPadFourthGen', u'iPadThirdGen4G', u'iPad3G', u'iPadWifi']	Finding Home HD	4+	Finding Home HD	https://itunes.apple.com/jp/app/finding-home-hd/id518066204?mt=8&uo=4	0	0	1.0	software
847597596	834961659	IRWAA	https://itunes.apple.com/jp/artist/irwaa/id834961659?uo=4	http://a641.phobos.apple.com/us/r30/Purple2/v4/60/a9/71/60a971bc-2f18-a1ce-f168-fd332515978f/mzl.ovkcktna.png	http://a641.phobos.apple.com/us/r30/Purple2/v4/60/a9/71/60a971bc-2f18-a1ce-f168-fd332515978f/mzl.ovkcktna.png	http://a1616.phobos.apple.com/us/r30/Purple6/v4/8f/f1/02/8ff102be-64f2-a2bc-9b0a-b91fed7d1fbc/AppIcon57x57.png	None	None	com.irwaa.MedicaReminders	4+	JPY	Yes, it’s what you need to take your overwhelming meds on time. But you will also love its ease, function, gorgeous graphics, and natural animations. Download the awards-winning medication reminder and prescription manager app!\\Awarded 5 times by prestigious names like the United Nations... all those cannot be wrong!\\Medica Reminders reminds you to take your pills & meds at the right time, and …	[]	7350615	無料	[u'6013', u'6020']	[u'\u30d8\u30eb\u30b9\u30b1\u30a2\uff0f\u30d5\u30a3\u30c3\u30c8\u30cd\u30b9', u'\u30e1\u30c7\u30a3\u30ab\u30eb']	[]	False	software	[u'EN']	0.0	6013	Health & Fitness	2014-05-03T07:00:00Z	* Fixing some issues.\* Minor improvements.	[u'http://a1.mzstatic.com/jp/r30/Purple4/v4/8a/3c/79/8a3c795c-f959-84f5-ff06-8db0ee1d7618/screen1136x1136.jpeg', u'http://a1.mzstatic.com/jp/r30/Purple/v4/c6/78/af/c678af06-5ef7-e9cf-0968-57db9d2b2a1f/screen1136x1136.jpeg', u'http://a1.mzstatic.com/jp/r30/Purple2/v4/5e/49/d5/5e49d52f-d302-b683-c37e-a24a2c44cd25/screen1136x1136.jpeg', u'http://a1.mzstatic.com/jp/r30/Purple4/v4/0d/c9/31/0dc93197-6d…	Irwaa for Software Application & Information Technology	http://irwaa.com/medica	[u'iPhone5c', u'iPadThirdGen', u'iPadThirdGen4G', u'iPhone4S', u'iPadFourthGen4G', u'iPadFourthGen', u'iPadMini', u'iPadMini4G', u'iPad23G', u'iPodTouchFifthGen', u'iPhone4', u'iPhone5s', u'iPhone5', u'iPad2Wifi']	Medica Reminders – Medication Manager, Pill Tracker, and Prescription Organizer for Patients & Caregivers	4+	Medica Reminders – Medication Manager, Pill Tracker, and Prescription Organizer for Patients & Caregivers	https://itunes.apple.com/jp/app/medica-reminders-medication/id847597596?mt=8&uo=4	0	0	1.0.5	software
689786502	574201966	MyOMBody	https://itunes.apple.com/jp/artist/myombody/id574201966?uo=4	http://a938.phobos.apple.com/us/r30/Purple4/v4/f6/da/a5/f6daa5c5-10fb-9f50-f1be-589af480e8d5/mzl.doacflbe.png	http://a938.phobos.apple.com/us/r30/Purple4/v4/f6/da/a5/f6daa5c5-10fb-9f50-f1be-589af480e8d5/mzl.doacflbe.png	http://a312.phobos.apple.com/us/r30/Purple1/v4/41/07/0e/41070e46-c90c-4980-7236-bfc421d22909/appicon.png	None	None	com.ots.healthyyou	4+	JPY	You've decided it's time to travel a healthier path. Congratulations! Overwhelmed by how or where to begin? No worries! I’ll get you there, one Baby Step at a time, Baby! Join Me for 30 Days! Learn My Simple Solutions for a Healthier, Happier Life! \\Donnalyn Murphy \B.A., B.Ed., CHC, AADP \\Donnalyn Murphy is a Health Coach, Teacher, Founder of Body & Soul Health Coaching and former Very-Sick-Pe…	[]	5111724	無料	[u'6013', u'6012']	[u'\u30d8\u30eb\u30b9\u30b1\u30a2\uff0f\u30d5\u30a3\u30c3\u30c8\u30cd\u30b9', u'\u30e9\u30a4\u30d5\u30b9\u30bf\u30a4\u30eb']	[]	False	software	[u'EN', u'ES']	0.0	6013	Health & Fitness	2013-11-14T04:00:53Z	Healthy you	[u'http://a3.mzstatic.com/jp/r30/Purple/v4/ff/83/1b/ff831b15-2060-5bb4-7cf2-bd37112a47e1/screen1136x1136.jpeg', u'http://a5.mzstatic.com/jp/r30/Purple/v4/cb/3a/7b/cb3a7b2c-0187-f943-b754-c8597994fecb/screen1136x1136.jpeg', u'http://a3.mzstatic.com/jp/r30/Purple4/v4/7e/fa/e9/7efae990-0e9d-962b-23fc-211e161012f7/screen1136x1136.jpeg', u'http://a3.mzstatic.com/jp/r30/Purple/v4/e8/85/51/e885512a-9544…	MyOmBody	http://www.DonnalynMurphy.com	[u'iPhone-3GS', u'iPodTouchourthGen', u'iPadMini4G', u'iPadThirdGen4G', u'iPadFourthGen', u'iPodTouchFifthGen', u'iPadMini', u'iPad2Wifi', u'iPhone4S', u'iPad23G', u'iPhone4', u'iPadFourthGen4G', u'iPhone5s', u'iPhone5c', u'iPhone5', u'iPadThirdGen']	Baby Steps to a Healthier, Happier You, in Just 30 Days!	4+	Baby Steps to a Healthier, Happier You, in Just 30 Days!	https://itunes.apple.com/jp/app/baby-steps-to-healthier-happier/id689786502?mt=8&uo=4	0	0	2.1.0	software
875251675	481691496	AppsVision	https://itunes.apple.com/jp/artist/appsvision/id481691496?uo=4	http://a165.phobos.apple.com/us/r30/Purple6/v4/9f/77/a1/9f77a11d-dc56-0845-c1fd-0f514b0294d6/mzl.yajkfcbj.png	http://a165.phobos.apple.com/us/r30/Purple6/v4/9f/77/a1/9f77a11d-dc56-0845-c1fd-0f514b0294d6/mzl.yajkfcbj.png	http://a215.phobos.apple.com/us/r30/Purple/v4/60/46/69/60466993-e090-540c-e77a-098937ad8772/icon.png	None	None	com.appsvision.villavenezia	4+	JPY	L'application "Villa Venezia Spa" vous offre la possibilité de consulter toutes les infos utiles du spa (Tarifs, prestations, avis…) mais aussi de recevoir leurs dernières News ou Flyers sous forme de notifications Push.\\Caractéristiques de l'application :\\- La présentation et coordonnées \- Tarifs\- Paiement en ligne\- Les galeries photos & vidéos\- Les Flyers et News en notifications push\- L…	[u'iosUniversal']	52257038	無料	[u'6013', u'6012']	[u'\u30d8\u30eb\u30b9\u30b1\u30a2\uff0f\u30d5\u30a3\u30c3\u30c8\u30cd\u30b9', u'\u30e9\u30a4\u30d5\u30b9\u30bf\u30a4\u30eb']	[u'http://a4.mzstatic.com/jp/r30/Purple4/v4/34/8e/fa/348efafe-1664-0cbc-b723-e331e6e3c1a8/screen480x480.jpeg', u'http://a2.mzstatic.com/jp/r30/Purple2/v4/8b/16/4b/8b164bef-76cb-1d29-472a-2e75e837be11/screen480x480.jpeg', u'http://a5.mzstatic.com/jp/r30/Purple6/v4/25/21/08/2521086a-f85d-b3af-fb33-45783d263c84/screen480x480.jpeg', u'http://a2.mzstatic.com/jp/r30/Purple6/v4/b2/ec/a1/b2eca161-996d-28…	False	software	[u'EN']	0.0	6013	Health & Fitness	2014-05-13T21:33:52Z	None	[u'http://a2.mzstatic.com/jp/r30/Purple/v4/34/c2/11/34c2110b-6638-695c-a5a9-2bd6c817f619/screen1136x1136.jpeg', u'http://a4.mzstatic.com/jp/r30/Purple6/v4/8e/93/39/8e933992-ad47-f3c0-e49d-6e1808a5d990/screen1136x1136.jpeg', u'http://a4.mzstatic.com/jp/r30/Purple/v4/53/37/9b/53379b59-35c0-71c9-0c43-c84ffe1fe800/screen1136x1136.jpeg', u'http://a3.mzstatic.com/jp/r30/Purple4/v4/cd/32/2b/cd322bcd-ee4…	AppsVision	None	[u'iPhone4S', u'iPadFourthGen4G', u'iPad2Wifi', u'iPhone5', u'iPadMini', u'iPhone4', u'iPodTouchourthGen', u'iPhone5c', u'iPodTouchFifthGen', u'iPad23G', u'iPadThirdGen', u'iPhone5s', u'iPadMini4G', u'iPadFourthGen', u'iPhone-3GS', u'iPadThirdGen4G']	Villa Venezia Spa	4+	Villa Venezia Spa	https://itunes.apple.com/jp/app/villa-venezia-spa/id875251675?mt=8&uo=4	0	0	1.0	software
496014971	496014974	neurosail	https://itunes.apple.com/jp/artist/neurosail/id496014974?uo=4	http://a930.phobos.apple.com/us/r30/Purple/11/93/00/mzl.liqnpqta.jpg	http://a930.phobos.apple.com/us/r30/Purple/11/93/00/mzl.liqnpqta.jpg	http://a817.phobos.apple.com/us/r30/Purple/b1/eb/d8/mzi.qpvsjztd.png	None	None	com.neurosail.antigad	4+	JPY	Use an attentional-retraining task that may reduce anxiety.\\According to some recent studies, people who experience anxiety may have an attentional bias towards threat-relevant information. You may be able to reduce anxiety by learning to correct attentional bias. This application implements a dot-probe retraining task that may improve attentional bias towards threat.\\You will be flashed two st…	[u'iosUniversal']	5047699	¥300	[u'6013', u'6020']	[u'\u30d8\u30eb\u30b9\u30b1\u30a2\uff0f\u30d5\u30a3\u30c3\u30c8\u30cd\u30b9', u'\u30e1\u30c7\u30a3\u30ab\u30eb']	[u'http://a5.mzstatic.com/jp/r30/Purple/v4/71/97/5b/71975b5a-d1b4-c869-c20e-01eb1f002a9d/screen480x480.jpeg', u'http://a2.mzstatic.com/jp/r30/Purple/v4/0d/73/4e/0d734e34-0d0e-8a19-606d-31497e049248/screen480x480.jpeg']	False	software	[u'EN']	300.0	6013	Health & Fitness	2012-01-28T18:30:07Z	minor layout fix	[u'http://a1.mzstatic.com/jp/r30/Purple/v4/41/6e/ac/416eacd8-6ab9-5ca4-d271-62778ecc7148/screen320x480.jpeg', u'http://a4.mzstatic.com/jp/r30/Purple/v4/60/98/df/6098dfed-9745-689d-8d67-782ba73ee25d/screen320x480.jpeg', u'http://a3.mzstatic.com/jp/r30/Purple/v4/00/da/e3/00dae3f9-06c4-bb75-7986-22324018acaa/screen320x480.jpeg']	Nicholas Pisarro	None	[u'iPodTouchFifthGen', u'iPad2Wifi', u'iPhone5c', u'iPhone4', u'iPodTouchourthGen', u'iPadWifi', u'iPadFourthGen', u'iPadThirdGen4G', u'iPadFourthGen4G', u'iPad3G', u'iPadMini', u'iPhone-3GS', u'iPhone5', u'iPad23G', u'iPodTouchThirdGen', u'iPadMini4G', u'iPhone4S', u'iPadThirdGen', u'iPhone5s']	Anxi-Anti	4+	Anxi-Anti	https://itunes.apple.com/jp/app/anxi-anti/id496014971?mt=8&uo=4	0	0	1.0.2	software
598576166	598577009	Stehil	https://itunes.apple.com/jp/artist/stehil/id598577009?uo=4	http://a405.phobos.apple.com/us/r30/Purple3/v4/c2/bd/33/c2bd339d-9ee7-e5c7-d91b-bbd77d1a492f/mzl.ytwjcnmn.png	http://a405.phobos.apple.com/us/r30/Purple3/v4/c2/bd/33/c2bd339d-9ee7-e5c7-d91b-bbd77d1a492f/mzl.ytwjcnmn.png	http://a1625.phobos.apple.com/us/r30/Purple3/v4/2e/24/b7/2e24b777-5772-09bc-c56c-b9011894b61e/Icon.png	None	None	com.stehil.crosstimer	4+	JPY	CrossTimer is a timer, stopwatch and logger in one.\\With CrossTimer you will always know how many rounds have you done already, which exercise is coming up next, which round was your fastest, how many squats did you do last Monday... and much more.\\Great for circuit training, gym training, weight lifting, triathlon prep and especially CrossFit.\\Features\- Flexible workout design - any workout …	[u'iosUniversal']	23607433	¥300	[u'6013', u'6002']	[u'\u30d8\u30eb\u30b9\u30b1\u30a2\uff0f\u30d5\u30a3\u30c3\u30c8\u30cd\u30b9', u'\u30e6\u30fc\u30c6\u30a3\u30ea\u30c6\u30a3']	[u'http://a4.mzstatic.com/jp/r30/Purple/v4/d1/f4/1d/d1f41daa-496b-1e7f-7633-4604c699eb67/screen480x480.jpeg', u'http://a4.mzstatic.com/jp/r30/Purple/v4/e0/13/ec/e013ec48-c405-437f-de20-392aa6b4cd28/screen480x480.jpeg', u'http://a1.mzstatic.com/jp/r30/Purple6/v4/42/84/48/42844841-2e4f-9ce8-e7ad-e2868319d20b/screen480x480.jpeg', u'http://a3.mzstatic.com/jp/r30/Purple/v4/e5/82/d1/e582d112-6d8e-6e8f-…	False	software	[u'CS', u'NL', u'EN', u'FR', u'DE', u'IT', u'JA', u'KO', u'PL', u'PT', u'RU', u'ZH', u'ES', u'SV', u'ZH', u'TR']	300.0	6013	Health & Fitness	2013-02-12T10:18:03Z	speech synth improvements\minor bug fixes	[u'http://a1.mzstatic.com/jp/r30/Purple4/v4/74/3c/42/743c4231-35cb-2937-9e99-ee50828c9d2a/screen322x572.jpeg', u'http://a5.mzstatic.com/jp/r30/Purple/v4/e7/cc/dc/e7ccdc53-e795-c231-8ac1-8819f6897e5a/screen322x572.jpeg', u'http://a4.mzstatic.com/jp/r30/Purple6/v4/e2/3f/61/e23f6150-5179-d040-c3d0-4edb87c311f2/screen322x572.jpeg', u'http://a1.mzstatic.com/jp/r30/Purple/v4/c1/1a/42/c11a4289-6482-0eae…	STEHIL PTY LTD	http://crosstimer.com	[u'iPadMini4G', u'iPhone5c', u'iPad23G', u'iPhone4S', u'iPad2Wifi', u'iPadFourthGen4G', u'iPodTouchourthGen', u'iPodTouchThirdGen', u'iPadWifi', u'iPodTouchFifthGen', u'iPhone-3GS', u'iPhone5s', u'iPadMini', u'iPhone5', u'iPadThirdGen', u'iPadFourthGen', u'iPad3G', u'iPhone4', u'iPadThirdGen4G']	CrossTimer	4+	CrossTimer	https://itunes.apple.com/jp/app/crosstimer/id598576166?mt=8&uo=4	0	0	1.1.3	software
421914247	421914250	Lifeloc Technologies	https://itunes.apple.com/jp/artist/lifeloc-technologies/id421914250?uo=4	http://a1474.phobos.apple.com/us/r30/Purple/79/82/c2/mzi.avmepxqz.png	http://a1474.phobos.apple.com/us/r30/Purple/79/82/c2/mzi.avmepxqz.png	http://a301.phobos.apple.com/us/r30/Purple/2e/f9/5f/mzi.subpcrdx.png	None	None	com.lifeloc.drunkguard	17+	JPY	DrunkGuard is the “all-in-one” breathalyzer app that calculates Blood Alcohol Content (BAC) for you and your friends. DG includes a drunk dialing and drunk texting lockdown, sobriety games, time to sober countdown, party planner mode, personalizable drink database and even an auto cab dial so you get home safely. The only drinking app you’ll ever need. \\DrunkGuard is the only drinking App from a…	[]	593144	無料	[u'6013', u'6016']	[u'\u30d8\u30eb\u30b9\u30b1\u30a2\uff0f\u30d5\u30a3\u30c3\u30c8\u30cd\u30b9', u'\u30a8\u30f3\u30bf\u30fc\u30c6\u30a4\u30f3\u30e1\u30f3\u30c8']	[]	False	software	[u'EN']	0.0	6013	Health & Fitness	2011-03-01T08:00:00Z	None	[u'http://a5.mzstatic.com/jp/r30/Purple/v4/d3/2c/f8/d32cf818-d332-24f7-95e1-7081c681f85c/screen320x480.jpeg']	Lifeloc Technologies	None	[u'iPodTouchThirdGen', u'iPadThirdGen4G', u'iPodTouchourthGen', u'iPhone5c', u'iPadMini4G', u'iPad3G', u'iPadThirdGen', u'iPadMini', u'iPhone-3GS', u'iPhone5', u'iPadFourthGen', u'iPod-touch-with-mic', u'iPhone4', u'iPhone-3G', u'iPadFourthGen4G', u'iPhone5s', u'iPadWifi', u'iPad2Wifi', u'iPad23G', u'iPod-touch', u'iPodTouchFifthGen', u'iPhone4S', u'iPhone']	DrunkGuard	17+	DrunkGuard	https://itunes.apple.com/jp/app/drunkguard/id421914247?mt=8&uo=4	0	0	1	software
661615726	621233309	Tuan Nguyen Quoc	https://itunes.apple.com/jp/artist/tuan-nguyen-quoc/id621233309?uo=4	http://a274.phobos.apple.com/us/r30/Purple4/v4/5e/f8/d4/5ef8d4f0-f8a4-e45f-911d-ca6520e16a87/mzl.mmvmlvok.png	http://a274.phobos.apple.com/us/r30/Purple4/v4/5e/f8/d4/5ef8d4f0-f8a4-e45f-911d-ca6520e16a87/mzl.mmvmlvok.png	http://a584.phobos.apple.com/us/r30/Purple/v4/57/13/39/5713391a-7dc4-2d42-e8e1-b4b5e2a54bc4/icon.png	None	None	com.hipt.wish.tienichbabau	4+	JPY	Tiệc Ích Bà Bầu được phát triển nhằm mục đích giúp bạn theo dõi sức khỏe của cả mẹ và bé qua các tuần thai. Với Tiện Ích Bà Bầu bạn có thể tìm hiểu hình ảnh sự phát triển của thai nhi qua các tuần, các chỉ số mang bầu của mẹ qua các tuần thai. Đồng thời bạn cũng có thể tính cân nặng sức khỏe khi mang bầu và theo dõi cử động của bé bằng cách tính số lần bé đạp trong suốt quá trình mang thai của bạ…	[]	25156115	無料	[u'6013', u'6005']	[u'\u30d8\u30eb\u30b9\u30b1\u30a2\uff0f\u30d5\u30a3\u30c3\u30c8\u30cd\u30b9', u'\u30bd\u30fc\u30b7\u30e3\u30eb\u30cd\u30c3\u30c8\u30ef\u30fc\u30ad\u30f3\u30b0']	[]	False	software	[u'DA', u'EN', u'VI']	0.0	6013	Health & Fitness	2013-06-21T00:44:46Z	Fic bugs	[u'http://a2.mzstatic.com/jp/r30/Purple/v4/c3/17/08/c3170837-e4de-f09a-5f46-f7411b1e13fa/screen1136x1136.jpeg', u'http://a5.mzstatic.com/jp/r30/Purple2/v4/3b/d7/3c/3bd73c4b-887c-09e4-dee6-09dfc246f70c/screen1136x1136.jpeg', u'http://a3.mzstatic.com/jp/r30/Purple/v4/c1/7f/ca/c17fca56-9879-641d-acf7-bb2c59b49ae5/screen1136x1136.jpeg', u'http://a4.mzstatic.com/jp/r30/Purple2/v4/18/cd/c2/18cdc258-ef6…	Tuan Nguyen Quoc	http://wish.vn	[u'iPodTouchourthGen', u'iPadFourthGen', u'iPhone4S', u'iPadFourthGen4G', u'iPodTouchThirdGen', u'iPad2Wifi', u'iPhone4', u'iPadThirdGen', u'iPhone5', u'iPad3G', u'iPodTouchFifthGen', u'iPad23G', u'iPhone-3GS', u'iPadMini', u'iPadThirdGen4G', u'iPhone5s', u'iPadMini4G', u'iPhone5c', u'iPadWifi']	Tiện ích bà bầu	4+	Tiện ích bà bầu	https://itunes.apple.com/jp/app/tien-ich-ba-bau/id661615726?mt=8&uo=4	0	0	2.0	software
722772323	722772326	Jordan Barry	https://itunes.apple.com/jp/artist/jordan-barry/id722772326?uo=4	http://a397.phobos.apple.com/us/r30/Purple/v4/1f/8b/91/1f8b91ef-dc48-14ef-ff74-c1793c86f3d4/mzl.acwzhvdx.png	http://a397.phobos.apple.com/us/r30/Purple/v4/1f/8b/91/1f8b91ef-dc48-14ef-ff74-c1793c86f3d4/mzl.acwzhvdx.png	http://a178.phobos.apple.com/us/r30/Purple/v4/43/3e/c7/433ec7ec-81fd-05ff-b53c-a3ab36503286/57.png	None	None	com.weightWorkoutLog	4+	JPY	There are a number of gym apps on the market today that provide you with endless options and a stack of statistics to record. Inevitably the user keeps up with these for short period of time before forgetting about the whole thing. Weight Workout Log is a simple app, that allows the user to have full control over their workouts. No predefined workouts, clocks or graphs here, just a reliable way t…	[]	2937389	¥100	[u'6013']	[u'\u30d8\u30eb\u30b9\u30b1\u30a2\uff0f\u30d5\u30a3\u30c3\u30c8\u30cd\u30b9']	[]	False	software	[u'EN']	100.0	6013	Health & Fitness	2013-10-26T22:46:06Z	Minor bug fixes.	[u'http://a2.mzstatic.com/jp/r30/Purple6/v4/14/b3/5d/14b35d5b-ec3a-5db0-5dc3-bbcf0a28e18a/screen1136x1136.jpeg', u'http://a2.mzstatic.com/jp/r30/Purple6/v4/2c/83/ff/2c83ff27-1242-f67f-6eb1-97cf8ac3b17a/screen1136x1136.jpeg', u'http://a1.mzstatic.com/jp/r30/Purple4/v4/b6/f5/03/b6f5030c-1f45-ae28-0208-56ffe15fcd04/screen320x320.jpeg', u'http://a1.mzstatic.com/jp/r30/Purple/v4/dd/80/d9/dd80d911-ec33…	Jordan Barry	None	[u'iPodTouchFifthGen', u'iPadThirdGen4G', u'iPhone4S', u'iPhone-3GS', u'iPad3G', u'iPodTouchThirdGen', u'iPadWifi', u'iPadMini4G', u'iPhone4', u'iPhone5c', u'iPadThirdGen', u'iPhone5s', u'iPadFourthGen4G', u'iPad23G', u'iPhone5', u'iPodTouchourthGen', u'iPadFourthGen', u'iPad2Wifi', u'iPadMini']	Weight Workout Log	4+	Weight Workout Log	https://itunes.apple.com/jp/app/weight-workout-log/id722772323?mt=8&uo=4	0	0	1.0.2	software
532494130	532494133	Université de Genève	https://itunes.apple.com/jp/artist/universite-de-geneve/id532494133?uo=4	http://a264.phobos.apple.com/us/r30/Purple4/v4/72/7e/02/727e02da-23f3-a0e4-9e20-8a1b888d9fa0/mzl.aqweqfbt.png	http://a264.phobos.apple.com/us/r30/Purple4/v4/72/7e/02/727e02da-23f3-a0e4-9e20-8a1b888d9fa0/mzl.aqweqfbt.png	http://a1320.phobos.apple.com/us/r30/Purple4/v4/22/15/a4/2215a434-04b2-3f1e-b94f-10071bb97727/Icon.png	None	None	ch.unige.stop-tabac	12+	JPY	Cette application vous aide à arrêter de fumer!\\Développée par des experts de l'arrêt du tabac de l'Université de Genève, elle vous propose gratuitement des conseils personnalisés.\\Après avoir défini votre profil, vous recevrez régulièrement des messages de suivi, comme si un coach personnel vous accompagnait tout au long de votre arrêt!\Sur la page principale, visualisez en un clin d'oeil la l…	[]	10280164	無料	[u'6013', u'6020']	[u'\u30d8\u30eb\u30b9\u30b1\u30a2\uff0f\u30d5\u30a3\u30c3\u30c8\u30cd\u30b9', u'\u30e1\u30c7\u30a3\u30ab\u30eb']	[]	False	software	[u'EN', u'FR', u'DE']	0.0	6013	Health & Fitness	2014-01-10T09:22:58Z	- correction de traductions allemandes/anglaises	[u'http://a2.mzstatic.com/jp/r30/Purple4/v4/5c/c1/95/5cc19515-b328-ae52-3ba1-e8bbd38ddb6d/screen1136x1136.jpeg', u'http://a2.mzstatic.com/jp/r30/Purple6/v4/82/d1/6e/82d16e42-3d90-a57c-954d-3af5155d2156/screen1136x1136.jpeg', u'http://a1.mzstatic.com/jp/r30/Purple6/v4/d2/b5/67/d2b567ca-c107-8226-76fb-591ff41b2db8/screen1136x1136.jpeg', u'http://a1.mzstatic.com/jp/r30/Purple4/v4/43/92/81/43928150-6…	Universite de Geneve	http://www.stop-tabac.ch	[u'iPhone5c', u'iPadThirdGen4G', u'iPadMini', u'iPadThirdGen', u'iPhone-3GS', u'iPad2Wifi', u'iPadFourthGen', u'iPadMini4G', u'iPhone4', u'iPad23G', u'iPadFourthGen4G', u'iPodTouchourthGen', u'iPhone5', u'iPhone5s', u'iPodTouchFifthGen', u'iPhone4S']	Stop-tabac	12+	Stop-tabac	https://itunes.apple.com/jp/app/stop-tabac/id532494130?mt=8&uo=4	0	0	1.1.2	software
594127833	500419774	Smart Training	https://itunes.apple.com/jp/artist/smart-training/id500419774?uo=4	http://a1274.phobos.apple.com/us/r30/Purple/v4/fa/9a/c1/fa9ac1f7-28d8-90e3-32fa-15c23915b7a2/mzl.ekxhamux.png	http://a1274.phobos.apple.com/us/r30/Purple/v4/fa/9a/c1/fa9ac1f7-28d8-90e3-32fa-15c23915b7a2/mzl.ekxhamux.png	http://a303.phobos.apple.com/us/r30/Purple/v4/f1/71/07/f1710748-b127-b53e-7788-0b48524407eb/BF_icon57x57.png	None	None	com.SmartTrainingNow.BodyFat	4+	JPY	This simple to use Body Fat Calculator can help you calculate your Body Fat %, Lean Mass, and will also give you a fitness category.\\★ Features ★\👍 Multiple ways to check your Body Fat / Lean Mass\\✔ Using only girth measurements (simple & easy)\\✔ Using Body Fat Calipers:\\☑ 3 Site Skinfold method (Jackson/Pollock)\☑ 4 Site Skinfold method (Jackson/Pollock)\☑ 7 Site Skinfold method (Jackson/Pol…	[]	5979898	¥100	[u'6013', u'6012']	[u'\u30d8\u30eb\u30b9\u30b1\u30a2\uff0f\u30d5\u30a3\u30c3\u30c8\u30cd\u30b9', u'\u30e9\u30a4\u30d5\u30b9\u30bf\u30a4\u30eb']	[]	False	software	[u'EN']	100.0	6013	Health & Fitness	2013-01-25T20:49:20Z	None	[u'http://a5.mzstatic.com/jp/r30/Purple/v4/ef/6f/d9/ef6fd9b2-f77e-28d4-e342-f0ed58e0107d/screen1136x1136.jpeg', u'http://a5.mzstatic.com/jp/r30/Purple/v4/f8/fc/4e/f8fc4e48-086e-f12e-bade-3c08b6fd7229/screen1136x1136.jpeg', u'http://a3.mzstatic.com/jp/r30/Purple/v4/e1/22/69/e12269ed-f9d4-a32f-19e0-de2f7def1406/screen1136x1136.jpeg', u'http://a4.mzstatic.com/jp/r30/Purple/v4/cb/9a/44/cb9a4425-52ce-…	Ramses Ortiz	None	[u'iPhone-3GS', u'iPad23G', u'iPhone4', u'iPadThirdGen', u'iPhone4S', u'iPadThirdGen4G', u'iPhone5c', u'iPadFourthGen4G', u'iPodTouchourthGen', u'iPhone5', u'iPadFourthGen', u'iPadWifi', u'iPadMini', u'iPodTouchFifthGen', u'iPadMini4G', u'iPad2Wifi', u'iPodTouchThirdGen', u'iPhone5s', u'iPad3G']	Body Fat - Calculator	4+	Body Fat - Calculator	https://itunes.apple.com/jp/app/body-fat-calculator/id594127833?mt=8&uo=4	0	0	1.0	software
537897674	633678240	Daxko LLC	https://itunes.apple.com/jp/artist/daxko-llc/id633678240?uo=4	http://a356.phobos.apple.com/us/r30/Purple3/v4/38/fc/50/38fc50bd-a3dc-6019-d5fd-6298c9634a6d/mzl.xjklshiy.png	http://a356.phobos.apple.com/us/r30/Purple3/v4/38/fc/50/38fc50bd-a3dc-6019-d5fd-6298c9634a6d/mzl.xjklshiy.png	http://a1338.phobos.apple.com/us/r30/Purple1/v4/70/69/4b/70694b51-7414-0844-4577-6df5b9dbd4fa/AppIcon57x57.png	None	None	com.ymca.centralflorida	4+	JPY	YMCA of Central Florida\\Search exercise schedules, get new program information, see facility closings and more!\\MEMBER CHECK-IN\* Use our app to scan into your YMCA location\\FIND YOUR YMCA\* Find a YMCA of Central Florida location near you \\EXERCISE SCHEDULES\* Have a class in mind? Search class times based on your class name. Find a list of classes, instructors, descriptions, and locations.\…	[u'iosUniversal']	8060714	無料	[u'6013', u'6004']	[u'\u30d8\u30eb\u30b9\u30b1\u30a2\uff0f\u30d5\u30a3\u30c3\u30c8\u30cd\u30b9', u'\u30b9\u30dd\u30fc\u30c4']	[u'http://a2.mzstatic.com/jp/r30/Purple5/v4/b9/e2/7a/b9e27acd-3d38-6619-913d-01f3eaa9cbf3/screen480x480.jpeg', u'http://a1.mzstatic.com/jp/r30/Purple3/v4/e6/4e/9a/e64e9a89-57ab-0acf-c61b-217ccebb58aa/screen480x480.jpeg']	False	software	[u'EN']	0.0	6013	Health & Fitness	2012-06-28T22:27:53Z	Resolves compatibility issues with iOS8.\ - Barcodes not displaying in iOS8\ - Push notifications not received in iOS8	[u'http://a4.mzstatic.com/jp/r30/Purple3/v4/77/1f/42/771f42f6-6175-b39f-306e-9dde023c27bc/screen1136x1136.jpeg', u'http://a5.mzstatic.com/jp/r30/Purple5/v4/a5/e7/21/a5e7211e-92b9-4daf-4749-d69de081f23c/screen1136x1136.jpeg']	Daxko LLC	None	[u'iPadFourthGen4G', u'iPhone5c', u'iPad23G', u'iPadThirdGen', u'iPhone5s', u'iPhone5', u'iPhone4', u'iPad2Wifi', u'iPadFourthGen', u'iPodTouchFifthGen', u'iPadMini', u'iPadThirdGen4G', u'iPhone4S', u'iPadMini4G']	YMCA of Central Florida	4+	YMCA of Central Florida	https://itunes.apple.com/jp/app/ymca-of-central-florida/id537897674?mt=8&uo=4	0	0	8.1	software
642774741	808581339	App Holdings	https://itunes.apple.com/jp/artist/app-holdings/id808581339?uo=4	http://a111.phobos.apple.com/us/r30/Purple5/v4/60/2d/6d/602d6d53-0697-dc5e-b74d-87819e7db046/mzl.momuculc.png	http://a111.phobos.apple.com/us/r30/Purple5/v4/60/2d/6d/602d6d53-0697-dc5e-b74d-87819e7db046/mzl.momuculc.png	http://a460.phobos.apple.com/us/r30/Purple3/v4/27/29/71/272971cc-b556-e9d5-2c07-b107847772fb/AppIcon-357x57.png	None	None	apps.beneficial.Best-Chest-Exercises	4+	JPY	FREE cool fitness app, that will get you an stunning Best Bust in less than two weeks! Sounds too easy? With our app, it really is! But be careful, our workouts are so fun and enjoyable that it can lead to the healthiest exercising addiction ever!\\FEATURES:\• Informative overview of upper body exercising\• Three FREE effective HD video workouts for different fitness levels, so it will never get …	[u'iosUniversal']	23006756	無料	[u'6013', u'6004']	[u'\u30d8\u30eb\u30b9\u30b1\u30a2\uff0f\u30d5\u30a3\u30c3\u30c8\u30cd\u30b9', u'\u30b9\u30dd\u30fc\u30c4']	[u'http://a5.mzstatic.com/jp/r30/Purple1/v4/ca/b1/aa/cab1aa50-2baf-d3b8-79da-867da9a553fc/screen480x480.jpeg', u'http://a4.mzstatic.com/jp/r30/Purple5/v4/bb/c7/96/bbc79650-3212-310e-8d4a-a1932fd3d00c/screen480x480.jpeg', u'http://a3.mzstatic.com/jp/r30/Purple1/v4/ca/55/b1/ca55b1d4-98d3-a33a-0844-8baa7e5a0bd3/screen480x480.jpeg', u'http://a4.mzstatic.com/jp/r30/Purple3/v4/c5/bb/c0/c5bbc088-2068-99…	False	software	[u'EN']	0.0	6013	Health & Fitness	2013-05-21T20:32:38Z	Ads removed when you buy a level	[u'http://a4.mzstatic.com/jp/r30/Purple1/v4/9c/26/b7/9c26b7ea-4e4d-b2bf-f660-14ba259e1526/screen1136x1136.jpeg', u'http://a4.mzstatic.com/jp/r30/Purple3/v4/7f/c9/c9/7fc9c938-fdb9-9536-d640-52a80483f8a4/screen1136x1136.jpeg', u'http://a2.mzstatic.com/jp/r30/Purple1/v4/ed/4f/05/ed4f05b3-94c1-9fc0-a124-c8f5aa490c59/screen1136x1136.jpeg', u'http://a4.mzstatic.com/jp/r30/Purple3/v4/95/75/5d/95755d48-2…	WL Online Marketing LLC	https://www.facebook.com/beneficialapp	[u'iPad2Wifi', u'iPadThirdGen', u'iPhone4S', u'iPodTouchFifthGen', u'iPadFourthGen4G', u'iPadMini4G', u'iPhone5', u'iPhone5c', u'iPhone4', u'iPadFourthGen', u'iPhone5s', u'iPad23G', u'iPadMini', u'iPadThirdGen4G']	Best Bust – FREE Personal Fitness Trainer App – Daily Workout Video Training Program for Beautiful Upper Body and Nice Chest	4+	Best Bust – FREE Personal Fitness Trainer App – Daily Workout Video Training Program for Beautiful Upper Body and Nice Chest	https://itunes.apple.com/jp/app/best-bust-free-personal-fitness/id642774741?mt=8&uo=4	0	0	2.9.3	software
853898538	853898541	University of Maryland Campus Recreation Services	https://itunes.apple.com/jp/artist/university-maryland-campus/id853898541?uo=4	http://a657.phobos.apple.com/us/r30/Purple3/v4/be/23/b9/be23b9f6-ec88-13c2-b874-fe805afc7d3b/mzl.lephdwkc.png	http://a657.phobos.apple.com/us/r30/Purple3/v4/be/23/b9/be23b9f6-ec88-13c2-b874-fe805afc7d3b/mzl.lephdwkc.png	http://a1278.phobos.apple.com/us/r30/Purple1/v4/a9/aa/2d/a9aa2d8b-542a-0f6f-4fad-43bd883e8e3c/icon.png	None	None	com.reachmedia.umd	4+	JPY	Stay connected to your members, students, patrons and visitors through CRS UMD’s customized mobile app built just for you.\\Users of the app have the ability to:\\· View schedules for classes, events, games and all things happening throughout your facilities and programs.\· Add events to your calendar, set reminders so you are never late and invite friends to join you through our social media sha…	[u'iosUniversal']	5524291	無料	[u'6013', u'6012']	[u'\u30d8\u30eb\u30b9\u30b1\u30a2\uff0f\u30d5\u30a3\u30c3\u30c8\u30cd\u30b9', u'\u30e9\u30a4\u30d5\u30b9\u30bf\u30a4\u30eb']	[u'http://a2.mzstatic.com/jp/r30/Purple4/v4/0b/84/41/0b8441f7-4bb8-ef0c-ad2f-deb36132204b/screen480x480.jpeg', u'http://a4.mzstatic.com/jp/r30/Purple4/v4/e3/51/d0/e351d0b7-b8ca-07fc-d868-95e55430ba81/screen480x480.jpeg']	False	software	[u'EN', u'DE']	0.0	6013	Health & Fitness	2014-04-10T18:11:03Z	-updated ios8 features\-updated push notification features\-bug fixes & performance improvements	[u'http://a1.mzstatic.com/jp/r30/Purple4/v4/91/6a/89/916a89d8-d31f-ee44-d660-9bd60a8b94de/screen322x572.jpeg', u'http://a4.mzstatic.com/jp/r30/Purple/v4/5d/4b/b3/5d4bb369-ff8e-1801-851b-37bf2feb7d2e/screen322x572.jpeg']	University of Maryland Campus Recreation Services	None	[u'iPadFourthGen', u'iPhone5c', u'iPodTouchourthGen', u'iPadThirdGen4G', u'iPadThirdGen', u'iPhone5', u'iPhone5s', u'iPadMini', u'iPad23G', u'iPad2Wifi', u'iPodTouchFifthGen', u'iPhone4', u'iPhone4S', u'iPadFourthGen4G', u'iPhone-3GS', u'iPadMini4G']	University of Maryland Campus Recreation Services	4+	University of Maryland Campus Recreation Services	https://itunes.apple.com/jp/app/university-maryland-campus/id853898538?mt=8&uo=4	0	0	3.0.0	software
414610550	325075390	i-mobilize, inc.	https://itunes.apple.com/jp/artist/i-mobilize-inc./id325075390?uo=4	http://a507.phobos.apple.com/us/r30/Purple/d5/5d/f1/mzl.pxtmzchn.png	http://a507.phobos.apple.com/us/r30/Purple/d5/5d/f1/mzl.pxtmzchn.png	http://a1985.phobos.apple.com/us/r30/Purple/cd/66/ce/mzi.fjjyviil.png	None	None	com.i-mobilize.latinsalsa2	4+	JPY	Shake your bon bon with Latin moves such as salsa, merenge, mamba, lambada, and samba. The pulsating beats will make your body move in the smooth and sultry salsa style. This workout will make your heart pound, your body sweat, and your feet move like never before. \\Denise Druce is a leader in the health and fitness profession. She has traveled the world over training instructors and personal tr…	[u'iosUniversal']	729751895	¥300	[u'6013', u'6020']	[u'\u30d8\u30eb\u30b9\u30b1\u30a2\uff0f\u30d5\u30a3\u30c3\u30c8\u30cd\u30b9', u'\u30e1\u30c7\u30a3\u30ab\u30eb']	[u'http://a5.mzstatic.com/jp/r30/Purple/v4/7b/c0/90/7bc09085-b130-1d16-2143-ff1d80b07bd3/screen480x480.jpeg', u'http://a4.mzstatic.com/jp/r30/Purple/v4/77/b8/15/77b815b8-4667-40d8-1338-18ac40cf98f3/screen480x480.jpeg', u'http://a5.mzstatic.com/jp/r30/Purple/v4/47/e7/ba/47e7ba57-5dab-e32e-85d3-03efc355816a/screen480x480.jpeg', u'http://a2.mzstatic.com/jp/r30/Purple/v4/43/19/e0/4319e004-a0c4-99df-b…	False	software	[u'EN']	300.0	6013	Health & Fitness	2011-01-14T01:57:34Z	New version fixes bugs while running under iOS 5.	[u'http://a1.mzstatic.com/jp/r30/Purple/v4/b6/23/78/b6237897-cd8d-6e7e-fa05-aa727229e813/screen320x480.jpeg', u'http://a5.mzstatic.com/jp/r30/Purple/v4/68/38/08/6838081a-1551-d7fa-432c-ce694758cfd9/screen320x480.jpeg', u'http://a4.mzstatic.com/jp/r30/Purple/v4/79/2f/e8/792fe816-f0b5-6fb1-59d5-09427ee82697/screen320x480.jpeg', u'http://a4.mzstatic.com/jp/r30/Purple/v4/47/49/05/4749050c-e557-74a8-1…	i-mobilize.com Inc.	http://	[u'iPadFourthGen', u'iPad23G', u'iPadThirdGen4G', u'iPhone-3GS', u'iPodTouchThirdGen', u'iPodTouchFifthGen', u'iPhone4S', u'iPhone4', u'iPadWifi', u'iPadMini4G', u'iPadMini', u'iPadThirdGen', u'iPhone5', u'iPadFourthGen4G', u'iPodTouchourthGen', u'iPhone5c', u'iPhone5s', u'iPad3G', u'iPad2Wifi']	Latin Salsa Dance Workout for Beginners-Denise Druce	4+	Latin Salsa Dance Workout for Beginners-Denise Druce	https://itunes.apple.com/jp/app/latin-salsa-dance-workout/id414610550?mt=8&uo=4	0	0	4.0	software
504190281	504190284	QT2 Systems, LLC	https://itunes.apple.com/jp/artist/qt2-systems-llc/id504190284?uo=4	http://a53.phobos.apple.com/us/r30/Purple/70/fa/cc/mzl.kaksbmew.png	http://a53.phobos.apple.com/us/r30/Purple/70/fa/cc/mzl.kaksbmew.png	http://a1793.phobos.apple.com/us/r30/Purple/9c/39/f4/mzi.jdxvmkcu.png	None	None	com.qt2systems.calculator	4+	JPY	The triathlon calculator is a one-of-a-kind application that will estimate your triathlon race outcomes based on 7 key inputs that come from your training. This tool will estimate any race distance, and take into account different course types. The tool will also give you race pacing and training zone recommendations including power on the bike. Stop guessing how you may perform and use this appl…	[]	4798642	無料	[u'6013', u'6004']	[u'\u30d8\u30eb\u30b9\u30b1\u30a2\uff0f\u30d5\u30a3\u30c3\u30c8\u30cd\u30b9', u'\u30b9\u30dd\u30fc\u30c4']	[]	False	software	[u'EN']	0.0	6013	Health & Fitness	2012-03-05T22:51:54Z	None	[u'http://a5.mzstatic.com/jp/r30/Purple/v4/a4/8b/5b/a48b5b52-9b95-17b8-a095-d2892fd86dc7/screen320x480.jpeg', u'http://a2.mzstatic.com/jp/r30/Purple/v4/19/7c/e6/197ce651-2bc2-4944-db08-72393792c07a/screen320x480.jpeg', u'http://a3.mzstatic.com/jp/r30/Purple/v4/27/a5/ee/27a5eeb8-660d-b129-6ce5-2c9310420ace/screen320x480.jpeg', u'http://a3.mzstatic.com/jp/r30/Purple/v4/59/f8/a3/59f8a3a3-de64-6275-4…	QT2 Systems, LLC	http://www.qt2systems.com/	[u'iPodTouchFifthGen', u'iPhone5', u'iPhone5s', u'iPadMini4G', u'iPodTouchThirdGen', u'iPad23G', u'iPadWifi', u'iPadFourthGen4G', u'iPhone4', u'iPhone4S', u'iPadThirdGen', u'iPad3G', u'iPadFourthGen', u'iPadMini', u'iPodTouchourthGen', u'iPadThirdGen4G', u'iPad2Wifi', u'iPhone-3GS', u'iPhone5c']	QT2 Calculator	4+	QT2 Calculator	https://itunes.apple.com/jp/app/qt2-calculator/id504190281?mt=8&uo=4	0	0	1.0	software
922449772	498446581	HealthEngine Pty Ltd	https://itunes.apple.com/jp/artist/healthengine-pty-ltd/id498446581?uo=4	http://a1645.phobos.apple.com/us/r30/Purple1/v4/e9/9b/91/e99b9103-a58e-1a23-5d02-47f3315bc7f2/pr_source.png?downloadKey=1417747007_4cd983e2b38eca8a45e6c2304bc489d9	http://a1645.phobos.apple.com/us/r30/Purple1/v4/e9/9b/91/e99b9103-a58e-1a23-5d02-47f3315bc7f2/pr_source.png?downloadKey=1417747007_4cd983e2b38eca8a45e6c2304bc489d9	http://a1316.phobos.apple.com/us/r30/Purple4/v4/60/ef/1a/60ef1aa5-6e1c-a35e-7f89-ceeae2374283/AppIcon57x57.png	None	None	com.healthengine.eastkeilorclinic	4+	JPY	East Keilor Clinic helps you find an East Keilor Clinic clinic near you, and book your appointment on-the-go, 24/7. \\Features \---------------------------------------- \- Find and book available appointments at an East Keilor Clinic clinic in your local area. \- Find contact details for an East Keilor Clinic clinic in your local area. \- View rich content including names, addresses, phone number…	[u'iosUniversal']	36293376	無料	[u'6013', u'6012']	[u'\u30d8\u30eb\u30b9\u30b1\u30a2\uff0f\u30d5\u30a3\u30c3\u30c8\u30cd\u30b9', u'\u30e9\u30a4\u30d5\u30b9\u30bf\u30a4\u30eb']	[u'http://a2.mzstatic.com/jp/r30/Purple3/v4/ee/11/56/ee1156ca-2adb-2bb8-eaa7-c14cdf7e7780/screen480x480.jpeg', u'http://a1.mzstatic.com/jp/r30/Purple4/v4/25/c1/9b/25c19b62-336d-9528-9051-6b82396a8fec/screen480x480.jpeg']	False	software	[u'EN']	0.0	6013	Health & Fitness	2014-10-08T01:18:02Z	None	[u'http://a3.mzstatic.com/jp/r30/Purple3/v4/83/cb/dc/83cbdc35-5fad-04d0-22cf-86e5d5dab71b/screen1136x1136.jpeg', u'http://a1.mzstatic.com/jp/r30/Purple3/v4/c5/fc/db/c5fcdbfc-8da9-9efd-9940-af122b5a33f5/screen1136x1136.jpeg', u'http://a3.mzstatic.com/jp/r30/Purple3/v4/49/8d/18/498d1888-3615-a600-997e-6246ffe9f84e/screen1136x1136.jpeg']	HealthEngine Pty Ltd	None	[u'iPadMini', u'iPhone5s', u'iPhone4S', u'iPadFourthGen4G', u'iPodTouchFifthGen', u'iPhone5c', u'iPhone5', u'iPadMini4G', u'iPad23G', u'iPadThirdGen', u'iPadThirdGen4G', u'iPad2Wifi', u'iPhone4', u'iPadFourthGen']	East Keilor Clinic	4+	East Keilor Clinic	https://itunes.apple.com/jp/app/east-keilor-clinic/id922449772?mt=8&uo=4	0	0	1.0.0	software
775976753	766680887	Raymond Mills	https://itunes.apple.com/jp/artist/raymond-mills/id766680887?uo=4	http://a415.phobos.apple.com/us/r30/Purple4/v4/5b/e5/70/5be570f7-fa6c-c076-ff39-51e36d29d7a3/mzl.wbwrrbjb.png	http://a415.phobos.apple.com/us/r30/Purple4/v4/5b/e5/70/5be570f7-fa6c-c076-ff39-51e36d29d7a3/mzl.wbwrrbjb.png	http://a797.phobos.apple.com/us/r30/Purple/v4/8e/be/ee/8ebeee47-90e5-ac7d-1f53-46f4d49a8c28/Icon.png	None	None	mobapp.at.ef35c644ccbf433db2b37a35017f21da	4+	JPY	How To Lose Belly Fat is is the essential new app for anybody that wants to Lose Belly Fat Fast! \\You will discover the secrets and tips from fitness experts of how to trim down some inches around the waist and get a flatter stomach!\\Knowing how to lose belly fat is the first step in gaining that flat stomach that so many people aspire to.\\Once the fat is lost you are only one step away from a…	[u'iosUniversal']	17327757	¥100	[u'6013']	[u'\u30d8\u30eb\u30b9\u30b1\u30a2\uff0f\u30d5\u30a3\u30c3\u30c8\u30cd\u30b9']	[u'http://a1.mzstatic.com/jp/r30/Purple6/v4/ec/fb/7e/ecfb7e47-b256-fd92-4f6c-a548ba121abe/screen480x480.jpeg', u'http://a2.mzstatic.com/jp/r30/Purple/v4/05/6f/36/056f363d-ecdc-bc95-a262-367e90506e28/screen480x480.jpeg', u'http://a3.mzstatic.com/jp/r30/Purple6/v4/e1/e1/4d/e1e14d1e-75f2-73ea-d07c-b40b0d695bbf/screen480x480.jpeg', u'http://a2.mzstatic.com/jp/r30/Purple/v4/ae/a7/d8/aea7d87b-0133-2f9b…	False	software	[u'EN']	100.0	6013	Health & Fitness	2013-12-13T06:21:24Z	None	[u'http://a4.mzstatic.com/jp/r30/Purple/v4/4c/59/7d/4c597d92-2812-4cbb-fca9-7a846e4004fb/screen1136x1136.jpeg', u'http://a3.mzstatic.com/jp/r30/Purple/v4/88/11/4b/88114b1a-58d6-b405-c703-26e84ee77e55/screen1136x1136.jpeg', u'http://a1.mzstatic.com/jp/r30/Purple4/v4/60/70/d2/6070d2eb-6e33-50cf-3308-68105407daae/screen1136x1136.jpeg', u'http://a5.mzstatic.com/jp/r30/Purple/v4/28/41/40/2841406d-ddef…	Raymond Mills	None	[u'iPadMini', u'iPadThirdGen4G', u'iPhone5c', u'iPhone4', u'iPhone-3GS', u'iPodTouchThirdGen', u'iPadFourthGen4G', u'iPadThirdGen', u'iPhone5s', u'iPadWifi', u'iPhone5', u'iPad2Wifi', u'iPadMini4G', u'iPad23G', u'iPodTouchFifthGen', u'iPhone4S', u'iPad3G', u'iPadFourthGen', u'iPodTouchourthGen']	How To Lose Belly Fat!	4+	How To Lose Belly Fat!	https://itunes.apple.com/jp/app/how-to-lose-belly-fat!/id775976753?mt=8&uo=4	0	0	1.0	software
463667258	463667261	Skibbsoft	https://itunes.apple.com/jp/artist/skibbsoft/id463667261?uo=4	http://a791.phobos.apple.com/us/r30/Purple6/v4/a5/d8/34/a5d834ba-8661-f68e-b4ff-d9605010ea0b/mzl.gemujhyv.png	http://a791.phobos.apple.com/us/r30/Purple6/v4/a5/d8/34/a5d834ba-8661-f68e-b4ff-d9605010ea0b/mzl.gemujhyv.png	http://a932.phobos.apple.com/us/r30/Purple6/v4/37/f5/cd/37f5cd78-a07b-597d-9fc5-0f61b5daa50a/Logo_57.png	None	None	com.skibbsoft.purebikramyoga	4+	JPY	Get the only app specifically for Austin's Premier Bikram Yoga Studio: PURE!\\With this app you can:\- View classes by day, sorted by location and time (class information is loaded directly from MindBody so information is always up-to-date)\- View detailed information about a class at a specific time/location\- Set class favorites to personalize the "class view" to your favorite class times (keye…	[]	3498198	無料	[u'6013', u'6007']	[u'\u30d8\u30eb\u30b9\u30b1\u30a2\uff0f\u30d5\u30a3\u30c3\u30c8\u30cd\u30b9', u'\u4ed5\u4e8b\u52b9\u7387\u5316']	[]	False	software	[u'EN']	0.0	6013	Health & Fitness	2011-09-15T02:33:20Z	Updated studio locations:\- Removed Closed Westlake location (You will be missed).\- Updated North Austin information with new location.	[u'http://a3.mzstatic.com/jp/r30/Purple/v4/f0/a8/4e/f0a84ea8-5e70-695f-4e35-db9f071fc0eb/screen1136x1136.jpeg', u'http://a4.mzstatic.com/jp/r30/Purple/v4/cb/06/a5/cb06a5bc-4f1e-cfac-00bc-d5e8c4262c07/screen1136x1136.jpeg', u'http://a4.mzstatic.com/jp/r30/Purple/v4/e1/ac/a0/e1aca05e-b2fe-1000-63cd-2548f205ffba/screen1136x1136.jpeg', u'http://a1.mzstatic.com/jp/r30/Purple/v4/e2/f5/72/e2f57260-b86e-…	Peter Vanatta	None	[u'iPadFourthGen', u'iPhone5c', u'iPhone4S', u'iPad2Wifi', u'iPadFourthGen4G', u'iPadMini4G', u'iPodTouchFifthGen', u'iPadThirdGen', u'iPadWifi', u'iPodTouchThirdGen', u'iPadThirdGen4G', u'iPad23G', u'iPhone-3GS', u'iPadMini', u'iPhone5s', u'iPodTouchourthGen', u'iPad3G', u'iPhone4', u'iPhone5']	Pure Bikram Yoga	4+	Pure Bikram Yoga	https://itunes.apple.com/jp/app/pure-bikram-yoga/id463667258?mt=8&uo=4	0	0	1.4.1	software
692113331	492545410	Webappclouds.com	https://itunes.apple.com/jp/artist/webappclouds.com/id492545410?uo=4	http://a490.phobos.apple.com/us/r30/Purple4/v4/b5/de/93/b5de937b-d3b6-107a-c8dc-b913a238567a/mzl.kgdmkflk.png	http://a490.phobos.apple.com/us/r30/Purple4/v4/b5/de/93/b5de937b-d3b6-107a-c8dc-b913a238567a/mzl.kgdmkflk.png	http://a222.phobos.apple.com/us/r30/Purple6/v4/db/e2/fa/dbe2fa05-794b-a475-fd5b-b2352e8a276b/icon57.png	None	None	com.webappclouds.4bassett	4+	JPY	Bassett Salon Solutions\\\Bassett Salon Solutions is a premier salon distributor of Eufora, Davines, Kemon and GKhair products in the Western United States. We are committed to the Health and Wealth of the Hairdresser. Connect with us via our app today!\\www.4bassett.com\“For Salon Professionals Only” \\FEATURES: \\1. Mission \2. Trends \3. Styling Tips \4. Education \5. Elite/ESON \6. inSight \7…	[]	13121210	無料	[u'6013', u'6012']	[u'\u30d8\u30eb\u30b9\u30b1\u30a2\uff0f\u30d5\u30a3\u30c3\u30c8\u30cd\u30b9', u'\u30e9\u30a4\u30d5\u30b9\u30bf\u30a4\u30eb']	[]	False	software	[u'EN']	0.0	6013	Health & Fitness	2013-09-17T04:01:41Z	None	[u'http://a1.mzstatic.com/jp/r30/Purple/v4/a0/c8/4d/a0c84d07-12c8-faad-1827-a830142f3f3e/screen1136x1136.jpeg', u'http://a1.mzstatic.com/jp/r30/Purple6/v4/13/19/fa/1319fad0-7870-4acd-054c-bcffebe267f2/screen1136x1136.jpeg']	Webappclouds, llc	http://4bassett.com/	[u'iPadThirdGen', u'iPhone5c', u'iPadFourthGen4G', u'iPad23G', u'iPhone4', u'iPhone4S', u'iPhone-3GS', u'iPadMini', u'iPad2Wifi', u'iPhone5', u'iPodTouchourthGen', u'iPhone5s', u'iPodTouchFifthGen', u'iPadThirdGen4G', u'iPadFourthGen', u'iPadMini4G']	Bassett	4+	Bassett	https://itunes.apple.com/jp/app/bassett/id692113331?mt=8&uo=4	0	0	1.0	software
925346787	385095000	Coop Italia	https://itunes.apple.com/jp/artist/coop-italia/id385095000?uo=4	http://a1591.phobos.apple.com/us/r30/Purple3/v4/b4/12/fd/b412fde2-c847-9e63-86a6-86609f74a599/mzl.usgiycol.png	http://a1591.phobos.apple.com/us/r30/Purple3/v4/b4/12/fd/b412fde2-c847-9e63-86a6-86609f74a599/mzl.usgiycol.png	http://a1806.phobos.apple.com/us/r30/Purple5/v4/8f/fb/c6/8ffbc66c-5d13-5367-f2f1-604f591b1538/AppIcon57x57.png	None	None	com.coopitalia.ViviBici	4+	JPY	ViviBici: Pedalare conviene! Sempre in tasca con te traccia la tua attività motoria e ti offre altri vantaggi.\ViviBici è l’unica app che ti offre KM Voce. Leggi sotto tutti i dettagli…\\ViviBici è l’APP utilizzabile da tutti che ti accompagna nei tuoi spostamenti in bici o a piedi in città o fuori porta, nei tuoi percorsi quotidiani di lavoro, mentre fai la spesa o durante il tuo tempo libero, a…	[]	2805378	無料	[u'6013']	[u'\u30d8\u30eb\u30b9\u30b1\u30a2\uff0f\u30d5\u30a3\u30c3\u30c8\u30cd\u30b9']	[]	False	software	[u'IT']	0.0	6013	Health & Fitness	2014-11-05T14:29:51Z	Novità:\\- Inserita la funzionalità pausa e ripartenza automatica\\- Inserita la possibilità di ricevere notifiche con frequenza temporale\\- Inserita l’indicazione della velocità massima e delle velocità media nel grafico di riepilogo attività\\- Colorazione in GRIGIO dei km non completati nel riepilogo attività (mappa e dettaglio kilometri)	[u'http://a5.mzstatic.com/jp/r30/Purple1/v4/38/98/3d/38983dc1-b698-023e-d23b-0920de4af29f/screen1136x1136.jpeg', u'http://a1.mzstatic.com/jp/r30/Purple5/v4/83/58/4b/83584b62-e912-8afa-1d9f-81c7074caec7/screen1136x1136.jpeg', u'http://a4.mzstatic.com/jp/r30/Purple3/v4/e0/2f/94/e02f942e-0e12-97eb-4f46-cc46fb53e456/screen1136x1136.jpeg', u'http://a3.mzstatic.com/jp/r30/Purple1/v4/6f/e3/8c/6fe38c1e-8…	Coop Italia s.c.r.l.	http://www.coopvoce.it/infovivibici	[u'iPhone5', u'iPhone4', u'iPadMini4G', u'iPad2Wifi', u'iPadThirdGen4G', u'iPadThirdGen', u'iPhone5s', u'iPad23G', u'iPadFourthGen4G', u'iPadMini', u'iPadFourthGen', u'iPhone4S', u'iPhone5c', u'iPodTouchFifthGen']	ViviBici	4+	ViviBici	https://itunes.apple.com/jp/app/vivibici/id925346787?mt=8&uo=4	0	0	1.1.0	software
579746342	579746345	Wellcoin	https://itunes.apple.com/jp/artist/wellcoin/id579746345?uo=4	http://a546.phobos.apple.com/us/r30/Purple3/v4/66/69/1d/66691d3c-2272-05a2-9a07-1d53021a578a/mzl.nyirvydl.png	http://a546.phobos.apple.com/us/r30/Purple3/v4/66/69/1d/66691d3c-2272-05a2-9a07-1d53021a578a/mzl.nyirvydl.png	http://a204.phobos.apple.com/us/r30/Purple3/v4/82/c9/4e/82c94e8d-3676-a49c-22ef-c29593d85528/icon.png	None	None	com.wellcoin.wellcoinMobile	4+	JPY	Live Healthy, Get Rewards!\\Join Wellcoin to be part of a thriving community of folks earning fantastic rewards for getting and staying healthy. Wellcoin's mission is to help the world get healthier by increasing the frequency and diversity of healthy activities in our daily lives. Wellcoin is currently in the Boston area and will be coming to more cities soon.\\What is a Wellcoin?\\A Wellcoin is…	[u'iosUniversal']	7652681	無料	[u'6013', u'6005']	[u'\u30d8\u30eb\u30b9\u30b1\u30a2\uff0f\u30d5\u30a3\u30c3\u30c8\u30cd\u30b9', u'\u30bd\u30fc\u30b7\u30e3\u30eb\u30cd\u30c3\u30c8\u30ef\u30fc\u30ad\u30f3\u30b0']	[u'http://a2.mzstatic.com/jp/r30/Purple4/v4/7b/6e/cd/7b6ecd7c-1f06-7982-e5c5-63c1ce52c982/screen480x480.jpeg']	False	software	[u'EN', u'DE']	0.0	6013	Health & Fitness	2012-12-01T18:22:33Z	Import recent photos from Instagram! Plus minor bug fixes and user interface improvements as we constantly work to make Wellcoin better. \\New from version 1.5\+Browse and purchase rewards \+Top Earners \+Push Notifications \+Edit Facebook, Twitter, and Foursquare posts \+Wellcoin Bonuses \+See friends' activities by venue\+Connect to Fitbit, Strava, RunKeeper, and other APIs right in the mobile …	[u'http://a1.mzstatic.com/jp/r30/Purple4/v4/ec/fb/0f/ecfb0f42-eae2-0050-2065-1666a72eb87c/screen1136x1136.jpeg', u'http://a3.mzstatic.com/jp/r30/Purple/v4/9e/03/54/9e035486-c0ad-dccb-da8d-63e19d9a5c09/screen1136x1136.jpeg', u'http://a3.mzstatic.com/jp/r30/Purple4/v4/b1/5c/59/b15c5971-7e6e-b2fc-efdb-1e648c5f7d90/screen1136x1136.jpeg', u'http://a1.mzstatic.com/jp/r30/Purple6/v4/3b/c6/87/3bc68755-76…	Wellcoin, Inc.	http://wellcoin.com	[u'iPadThirdGen', u'iPhone5c', u'iPhone5', u'iPodTouchourthGen', u'iPhone-3GS', u'iPadMini4G', u'iPadMini', u'iPad23G', u'iPad2Wifi', u'iPadFourthGen4G', u'iPadThirdGen4G', u'iPhone4', u'iPhone5s', u'iPodTouchFifthGen', u'iPhone4S', u'iPadFourthGen']	Wellcoin	4+	Wellcoin	https://itunes.apple.com/jp/app/wellcoin/id579746342?mt=8&uo=4	0	0	1.6.2	software
921354044	874793364	Hongcheng Mi	https://itunes.apple.com/jp/artist/hongcheng-mi/id874793364?uo=4	http://a1342.phobos.apple.com/us/r30/Purple1/v4/9a/ed/15/9aed15ab-11c9-08df-2a69-f57d29e1afed/mzl.dgsklbee.png	http://a1342.phobos.apple.com/us/r30/Purple1/v4/9a/ed/15/9aed15ab-11c9-08df-2a69-f57d29e1afed/mzl.dgsklbee.png	http://a866.phobos.apple.com/us/r30/Purple3/v4/b2/ce/17/b2ce17a9-71b1-aba9-f463-c8af7d11c465/AppIcon60x60_U00402x.png	None	None	com.houtapp	17+	JPY	Volar is the simplest communication tool for interacting with healthy behaviors. With Volar, there is no need to get caught up in the details. We keep things simple. \\Don’t worry about creating boring health profiles.\Don’t worry about setting goals. \Don’t worry about counting calories. \Don’t worry about counting steps. \Don’t worry about tracking progress. \Don’t worry. Period. \\With Volar, …	[]	5630427	無料	[u'6013', u'6002']	[u'\u30d8\u30eb\u30b9\u30b1\u30a2\uff0f\u30d5\u30a3\u30c3\u30c8\u30cd\u30b9', u'\u30e6\u30fc\u30c6\u30a3\u30ea\u30c6\u30a3']	[]	False	software	[u'NB', u'CA', u'CS', u'DA', u'NL', u'EN', u'FR', u'DE', u'EL', u'ID', u'IT', u'JA', u'KO', u'NN', u'PL', u'PT', u'RU', u'ZH', u'ES', u'SV', u'ZH', u'TR', u'UK', u'VI']	0.0	6013	Health & Fitness	2014-10-19T15:54:21Z	- bug fixes\- better interface for adding supporters\- allow users to push one another to try harder on their healthy activity in the buzz	[u'http://a4.mzstatic.com/jp/r30/Purple1/v4/da/3c/9c/da3c9cfb-613a-9e9b-0813-b219bcf92266/screen1136x1136.jpeg', u'http://a5.mzstatic.com/jp/r30/Purple3/v4/4c/c1/b2/4cc1b201-a8b8-6af9-4061-c161775ca5be/screen1136x1136.jpeg', u'http://a1.mzstatic.com/jp/r30/Purple5/v4/62/5d/58/625d58f3-466b-b75b-49b6-23433e011ba9/screen1136x1136.jpeg', u'http://a4.mzstatic.com/jp/r30/Purple5/v4/b2/9d/86/b29d864b-2…	Hongcheng Mi	None	[u'iPodTouchFifthGen', u'iPadMini', u'iPhone4S', u'iPhone5', u'iPadFourthGen4G', u'iPhone5c', u'iPhone4', u'iPadThirdGen4G', u'iPadFourthGen', u'iPad2Wifi', u'iPhone5s', u'iPadMini4G', u'iPadThirdGen', u'iPad23G']	Volar	17+	Volar	https://itunes.apple.com/jp/app/volar/id921354044?mt=8&uo=4	0	0	1.2	software
408113349	302021374	YOUniversal Ideas	https://itunes.apple.com/jp/artist/youniversal-ideas/id302021374?uo=4	http://a411.phobos.apple.com/us/r30/Purple2/v4/37/b7/ed/37b7ed05-f534-fd38-6005-1fe1fb530689/mzl.ydwutcou.png	http://a411.phobos.apple.com/us/r30/Purple2/v4/37/b7/ed/37b7ed05-f534-fd38-6005-1fe1fb530689/mzl.ydwutcou.png	http://a1597.phobos.apple.com/us/r30/Purple/v4/fe/1a/4d/fe1a4d1f-2f20-3d2b-95f2-4011c3b82f16/Icon.png	None	None	com.rockinitapps.38	4+	JPY	At Healthy Now...Healthy Later we strive to bring you and your family easy ways to gain healthy habits. We eliminate the words diet and exercise and learn how to be healthy by cooking delicious healthy food and we get fit in a variety of fun ways. The key is to eat and live in a way where the habits you create make it natural way to be healthy. We also discuss how to make cooking easy, healthy an…	[]	3600307	無料	[u'6013', u'6016']	[u'\u30d8\u30eb\u30b9\u30b1\u30a2\uff0f\u30d5\u30a3\u30c3\u30c8\u30cd\u30b9', u'\u30a8\u30f3\u30bf\u30fc\u30c6\u30a4\u30f3\u30e1\u30f3\u30c8']	[]	False	software	[u'EN']	0.0	6013	Health & Fitness	2010-12-15T04:25:43Z	Push notifications, bugfixes	[u'http://a5.mzstatic.com/jp/r30/Purple2/v4/19/9b/c5/199bc527-33fc-67fb-85ca-bbac3ced9cc4/screen1136x1136.jpeg', u'http://a3.mzstatic.com/jp/r30/Purple2/v4/55/59/34/5559349e-70f8-7ba4-5c58-615e29d82189/screen1136x1136.jpeg', u'http://a5.mzstatic.com/jp/r30/Purple2/v4/73/1b/4f/731b4f3b-2452-baf0-0dd5-feea42c3a4ea/screen1136x1136.jpeg', u'http://a2.mzstatic.com/jp/r30/Purple/v4/c4/58/7c/c4587ceb-4c…	YOUniversal Ideas	http://fishbowlradionetwork.com	[u'iPhone5', u'iPodTouchourthGen', u'iPadThirdGen', u'iPhone-3GS', u'iPodTouchFifthGen', u'iPhone5s', u'iPadFourthGen4G', u'iPad23G', u'iPhone4S', u'iPadFourthGen', u'iPhone5c', u'iPadThirdGen4G', u'iPad2Wifi', u'iPhone4', u'iPadMini4G', u'iPadMini']	Healthy Now, Healthy Later	4+	Healthy Now, Healthy Later	https://itunes.apple.com/jp/app/healthy-now-healthy-later/id408113349?mt=8&uo=4	0	0	2.1	software
521560160	463170026	excellenteasy	https://itunes.apple.com/jp/artist/excellenteasy/id463170026?uo=4	http://a1546.phobos.apple.com/us/r30/Purple/v4/84/02/9a/84029abc-e152-983b-cf21-20cebc9681c8/mza_5512077590030530501.png	http://a1546.phobos.apple.com/us/r30/Purple/v4/84/02/9a/84029abc-e152-983b-cf21-20cebc9681c8/mza_5512077590030530501.png	http://a1347.phobos.apple.com/us/r30/Purple/v4/05/43/b7/0543b787-c2a0-e81f-015b-eda0583c36e9/icon.png	None	None	com.excellenteasy.conweight	4+	JPY	Fast, simple, stylish: Conweight gets out of the way - just what you need to form the habit of tracking.\\Congratulations! You have taken the first and most important step towards your ideal weight (which is totally your choice by the way). \\If you track your body weight daily, you will notice that it does not change drastically from one day to the next. So why enter the almost same number again…	[]	4759129	¥100	[u'6013', u'6020']	[u'\u30d8\u30eb\u30b9\u30b1\u30a2\uff0f\u30d5\u30a3\u30c3\u30c8\u30cd\u30b9', u'\u30e1\u30c7\u30a3\u30ab\u30eb']	[]	False	software	[u'EN']	100.0	6013	Health & Fitness	2012-08-04T21:21:25Z	None	[u'http://a5.mzstatic.com/jp/r30/Purple/v4/02/31/f2/0231f261-dbb4-44a0-40f5-50781e89f601/screen320x480.jpeg']	David Pfahler	http://excellenteasy.com	[u'iPadThirdGen', u'iPhone5', u'iPad23G', u'iPadMini', u'iPodTouchFifthGen', u'iPadFourthGen', u'iPodTouchourthGen', u'iPadFourthGen4G', u'iPhone4S', u'iPhone5s', u'iPhone-3GS', u'iPhone4', u'iPhone5c', u'iPadThirdGen4G', u'iPad3G', u'iPadWifi', u'iPad2Wifi', u'iPadMini4G', u'iPodTouchThirdGen']	Conweight — fast multi-touch Weight Tracking with Sync & Style	4+	Conweight — fast multi-touch Weight Tracking with Sync & Style	https://itunes.apple.com/jp/app/conweight-fast-multi-touch/id521560160?mt=8&uo=4	0	0	1.0	software
451907773	451907776	Magellan Health Services, Inc	https://itunes.apple.com/jp/artist/magellan-health-services-inc/id451907776?uo=4	http://a1104.phobos.apple.com/us/r30/Purple/c2/75/dd/mzl.nzusufmk.png	http://a1104.phobos.apple.com/us/r30/Purple/c2/75/dd/mzl.nzusufmk.png	http://a169.phobos.apple.com/us/r30/Purple/b7/a6/c6/mzi.ddbnvrfo.png	None	None	com.magellanhealth.radcalc-mobile	4+	JPY	The Radiation Calculator was developed to help you learn about the many types of imaging studies that use radiation and also track the amount of your radiation exposure. Please Note: This app is NOT a substitute for medical advice. Talk with your doctor about the risks and benefits of any imaging study, whether there are any other alternatives, and if you have questions or concerns about your rad…	[u'iosUniversal']	3585519	無料	[u'6013', u'6020']	[u'\u30d8\u30eb\u30b9\u30b1\u30a2\uff0f\u30d5\u30a3\u30c3\u30c8\u30cd\u30b9', u'\u30e1\u30c7\u30a3\u30ab\u30eb']	[u'http://a3.mzstatic.com/jp/r30/Purple/v4/01/fc/77/01fc77af-4544-47da-89d2-023b25903a54/screen480x480.jpeg', u'http://a3.mzstatic.com/jp/r30/Purple/v4/6c/d6/f9/6cd6f903-cc36-5d9b-4304-b93f522b52a6/screen480x480.jpeg', u'http://a1.mzstatic.com/jp/r30/Purple/v4/79/ef/96/79ef96c0-9bb3-314c-00b5-84dfa3caae8a/screen480x480.jpeg', u'http://a2.mzstatic.com/jp/r30/Purple/v4/66/0e/ae/660eae4e-265f-51d0-8…	False	software	[u'EN']	0.0	6013	Health & Fitness	2011-08-01T21:06:26Z	The table of available tests has been updated. We've also added the ability for the app to automatically update the available test table in the future.	[u'http://a5.mzstatic.com/jp/r30/Purple/v4/8a/52/34/8a5234a4-02c5-2a40-f64d-bad1c625c851/screen320x480.jpeg', u'http://a3.mzstatic.com/jp/r30/Purple/v4/97/7c/ad/977cade1-e6c5-7586-46a3-f0f9e3cbed20/screen320x480.jpeg', u'http://a3.mzstatic.com/jp/r30/Purple/v4/af/f6/ae/aff6aee5-dd67-5d69-9f7c-48dd66353395/screen320x480.jpeg', u'http://a3.mzstatic.com/jp/r30/Purple/v4/7c/88/d9/7c88d903-84ea-586b-c…	Magellan Behavioral Health, Inc	http://www.magellanhealth.com/mobile/description.aspx	[u'iPodTouchThirdGen', u'iPhone-3G', u'iPadMini4G', u'iPhone5c', u'iPod-touch', u'iPhone5', u'iPodTouchFifthGen', u'iPhone4S', u'iPad3G', u'iPadWifi', u'iPhone', u'iPadFourthGen', u'iPadThirdGen', u'iPodTouchourthGen', u'iPad23G', u'iPadMini', u'iPhone4', u'iPadThirdGen4G', u'iPad2Wifi', u'iPadFourthGen4G', u'iPhone-3GS', u'iPod-touch-with-mic', u'iPhone5s']	Radiation Calculator	4+	Radiation Calculator	https://itunes.apple.com/jp/app/radiation-calculator/id451907773?mt=8&uo=4	0	0	1.1.6	software
625174064	527564762	App And Away Studios LLP	https://itunes.apple.com/jp/artist/app-and-away-studios-llp/id527564762?uo=4	http://a415.phobos.apple.com/us/r30/Purple1/v4/4a/6e/ab/4a6eabfb-19c3-a538-2ec5-a24f089b0651/mzl.cifppkwv.png	http://a415.phobos.apple.com/us/r30/Purple1/v4/4a/6e/ab/4a6eabfb-19c3-a538-2ec5-a24f089b0651/mzl.cifppkwv.png	http://a254.phobos.apple.com/us/r30/Purple3/v4/4c/46/73/4c467346-7dc4-2339-e9a7-8f770a215a5e/Icon.png	None	None	com.nutrahealth.FullCircuitTrainingFree	4+	JPY	あなたが可能思ったより短い時間で、最も効果的なフルボディ·トレーニングを学ぶ。\\あなたの初心者やベテランかどうか...\\これはあなたが速く、驚くべき形状に入るために必要とする唯一のアプリです！\\ここでは、あなたは何を得る'S\====================\特徴：\8ロックソリッドフルボディワークアウトのビデオ\3難易度の設定で、あらかじめ設定トレーニング\音声の指示との個人的なコーチ\高品質のHDビデオ\認定パーソナルトレーナーが開発した\\ここは、人々が言っ​​ていること'S\=============================\5 STARS！ - "私を構築する - 私はそれがとても楽しいですし、高速で、私はよく見て、それをたくさん好きです。" - 英国からFabionウィギンズ\5 STARS！ - "それを愛した - 、私はこのアプリと恋にアメージングだ…	[u'iosUniversal']	50378098	無料	[u'6013', u'6004']	[u'\u30d8\u30eb\u30b9\u30b1\u30a2\uff0f\u30d5\u30a3\u30c3\u30c8\u30cd\u30b9', u'\u30b9\u30dd\u30fc\u30c4']	[u'http://a4.mzstatic.com/jp/r30/Purple/v4/93/18/6e/93186e43-ab6f-b30c-c170-1179200d4db1/screen480x480.jpeg', u'http://a3.mzstatic.com/jp/r30/Purple4/v4/91/e3/17/91e31712-c580-df60-5017-7aedb85acf0a/screen480x480.jpeg', u'http://a5.mzstatic.com/jp/r30/Purple/v4/16/df/e4/16dfe41f-66cb-1e21-d031-27f8e581102d/screen480x480.jpeg', u'http://a2.mzstatic.com/jp/r30/Purple/v4/f9/7c/7d/f97c7de0-0684-3d5d-…	False	software	[u'CA', u'CS', u'DA', u'NL', u'EN', u'FR', u'DE', u'IT', u'JA', u'KO', u'PL', u'PT', u'RU', u'ZH', u'SK', u'ES', u'SV', u'ZH']	0.0	6013	Health & Fitness	2013-04-11T16:38:29Z	*NEW* Watch instructional videos and do your workout simultaneously\*NEW* Customize Your Workout\*NEW* Randomize Your Workout	[u'http://a1.mzstatic.com/jp/r30/Purple/v4/5b/06/5c/5b065cc8-bb1e-358e-f2bf-0ac7cfd7d259/screen1136x1136.jpeg', u'http://a2.mzstatic.com/jp/r30/Purple/v4/78/3a/dd/783add84-f397-979d-9d3e-716af0109934/screen1136x1136.jpeg', u'http://a4.mzstatic.com/jp/r30/Purple/v4/7b/27/49/7b27499f-a009-0be2-77d4-e9ecf49c0eee/screen1136x1136.jpeg', u'http://a3.mzstatic.com/jp/r30/Purple6/v4/d5/2d/52/d52d5258-d32f…	App And Away Studios LLP	None	[u'iPadThirdGen4G', u'iPodTouchourthGen', u'iPad3G', u'iPadFourthGen', u'iPadThirdGen', u'iPhone-3GS', u'iPhone5', u'iPad2Wifi', u'iPhone4S', u'iPadFourthGen4G', u'iPadMini', u'iPodTouchFifthGen', u'iPadMini4G', u'iPhone5s', u'iPhone4', u'iPodTouchThirdGen', u'iPad23G', u'iPhone5c', u'iPadWifi']	サーキットトレーニングワークアウト - 無料のカーディオエクササイズ	4+	サーキットトレーニングワークアウト - 無料のカーディオエクササイズ	https://itunes.apple.com/jp/app/sakittotoreninguwakuauto-wu/id625174064?mt=8&uo=4	0	0	2.2	software
932229829	932229828	BodyTea Australia Pty Ltd	https://itunes.apple.com/jp/artist/bodytea-australia-pty-ltd/id932229828?uo=4	http://a886.phobos.apple.com/us/r30/Purple3/v4/ca/3e/31/ca3e3119-f63a-cfec-9fda-0132d40482cd/mzl.vcdszorp.jpg	http://a886.phobos.apple.com/us/r30/Purple3/v4/ca/3e/31/ca3e3119-f63a-cfec-9fda-0132d40482cd/mzl.vcdszorp.jpg	http://a1125.phobos.apple.com/us/r30/Purple3/v4/b9/81/50/b98150fd-7cd5-a105-26bd-d200f24db7ea/AppIcon57x57.png	None	None	com.bodyteaaus.fitness	12+	JPY	Application is for users who are very conscious about their health and wants to be updating in proper routine Day by day. User can start application by register through register screen or they can directly login using Facebook. They can see their daily schedule for a particular category and also would be able to see the previous week’s schedule as well. Admin can be update weekly schedule for the…	[]	12220733	無料	[u'6013', u'6012']	[u'\u30d8\u30eb\u30b9\u30b1\u30a2\uff0f\u30d5\u30a3\u30c3\u30c8\u30cd\u30b9', u'\u30e9\u30a4\u30d5\u30b9\u30bf\u30a4\u30eb']	[]	False	software	[u'EN']	0.0	6013	Health & Fitness	2014-10-28T19:33:14Z	fix some bugs.	[u'http://a1.mzstatic.com/jp/r30/Purple3/v4/db/dd/95/dbdd954a-0b11-9c1a-70b4-dff9deb12031/screen1136x1136.jpeg', u'http://a1.mzstatic.com/jp/r30/Purple3/v4/91/5f/51/915f5133-c106-1f22-39de-efda9897c4cd/screen1136x1136.jpeg', u'http://a1.mzstatic.com/jp/r30/Purple3/v4/51/62/00/51620073-7988-31f0-ce67-25a3be042997/screen1136x1136.jpeg', u'http://a3.mzstatic.com/jp/r30/Purple3/v4/29/7e/de/297ede0a-9…	BodyTea Australia Pty Ltd	None	[u'iPad2Wifi', u'iPhone4', u'iPadMini', u'iPodTouchourthGen', u'iPad23G', u'iPadFourthGen4G', u'iPhone5c', u'iPhone-3GS', u'iPadThirdGen', u'iPhone5s', u'iPhone4S', u'iPhone5', u'iPodTouchFifthGen', u'iPadThirdGen4G', u'iPadFourthGen', u'iPadMini4G']	Body Fitness Tips	12+	Body Fitness Tips	https://itunes.apple.com/jp/app/body-fitness-tips/id932229829?mt=8&uo=4	0	0	1.1	software
803164972	798567015	Andwer	https://itunes.apple.com/jp/artist/andwer/id798567015?uo=4	http://a1211.phobos.apple.com/us/r30/Purple/v4/de/52/f7/de52f7bd-271f-0dbf-7dc0-5f7958cf1cce/mzl.euvtvzws.png	http://a1211.phobos.apple.com/us/r30/Purple/v4/de/52/f7/de52f7bd-271f-0dbf-7dc0-5f7958cf1cce/mzl.euvtvzws.png	http://a1360.phobos.apple.com/us/r30/Purple6/v4/d5/98/69/d5986943-fedb-243e-3cff-95f46218a9e1/Lagranja-AppIcon60x60_2x.png	None	None	com.andwer.lagranja	4+	JPY	La nueva app de la Clinica Veterinaria La Granja te permite conocer nuestro amplio catalogo de piensos y ademas te permite recibir ofertas personalizada para tu mascota directamente en tu smartphone.\\Aunque CV la granja se esfuerza por no utilizar el GPS en segundo plano, puede utilizar el GPS en segundo plano, lo que reduce la duración de la batería rápidamente	[]	5621161	無料	[u'6013', u'6020']	[u'\u30d8\u30eb\u30b9\u30b1\u30a2\uff0f\u30d5\u30a3\u30c3\u30c8\u30cd\u30b9', u'\u30e1\u30c7\u30a3\u30ab\u30eb']	[]	False	software	[u'EN', u'ES']	0.0	6013	Health & Fitness	2014-02-05T17:41:08Z	Nuevo apartados de servicios y avisos disponibles	[u'http://a3.mzstatic.com/jp/r30/Purple/v4/c3/60/b4/c360b4e6-c6a7-6000-c27f-74f541d04b48/screen1136x1136.jpeg', u'http://a3.mzstatic.com/jp/r30/Purple6/v4/07/1e/0f/071e0fc5-0c1f-4078-00e0-e8cb8b52366c/screen1136x1136.jpeg', u'http://a3.mzstatic.com/jp/r30/Purple/v4/e7/9b/6b/e79b6bf2-2754-c9de-7071-b83818fff041/screen1136x1136.jpeg']	ANDWER SOCIEDAD LIMITADA	None	[u'iPhone5s', u'iPhone5', u'iPadMini', u'iPadFourthGen', u'iPhone4S', u'iPhone4', u'iPad23G', u'iPadThirdGen4G', u'iPodTouchFifthGen', u'iPadThirdGen', u'iPad2Wifi', u'iPadFourthGen4G', u'iPhone5c', u'iPadMini4G']	CV La Granja	4+	CV La Granja	https://itunes.apple.com/jp/app/cv-la-granja/id803164972?mt=8&uo=4	0	0	1.2	software
497149406	443888930	HunkWorkout	https://itunes.apple.com/jp/artist/hunkworkout/id443888930?uo=4	http://a215.phobos.apple.com/us/r30/Purple/v4/96/e8/29/96e829af-8a8a-4632-adf9-108fa47ff552/mzl.svomintj.png	http://a215.phobos.apple.com/us/r30/Purple/v4/96/e8/29/96e829af-8a8a-4632-adf9-108fa47ff552/mzl.svomintj.png	http://a1348.phobos.apple.com/us/r30/Purple/v4/2f/ff/e3/2fffe37f-1094-be0d-56e0-37efb491396c/icon57.png	None	None	com.moyalentertainment.hunkmma	9+	JPY	One time payment only and all the exercises are yours!\\Eddie Jackson has been fighting for almost nine years (4 years boxing, 2 years kickboxing & 3 years MMA).\\Eddie is the current defending amateur MMA champion for Tuff Nuff Championship League in Las Vegas	[u'iosUniversal']	223704359	¥200	[u'6013', u'6004']	[u'\u30d8\u30eb\u30b9\u30b1\u30a2\uff0f\u30d5\u30a3\u30c3\u30c8\u30cd\u30b9', u'\u30b9\u30dd\u30fc\u30c4']	[u'http://a5.mzstatic.com/jp/r30/Purple/v4/51/d2/e0/51d2e0f3-bf07-0548-d9b2-da761ce336ee/screen480x480.jpeg', u'http://a5.mzstatic.com/jp/r30/Purple/v4/98/3a/c9/983ac9f4-9afa-895a-1df5-a811ca4a1a77/screen480x480.jpeg', u'http://a4.mzstatic.com/jp/r30/Purple/v4/6e/eb/cd/6eebcd8d-3789-f834-b09b-ae421c52148b/screen480x480.jpeg']	False	software	[u'EN']	200.0	6013	Health & Fitness	2012-01-28T22:32:11Z	- add video in landscape mode	[u'http://a5.mzstatic.com/jp/r30/Purple/v4/2c/f8/3f/2cf83f12-24a3-67b4-9cd9-504ba10bbe4e/screen320x480.jpeg', u'http://a1.mzstatic.com/jp/r30/Purple/v4/aa/17/0e/aa170e34-7a23-93c6-d6ea-575f6dc64a00/screen320x480.jpeg', u'http://a5.mzstatic.com/jp/r30/Purple/v4/07/a7/9a/07a79a41-5b09-d05d-6ddb-3c1be72f36b3/screen320x480.jpeg']	yaniv moyal	http://www.moyalentertainment.com	[u'iPhone5', u'iPhone-3G', u'iPad3G', u'iPad23G', u'iPadMini', u'iPhone5c', u'iPad2Wifi', u'iPadMini4G', u'iPadWifi', u'iPod-touch-with-mic', u'iPhone4S', u'iPodTouchourthGen', u'iPhone4', u'iPadThirdGen', u'iPadFourthGen4G', u'iPodTouchFifthGen', u'iPhone5s', u'iPadThirdGen4G', u'iPadFourthGen', u'iPhone-3GS', u'iPodTouchThirdGen']	Workout - MMA	9+	Workout - MMA	https://itunes.apple.com/jp/app/workout-mma/id497149406?mt=8&uo=4	0	0	1.4	software
573651559	371919275	Renate Sewald	https://itunes.apple.com/jp/artist/renate-sewald/id371919275?uo=4	http://a814.phobos.apple.com/us/r30/Purple/v4/bb/29/2b/bb292b38-345a-0956-17fc-bef57d2a06af/mzl.ghmaelmk.png	http://a814.phobos.apple.com/us/r30/Purple/v4/bb/29/2b/bb292b38-345a-0956-17fc-bef57d2a06af/mzl.ghmaelmk.png	http://a1934.phobos.apple.com/us/r30/Purple/v4/6f/83/48/6f834827-795e-3109-fa1e-8a26364dfa65/icon_pilates.png	None	None	de.webseb.pilates	4+	JPY	✔ „Pilates Perfect Body“ ist ein äußerst sanftes und effektives Workout für Körper und Geist.\\✔ Eine der wenigen deutsch-sprachigen Pilates-Apps.\\✔ Es kräftigt und formt, dehnt und entspannt den ganzen Körper. \\In kürzester Zeit hilft „Pilates Perfect Body“ die Körperhaltung zu verbessern, das Gewebe zu straffen und die Muskeln zu formen. Das von Sabina Weiss, die viele Jahres als Fitness-Trai…	[]	4288728	¥500	[u'6013']	[u'\u30d8\u30eb\u30b9\u30b1\u30a2\uff0f\u30d5\u30a3\u30c3\u30c8\u30cd\u30b9']	[]	False	software	[u'DE']	500.0	6013	Health & Fitness	2012-11-17T04:34:07Z	Vielen Dank für die zahlreichen Downloads und das von Ihnen eingesendete Feedback zur Applikation. Wir entwickeln diese Applikation stets weiter, sodass bereits Anfang Januar 2013 die völlig neugestaltete iPad-Version erscheinen wird.\\✔ Verhalten des Download-Managers bei ankommenden Anrufen und Nichtbenutzung des Gerätes weiter verbessert\\\Wir wünschen Ihnen bereits jetzt frohe Weihnachten, ge…	[u'http://a5.mzstatic.com/jp/r30/Purple/v4/2a/7e/61/2a7e6165-7658-6a46-53da-34ba4c352a08/screen1136x1136.jpeg', u'http://a3.mzstatic.com/jp/r30/Purple/v4/8f/94/94/8f94943c-202d-3037-ab1e-0abd1f028edb/screen568x568.jpeg', u'http://a2.mzstatic.com/jp/r30/Purple/v4/61/26/87/61268750-4d8f-d129-7eae-945af244a0c8/screen568x568.jpeg', u'http://a1.mzstatic.com/jp/r30/Purple/v4/17/d4/21/17d4211f-94f7-6ce3…	Renate Sewald	None	[u'iPhone4S', u'iPadMini4G', u'iPhone4', u'iPadFourthGen4G', u'iPadWifi', u'iPodTouchThirdGen', u'iPhone5', u'iPodTouchourthGen', u'iPad3G', u'iPad2Wifi', u'iPhone5c', u'iPadThirdGen4G', u'iPhone-3GS', u'iPad23G', u'iPadFourthGen', u'iPadThirdGen', u'iPadMini', u'iPodTouchFifthGen', u'iPhone5s']	Pilates Perfect Body by Sabina Weiss	4+	Pilates Perfect Body by Sabina Weiss	https://itunes.apple.com/jp/app/pilates-perfect-body-by-sabina/id573651559?mt=8&uo=4	0	0	1.0.3	software
351680883	351680886	Dromedary, LLC	https://itunes.apple.com/jp/artist/dromedary-llc/id351680886?uo=4	http://a1167.phobos.apple.com/us/r30/Purple/82/98/13/mzl.zsokoqot.jpg	http://a1167.phobos.apple.com/us/r30/Purple/82/98/13/mzl.zsokoqot.jpg	http://a1225.phobos.apple.com/us/r30/Purple/92/d8/bc/mzl.hpyfrrgi.png	None	None	com.dromedaryworldwide.dromwatch	4+	JPY	A straightforward but delightful stopwatch app. Provides start/stop/reset, lap counter and lap times, copy and paste of lap times, and provisions to allow continuous timing during interruptions to run other apps or take incoming phone calls.\\Keep up with pending updates and new apps from Dromedary, LLC on our Facebook page! \https://www.facebook.com/DromedaryLLC	[]	157651	¥100	[u'6013', u'6002']	[u'\u30d8\u30eb\u30b9\u30b1\u30a2\uff0f\u30d5\u30a3\u30c3\u30c8\u30cd\u30b9', u'\u30e6\u30fc\u30c6\u30a3\u30ea\u30c6\u30a3']	[]	False	software	[u'EN']	100.0	6013	Health & Fitness	2010-01-24T08:00:00Z	None	[u'http://a4.mzstatic.com/jp/r30/Purple/v4/7c/0f/07/7c0f0773-d6aa-08fb-8f18-1cf5a76ca24d/screen320x480.jpeg', u'http://a3.mzstatic.com/jp/r30/Purple/v4/43/55/94/435594b2-adc5-ecf7-dcdd-1d60e73f6c1f/screen320x480.jpeg', u'http://a1.mzstatic.com/jp/r30/Purple/v4/8e/90/62/8e90623b-42b5-8c27-b840-786e1c171c60/screen320x480.jpeg']	Dromedary, LLC	https://www.facebook.com/DromedaryLLC	[u'iPhone-3G', u'iPhone4', u'iPadFourthGen4G', u'iPadMini', u'iPhone5c', u'iPadMini4G', u'iPhone5s', u'iPad3G', u'iPadThirdGen4G', u'iPhone4S', u'iPadWifi', u'iPhone-3GS', u'iPod-touch', u'iPhone5', u'iPod-touch-with-mic', u'iPhone', u'iPodTouchourthGen', u'iPodTouchFifthGen', u'iPad2Wifi', u'iPodTouchThirdGen', u'iPadThirdGen', u'iPad23G', u'iPadFourthGen']	DromWatch	4+	DromWatch	https://itunes.apple.com/jp/app/dromwatch/id351680883?mt=8&uo=4	0	0	1.0	software
395136847	319389176	John-Peter Bratell	https://itunes.apple.com/jp/artist/john-peter-bratell/id319389176?uo=4	http://a414.phobos.apple.com/us/r30/Purple/30/eb/e5/mzi.smxgrken.jpg	http://a414.phobos.apple.com/us/r30/Purple/30/eb/e5/mzi.smxgrken.jpg	http://a116.phobos.apple.com/us/r30/Purple/bc/6c/53/mzi.ewkddpnr.png	None	None	com.ontrackstudio.matosovklockaEng	4+	JPY	Eat 'N Sleep helps you stay fit while exercising or when you are on a special diet. \You can enter your school schedule or let Eat 'N Sleep remind you of other things which tend to be repeated week after week, for example if you take several medications during a week on different days.\With profiles you can create different schemas to choose from, e.g. day shift work, night shift work.\With Eat '…	[]	1312650	¥100	[u'6013', u'6002']	[u'\u30d8\u30eb\u30b9\u30b1\u30a2\uff0f\u30d5\u30a3\u30c3\u30c8\u30cd\u30b9', u'\u30e6\u30fc\u30c6\u30a3\u30ea\u30c6\u30a3']	[]	False	software	[u'EN']	100.0	6013	Health & Fitness	2010-10-03T21:22:08Z	Fixed crash when forcing 12h in 24h region and vice versa	[u'http://a2.mzstatic.com/jp/r30/Purple/v4/3f/02/35/3f02356a-3ebd-c4e5-124e-ee9a4ad7423b/screen320x480.jpeg', u'http://a1.mzstatic.com/jp/r30/Purple/v4/71/e2/3a/71e23a74-7b12-e51d-a374-1608aa751e9c/screen320x480.jpeg', u'http://a5.mzstatic.com/jp/r30/Purple/v4/8d/01/d3/8d01d39c-89aa-edf1-8238-23efc5aa83ae/screen320x480.jpeg', u'http://a1.mzstatic.com/jp/r30/Purple/v4/80/5f/1d/805f1d04-79fa-6af8-8…	John-Peter Bratell	http://www.ontrackstudio.com	[u'iPadWifi', u'iPad3G', u'iPadMini', u'iPhone-3GS', u'iPhone4S', u'iPhone-3G', u'iPadFourthGen', u'iPad2Wifi', u'iPad23G', u'iPadThirdGen4G', u'iPhone5s', u'iPhone4', u'iPodTouchourthGen', u'iPadFourthGen4G', u'iPodTouchFifthGen', u'iPhone5c', u'iPadMini4G', u'iPadThirdGen', u'iPodTouchThirdGen', u'iPod-touch-with-mic', u'iPhone5']	Eat 'N Sleep	4+	Eat 'N Sleep	https://itunes.apple.com/jp/app/eat-n-sleep/id395136847?mt=8&uo=4	0	0	1.1	software
452943362	369846299	Bitochon Technologies	https://itunes.apple.com/jp/artist/bitochon-technologies/id369846299?uo=4	http://a486.phobos.apple.com/us/r30/Purple/ac/e6/b2/mzm.wgrdtflx.png	http://a486.phobos.apple.com/us/r30/Purple/ac/e6/b2/mzm.wgrdtflx.png	http://a459.phobos.apple.com/us/r30/Purple/96/4c/8a/mzi.qckeonmi.png	None	None	com.bitochon.boxyourissues	4+	JPY	If you have or deal with many issues and don't know how to handle or if you obsess over issues then this program can relieve some of your anxiety and stress. The program helps you manage and deal with your issues. The application allows the you to take an issue and mentally deal with it and then drop it in a box. So, your brain can have a mental release and focus on the next issue at hand. It als…	[]	448521	¥200	[u'6013']	[u'\u30d8\u30eb\u30b9\u30b1\u30a2\uff0f\u30d5\u30a3\u30c3\u30c8\u30cd\u30b9']	[]	False	software	[u'EN']	200.0	6013	Health & Fitness	2011-08-03T07:14:19Z	None	[u'http://a1.mzstatic.com/jp/r30/Purple/v4/b5/a8/a8/b5a8a8a4-25d5-5253-5154-1e346a4ab53b/screen320x480.jpeg', u'http://a3.mzstatic.com/jp/r30/Purple/v4/a7/df/0e/a7df0e37-f5c4-67a3-c4f0-9cde0fba7e07/screen320x480.jpeg', u'http://a2.mzstatic.com/jp/r30/Purple/v4/63/32/15/63321534-7eda-735d-1617-d447f89508d5/screen320x480.jpeg', u'http://a3.mzstatic.com/jp/r30/Purple/v4/50/21/9c/50219c6c-5f57-378e-d…	Bitochon Technologies, LLC	None	[u'iPhone5', u'iPhone5c', u'iPad2Wifi', u'iPhone5s', u'iPadMini4G', u'iPad3G', u'iPod-touch-with-mic', u'iPadWifi', u'iPadFourthGen4G', u'iPadThirdGen', u'iPad23G', u'iPhone-3GS', u'iPodTouchFifthGen', u'iPadThirdGen4G', u'iPhone4S', u'iPhone-3G', u'iPodTouchourthGen', u'iPadFourthGen', u'iPhone4', u'iPodTouchThirdGen', u'iPadMini']	BOX UP YOUR ISSUES	4+	BOX UP YOUR ISSUES	https://itunes.apple.com/jp/app/box-up-your-issues/id452943362?mt=8&uo=4	0	0	1.0	software
460453686	434055540	CHHB	https://itunes.apple.com/jp/artist/chhb/id434055540?uo=4	http://a1028.phobos.apple.com/us/r30/Purple4/v4/65/e1/25/65e1250f-c41b-ca22-8b0e-88e84dc82749/mzl.blsiejme.png	http://a1028.phobos.apple.com/us/r30/Purple4/v4/65/e1/25/65e1250f-c41b-ca22-8b0e-88e84dc82749/mzl.blsiejme.png	http://a1262.phobos.apple.com/us/r30/Purple/v4/f1/59/65/f159653c-5449-a1ee-340c-c32b65fa04d0/IconLila57.png	None	None	de.chhb.CalCounter	4+	JPY	Sie möchten endlich die Kontrolle über ihren Kalorienbedarf? Sie sind Diabetiker und wünschen eine Unterstützung zur Berechnung der Broteinheiten? Dieses App eignet sich nicht nur für Sportler und Berufstätige, die auf eine eiweißreiche und fettarme Ernährung achten. Dieses App ist für jeden, der sich gesund ernähren und fit halten möchte. \\Die Handhabung ist übersichtlich und mit den Features h…	[]	4719608	¥400	[u'6013', u'6004']	[u'\u30d8\u30eb\u30b9\u30b1\u30a2\uff0f\u30d5\u30a3\u30c3\u30c8\u30cd\u30b9', u'\u30b9\u30dd\u30fc\u30c4']	[]	False	software	[u'EN', u'DE']	400.0	6013	Health & Fitness	2011-09-01T04:28:57Z	Fehlerbehebung	[u'http://a2.mzstatic.com/jp/r30/Purple/v4/f3/a7/15/f3a715cd-df48-8567-0511-18d304f9a8d2/screen1136x1136.jpeg', u'http://a4.mzstatic.com/jp/r30/Purple2/v4/5f/00/0b/5f000b07-a9b5-96eb-53c3-8b1a45860073/screen1136x1136.jpeg', u'http://a3.mzstatic.com/jp/r30/Purple2/v4/77/65/17/776517af-8d6c-5a8f-e393-285f9a05fb3a/screen1136x1136.jpeg', u'http://a2.mzstatic.com/jp/r30/Purple/v4/c4/5c/53/c45c532a-a6a…	Holger Becker	http://www.chhb.de	[u'iPhone4', u'iPadMini', u'iPhone-3GS', u'iPhone5c', u'iPadThirdGen4G', u'iPadFourthGen4G', u'iPadThirdGen', u'iPhone5', u'iPad23G', u'iPhone4S', u'iPad2Wifi', u'iPadFourthGen', u'iPodTouchourthGen', u'iPhone5s', u'iPadMini4G', u'iPodTouchFifthGen']	CalCounter	4+	CalCounter	https://itunes.apple.com/jp/app/calcounter/id460453686?mt=8&uo=4	0	0	3.5	software
783673958	783666198	Ruud van der Wel	https://itunes.apple.com/jp/artist/ruud-van-der-wel/id783666198?uo=4	http://a1136.phobos.apple.com/us/r30/Purple4/v4/66/d1/50/66d15009-d7ca-300d-83aa-378dd335cc1d/mzl.zphippcd.png	http://a1136.phobos.apple.com/us/r30/Purple4/v4/66/d1/50/66d15009-d7ca-300d-83aa-378dd335cc1d/mzl.zphippcd.png	http://a1404.phobos.apple.com/us/r30/Purple6/v4/d5/5e/04/d55e0427-09b3-213f-c9ad-3c7f948a5c64/FairHammerAppIcon72x72.png	None	None	com.audiorhoon.fairhammer	4+	JPY	The Fairhammer App is used in conjunction with GroovTube breathing exerciser hardware, as an aid to breathing exercises.\\The GroovTube hardware unit is essentially a MIDI device which has been developed to output MIDI as a function of the User's breathing/airflow. \\The Fairhammer App detects breathing strength, speed and duration and uses these parameters to move "mercury" toward the top of a t…	[]	2125264	無料	[u'6013', u'6014', u'7008']	[u'\u30d8\u30eb\u30b9\u30b1\u30a2\uff0f\u30d5\u30a3\u30c3\u30c8\u30cd\u30b9', u'\u30b2\u30fc\u30e0', u'\u6559\u80b2']	[u'http://a4.mzstatic.com/jp/r30/Purple/v4/55/84/a7/5584a72f-61e5-2c7f-c53d-7216f356b341/screen480x480.jpeg', u'http://a5.mzstatic.com/jp/r30/Purple6/v4/bc/b0/74/bcb07476-f2ce-5a85-ad89-876b596420e7/screen480x480.jpeg', u'http://a1.mzstatic.com/jp/r30/Purple4/v4/a4/ca/2a/a4ca2aae-b467-8142-deec-0f76b16773a8/screen480x480.jpeg']	False	software	[u'EN']	0.0	6013	Health & Fitness	2014-01-03T22:00:33Z	UI/UX Updates\Performance Improvements	[]	Ruud van der Wel	http://www.groovtube.nl	[u'iPad23G', u'iPadFourthGen4G', u'iPadMini', u'iPadMini4G', u'iPadThirdGen', u'iPad2Wifi', u'iPadThirdGen4G', u'iPadFourthGen']	FairHammer	4+	FairHammer	https://itunes.apple.com/jp/app/fairhammer/id783673958?mt=8&uo=4	0	0	1.2	software
647246183	392637951	Nature Park	https://itunes.apple.com/jp/artist/nature-park/id392637951?uo=4	http://a1817.phobos.apple.com/us/r30/Purple4/v4/88/bb/a3/88bba39e-29d6-06b2-d3a2-035c476ca713/mzl.kgwyfdcn.png	http://a1817.phobos.apple.com/us/r30/Purple4/v4/88/bb/a3/88bba39e-29d6-06b2-d3a2-035c476ca713/mzl.kgwyfdcn.png	http://a795.phobos.apple.com/us/r30/Purple6/v4/05/06/bf/0506bfd0-e38d-98f5-262f-e57a1bd15d42/iconx57.png	None	None	jp.co.nature-park.TheZenMaster	4+	JPY	静かに座禅することにより、心は落ち着き、精神が安定します。\座禅は集中力を高めることに効果があるだけでなく、痴呆症や多動性障害などにも効果があると言われております。\休止状態でもローカルノーティフィケーションにより座禅終了が通知されます。\梵鐘は全国にある有名お寺の梵鐘をお好みで設定可能です。\お線香は超高級お線香「毎日香Premium」を使用しております。\設定によりTwitterへの投稿も可能です。\座禅で心を落ち着け、集中力を身につけましょう。	[]	73207818	無料	[u'6013', u'6012']	[u'\u30d8\u30eb\u30b9\u30b1\u30a2\uff0f\u30d5\u30a3\u30c3\u30c8\u30cd\u30b9', u'\u30e9\u30a4\u30d5\u30b9\u30bf\u30a4\u30eb']	[]	False	software	[u'EN', u'JA']	0.0	6013	Health & Fitness	2013-06-17T21:37:00Z	細かなバグを修正しました\デザインを変更しました\ツイートメッセージにURLを表示するようになりました	[u'http://a3.mzstatic.com/jp/r30/Purple6/v4/e4/cf/f7/e4cff773-5ac6-bdbc-4d3e-98cc6330a9b4/screen568x568.jpeg', u'http://a5.mzstatic.com/jp/r30/Purple6/v4/98/8c/8c/988c8c03-b66a-f456-0aed-85dc81cdaa5a/screen568x568.jpeg', u'http://a3.mzstatic.com/jp/r30/Purple4/v4/57/5f/d9/575fd98c-6e69-5655-1ff9-3e46129a6660/screen568x568.jpeg', u'http://a5.mzstatic.com/jp/r30/Purple6/v4/95/b2/65/95b2651a-2dba-72…	Yukitsugu Uto	None	[u'iPhone4S', u'iPadThirdGen4G', u'iPhone5s', u'iPad2Wifi', u'iPadMini4G', u'iPadThirdGen', u'iPhone5c', u'iPad23G', u'iPadFourthGen4G', u'iPadMini', u'iPadFourthGen', u'iPodTouchFifthGen', u'iPhone5', u'iPodTouchourthGen', u'iPhone-3GS', u'iPhone4']	座禅マスター	4+	座禅マスター	https://itunes.apple.com/jp/app/zuo-chanmasuta/id647246183?mt=8&uo=4	0	0	1.1	software
480451718	687940846	Dataware Corporation	https://itunes.apple.com/jp/artist/dataware-corporation/id687940846?uo=4	http://a1250.phobos.apple.com/us/r30/Purple/d9/d3/33/mzl.oatzrksj.jpg	http://a1250.phobos.apple.com/us/r30/Purple/d9/d3/33/mzl.oatzrksj.jpg	http://a168.phobos.apple.com/us/r30/Purple/ce/08/02/mzi.ilzvfpbr.png	None	None	dataware.csonhd.newapplite	4+	JPY	The ever popular Custom Sounds of Nature iPhone app is now available for the iPad. Mix and match your perfect nature sounds to create the perfect nature noises. Mix the volume levels to adjust the perfect level of a surrounding atmosphere.	[]	60486133	無料	[u'6013', u'6011']	[u'\u30d8\u30eb\u30b9\u30b1\u30a2\uff0f\u30d5\u30a3\u30c3\u30c8\u30cd\u30b9', u'\u30df\u30e5\u30fc\u30b8\u30c3\u30af']	[u'http://a2.mzstatic.com/jp/r30/Purple/v4/f2/05/48/f205481d-01f4-b54b-3028-06939605ab87/screen480x480.jpeg']	False	software	[u'EN']	0.0	6013	Health & Fitness	2011-11-22T20:10:22Z	None	[]	Dataware Corporation	None	[u'iPadFourthGen', u'iPadThirdGen', u'iPad23G', u'iPadFourthGen4G', u'iPad2Wifi', u'iPadThirdGen4G', u'iPadWifi', u'iPadMini4G', u'iPad3G', u'iPadMini']	Custom Sounds of Nature for iPad Lite	4+	Custom Sounds of Nature for iPad Lite	https://itunes.apple.com/jp/app/custom-sounds-nature-for-ipad/id480451718?mt=8&uo=4	0	0	1.0	software
669462020	513842843	Swathi Soft Solutions	https://itunes.apple.com/jp/artist/swathi-soft-solutions/id513842843?uo=4	http://a354.phobos.apple.com/us/r30/Purple/v4/41/7a/f0/417af0e6-e798-680d-6494-a1fdea62efce/mzl.wufdaymk.png	http://a354.phobos.apple.com/us/r30/Purple/v4/41/7a/f0/417af0e6-e798-680d-6494-a1fdea62efce/mzl.wufdaymk.png	http://a1804.phobos.apple.com/us/r30/Purple/v4/c8/89/0b/c8890baa-7647-e785-0b43-b38652b770d4/icon.png	None	None	com.swathi.sukhaprasavam	4+	JPY	Pregnancy, a much awaited phase of a woman's life, a unique blessing confered on the woman by nature to bear and bring forth new life...a precious experience that is marked by an ardent prayer for protection and good health for mother and baby. Pregnancy is in many ways a life-altering experience for the mother-to-be and marks a very important transitional milestone in her life. The importance of…	[u'iosUniversal']	20208476	¥100	[u'6013', u'6012']	[u'\u30d8\u30eb\u30b9\u30b1\u30a2\uff0f\u30d5\u30a3\u30c3\u30c8\u30cd\u30b9', u'\u30e9\u30a4\u30d5\u30b9\u30bf\u30a4\u30eb']	[u'http://a5.mzstatic.com/jp/r30/Purple4/v4/c8/3a/17/c83a170b-d29a-27a8-4730-4082fd884c23/screen480x480.jpeg', u'http://a1.mzstatic.com/jp/r30/Purple4/v4/e0/49/1d/e0491d69-5f4c-c84a-8fda-a6c486005b6e/screen480x480.jpeg', u'http://a5.mzstatic.com/jp/r30/Purple4/v4/8d/76/a9/8d76a93b-2f7b-60cb-9154-4b39094d41fa/screen480x480.jpeg', u'http://a2.mzstatic.com/jp/r30/Purple4/v4/ea/a8/32/eaa832d9-92ea-c9…	False	software	[u'EN', u'DE', u'SE', u'ES']	100.0	6013	Health & Fitness	2013-07-15T17:59:51Z	IOS 7 - Status bar issue fixed	[u'http://a5.mzstatic.com/jp/r30/Purple4/v4/2d/fa/19/2dfa19b5-831f-a8b4-503a-809fce6ad0a7/screen1136x1136.jpeg', u'http://a3.mzstatic.com/jp/r30/Purple4/v4/8f/5c/a1/8f5ca1c9-6406-f518-706b-7296e1527e2f/screen1136x1136.jpeg', u'http://a1.mzstatic.com/jp/r30/Purple4/v4/b9/75/da/b975da30-a75b-5753-5e18-131e1f817ee6/screen1136x1136.jpeg', u'http://a5.mzstatic.com/jp/r30/Purple6/v4/bc/f1/2b/bcf12b66-d…	Swathi Soft Solutions	None	[u'iPhone5c', u'iPhone4S', u'iPadFourthGen', u'iPadWifi', u'iPodTouchourthGen', u'iPad3G', u'iPodTouchFifthGen', u'iPadThirdGen', u'iPadFourthGen4G', u'iPodTouchThirdGen', u'iPhone5', u'iPadMini4G', u'iPadThirdGen4G', u'iPhone-3GS', u'iPhone4', u'iPad23G', u'iPadMini', u'iPad2Wifi', u'iPhone5s']	Chants for pregnancy	4+	Chants for pregnancy	https://itunes.apple.com/jp/app/chants-for-pregnancy/id669462020?mt=8&uo=4	0	0	1.0.2	software
653998097	653998100	GenuineJD Technology LLC	https://itunes.apple.com/jp/artist/genuinejd-technology-llc/id653998100?uo=4	http://a1186.phobos.apple.com/us/r30/Purple4/v4/11/cd/72/11cd7276-0f87-92cd-274c-b636e93fdd81/mzl.dshqvzcn.png	http://a1186.phobos.apple.com/us/r30/Purple4/v4/11/cd/72/11cd7276-0f87-92cd-274c-b636e93fdd81/mzl.dshqvzcn.png	http://a313.phobos.apple.com/us/r30/Purple4/v4/79/b0/d8/79b0d873-dce7-583e-aa0d-d15a16c096a6/icon.png	None	None	com.genuinejd.apps.ios.Fevers	4+	JPY	Keep track of body temperatures for multiple patients with Fevers. Designed to be simple and quick for anyone who needs to record a fever quickly. Easily set a body temperature by sliding the thermometer value up and down. Quickly change the date and time to record a temperature that was taken in the past. Tap a recorded body temperature in the list to see how it compares to the prior temperature…	[]	6132676	¥100	[u'6013', u'6020']	[u'\u30d8\u30eb\u30b9\u30b1\u30a2\uff0f\u30d5\u30a3\u30c3\u30c8\u30cd\u30b9', u'\u30e1\u30c7\u30a3\u30ab\u30eb']	[]	False	software	[u'EN']	100.0	6013	Health & Fitness	2013-06-30T13:17:28Z	Now track medicine that has been administered to your patient! Record medicine, notes and choose a date the medicine was given. See the medicine on the graph to determine if it was effective in reducing your patient's fever.	[u'http://a3.mzstatic.com/jp/r30/Purple/v4/c2/10/d1/c210d153-4d6c-65e3-6b45-d0684c707f76/screen1136x1136.jpeg', u'http://a3.mzstatic.com/jp/r30/Purple4/v4/ab/b7/88/abb7882f-bed7-f9ce-a26f-4931252a5110/screen1136x1136.jpeg', u'http://a3.mzstatic.com/jp/r30/Purple6/v4/61/36/5d/61365d7f-96b2-27bb-342a-fcdb2bc346bc/screen1136x1136.jpeg', u'http://a1.mzstatic.com/jp/r30/Purple4/v4/2e/ea/b7/2eeab701-3a…	GenuineJD Technology LLC	None	[u'iPhone5', u'iPadFourthGen', u'iPadMini4G', u'iPhone5c', u'iPadFourthGen4G', u'iPhone4', u'iPad2Wifi', u'iPad23G', u'iPhone5s', u'iPodTouchourthGen', u'iPhone4S', u'iPhone-3GS', u'iPodTouchFifthGen', u'iPadMini', u'iPadThirdGen', u'iPadThirdGen4G']	Fevers	4+	Fevers	https://itunes.apple.com/jp/app/fevers/id653998097?mt=8&uo=4	0	0	2.1.0	software
710408975	680089756	Mahmudur Rahman	https://itunes.apple.com/jp/artist/mahmudur-rahman/id680089756?uo=4	http://a1663.phobos.apple.com/us/r30/Purple4/v4/9f/72/dc/9f72dcc1-edb1-6daf-32ea-123105e2902a/mzl.qgkfaugj.jpg	http://a1663.phobos.apple.com/us/r30/Purple4/v4/9f/72/dc/9f72dcc1-edb1-6daf-32ea-123105e2902a/mzl.qgkfaugj.jpg	http://a324.phobos.apple.com/us/r30/Purple/v4/6a/ff/e6/6affe68e-8772-c431-5ce1-f9387da4e7ca/Icon.png	None	None	com.redoan.meditation	4+	JPY	In today's world where stress catches on faster than the eye can see or the mind can perceive, meditation is no more a luxury.A calm mind, good concentration, clarity of perception, improvement in communication, blossoming of skills and talents, an unshakeable inner strength, healing, the ability to connect to an inner source of energy, relaxation, rejuvenation, and good luck are all natural resu…	[u'iosUniversal']	42138431	無料	[u'6013', u'6012']	[u'\u30d8\u30eb\u30b9\u30b1\u30a2\uff0f\u30d5\u30a3\u30c3\u30c8\u30cd\u30b9', u'\u30e9\u30a4\u30d5\u30b9\u30bf\u30a4\u30eb']	[u'http://a2.mzstatic.com/jp/r30/Purple4/v4/66/1b/56/661b5625-bbd6-b155-2a40-fbb61e1736a2/screen480x480.jpeg', u'http://a1.mzstatic.com/jp/r30/Purple6/v4/54/80/9a/54809a9f-56bd-d72e-f1c5-c107dc530eba/screen480x480.jpeg', u'http://a1.mzstatic.com/jp/r30/Purple6/v4/fe/00/97/fe00975e-dbd9-e9d7-9836-4f13a4a42ab8/screen480x480.jpeg', u'http://a5.mzstatic.com/jp/r30/Purple6/v4/e4/63/ca/e463ca4b-639a-da…	False	software	[u'EN']	0.0	6013	Health & Fitness	2013-11-21T00:41:48Z	None	[u'http://a5.mzstatic.com/jp/r30/Purple4/v4/fa/15/3c/fa153cbc-7165-a8c1-e40b-c410498f9fa1/screen1136x1136.jpeg', u'http://a3.mzstatic.com/jp/r30/Purple6/v4/45/52/d3/4552d303-ebf3-e321-c359-5aba1d3a2b5a/screen1136x1136.jpeg', u'http://a1.mzstatic.com/jp/r30/Purple/v4/ea/ea/4d/eaea4d4e-cc38-588e-3530-0f6628f83447/screen1136x1136.jpeg', u'http://a1.mzstatic.com/jp/r30/Purple4/v4/00/e5/99/00e59994-9a…	Mahmudur Rahman	None	[u'iPhone4', u'iPadFourthGen', u'iPadThirdGen', u'iPad23G', u'iPadMini4G', u'iPadMini', u'iPhone5s', u'iPadFourthGen4G', u'iPhone5', u'iPhone5c', u'iPad2Wifi', u'iPadThirdGen4G', u'iPhone4S', u'iPodTouchFifthGen']	Meditation for Life	4+	Meditation for Life	https://itunes.apple.com/jp/app/meditation-for-life/id710408975?mt=8&uo=4	0	0	1.0	software
564480258	483678175	Ethan Long Software	https://itunes.apple.com/jp/artist/ethan-long-software/id483678175?uo=4	http://a692.phobos.apple.com/us/r30/Purple2/v4/f4/31/97/f4319793-21b0-ccaa-68d1-ab9709920066/mzl.iubbucsf.png	http://a692.phobos.apple.com/us/r30/Purple2/v4/f4/31/97/f4319793-21b0-ccaa-68d1-ab9709920066/mzl.iubbucsf.png	http://a1087.phobos.apple.com/us/r30/Purple/v4/ff/ae/05/ffae051f-4b2a-f5ca-055f-d20face2d153/icon.png	None	None	com.ethanlongfan.sdfree	4+	JPY	★★★★★ "Convenient - Quick and easy to use. Makes tracking your waist - and lifestyle - a cinch."\ - Beatlegaz, UK\\SHAPE DIARY is the only app you need to track your weight, waist measurement and LIFESTYLE!\It's intuitive, easy to use and it's beautiful to look at. (With retina display support)\It's a universal app that runs on both your iPhone and iPad with bigger charts.\\It helps you to log im…	[u'iosUniversal']	7428401	無料	[u'6013', u'6012']	[u'\u30d8\u30eb\u30b9\u30b1\u30a2\uff0f\u30d5\u30a3\u30c3\u30c8\u30cd\u30b9', u'\u30e9\u30a4\u30d5\u30b9\u30bf\u30a4\u30eb']	[u'http://a4.mzstatic.com/jp/r30/Purple2/v4/67/ec/3d/67ec3d7d-012c-d3ca-ebaa-7f0be35c1a11/screen480x480.jpeg', u'http://a3.mzstatic.com/jp/r30/Purple2/v4/57/f1/9a/57f19af4-27a4-33a5-8df7-6a3aa0d4474f/screen480x480.jpeg', u'http://a1.mzstatic.com/jp/r30/Purple2/v4/25/72/8d/25728d66-002c-663a-e3ac-5ead4da9f4a0/screen480x480.jpeg', u'http://a2.mzstatic.com/jp/r30/Purple2/v4/6e/54/53/6e54539d-b0fa-8d…	False	software	[u'EN', u'DE', u'SE', u'ES']	0.0	6013	Health & Fitness	2012-10-05T16:38:20Z	- UI speed improvement. \- Support add photo from gallery (Pro only). \- Swipe down chart to quickly add log for today.\- Added numbers on the chart. \- Pie chart for food and activeness for bigger time scale chart. \- Remeber time scale when app restart. \- Added suggested links. \- Optimized photo viewer (Pro only). \- Added quick access panel. \- All dialogs in light theme now. \- New launch s…	[u'http://a2.mzstatic.com/jp/r30/Purple2/v4/16/53/24/1653248d-7ff8-f1d7-5567-ede2954e76bc/screen1136x1136.jpeg', u'http://a4.mzstatic.com/jp/r30/Purple/v4/f7/35/ca/f735ca28-ab56-c10d-dad3-98155291057a/screen1136x1136.jpeg', u'http://a2.mzstatic.com/jp/r30/Purple2/v4/71/1e/2b/711e2b1b-f8dc-1b93-37f2-90ab54bee03f/screen1136x1136.jpeg', u'http://a1.mzstatic.com/jp/r30/Purple/v4/e4/9d/fb/e49dfbd5-e06…	Fan Long	None	[u'iPodTouchFifthGen', u'iPhone4', u'iPad2Wifi', u'iPadFourthGen', u'iPadThirdGen', u'iPadThirdGen4G', u'iPodTouchourthGen', u'iPad23G', u'iPhone4S', u'iPadFourthGen4G', u'iPhone5s', u'iPhone5c', u'iPodTouchThirdGen', u'iPad3G', u'iPhone-3GS', u'iPadWifi', u'iPadMini', u'iPadMini4G', u'iPhone5']	Shape Diary Free - Track weight, diet, lifestyle, show chart, bmi and planner	4+	Shape Diary Free - Track weight, diet, lifestyle, show chart, bmi and planner	https://itunes.apple.com/jp/app/shape-diary-free-track-weight/id564480258?mt=8&uo=4	0	0	3.2	software
423565957	423565960	Gym 445	https://itunes.apple.com/jp/artist/gym-445/id423565960?uo=4	http://a260.phobos.apple.com/us/r30/Purple/c6/17/dd/mzi.xtfnffln.png	http://a260.phobos.apple.com/us/r30/Purple/c6/17/dd/mzi.xtfnffln.png	http://a1422.phobos.apple.com/us/r30/Purple/80/a7/15/mzi.zrlpaijo.png	None	None	com.canopusprojects.kickboxing	4+	JPY	Turn the ultimate family friendly martial arts lesson into an aggressive fitness experience! Download Thai Kickboxing Workout: Beginner and discover how the pro’s Muay Thai practice regiment can help you get fit today!\\\Thai Kickboxing Workout: Beginner blends authentic Muay Thai training techniques via clear video lessons. Because the program is tailored toward users who are new to the world of…	[]	190839284	¥400	[u'6013', u'6004']	[u'\u30d8\u30eb\u30b9\u30b1\u30a2\uff0f\u30d5\u30a3\u30c3\u30c8\u30cd\u30b9', u'\u30b9\u30dd\u30fc\u30c4']	[]	False	software	[u'EN']	400.0	6013	Health & Fitness	2011-03-22T18:07:00Z	None	[u'http://a2.mzstatic.com/jp/r30/Purple/v4/ba/f5/c8/baf5c8e5-10fb-0e71-c7ae-adf5b5d10faa/screen320x480.jpeg', u'http://a5.mzstatic.com/jp/r30/Purple/v4/8a/b5/bc/8ab5bcba-7e23-8b97-7476-ec4fa023fb4f/screen320x480.jpeg', u'http://a3.mzstatic.com/jp/r30/Purple/v4/a3/ce/cd/a3cecd72-f589-9622-853c-e6b359f1fa63/screen320x480.jpeg', u'http://a2.mzstatic.com/jp/r30/Purple/v4/70/5e/49/705e4924-18c8-3f74-8…	Edgerton Brown	None	[u'iPadFourthGen4G', u'iPhone5s', u'iPad2Wifi', u'iPadThirdGen4G', u'iPadWifi', u'iPhone4S', u'iPodTouchourthGen', u'iPhone5c', u'iPhone-3G', u'iPad3G', u'iPhone-3GS', u'iPadMini4G', u'iPadThirdGen', u'iPad23G', u'iPodTouchFifthGen', u'iPod-touch-with-mic', u'iPod-touch', u'iPadFourthGen', u'iPhone5', u'iPhone', u'iPodTouchThirdGen', u'iPadMini', u'iPhone4']	Thai Kickboxing Workout: Beginner	4+	Thai Kickboxing Workout: Beginner	https://itunes.apple.com/jp/app/thai-kickboxing-workout-beginner/id423565957?mt=8&uo=4	0	0	1.0	software
545971820	545971823	Doktoron	https://itunes.apple.com/jp/artist/doktoron/id545971823?uo=4	http://a1093.phobos.apple.com/us/r30/Purple/v4/f0/ca/0c/f0ca0ca0-7e5f-dbe1-655b-ba429e010a02/mzl.obslbqcj.png	http://a1093.phobos.apple.com/us/r30/Purple/v4/f0/ca/0c/f0ca0ca0-7e5f-dbe1-655b-ba429e010a02/mzl.obslbqcj.png	http://a1331.phobos.apple.com/us/r30/Purple/v4/ff/43/5b/ff435b16-7a80-9182-06d4-e4813b7e431a/Icon.png	None	None	com.doktoron.burunestetik	4+	JPY	Estetik operasyon olmaya karar verdiniz fakat acaba nasıl olacak merak mı ediyorsunuz? Bu uygulama tam size göre simülasyon ile ya örnek resim üzerinde veya kendi fotoğrafınızı çekerek üzerinde oynamalar ve denemeler yaparak resminize istediğiniz şekli verebiliyorsunuz. Aynı zamanda ameliyat öncesi ve sonrası bilgilere erişebiliyor, hastanemizi arayabiliyor ve Op.Dr. Fatih Dağdelen 'e online olar…	[]	18656599	無料	[u'6013', u'6016']	[u'\u30d8\u30eb\u30b9\u30b1\u30a2\uff0f\u30d5\u30a3\u30c3\u30c8\u30cd\u30b9', u'\u30a8\u30f3\u30bf\u30fc\u30c6\u30a4\u30f3\u30e1\u30f3\u30c8']	[]	False	software	[u'AR', u'EN', u'DE', u'TR']	0.0	6013	Health & Fitness	2012-07-24T21:26:38Z	bug fixed	[u'http://a1.mzstatic.com/jp/r30/Purple/v4/dd/7e/26/dd7e26a5-165e-f41d-71ab-e3c327d26f76/screen1136x1136.jpeg', u'http://a2.mzstatic.com/jp/r30/Purple2/v4/3a/f7/0a/3af70a6e-760e-253c-8862-5d182ebf8d97/screen1136x1136.jpeg', u'http://a2.mzstatic.com/jp/r30/Purple/v4/dd/15/41/dd1541ce-b29f-6b0f-455e-1c5634c39557/screen1136x1136.jpeg', u'http://a4.mzstatic.com/jp/r30/Purple/v4/e7/ed/f5/e7edf54b-5b46…	Zafer Ben	None	[u'iPodTouchThirdGen', u'iPodTouchourthGen', u'iPhone4', u'iPad3G', u'iPhone4S', u'iPodTouchFifthGen', u'iPadMini', u'iPad2Wifi', u'iPad23G', u'iPadThirdGen4G', u'iPadMini4G', u'iPadFourthGen4G', u'iPhone5', u'iPadWifi', u'iPadFourthGen', u'iPadThirdGen', u'iPhone5s', u'iPhone-3GS', u'iPhone5c']	Burun Estetik	4+	Burun Estetik	https://itunes.apple.com/jp/app/burun-estetik/id545971820?mt=8&uo=4	0	0	1.4	software
843001842	442802419	Thinking Source	https://itunes.apple.com/jp/artist/thinking-source/id442802419?uo=4	http://a1402.phobos.apple.com/us/r30/Purple4/v4/a7/bb/16/a7bb1656-f010-366f-9a2b-6a02694a1500/mzl.glrmsxsh.png	http://a1402.phobos.apple.com/us/r30/Purple4/v4/a7/bb/16/a7bb1656-f010-366f-9a2b-6a02694a1500/mzl.glrmsxsh.png	http://a221.phobos.apple.com/us/r30/Purple4/v4/a2/ca/42/a2ca42b2-66ff-56b6-a05f-4cfbcda4e756/AppIcon60x60_2x.png	None	None	com.thinkingsource.Euphonia	4+	JPY	Improve your fitness as you play games with sounds! \\Imagine taking a game running on your iPhone screen, expanding it, and laying it over a space in the real world. Now imagine entering the game world yourself simply by walking into that space. This is Euphonia. Euphonia uses augmented reality to merge the worlds of fitness and gaming.\\Euphonia creates an immersive, sound-based virtual world i…	[u'gameCenter']	53637247	無料	[u'6013', u'6014', u'7015']	[u'\u30d8\u30eb\u30b9\u30b1\u30a2\uff0f\u30d5\u30a3\u30c3\u30c8\u30cd\u30b9', u'\u30b2\u30fc\u30e0', u'\u30b7\u30df\u30e5\u30ec\u30fc\u30b7\u30e7\u30f3']	[]	True	software	[u'EN']	0.0	6013	Health & Fitness	2014-04-10T14:13:29Z	minor bug fixes	[u'http://a3.mzstatic.com/jp/r30/Purple4/v4/be/df/1c/bedf1c32-c237-6498-78da-93bd7bd3e12a/screen1136x1136.jpeg', u'http://a5.mzstatic.com/jp/r30/Purple4/v4/27/00/5c/27005c88-545d-172c-c545-355ada40f4ed/screen1136x1136.jpeg']	Michael McCormick	None	[u'iPadMini4G', u'iPhone4S', u'iPhone5s', u'iPhone5', u'iPadThirdGen4G', u'iPadFourthGen4G', u'iPhone5c']	Euphonia	4+	Euphonia	https://itunes.apple.com/jp/app/euphonia/id843001842?mt=8&uo=4	0	0	2.1	software
739514885	294576899	Might Be A Monkey	https://itunes.apple.com/jp/artist/might-be-a-monkey/id294576899?uo=4	http://a1405.phobos.apple.com/us/r30/Purple6/v4/86/01/00/860100f5-ab23-9ae4-cc39-176c4497268d/mzl.qiybgish.png	http://a1405.phobos.apple.com/us/r30/Purple6/v4/86/01/00/860100f5-ab23-9ae4-cc39-176c4497268d/mzl.qiybgish.png	http://a1431.phobos.apple.com/us/r30/Purple/v4/e5/14/8c/e5148cb9-c09a-d09d-5d59-6e048f49109e/Icon.png	None	None	com.fluidesign.mobileroadie.41059	4+	JPY	A a youth developed Alaskan Adolescent Health App (AAHA) to increase youth driven social marketing in health promotion and disease prevention and to work with a team of youth to develop messages on topics including healthy relationships, healthy weight, suicide prevention, and anti-violence.	[]	15427541	無料	[u'6013']	[u'\u30d8\u30eb\u30b9\u30b1\u30a2\uff0f\u30d5\u30a3\u30c3\u30c8\u30cd\u30b9']	[]	False	software	[u'AR', u'NB', u'DA', u'NL', u'EN', u'FR', u'DE', u'HU', u'IT', u'JA', u'KO', u'PL', u'PT', u'RU', u'ZH', u'ES', u'SV', u'ZH', u'TR']	0.0	6013	Health & Fitness	2013-11-12T21:44:04Z	None	[u'http://a2.mzstatic.com/jp/r30/Purple4/v4/2b/f4/bc/2bf4bc2a-02f1-9aaa-6246-419e001308f5/screen1136x1136.jpeg', u'http://a2.mzstatic.com/jp/r30/Purple6/v4/a4/46/60/a4466096-53af-e25d-16ed-1b0060e8ef10/screen1136x1136.jpeg', u'http://a2.mzstatic.com/jp/r30/Purple6/v4/bb/b6/8e/bbb68e65-e622-749a-1578-a405712439b2/screen1136x1136.jpeg', u'http://a2.mzstatic.com/jp/r30/Purple6/v4/a5/52/66/a55266f7-0…	Joshua Lowman	None	[u'iPadThirdGen', u'iPad23G', u'iPad2Wifi', u'iPhone4S', u'iPodTouchThirdGen', u'iPadFourthGen4G', u'iPadThirdGen4G', u'iPhone5s', u'iPadFourthGen', u'iPhone5c', u'iPodTouchFifthGen', u'iPadWifi', u'iPad3G', u'iPhone4', u'iPadMini4G', u'iPhone5', u'iPhone-3GS', u'iPadMini', u'iPodTouchourthGen']	AAP Alaska Adolescent Health	4+	AAP Alaska Adolescent Health	https://itunes.apple.com/jp/app/aap-alaska-adolescent-health/id739514885?mt=8&uo=4	0	0	5.1	software
481581951	439224893	Blighty Studio	https://itunes.apple.com/jp/artist/blighty-studio/id439224893?uo=4	http://a1000.phobos.apple.com/us/r30/Purple/fa/f3/b5/mzm.gqyfctzt.png	http://a1000.phobos.apple.com/us/r30/Purple/fa/f3/b5/mzm.gqyfctzt.png	http://a1712.phobos.apple.com/us/r30/Purple/9a/56/a1/mzi.zffbzerk.png	None	None	com.blightystudio.ChildrensDance7268	4+	JPY	☆☆☆☆☆ Children Dance: Cha Cha ☆☆☆☆☆ \\★ This application is currently in Chinese, with Chinese narration and Chinese Words. ★\\Learn how to dance the Cha Cha with our entertaining instructional videos. Great for you and your children to have fun and learn.\\This app has 5 video chapters to teach your children how to dance the Cha Cha . Basic movement, dance practice, and different levels of Cha C…	[u'iosUniversal']	648079974	¥300	[u'6013', u'6017']	[u'\u30d8\u30eb\u30b9\u30b1\u30a2\uff0f\u30d5\u30a3\u30c3\u30c8\u30cd\u30b9', u'\u6559\u80b2']	[u'http://a4.mzstatic.com/jp/r30/Purple/v4/f3/4d/6a/f34d6a06-79f4-63ef-c126-b378d512ab13/screen480x480.jpeg', u'http://a4.mzstatic.com/jp/r30/Purple/v4/f6/ce/a8/f6cea8a0-6bb6-7503-0d12-ffe61f2240c1/screen480x480.jpeg', u'http://a3.mzstatic.com/jp/r30/Purple/v4/da/99/83/da998381-7ebc-8a18-85a1-bbac2b814729/screen480x480.jpeg', u'http://a3.mzstatic.com/jp/r30/Purple/v4/c9/4a/63/c94a63bf-e9c6-fd6e-3…	False	software	[u'EN', u'ZH']	300.0	6013	Health & Fitness	2012-02-15T21:07:07Z	None	[u'http://a4.mzstatic.com/jp/r30/Purple/v4/f2/8b/1b/f28b1b19-dbed-df71-282e-ced9705736e2/screen320x480.jpeg', u'http://a1.mzstatic.com/jp/r30/Purple/v4/fa/71/60/fa716026-0418-3cf6-722b-739c45391627/screen320x480.jpeg', u'http://a1.mzstatic.com/jp/r30/Purple/v4/e3/0b/07/e30b0764-3c89-6590-dd01-77cfd227414a/screen320x480.jpeg', u'http://a1.mzstatic.com/jp/r30/Purple/v4/c5/50/ab/c550ab17-954d-c5dd-e…	Blighty Studio	None	[u'iPadThirdGen', u'iPadMini', u'iPadWifi', u'iPadThirdGen4G', u'iPadMini4G', u'iPhone-3GS', u'iPodTouchThirdGen', u'iPodTouchourthGen', u'iPadFourthGen', u'iPhone5c', u'iPhone5s', u'iPhone4', u'iPad2Wifi', u'iPadFourthGen4G', u'iPodTouchFifthGen', u'iPhone5', u'iPad23G', u'iPad3G', u'iPhone4S']	Children's Dance: Cha Cha	4+	Children's Dance: Cha Cha	https://itunes.apple.com/jp/app/childrens-dance-cha-cha/id481581951?mt=8&uo=4	0	0	1.0	software
722932306	722932309	Marcial Arredondo Rosas	https://itunes.apple.com/jp/artist/marcial-arredondo-rosas/id722932309?uo=4	http://a1681.phobos.apple.com/us/r30/Purple/v4/11/a3/f1/11a3f187-1c48-ec04-534b-64191a4563d6/mzl.xygwxdnq.png	http://a1681.phobos.apple.com/us/r30/Purple/v4/11/a3/f1/11a3f187-1c48-ec04-534b-64191a4563d6/mzl.xygwxdnq.png	http://a817.phobos.apple.com/us/r30/Purple6/v4/49/a7/a1/49a7a190-ae26-af45-9380-5838d38d9821/57x57_mindfull_icon.png	None	None	com.mindfulness.focusnow	4+	JPY	La aplicación para iphone, Mindfulness Focus Now (MFN) ha sido diseñada para facilitar el proceso de aprendizaje de focalización de la atención (concentración) y mindfulness (ser consciente de lo que ocurre mientras sucede) y puedes utilizarla como si fuera una extensión de tu propia conciencia.\\Al practicar con la App, estarás en un estado de conciencia atento, de concentración y relajación al …	[]	23905510	無料	[u'6013', u'6012']	[u'\u30d8\u30eb\u30b9\u30b1\u30a2\uff0f\u30d5\u30a3\u30c3\u30c8\u30cd\u30b9', u'\u30e9\u30a4\u30d5\u30b9\u30bf\u30a4\u30eb']	[]	False	software	[u'EN']	0.0	6013	Health & Fitness	2013-10-17T12:41:30Z	None	[u'http://a1.mzstatic.com/jp/r30/Purple/v4/09/77/e3/0977e364-a5f7-6d28-7eca-0de51e750d2a/screen1136x1136.jpeg', u'http://a5.mzstatic.com/jp/r30/Purple/v4/57/09/f0/5709f0d0-10eb-f5b8-3b76-270d961f6974/screen1136x1136.jpeg', u'http://a4.mzstatic.com/jp/r30/Purple/v4/7e/99/f3/7e99f364-d920-cb99-50a8-244730483228/screen1136x1136.jpeg', u'http://a1.mzstatic.com/jp/r30/Purple6/v4/56/6a/37/566a37ea-0648…	Marcial Arredondo Rosas	None	[u'iPodTouchFifthGen', u'iPad2Wifi', u'iPhone5s', u'iPadThirdGen', u'iPadMini4G', u'iPadMini', u'iPhone-3GS', u'iPhone4S', u'iPhone5c', u'iPadThirdGen4G', u'iPhone5', u'iPhone4', u'iPadFourthGen4G', u'iPodTouchourthGen', u'iPad23G', u'iPadFourthGen']	Mindfulness Focus Now	4+	Mindfulness Focus Now	https://itunes.apple.com/jp/app/mindfulness-focus-now/id722932306?mt=8&uo=4	0	0	1.0	software
906367392	525696250	MPMobile	https://itunes.apple.com/jp/artist/mpmobile/id525696250?uo=4	http://a715.phobos.apple.com/us/r30/Purple1/v4/5b/46/3e/5b463e23-e9b2-dbd2-53c0-fd5e60884756/mzl.akcodugx.png	http://a715.phobos.apple.com/us/r30/Purple1/v4/5b/46/3e/5b463e23-e9b2-dbd2-53c0-fd5e60884756/mzl.akcodugx.png	http://a260.phobos.apple.com/us/r30/Purple1/v4/45/db/1d/45db1dc0-4259-f7d4-1178-c3e44ef9c4f2/icon.png	None	None	com.makeitapp.LifeVillage	17+	JPY	A settembre 2014 nasce Life Village!\La nostra missione è quella di migliorare la qualità della vita e di creare\benessere fisico e mentale.\Siamo in grado di fornire servizi funzionali ad ogni necessità.\L’area Fitness e la Piscina per una buona forma fisica.\Una SPA per rigenerare mente e corpo.\L’Accademia Yoga per trovare un’armonia interiore.\Un Medico Nutrizionista per uno stile di vita ed …	[]	20526664	無料	[u'6013', u'6012']	[u'\u30d8\u30eb\u30b9\u30b1\u30a2\uff0f\u30d5\u30a3\u30c3\u30c8\u30cd\u30b9', u'\u30e9\u30a4\u30d5\u30b9\u30bf\u30a4\u30eb']	[]	False	software	[u'EN', u'DE', u'IT', u'KO', u'RO', u'RU', u'ES', u'SV', u'ZH']	0.0	6013	Health & Fitness	2014-08-12T22:45:09Z	completamente compatibile con ios8	[u'http://a1.mzstatic.com/jp/r30/Purple5/v4/0e/8c/e8/0e8ce82f-4a1c-48dc-61c5-b0081fa9449d/screen1136x1136.jpeg', u'http://a4.mzstatic.com/jp/r30/Purple3/v4/6b/2d/64/6b2d6402-dc50-a245-5b1f-84ae1bc544c0/screen1136x1136.jpeg', u'http://a3.mzstatic.com/jp/r30/Purple3/v4/af/9c/ad/af9cadba-631a-248e-45e4-e70a3385576c/screen1136x1136.jpeg', u'http://a2.mzstatic.com/jp/r30/Purple4/v4/21/ba/4a/21ba4a02-9…	MP MOBILE s.r.l.	None	[u'iPhone5c', u'iPadMini4G', u'iPad2Wifi', u'iPhone4', u'iPhone5s', u'iPhone5', u'iPad23G', u'iPhone4S', u'iPadThirdGen4G', u'iPadMini', u'iPadFourthGen4G', u'iPadFourthGen', u'iPadThirdGen', u'iPodTouchFifthGen']	Life Village	17+	Life Village	https://itunes.apple.com/jp/app/life-village/id906367392?mt=8&uo=4	0	0	2.9	software
330161949	288533994	Jakub Koter	https://itunes.apple.com/jp/artist/jakub-koter/id288533994?uo=4	http://a1962.phobos.apple.com/us/r30/Purple/d3/8b/70/mzl.ltzfpgsx.png	http://a1962.phobos.apple.com/us/r30/Purple/d3/8b/70/mzl.ltzfpgsx.png	http://a1310.phobos.apple.com/us/r30/Purple/f6/26/ba/mzl.fbkrvssd.png	2.0	4.0	com.yourcompany.Sexdrive	17+	JPY	Sex Drive is a tested binaural tone that helps promote a healthy sex life. Don't pump your body with pills! This specially formulated binaural tone affects the sexual part of your brain. \\Real Testimonials\-----------------\I feel exciting vibration, it excites me in related organs.\\Felt a state of arousal after 5min, virtual viagra?\\Female Tester: Felt like 100 fingers massaging me in the rig…	[]	4728167	¥200	[u'6013', u'6020']	[u'\u30d8\u30eb\u30b9\u30b1\u30a2\uff0f\u30d5\u30a3\u30c3\u30c8\u30cd\u30b9', u'\u30e1\u30c7\u30a3\u30ab\u30eb']	[]	False	software	[u'EN']	200.0	6013	Health & Fitness	2009-10-15T22:59:43Z	Updated graphics and new links.	[u'http://a2.mzstatic.com/jp/r30/Purple/v4/c2/e4/a5/c2e4a5c0-a558-a1c9-dfbd-2aa72abd72e8/screen320x480.jpeg']	Jakub Koter	http://	[u'iPhone5s', u'iPad2Wifi', u'iPod-touch', u'iPhone5', u'iPad23G', u'iPad3G', u'iPadMini4G', u'iPadFourthGen', u'iPhone-3GS', u'iPodTouchFifthGen', u'iPodTouchourthGen', u'iPodTouchThirdGen', u'iPadFourthGen4G', u'iPod-touch-with-mic', u'iPadWifi', u'iPhone', u'iPadThirdGen', u'iPhone4', u'iPhone4S', u'iPadMini', u'iPhone-3G', u'iPadThirdGen4G', u'iPhone5c']	Sex Drive	17+	Sex Drive	https://itunes.apple.com/jp/app/sex-drive/id330161949?mt=8&uo=4	7	1	1.2	software
838987543	701023428	c sharples	https://itunes.apple.com/jp/artist/c-sharples/id701023428?uo=4	http://a1070.phobos.apple.com/us/r30/Purple/v4/f4/b5/7d/f4b57d63-8b1d-ee1f-0770-0034734819f5/mzl.zfrubhwi.png	http://a1070.phobos.apple.com/us/r30/Purple/v4/f4/b5/7d/f4b57d63-8b1d-ee1f-0770-0034734819f5/mzl.zfrubhwi.png	http://a1026.phobos.apple.com/us/r30/Purple/v4/e2/02/8c/e2028cbd-0955-f23f-773a-15054f6ae993/Icon.png	None	None	com.AppsTogether.ausm	4+	JPY	Australian Muscle is located in Millswood, Salisbury Plain, Holden Hill and Pooraka, South Australia. Australian Muscle is Adelaide's most comprehensive bodybuilding and sports supplements store. With 3 massive locations, Australian Muscle has all of your body building and supplements needs covered. Australian Muscle The Gym is located in Pooraka, and contains a wide range of weights and cardio f…	[u'iosUniversal']	27425924	無料	[u'6013']	[u'\u30d8\u30eb\u30b9\u30b1\u30a2\uff0f\u30d5\u30a3\u30c3\u30c8\u30cd\u30b9']	[u'http://a1.mzstatic.com/jp/r30/Purple/v4/e8/eb/5f/e8eb5fbe-4a45-6301-5ed9-ac355748710f/screen480x480.jpeg', u'http://a1.mzstatic.com/jp/r30/Purple/v4/df/91/ca/df91ca69-576c-99c9-3f68-895ff834cb5c/screen480x480.jpeg', u'http://a1.mzstatic.com/jp/r30/Purple/v4/cc/48/7c/cc487c0f-4a5a-24b6-1ccf-bde37a7a369d/screen480x480.jpeg', u'http://a4.mzstatic.com/jp/r30/Purple/v4/ea/27/90/ea279067-63da-ac7c-5…	False	software	[u'AR', u'NB', u'DA', u'NL', u'EN', u'FI', u'FR', u'DE', u'EL', u'HE', u'HU', u'ID', u'IT', u'JA', u'KO', u'PL', u'PT', u'RO', u'RU', u'ZH', u'ES', u'SV', u'ZH', u'TR']	0.0	6013	Health & Fitness	2014-03-21T08:00:13Z	None	[u'http://a4.mzstatic.com/jp/r30/Purple/v4/dd/a4/85/dda4857d-fa6f-b8ac-46dc-e0555b07d7c4/screen1136x1136.jpeg', u'http://a4.mzstatic.com/jp/r30/Purple/v4/c2/c9/17/c2c917d6-cbaf-5f95-1fb6-9edf717d9632/screen1136x1136.jpeg', u'http://a2.mzstatic.com/jp/r30/Purple/v4/d6/07/d1/d607d193-c4e3-abac-a836-84f17d0ca480/screen1136x1136.jpeg', u'http://a2.mzstatic.com/jp/r30/Purple/v4/f0/d3/b9/f0d3b9d6-862b-…	c sharples	None	[u'iPadThirdGen4G', u'iPhone5s', u'iPadMini', u'iPad23G', u'iPad3G', u'iPodTouchFifthGen', u'iPad2Wifi', u'iPadFourthGen', u'iPhone4', u'iPodTouchourthGen', u'iPhone-3GS', u'iPodTouchThirdGen', u'iPadThirdGen', u'iPadWifi', u'iPhone5c', u'iPadFourthGen4G', u'iPadMini4G', u'iPhone4S', u'iPhone5']	Australian Muscle	4+	Australian Muscle	https://itunes.apple.com/jp/app/australian-muscle/id838987543?mt=8&uo=4	0	0	1.0	software
608371912	608368137	YING LIU	https://itunes.apple.com/jp/artist/ying-liu/id608368137?uo=4	http://a1032.phobos.apple.com/us/r30/Purple2/v4/5a/73/d6/5a73d684-4cac-d3df-fcbc-ac1536a6615c/mzl.gkgizgcc.png	http://a1032.phobos.apple.com/us/r30/Purple2/v4/5a/73/d6/5a73d684-4cac-d3df-fcbc-ac1536a6615c/mzl.gkgizgcc.png	http://a1753.phobos.apple.com/us/r30/Purple/v4/dc/44/03/dc440376-85f2-2267-a03e-cb0b3485d07a/Icon.png	None	None	com.worklocity.200situps	4+	JPY	SITUP DRILL is your ideal training coach to reveal your rock-hard sixer.\Utilizing the most effective exercises, this 9-week training program will lead you to complete 200 sit-ups at one shot.\\★ FEATURES ★\● OVERVIEW\- Incremental training to push you to the max reps\- Gain more muscle endurance and POWER\- You have nine weeks? You have three days per week? Then LET’S GO!\- Each task is broken o…	[]	36156085	¥200	[u'6013', u'6012']	[u'\u30d8\u30eb\u30b9\u30b1\u30a2\uff0f\u30d5\u30a3\u30c3\u30c8\u30cd\u30b9', u'\u30e9\u30a4\u30d5\u30b9\u30bf\u30a4\u30eb']	[]	False	software	[u'EN']	200.0	6013	Health & Fitness	2013-04-09T02:10:41Z	bug fixes	[u'http://a4.mzstatic.com/jp/r30/Purple/v4/de/d6/5d/ded65d25-b40e-cd06-ef19-baee253e26bd/screen1136x1136.jpeg', u'http://a2.mzstatic.com/jp/r30/Purple/v4/f5/a5/8f/f5a58f89-8909-ff0d-d3fa-27d4512864c8/screen1136x1136.jpeg', u'http://a3.mzstatic.com/jp/r30/Purple/v4/d5/fa/d7/d5fad746-ee4f-c186-f8f4-4bee9e1d679d/screen1136x1136.jpeg', u'http://a2.mzstatic.com/jp/r30/Purple/v4/fd/1c/57/fd1c57a5-decd-…	YING LIU	None	[u'iPodTouchFifthGen', u'iPadWifi', u'iPadMini', u'iPhone5', u'iPad23G', u'iPadFourthGen4G', u'iPadFourthGen', u'iPadThirdGen4G', u'iPadMini4G', u'iPhone-3GS', u'iPhone4S', u'iPhone4', u'iPhone5s', u'iPodTouchThirdGen', u'iPad3G', u'iPad2Wifi', u'iPodTouchourthGen', u'iPadThirdGen', u'iPhone5c']	Situp Drill	4+	Situp Drill	https://itunes.apple.com/jp/app/situp-drill/id608371912?mt=8&uo=4	0	0	1.2	software
730133733	678960119	Or Brezel	https://itunes.apple.com/jp/artist/or-brezel/id678960119?uo=4	http://a594.phobos.apple.com/us/r30/Purple6/v4/98/bd/19/98bd19a7-767b-2f98-f578-bcc786301d4f/mzl.nfqmwauk.png	http://a594.phobos.apple.com/us/r30/Purple6/v4/98/bd/19/98bd19a7-767b-2f98-f578-bcc786301d4f/mzl.nfqmwauk.png	http://a1615.phobos.apple.com/us/r30/Purple6/v4/31/7f/c3/317fc380-afc5-2595-67d0-bd8675e079e0/AppIcon60x60_2x.png	None	None	com.SBS.falcon	4+	JPY	Get your peferred sport race (Running, Marathon, Swimming, Cycling, Triathlon, Ulta, IronMan and ect.) around the world.\\------------------------------------------------\APP FEATURES\------------------------------------------------\\• Find activities near you\• Save activities as Favorites for later viewing and countdown\• Share activities via email, Facebook and Twitter\• View maps and get driv…	[]	6446057	無料	[u'6013', u'6004']	[u'\u30d8\u30eb\u30b9\u30b1\u30a2\uff0f\u30d5\u30a3\u30c3\u30c8\u30cd\u30b9', u'\u30b9\u30dd\u30fc\u30c4']	[]	False	software	[u'EN']	0.0	6013	Health & Fitness	2013-11-22T03:33:47Z	None	[u'http://a3.mzstatic.com/jp/r30/Purple4/v4/c3/2d/db/c32ddb22-581b-3f5b-9aeb-44c23d645d16/screen1136x1136.jpeg', u'http://a1.mzstatic.com/jp/r30/Purple6/v4/60/f2/e3/60f2e364-8d10-9901-3e18-13561d30fdad/screen1136x1136.jpeg', u'http://a1.mzstatic.com/jp/r30/Purple/v4/10/9c/df/109cdf02-48ee-0184-de27-8a5c6340ea46/screen1136x1136.jpeg', u'http://a3.mzstatic.com/jp/r30/Purple/v4/da/96/6e/da966e7c-caf…	Or Brezel	https://sites.google.com/site/sportappdata/	[u'iPodTouchFifthGen', u'iPadThirdGen4G', u'iPadMini4G', u'iPadFourthGen4G', u'iPhone4', u'iPhone5s', u'iPadThirdGen', u'iPad2Wifi', u'iPhone4S', u'iPad23G', u'iPadMini', u'iPhone5c', u'iPhone5', u'iPadFourthGen']	Falcon	4+	Falcon	https://itunes.apple.com/jp/app/falcon/id730133733?mt=8&uo=4	0	0	1.0	software
844280857	844280860	Contemplative Outreach Ltd.	https://itunes.apple.com/jp/artist/contemplative-outreach-ltd./id844280860?uo=4	http://a1113.phobos.apple.com/us/r30/Purple4/v4/fb/13/ee/fb13ee9d-267c-902a-cb0e-02bb3fcd1961/mzl.hhtcmgsi.png	http://a1113.phobos.apple.com/us/r30/Purple4/v4/fb/13/ee/fb13ee9d-267c-902a-cb0e-02bb3fcd1961/mzl.hhtcmgsi.png	http://a1938.phobos.apple.com/us/r30/Purple/v4/97/d5/cb/97d5cbe2-4a15-b674-2bce-dd58d64762e2/AppIcon60x60_2x.png	None	None	org.contemplativeoutreach.CenteringPrayer	4+	JPY	“God’s first word is silence.”\-Thomas Keating\ \Centering Prayer is a method of silent prayer that prepares us to receive the gift of contemplative prayer, prayer in which we experience God's presence within us, closer than breathing, closer than thinking, closer than consciousness itself. This method of prayer is both a relationship with God and a discipline to foster that relationship. Centeri…	[u'iosUniversal']	39372208	無料	[u'6013', u'6012']	[u'\u30d8\u30eb\u30b9\u30b1\u30a2\uff0f\u30d5\u30a3\u30c3\u30c8\u30cd\u30b9', u'\u30e9\u30a4\u30d5\u30b9\u30bf\u30a4\u30eb']	[u'http://a2.mzstatic.com/jp/r30/Purple4/v4/60/85/62/60856273-6edb-04cf-8362-71d70a6dfd75/screen480x480.jpeg', u'http://a1.mzstatic.com/jp/r30/Purple/v4/34/e8/91/34e89173-5ccb-8607-25d6-4a606892de2c/screen480x480.jpeg', u'http://a2.mzstatic.com/jp/r30/Purple4/v4/6f/c4/0a/6fc40aff-a42a-c012-574b-87d5b965735e/screen480x480.jpeg', u'http://a5.mzstatic.com/jp/r30/Purple/v4/d0/91/1a/d0911a37-bd2d-a3eb…	False	software	[u'EN']	0.0	6013	Health & Fitness	2014-03-28T13:28:12Z	Minor bug fixes.	[u'http://a3.mzstatic.com/jp/r30/Purple4/v4/e0/3e/b1/e03eb14c-81af-19b1-4177-ea21818f5464/screen1136x1136.jpeg', u'http://a4.mzstatic.com/jp/r30/Purple/v4/0d/e2/71/0de2715e-5765-ca68-6d44-af6f409ac605/screen1136x1136.jpeg', u'http://a1.mzstatic.com/jp/r30/Purple6/v4/a1/6c/e8/a16ce8e7-2928-cddc-037c-9d0cceda49e4/screen1136x1136.jpeg', u'http://a3.mzstatic.com/jp/r30/Purple/v4/96/ff/64/96ff644c-68a…	Contemplative Outreach Ltd	None	[u'iPhone5s', u'iPad23G', u'iPadThirdGen', u'iPadMini4G', u'iPadFourthGen', u'iPadThirdGen4G', u'iPhone5c', u'iPad2Wifi', u'iPhone4S', u'iPadFourthGen4G', u'iPhone4', u'iPadMini', u'iPhone5', u'iPodTouchFifthGen']	Centering Prayer	4+	Centering Prayer	https://itunes.apple.com/jp/app/centering-prayer/id844280857?mt=8&uo=4	0	0	1.01	software
376566232	375632749	PCAppDev Limited	https://itunes.apple.com/jp/artist/pcappdev-limited/id375632749?uo=4	http://a1785.phobos.apple.com/us/r30/Purple/v4/c3/f0/bc/c3f0bc81-ac0a-54c6-1a8e-676db811cea9/mzl.zqowbjio.png	http://a1785.phobos.apple.com/us/r30/Purple/v4/c3/f0/bc/c3f0bc81-ac0a-54c6-1a8e-676db811cea9/mzl.zqowbjio.png	http://a418.phobos.apple.com/us/r30/Purple2/v4/b5/e5/58/b5e55855-744c-5f69-1b78-5e19109aaf99/Icon.png	None	None	com.domainname.BMIBMRCalculatorv1.0	4+	JPY	*** Featured in iTunes AppStore Whats Hot apps August 2010 and March 2011***\\Calculate your BMI and BMR easily with BMI/BMR calculator. Compatible with both Metric and Imperial options. \\BMI / BMR Calculator offers an easy to use application that has 2 functions: \\First - the App calculates your Body Mass Index (BMI) which is a measure of body fat based on your height and weight. This applies …	[u'iosUniversal']	2994270	¥100	[u'6013', u'6002']	[u'\u30d8\u30eb\u30b9\u30b1\u30a2\uff0f\u30d5\u30a3\u30c3\u30c8\u30cd\u30b9', u'\u30e6\u30fc\u30c6\u30a3\u30ea\u30c6\u30a3']	[u'http://a5.mzstatic.com/jp/r30/Purple2/v4/3f/c3/91/3fc39198-6bec-9351-ad1c-07ea112b0f3d/screen480x480.jpeg', u'http://a5.mzstatic.com/jp/r30/Purple2/v4/69/6d/7e/696d7e64-f467-2108-3a89-a516350db0bf/screen480x480.jpeg', u'http://a2.mzstatic.com/jp/r30/Purple2/v4/5f/9a/8d/5f9a8d5b-023e-6851-fbb9-013c13f0059e/screen480x480.jpeg']	False	software	[u'EN']	100.0	6013	Health & Fitness	2010-06-12T03:02:40Z	Update interface. Now only input data once to get your BMI and BMR	[u'http://a4.mzstatic.com/jp/r30/Purple2/v4/9b/df/00/9bdf0091-2703-ea38-b803-0f320221a37c/screen1136x1136.jpeg', u'http://a1.mzstatic.com/jp/r30/Purple2/v4/13/39/11/13391147-46bd-5113-de74-7d451cbc9f53/screen1136x1136.jpeg', u'http://a5.mzstatic.com/jp/r30/Purple/v4/d5/dd/7e/d5dd7ef4-2934-70f8-955d-cfca3924ca43/screen1136x1136.jpeg', u'http://a3.mzstatic.com/jp/r30/Purple/v4/ec/19/3a/ec193a91-cb2…	PCAppDev Limited	None	[u'iPhone5', u'iPhone5s', u'iPadFourthGen', u'iPodTouchFifthGen', u'iPodTouchourthGen', u'iPad2Wifi', u'iPhone4', u'iPadFourthGen4G', u'iPadMini4G', u'iPhone5c', u'iPadWifi', u'iPadThirdGen', u'iPadMini', u'iPad3G', u'iPhone4S', u'iPodTouchThirdGen', u'iPad23G', u'iPadThirdGen4G', u'iPhone-3GS']	BMI / BMR Calculator	4+	BMI / BMR Calculator	https://itunes.apple.com/jp/app/bmi-bmr-calculator/id376566232?mt=8&uo=4	0	0	1.7	software
920734035	796867567	Kjetil Dahl Knutsen	https://itunes.apple.com/jp/artist/kjetil-dahl-knutsen/id796867567?uo=4	http://a909.phobos.apple.com/us/r30/Purple4/v4/31/8a/02/318a0217-dc46-0dd1-2588-77006196af00/pr_source.png?downloadKey=1417747028_fd70b769de4ae2192ef232f1a5d9ffbb	http://a909.phobos.apple.com/us/r30/Purple4/v4/31/8a/02/318a0217-dc46-0dd1-2588-77006196af00/pr_source.png?downloadKey=1417747028_fd70b769de4ae2192ef232f1a5d9ffbb	http://a1659.phobos.apple.com/us/r30/Purple1/v4/ff/37/05/ff37059d-44cd-b472-e6bb-8ebe25aaa7b9/AppIcon60x60_2x.png	None	None	no.publisoft.Topptur	4+	JPY	På Svalbard er det hvert år utvalgte topper som er en del av Topptrimmen til Svalbard turn. Hver rute eller tur har en postkasse hvor man kan signere og notere antall besøk på denne toppen og totalt antall topper man har besøkt. Når sesongen er over sender man inn sine besøk, og da må man huske hvilke datoer som gjelder. Det er ikke alltid like lett å huske disse tallene eller datoene! Topptur ap…	[]	4418326	無料	[u'6013', u'6010']	[u'\u30d8\u30eb\u30b9\u30b1\u30a2\uff0f\u30d5\u30a3\u30c3\u30c8\u30cd\u30b9', u'\u30ca\u30d3\u30b2\u30fc\u30b7\u30e7\u30f3']	[]	False	software	[u'NB', u'EN']	0.0	6013	Health & Fitness	2014-10-04T05:03:56Z	None	[u'http://a5.mzstatic.com/jp/r30/Purple3/v4/22/61/56/2261566e-c8e9-0510-2038-aeb6814239cd/screen1136x1136.jpeg', u'http://a4.mzstatic.com/jp/r30/Purple4/v4/1d/4b/04/1d4b049f-4f5e-2b1d-5e08-4147f8184761/screen1136x1136.jpeg', u'http://a4.mzstatic.com/jp/r30/Purple1/v4/89/bc/67/89bc67a1-d756-0c8e-7213-df465633f1e5/screen1136x1136.jpeg', u'http://a3.mzstatic.com/jp/r30/Purple3/v4/f9/88/fc/f988fc8d-d…	Kjetil Dahl Knutsen	None	[u'iPhone4S', u'iPadThirdGen4G', u'iPhone5c', u'iPad2Wifi', u'iPhone5s', u'iPadFourthGen', u'iPadThirdGen', u'iPad23G', u'iPodTouchFifthGen', u'iPhone5', u'iPadFourthGen4G', u'iPadMini4G', u'iPadMini']	Topptur	4+	Topptur	https://itunes.apple.com/jp/app/topptur/id920734035?mt=8&uo=4	0	0	1.0.1	software
425109708	340702029	fungame.inc	https://itunes.apple.com/jp/artist/fungame.inc/id340702029?uo=4	http://a1232.phobos.apple.com/us/r30/Purple/f3/96/d4/mzm.csytirqf.png	http://a1232.phobos.apple.com/us/r30/Purple/f3/96/d4/mzm.csytirqf.png	http://a1281.phobos.apple.com/us/r30/Purple/1d/34/dd/mzi.uctneeee.png	None	None	com.fungame.relaxationHD	4+	JPY	Relaxation can create Binaural beats, and make human brain receive and synchronize alpha brainwave to achieve the status of deep relaxation.	[]	27374295	¥500	[u'6013', u'6012']	[u'\u30d8\u30eb\u30b9\u30b1\u30a2\uff0f\u30d5\u30a3\u30c3\u30c8\u30cd\u30b9', u'\u30e9\u30a4\u30d5\u30b9\u30bf\u30a4\u30eb']	[u'http://a1.mzstatic.com/jp/r30/Purple/v4/ac/d3/4a/acd34a11-3391-0b91-b6a1-bb80edbe44b6/screen480x480.jpeg', u'http://a5.mzstatic.com/jp/r30/Purple/v4/15/72/54/1572545f-5296-4843-de81-c9c8b1dab798/screen480x480.jpeg', u'http://a2.mzstatic.com/jp/r30/Purple/v4/4c/85/ad/4c85ad6f-d78d-60c2-4f4f-e56bfe15d083/screen480x480.jpeg']	False	software	[u'EN', u'JA', u'ZH']	500.0	6013	Health & Fitness	2011-03-21T16:06:06Z	None	[]	si zhiguo	http://heimasi.blogbus.com	[u'iPadThirdGen4G', u'iPadMini', u'iPad3G', u'iPadMini4G', u'iPadWifi', u'iPad2Wifi', u'iPadFourthGen4G', u'iPad23G', u'iPadThirdGen', u'iPadFourthGen']	Relaxation - Binaural beats App	4+	Relaxation - Binaural beats App	https://itunes.apple.com/jp/app/relaxation-binaural-beats/id425109708?mt=8&uo=4	0	0	2.0	software
854989730	641986782	Marco Peng	https://itunes.apple.com/jp/artist/marco-peng/id641986782?uo=4	http://a1104.phobos.apple.com/us/r30/Purple4/v4/8e/ed/bb/8eedbb46-eb2e-573e-002c-19b988808a45/mzl.bznyokrs.png	http://a1104.phobos.apple.com/us/r30/Purple4/v4/8e/ed/bb/8eedbb46-eb2e-573e-002c-19b988808a45/mzl.bznyokrs.png	http://a36.phobos.apple.com/us/r30/Purple/v4/01/e8/ea/01e8ea84-4705-6a46-6535-9d1f207301db/57X57.png	None	None	com.pengsheng.pedometer	4+	JPY	This app requires a Forswe pedometer and iphone 4s or newer. \ \Get Active, Live Healthy, Sleep better, Stay Motivated!\ \Forswe pedometer is the most accurate activity tracker that helps you to monitor your daily activity and sleep quality. It tracks time, steps, calories burned, distanced walked, activity time, personal daily target achieved and how much deep of your sleep everyday.\Just Sync W…	[]	10270344	無料	[u'6013', u'6012']	[u'\u30d8\u30eb\u30b9\u30b1\u30a2\uff0f\u30d5\u30a3\u30c3\u30c8\u30cd\u30b9', u'\u30e9\u30a4\u30d5\u30b9\u30bf\u30a4\u30eb']	[]	False	software	[u'EN', u'DE']	0.0	6013	Health & Fitness	2014-04-12T01:39:50Z	None	[u'http://a5.mzstatic.com/jp/r30/Purple4/v4/27/5a/db/275adb77-08e4-b71e-b70f-5b7f6cf753f9/screen1136x1136.jpeg', u'http://a4.mzstatic.com/jp/r30/Purple4/v4/87/ad/00/87ad005c-1fb9-7040-1673-37119a7493fd/screen1136x1136.jpeg', u'http://a2.mzstatic.com/jp/r30/Purple/v4/05/4c/40/054c4047-e8d9-8a5f-b19d-bebe9570ab6d/screen1136x1136.jpeg']	Marco Peng	http://www.forswe.com	[u'iPhone5c', u'iPhone4S', u'iPodTouchFifthGen', u'iPhone5s', u'iPhone5', u'iPadMini', u'iPodTouchourthGen', u'iPhone4', u'iPodTouchThirdGen', u'iPadFourthGen', u'iPadThirdGen4G', u'iPad23G', u'iPadMini4G', u'iPad2Wifi', u'iPhone-3GS', u'iPadWifi', u'iPadFourthGen4G', u'iPadThirdGen', u'iPad3G']	Forswe Pedometer	4+	Forswe Pedometer	https://itunes.apple.com/jp/app/forswe-pedometer/id854989730?mt=8&uo=4	0	0	1.0	software
357422565	327695849	Dawnsun Technologies LLC	https://itunes.apple.com/jp/artist/dawnsun-technologies-llc/id327695849?uo=4	http://a1454.phobos.apple.com/us/r30/Purple1/v4/81/14/f2/8114f205-2882-b09b-bc72-90396413a7a2/mzl.pvbafrcq.jpg	http://a1454.phobos.apple.com/us/r30/Purple1/v4/81/14/f2/8114f205-2882-b09b-bc72-90396413a7a2/mzl.pvbafrcq.jpg	http://a1093.phobos.apple.com/us/r30/Purple1/v4/7e/42/f8/7e42f835-96f7-870e-681b-3a5a059d5137/AppIcon57x57.png	None	None	com.dawnsun.APrenetalYoga	12+	JPY	妊娠中の日常的な生活の中で新鮮さと快適さを向上させるために、単純な出生前（妊娠）ヨガの練習は、こちらをご覧ください。\\出生前のヨガのような単純なものが効果的でないという思考のミスをしないでください。出生前のヨガは、出産プロセスのために準備だけでなく、妊娠期間を楽しむのに最適な方法です。\\\*** Proバージョンには含まれています：\\*演習とヨガを容易にするためのスピーチへのテキスト。(バージョンで利用可能な7.0以降)\\\*サポートされる言語\\العربية、中国、オランダ、英語、フランス語、ドイツ語、Ελληνική、עברית、インドネシア語、イタリア語、日本の、한국어、いるPolskie、ポルトガル語、русский、スペイン、Swdeish、ไทย、Український\\\妊娠中の女性のための出生前のヨガの練習の利点は無限大です。ヨガは強さ、柔軟性を高め、リラクゼ…	[u'iosUniversal']	38142904	¥200	[u'6013', u'6012']	[u'\u30d8\u30eb\u30b9\u30b1\u30a2\uff0f\u30d5\u30a3\u30c3\u30c8\u30cd\u30b9', u'\u30e9\u30a4\u30d5\u30b9\u30bf\u30a4\u30eb']	[u'http://a5.mzstatic.com/jp/r30/Purple1/v4/f2/ec/d6/f2ecd68c-1592-0b9e-73ec-07e4016428b1/screen480x480.jpeg', u'http://a2.mzstatic.com/jp/r30/Purple3/v4/bc/5e/81/bc5e8147-1e81-4157-4710-9ee32ea4c0c9/screen480x480.jpeg', u'http://a3.mzstatic.com/jp/r30/Purple3/v4/5e/79/14/5e791416-1132-2abc-e10a-08beedb793f6/screen480x480.jpeg', u'http://a2.mzstatic.com/jp/r30/Purple3/v4/f8/c6/c5/f8c6c518-9941-86…	False	software	[u'EN']	200.0	6013	Health & Fitness	2010-02-24T00:03:42Z	Support for iPhone 6 and iPhone 6+\iPad, iPad Air, iPad Air 2, iPad Mini, iPadMini2 and Mini3	[u'http://a2.mzstatic.com/jp/r30/Purple5/v4/24/30/f0/2430f04d-613a-f772-fe20-65fe04dc12d3/screen320x320.jpeg', u'http://a5.mzstatic.com/jp/r30/Purple1/v4/c5/e5/1f/c5e51fd6-c7c9-b278-0f90-3b9f731db489/screen320x320.jpeg', u'http://a4.mzstatic.com/jp/r30/Purple1/v4/82/a1/59/82a15917-c75f-e50b-58c5-c9d515604867/screen320x320.jpeg', u'http://a2.mzstatic.com/jp/r30/Purple1/v4/9f/67/d4/9f67d418-6342-2a…	DawnSun Technologies, LLC	http://www.dawnsuntech.com	[u'iPadFourthGen4G', u'iPhone5', u'iPhone5c', u'iPodTouchFifthGen', u'iPodTouchourthGen', u'iPadThirdGen', u'iPhone4', u'iPhone4S', u'iPadMini', u'iPhone5s', u'iPad2Wifi', u'iPadFourthGen', u'iPhone-3GS', u'iPadThirdGen4G', u'iPad23G', u'iPadMini4G']	出生前のヨガのプロ - 妊娠フィットネス	12+	出生前のヨガのプロ - 妊娠フィットネス	https://itunes.apple.com/jp/app/chu-sheng-qiannoyoganopuro/id357422565?mt=8&uo=4	0	0	2.2	software
806048772	791467425	Juan Catanach	https://itunes.apple.com/jp/artist/juan-catanach/id791467425?uo=4	http://a484.phobos.apple.com/us/r30/Purple/v4/99/f3/c8/99f3c89b-0264-5b4c-9bb2-7119c80f50cc/mzl.alcyvpda.png	http://a484.phobos.apple.com/us/r30/Purple/v4/99/f3/c8/99f3c89b-0264-5b4c-9bb2-7119c80f50cc/mzl.alcyvpda.png	http://a100.phobos.apple.com/us/r30/Purple/v4/2c/c3/4a/2cc34a25-1ff2-8eea-e70f-08000f9a718e/Icon.png	None	None	mobapp.at.4c5aeeefaabd4e1fbb2e3d6275eae3d1	4+	JPY	** Gluten Free Diet App Launch Special. 50% Off For The Next 72 Hours! Buy Now Before Price Goes Back Up!! Regular Price $1.99 \\"The Essential Gluten Free Diet App for 2014" \\Packed full of amazing features, you will seriously not want to miss this! \\\Featuring - \\1. About Gluten Free Diet Plan Videos! \\2. Gluten Free Diet Recipes How to Videos!\\3. Gluten Free Diet Food How to Videos! \\4. …	[u'iosUniversal']	17887248	¥100	[u'6013', u'6012']	[u'\u30d8\u30eb\u30b9\u30b1\u30a2\uff0f\u30d5\u30a3\u30c3\u30c8\u30cd\u30b9', u'\u30e9\u30a4\u30d5\u30b9\u30bf\u30a4\u30eb']	[u'http://a4.mzstatic.com/jp/r30/Purple/v4/ca/30/5b/ca305bbe-5701-53d5-dd54-30c5cd325bdc/screen480x480.jpeg', u'http://a1.mzstatic.com/jp/r30/Purple4/v4/72/40/a1/7240a17b-aaef-cee2-ced6-874a8c05e70a/screen480x480.jpeg', u'http://a3.mzstatic.com/jp/r30/Purple/v4/d1/56/52/d1565232-d117-6859-8e16-ac1dade9ab0c/screen480x480.jpeg', u'http://a2.mzstatic.com/jp/r30/Purple6/v4/5d/11/e2/5d11e252-9327-4aef…	False	software	[u'EN']	100.0	6013	Health & Fitness	2014-01-30T02:01:35Z	None	[u'http://a2.mzstatic.com/jp/r30/Purple/v4/bf/25/80/bf2580fc-ba16-4438-d7d1-4496afa7f00b/screen1136x1136.jpeg', u'http://a2.mzstatic.com/jp/r30/Purple/v4/87/a1/c1/87a1c18e-af2d-a79e-5365-f9fd888077ac/screen1136x1136.jpeg', u'http://a4.mzstatic.com/jp/r30/Purple/v4/83/d4/a7/83d4a730-d2ef-6e81-6a3b-166afa7f9f1d/screen1136x1136.jpeg', u'http://a4.mzstatic.com/jp/r30/Purple4/v4/6f/46/22/6f462234-6821…	Juan Catanach	None	[u'iPad3G', u'iPadFourthGen', u'iPadMini4G', u'iPhone5s', u'iPadThirdGen4G', u'iPhone5c', u'iPad2Wifi', u'iPadFourthGen4G', u'iPhone5', u'iPad23G', u'iPodTouchThirdGen', u'iPodTouchFifthGen', u'iPhone-3GS', u'iPodTouchourthGen', u'iPhone4', u'iPhone4S', u'iPadMini', u'iPadWifi', u'iPadThirdGen']	Gluten Free Diet App: Learn how to avoid eating foods containing gluten+	4+	Gluten Free Diet App: Learn how to avoid eating foods containing gluten+	https://itunes.apple.com/jp/app/gluten-free-diet-app-learn/id806048772?mt=8&uo=4	0	0	1.7.6.78	software
441136746	438540875	iGotcha Media	https://itunes.apple.com/jp/artist/igotcha-media/id438540875?uo=4	http://a1909.phobos.apple.com/us/r30/Purple/94/f9/c7/mzl.yuhfzybr.png	http://a1909.phobos.apple.com/us/r30/Purple/94/f9/c7/mzl.yuhfzybr.png	http://a1119.phobos.apple.com/us/r30/Purple/90/53/57/mzi.gtqyhvjf.png	None	None	com.igotcha.sanofievent	4+	JPY	Sanofi Canada event agenda and live presentation Q&A system.\\- Only install this app if you are a Sanofi employee as you will need a username and password.\\- Access full event times, locations, maps and presentations.\\- Use this app to ask questions direct to the exec during Q&A\\- Please send feedback on how we can improve this app so we can help you more.\\Possible features to come include: …	[]	6207133	無料	[u'6013', u'6007']	[u'\u30d8\u30eb\u30b9\u30b1\u30a2\uff0f\u30d5\u30a3\u30c3\u30c8\u30cd\u30b9', u'\u4ed5\u4e8b\u52b9\u7387\u5316']	[]	False	software	[u'EN']	0.0	6013	Health & Fitness	2011-06-03T20:23:56Z	Remove Animation.\Bugs fix.\Add Poll question tab.\Online/offline mode on live question/Live Polls.	[u'http://a2.mzstatic.com/jp/r30/Purple/v4/99/f0/8d/99f08d65-eea8-ebab-ec7e-07b31997f1fb/screen320x480.jpeg', u'http://a5.mzstatic.com/jp/r30/Purple/v4/98/f1/96/98f19641-45ef-cca8-52f2-0117aa5c1f14/screen320x480.jpeg', u'http://a3.mzstatic.com/jp/r30/Purple/v4/50/7f/7e/507f7e16-9116-4f47-6f0a-2e7b87db2046/screen320x480.jpeg', u'http://a1.mzstatic.com/jp/r30/Purple/v4/26/0d/5b/260d5b14-920b-a5fa-3…	kyle Pilot	http://www.igotchamedia.com	[u'iPad3G', u'iPadFourthGen4G', u'iPod-touch', u'iPhone', u'iPadFourthGen', u'iPad23G', u'iPadThirdGen4G', u'iPhone5', u'iPhone5s', u'iPad2Wifi', u'iPadWifi', u'iPhone4S', u'iPhone-3GS', u'iPadThirdGen', u'iPadMini4G', u'iPodTouchThirdGen', u'iPodTouchFifthGen', u'iPhone5c', u'iPodTouchourthGen', u'iPhone4', u'iPhone-3G', u'iPadMini', u'iPod-touch-with-mic']	SanofiEvent	4+	SanofiEvent	https://itunes.apple.com/jp/app/sanofievent/id441136746?mt=8&uo=4	0	0	0.82	software
476973001	425567997	Benjamin Roussier	https://itunes.apple.com/jp/artist/benjamin-roussier/id425567997?uo=4	http://a54.phobos.apple.com/us/r30/Purple/ff/81/7e/mzm.kdhqfbxv.jpg	http://a54.phobos.apple.com/us/r30/Purple/ff/81/7e/mzm.kdhqfbxv.jpg	http://a874.phobos.apple.com/us/r30/Purple/f6/34/af/mzi.kxuumcbr.png	None	None	com.benjaminroussier.healing	4+	JPY	Cette expérience est unique au monde. Elle va vous permettre de supprimer radicalement vos malaises quels qu'ils soient et quels qu'en soient la ou les causes.\\• Il n'est absolument pas utile de croire pour réussir ce test d'auto-guérison.\• Vous avez confiance en vous, cela est suffisant.\• Il y a dans chacun de nous des forces extraordinaires.\\Vous avez le pouvoir par le moyen de l'auto-hypno…	[u'iosUniversal']	2434547	¥100	[u'6013', u'6016']	[u'\u30d8\u30eb\u30b9\u30b1\u30a2\uff0f\u30d5\u30a3\u30c3\u30c8\u30cd\u30b9', u'\u30a8\u30f3\u30bf\u30fc\u30c6\u30a4\u30f3\u30e1\u30f3\u30c8']	[u'http://a5.mzstatic.com/jp/r30/Purple/v4/1e/51/be/1e51bed8-0175-15f3-605f-18d61975c627/screen480x480.jpeg']	False	software	[u'EN', u'FR']	100.0	6013	Health & Fitness	2011-11-29T10:59:24Z	None	[u'http://a4.mzstatic.com/jp/r30/Purple/v4/6d/e7/b5/6de7b50f-0278-c4c0-e9df-e54a28710d85/screen320x480.jpeg']	Benjamin Roussier	None	[u'iPhone4S', u'iPodTouchFifthGen', u'iPad3G', u'iPodTouchThirdGen', u'iPhone5', u'iPadWifi', u'iPadFourthGen4G', u'iPhone5c', u'iPadMini', u'iPhone4', u'iPadThirdGen4G', u'iPad23G', u'iPadMini4G', u'iPhone5s', u'iPadFourthGen', u'iPad2Wifi', u'iPodTouchourthGen', u'iPhone-3GS', u'iPadThirdGen']	Guérissez-Vous du Mal	4+	Guérissez-Vous du Mal	https://itunes.apple.com/jp/app/guerissez-vous-du-mal/id476973001?mt=8&uo=4	0	0	1.0	software
642757759	808581339	App Holdings	https://itunes.apple.com/jp/artist/app-holdings/id808581339?uo=4	http://a967.phobos.apple.com/us/r30/Purple1/v4/ec/1a/04/ec1a049c-039b-e0ba-2dce-524ea56dc0f0/mzl.fpkzloyn.png	http://a967.phobos.apple.com/us/r30/Purple1/v4/ec/1a/04/ec1a049c-039b-e0ba-2dce-524ea56dc0f0/mzl.fpkzloyn.png	http://a764.phobos.apple.com/us/r30/Purple1/v4/ee/5a/e0/ee5ae07e-db4d-78d6-d2aa-998ef3aa0910/AppIcon-257x57.png	None	None	apps.beneficial.Brazilian-Butt	4+	JPY	With this awesome fitness app, you will get an eye-catching Brazilian Butt in less than two weeks! Sounds too easy? With our app, it really is! But be careful, our workouts are so fun and enjoyable that it can lead to the healthiest exercising addiction ever! \\FEATURES:\• Informative overview of glutes exercising\• Three effective HD video workouts for different fitness levels, so it will never …	[u'iosUniversal']	29041486	無料	[u'6013', u'6004']	[u'\u30d8\u30eb\u30b9\u30b1\u30a2\uff0f\u30d5\u30a3\u30c3\u30c8\u30cd\u30b9', u'\u30b9\u30dd\u30fc\u30c4']	[u'http://a4.mzstatic.com/jp/r30/Purple5/v4/a1/40/cb/a140cbd4-4541-0227-27cc-7f33e1b1d9fc/screen480x480.jpeg', u'http://a5.mzstatic.com/jp/r30/Purple1/v4/a4/62/49/a46249e3-be2e-539d-9ad8-0e90f06f3154/screen480x480.jpeg', u'http://a2.mzstatic.com/jp/r30/Purple3/v4/1a/db/8e/1adb8ee9-a22b-8cb1-1ab7-67c6e89ec015/screen480x480.jpeg', u'http://a4.mzstatic.com/jp/r30/Purple3/v4/b5/3d/9c/b53d9c35-6ba4-ff…	False	software	[u'EN']	0.0	6013	Health & Fitness	2013-05-21T20:46:36Z	Ads removed when you buy a level	[u'http://a4.mzstatic.com/jp/r30/Purple5/v4/ec/5f/ac/ec5fac0e-c69d-c7af-4556-ba46cb2f01a5/screen322x572.jpeg', u'http://a5.mzstatic.com/jp/r30/Purple5/v4/5f/67/4f/5f674f5f-553e-bbe3-ae95-0cfcbe83ff8a/screen1136x1136.jpeg', u'http://a4.mzstatic.com/jp/r30/Purple3/v4/55/31/52/5531526e-24c1-4ac3-5f75-f0085ec0cb46/screen322x572.jpeg', u'http://a5.mzstatic.com/jp/r30/Purple3/v4/ac/db/b2/acdbb27d-9fc6-…	WL Online Marketing LLC	https://www.facebook.com/beneficialapp	[u'iPadThirdGen4G', u'iPad23G', u'iPadFourthGen4G', u'iPhone4S', u'iPhone4', u'iPodTouchFifthGen', u'iPadFourthGen', u'iPhone5s', u'iPadMini4G', u'iPhone5c', u'iPadMini', u'iPadThirdGen', u'iPad2Wifi', u'iPhone5']	Brazilian Butt – Personal Fitness Trainer App – Daily Workout Video Training Program for Nice Bikini Buttocks Lift and Beautiful Legs	4+	Brazilian Butt – Personal Fitness Trainer App – Daily Workout Video Training Program for Nice Bikini Buttocks Lift and Beautiful Legs	https://itunes.apple.com/jp/app/brazilian-butt-personal-fitness/id642757759?mt=8&uo=4	0	0	2.9.3	software
895695884	895695887	Shiau Shia Wong	https://itunes.apple.com/jp/artist/shiau-shia-wong/id895695887?uo=4	http://a595.phobos.apple.com/us/r30/Purple/v4/cf/9e/4b/cf9e4bd0-0cfb-c1fc-3170-7b1ad1f8b56a/mzl.rgbkpbgi.jpg	http://a595.phobos.apple.com/us/r30/Purple/v4/cf/9e/4b/cf9e4bd0-0cfb-c1fc-3170-7b1ad1f8b56a/mzl.rgbkpbgi.jpg	http://a1313.phobos.apple.com/us/r30/Purple6/v4/2f/38/04/2f3804c4-9a93-a3c2-1d6c-2e4a3972760e/Icon.png	None	None	com.di2u.aplushealthbeautyapp	4+	JPY	A+ HEALTH & BEAUTY APP\\A+ HEALTH & BEAUTY App is a lifestyle app that provides information to help you stay young health & beautiful.\\IT’S FAST. IT’S FREE. IT’S EASY.\\A+ HEALTH & BEAUTY is designed to help you stay healthy and beautiful.\ \We offer a wide range of online self-tests to identify areas where you can make positive changes to your body:\\• To raise the awareness of preventable heal…	[]	32445174	無料	[u'6013', u'6020']	[u'\u30d8\u30eb\u30b9\u30b1\u30a2\uff0f\u30d5\u30a3\u30c3\u30c8\u30cd\u30b9', u'\u30e1\u30c7\u30a3\u30ab\u30eb']	[]	False	software	[u'EN']	0.0	6013	Health & Fitness	2014-07-13T04:48:12Z	None	[u'http://a2.mzstatic.com/jp/r30/Purple4/v4/37/c2/eb/37c2ebb3-5fb0-5047-8cec-808d88ce6321/screen322x572.jpeg', u'http://a1.mzstatic.com/jp/r30/Purple6/v4/49/7e/36/497e369b-f49c-e52b-ba39-f9059282907e/screen322x572.jpeg', u'http://a3.mzstatic.com/jp/r30/Purple/v4/ff/65/5f/ff655f61-1ee8-4b30-17db-0e5d756843f4/screen322x572.jpeg', u'http://a3.mzstatic.com/jp/r30/Purple/v4/ed/51/dd/ed51dda5-3888-956a…	Shiau Shia Wong	http://di2u.com.my	[u'iPhone5', u'iPodTouchThirdGen', u'iPhone5s', u'iPad23G', u'iPad2Wifi', u'iPadMini', u'iPhone4S', u'iPadFourthGen', u'iPodTouchFifthGen', u'iPadWifi', u'iPodTouchourthGen', u'iPadThirdGen', u'iPadFourthGen4G', u'iPhone-3GS', u'iPadThirdGen4G', u'iPad3G', u'iPhone5c', u'iPhone4', u'iPadMini4G']	A+ Health & Beauty	4+	A+ Health & Beauty	https://itunes.apple.com/jp/app/a+-health-beauty/id895695884?mt=8&uo=4	0	0	1.0	software
792187184	792187187	Three Green Wedges	https://itunes.apple.com/jp/artist/three-green-wedges/id792187187?uo=4	http://a950.phobos.apple.com/us/r30/Purple/v4/a9/fe/2e/a9fe2ef3-40a7-49ac-5255-bd1fd22bbc0b/mzl.fkfxmyos.png	http://a950.phobos.apple.com/us/r30/Purple/v4/a9/fe/2e/a9fe2ef3-40a7-49ac-5255-bd1fd22bbc0b/mzl.fkfxmyos.png	http://a1342.phobos.apple.com/us/r30/Purple/v4/39/2d/a9/392da953-8ff7-8819-d8b1-71a55392b0b1/AppIcon60x60_2x.png	None	None	com.threegreenwedges.soundlysleeping	4+	JPY	Soundly Sleeping helps your sleep by reducing the amount of external noise you will be subject.\\It produces continuous, uninterrupted random noise that effectively cancels out other sounds. All you have to do is pick between the exact randomness that suits your audio source best: white, pink, or brown. Essentially the sound gets lower from first to last - simply try out what works best for you. …	[u'iosUniversal']	2019002	無料	[u'6013', u'6002']	[u'\u30d8\u30eb\u30b9\u30b1\u30a2\uff0f\u30d5\u30a3\u30c3\u30c8\u30cd\u30b9', u'\u30e6\u30fc\u30c6\u30a3\u30ea\u30c6\u30a3']	[u'http://a2.mzstatic.com/jp/r30/Purple6/v4/0a/aa/66/0aaa6699-1249-abbf-45ca-46cf0d6d22cf/screen480x480.jpeg', u'http://a2.mzstatic.com/jp/r30/Purple/v4/65/b3/a8/65b3a8e0-bda6-eee1-9fe6-9eb339edd833/screen480x480.jpeg']	False	software	[u'EN']	0.0	6013	Health & Fitness	2014-01-09T23:31:36Z	Fixing iAds	[u'http://a1.mzstatic.com/jp/r30/Purple4/v4/0e/9f/df/0e9fdfc4-e2c8-ec8a-8926-d9787961b923/screen1136x1136.jpeg', u'http://a1.mzstatic.com/jp/r30/Purple6/v4/1d/d8/46/1dd8469a-cb0e-3ed4-7b1f-76ce245b6253/screen1136x1136.jpeg']	Three Green Wedges LLC	http://threegreenwedges.com/	[u'iPadThirdGen', u'iPhone5c', u'iPhone5s', u'iPad2Wifi', u'iPadMini', u'iPadFourthGen', u'iPadFourthGen4G', u'iPodTouchFifthGen', u'iPhone4S', u'iPhone4', u'iPadThirdGen4G', u'iPhone5', u'iPadMini4G', u'iPad23G']	Soundly Sleeping	4+	Soundly Sleeping	https://itunes.apple.com/jp/app/soundly-sleeping/id792187184?mt=8&uo=4	0	0	1.1	software
391463677	305055622	WebPix Solutions	https://itunes.apple.com/jp/artist/webpix-solutions/id305055622?uo=4	http://a1792.phobos.apple.com/us/r30/Purple/70/ce/b5/mzl.mhpqwnzq.jpg	http://a1792.phobos.apple.com/us/r30/Purple/70/ce/b5/mzl.mhpqwnzq.jpg	http://a93.phobos.apple.com/us/r30/Purple/3b/22/fc/mzi.tmgeasgl.png	None	None	com.webpixsolutions.dessertfrozenrecipes	4+	JPY	Mouth Watering 100+ Dessert Recipes for you!\\Making a variety of great dessert recipes just got easier with this app step-by-step dessert recipe complete ingredient list and easy to cook instruction.\\These quick and easy recipes for frozen desserts are not only perfect for summer, but for the holiday season as you can make them ahead of time. Making frozen dessert recipes can be challenging for…	[u'iosUniversal']	2414682	¥100	[u'6013', u'6012']	[u'\u30d8\u30eb\u30b9\u30b1\u30a2\uff0f\u30d5\u30a3\u30c3\u30c8\u30cd\u30b9', u'\u30e9\u30a4\u30d5\u30b9\u30bf\u30a4\u30eb']	[u'http://a2.mzstatic.com/jp/r30/Purple/v4/90/d6/06/90d60647-218c-719e-b253-75717f557625/screen480x480.jpeg', u'http://a3.mzstatic.com/jp/r30/Purple/v4/30/2c/68/302c68e9-aafb-fb6b-7423-8a667ef3c64d/screen480x480.jpeg']	False	software	[u'EN']	100.0	6013	Health & Fitness	2010-09-18T16:20:42Z	1) New Recipes Added\2) Graphics Changed\3) Converted Into Universal Apps	[u'http://a4.mzstatic.com/jp/r30/Purple/v4/7f/da/59/7fda59ca-8310-049d-184b-3a47c816518c/screen320x480.jpeg', u'http://a4.mzstatic.com/jp/r30/Purple/v4/77/8e/e7/778ee763-5541-92d4-b884-3a41e3ab84c4/screen320x480.jpeg', u'http://a2.mzstatic.com/jp/r30/Purple/v4/5f/6a/f4/5f6af496-5207-9afb-5e19-14fa0b692113/screen320x480.jpeg']	WebPix Solutions	http://www.webpixsolutions.com	[u'iPadMini', u'iPadThirdGen', u'iPadFourthGen4G', u'iPhone5c', u'iPodTouchThirdGen', u'iPadWifi', u'iPhone4', u'iPhone5', u'iPad2Wifi', u'iPod-touch-with-mic', u'iPadMini4G', u'iPhone4S', u'iPadThirdGen4G', u'iPhone-3G', u'iPodTouchFifthGen', u'iPad3G', u'iPhone5s', u'iPhone-3GS', u'iPadFourthGen', u'iPad23G', u'iPodTouchourthGen']	Dessert Frozen Recipes	4+	Dessert Frozen Recipes	https://itunes.apple.com/jp/app/dessert-frozen-recipes/id391463677?mt=8&uo=4	0	0	1.1	software
482015817	285538797	Tommy Kammerer	https://itunes.apple.com/jp/artist/tommy-kammerer/id285538797?uo=4	http://a1426.phobos.apple.com/us/r30/Purple/7b/3c/c3/mzl.fvdyaqbb.png	http://a1426.phobos.apple.com/us/r30/Purple/7b/3c/c3/mzl.fvdyaqbb.png	http://a1438.phobos.apple.com/us/r30/Purple/8c/9f/37/mzi.ibgmleli.png	None	None	com.digitalsirup.fitnessguy	4+	JPY	Meet Fitness Guy, your humble personal trainer. He helps you creating training plans and doing your workout. He can also track your progress and he's a pretty good motivator.\\Keyfeatures:\\* Male and female workout videos from each exercise.\* Choose from a lot of different workout plans by setting your experience, objective and if you prefer machine training or free weights.\* Ability to edit a…	[u'gameCenter']	15761841	¥300	[u'6013', u'6002']	[u'\u30d8\u30eb\u30b9\u30b1\u30a2\uff0f\u30d5\u30a3\u30c3\u30c8\u30cd\u30b9', u'\u30e6\u30fc\u30c6\u30a3\u30ea\u30c6\u30a3']	[]	True	software	[u'EN', u'DE']	300.0	6013	Health & Fitness	2011-12-12T02:06:07Z	Fixes a bug in training plans without a warm up.	[u'http://a4.mzstatic.com/jp/r30/Purple/v4/bc/0c/f3/bc0cf373-7aec-5b2a-bc6a-03c460819c56/screen320x480.jpeg', u'http://a2.mzstatic.com/jp/r30/Purple/v4/44/06/0a/44060ae8-3242-c8cb-00d6-50ed3c222cbd/screen320x480.jpeg', u'http://a3.mzstatic.com/jp/r30/Purple/v4/59/d7/38/59d738ed-4dca-d222-a8a3-cea598c5a0f3/screen320x480.jpeg', u'http://a5.mzstatic.com/jp/r30/Purple/v4/b9/26/77/b9267728-4297-7bfa-1…	Tommy Kammerer	http://www.digitalsirup.com/apps/app_fitnessguy.html	[u'iPhone4', u'iPadThirdGen', u'iPod-touch-with-mic', u'iPhone5c', u'iPodTouchThirdGen', u'iPod-touch', u'iPad2Wifi', u'iPadMini', u'iPadFourthGen4G', u'iPhone5', u'iPodTouchourthGen', u'iPad23G', u'iPhone5s', u'iPhone-3GS', u'iPad3G', u'iPhone-3G', u'iPodTouchFifthGen', u'iPhone', u'iPadFourthGen', u'iPadMini4G', u'iPhone4S', u'iPadWifi', u'iPadThirdGen4G']	Fitness Guy - your humble fitness trainer	4+	Fitness Guy - your humble fitness trainer	https://itunes.apple.com/jp/app/fitness-guy-your-humble-fitness/id482015817?mt=8&uo=4	0	0	1.1.1	software
809695898	494961583	Oliver Stowell	https://itunes.apple.com/jp/artist/oliver-stowell/id494961583?uo=4	http://a1667.phobos.apple.com/us/r30/Purple6/v4/f0/ad/fd/f0adfd46-4a38-c589-e41f-566bbe6c00c9/mzl.xnbwcrwr.png	http://a1667.phobos.apple.com/us/r30/Purple6/v4/f0/ad/fd/f0adfd46-4a38-c589-e41f-566bbe6c00c9/mzl.xnbwcrwr.png	http://a72.phobos.apple.com/us/r30/Purple/v4/1a/48/4c/1a484c94-8f94-97c5-6280-e4addd07b1f9/AppIcon57x57.png	None	None	com.falloutfox.Fit-Pad	4+	JPY	About to start working out and not sure where you left the piece of paper with last week’s targets, sets and reps written on it? Introducing Fit Pad, the new workout and exercise log app. Fit Pad records all of your workouts, exercises and progress in the palm of your hand and eliminates the need for pen and paper!\\\SPECIAL FEATURE:\\Fit Pad’s unique auto update feature allows you to increase or…	[]	2044627	¥200	[u'6013', u'6012']	[u'\u30d8\u30eb\u30b9\u30b1\u30a2\uff0f\u30d5\u30a3\u30c3\u30c8\u30cd\u30b9', u'\u30e9\u30a4\u30d5\u30b9\u30bf\u30a4\u30eb']	[]	False	software	[u'EN']	200.0	6013	Health & Fitness	2014-03-28T07:00:00Z	~ Alignment Issues\~ Deleting Bug\\+ Option to delete Workout Logs	[u'http://a1.mzstatic.com/jp/r30/Purple/v4/11/a2/65/11a265c8-5dec-8561-0d93-2d4b7159d945/screen1136x1136.jpeg', u'http://a3.mzstatic.com/jp/r30/Purple/v4/2e/99/6a/2e996a25-31f8-c58f-aa53-43a9662d8fa7/screen1136x1136.jpeg', u'http://a3.mzstatic.com/jp/r30/Purple4/v4/a9/9d/98/a99d98e2-6c85-8b4a-cd12-afd8f0a0ea3d/screen1136x1136.jpeg', u'http://a1.mzstatic.com/jp/r30/Purple6/v4/d6/6b/0c/d66b0cda-df5…	Oliver Stowell	None	[u'iPhone5c', u'iPadMini4G', u'iPadThirdGen', u'iPhone-3GS', u'iPhone4S', u'iPadMini', u'iPhone5s', u'iPad2Wifi', u'iPhone5', u'iPadFourthGen', u'iPodTouchourthGen', u'iPodTouchFifthGen', u'iPadThirdGen4G', u'iPad23G', u'iPhone4', u'iPadFourthGen4G']	Fit Pad: Workout & Exercise Log	4+	Fit Pad: Workout & Exercise Log	https://itunes.apple.com/jp/app/fit-pad-workout-exercise-log/id809695898?mt=8&uo=4	0	0	1.0.2	software
459740245	397106521	Canny Technologies (Hyderabad) Private Limited	https://itunes.apple.com/jp/artist/canny-technologies-hyderabad/id397106521?uo=4	http://a1906.phobos.apple.com/us/r30/Purple/8f/73/ec/mzl.sfvwyhls.png	http://a1906.phobos.apple.com/us/r30/Purple/8f/73/ec/mzl.sfvwyhls.png	http://a1411.phobos.apple.com/us/r30/Purple/4f/f7/41/mzi.hdcmpkqf.png	None	None	com.canny.prepatellarbursitis	4+	JPY	This application contains more than 20 user friendly \\animated exercise program for PREPATELLAR BURSITIS.\\These exercises are very easy to understand and perform at \\home and they help in improving strength, endurance and \\fitness of knee.\\This application is not meant to be used in any medical or \\legal decision making, or they should contact emergency \\response (911) when they are in a m…	[u'iosUniversal']	4847914	¥100	[u'6013', u'6006']	[u'\u30d8\u30eb\u30b9\u30b1\u30a2\uff0f\u30d5\u30a3\u30c3\u30c8\u30cd\u30b9', u'\u8f9e\u66f8\uff0f\u8f9e\u5178\uff0f\u305d\u306e\u4ed6']	[u'http://a1.mzstatic.com/jp/r30/Purple/v4/28/16/2f/28162fc0-f9ed-e2b2-9899-e45267c6c1f4/screen480x480.jpeg', u'http://a4.mzstatic.com/jp/r30/Purple/v4/0a/de/b3/0adeb321-df11-54c4-88ff-89f9ba2cc4f6/screen480x480.jpeg', u'http://a3.mzstatic.com/jp/r30/Purple/v4/bc/3b/69/bc3b692d-f1d2-013d-5680-b1ff344fd89e/screen480x480.jpeg', u'http://a4.mzstatic.com/jp/r30/Purple/v4/10/e0/c9/10e0c9e1-91fb-b7b3-9…	False	software	[u'EN']	100.0	6013	Health & Fitness	2011-08-31T23:24:41Z	None	[u'http://a4.mzstatic.com/jp/r30/Purple/v4/86/20/d2/8620d2dd-c601-d9f3-f8e6-c42613e8778a/screen320x480.jpeg', u'http://a2.mzstatic.com/jp/r30/Purple/v4/88/1d/09/881d09a7-e321-710b-8c5c-ac869d214285/screen320x480.jpeg', u'http://a1.mzstatic.com/jp/r30/Purple/v4/b8/f3/f1/b8f3f121-324d-0c4f-48d1-8896ba5d58d3/screen320x480.jpeg', u'http://a5.mzstatic.com/jp/r30/Purple/v4/10/9c/3f/109c3fdf-33a5-5e6f-8…	Canny Technologies (Hyderabad) Pvt.	None	[u'iPadThirdGen4G', u'iPodTouchFifthGen', u'iPhone', u'iPhone-3GS', u'iPhone4', u'iPod-touch-with-mic', u'iPhone5', u'iPodTouchourthGen', u'iPodTouchThirdGen', u'iPad2Wifi', u'iPad3G', u'iPadMini', u'iPadFourthGen4G', u'iPhone5s', u'iPod-touch', u'iPhone5c', u'iPad23G', u'iPhone4S', u'iPhone-3G', u'iPadFourthGen', u'iPadWifi', u'iPadThirdGen', u'iPadMini4G']	Prepatellar Bursitis	4+	Prepatellar Bursitis	https://itunes.apple.com/jp/app/prepatellar-bursitis/id459740245?mt=8&uo=4	0	0	1.0	software
578213726	578213769	FROLI Kunststoffwerk GmbH & Co. KG	https://itunes.apple.com/jp/artist/froli-kunststoffwerk-gmbh/id578213769?uo=4	http://a1681.phobos.apple.com/us/r30/Purple/v4/bb/37/cd/bb37cdcb-1694-6d64-9b68-0309b964b8b2/mzl.utohcxib.png	http://a1681.phobos.apple.com/us/r30/Purple/v4/bb/37/cd/bb37cdcb-1694-6d64-9b68-0309b964b8b2/mzl.utohcxib.png	http://a1860.phobos.apple.com/us/r30/Purple/v4/b6/1f/b3/b61fb3dc-db32-4138-80f4-b77ff7cbac36/FroliAppIcon.png	None	None	com.froli.froli-iphone	4+	JPY	Guter Schlaf ist Einstellungssache \\Mit dem FROLI Bettenplaner zu Ihrem individuellsten Bett der Welt. \\Stellen Sie in Minuten Ihr individuelles viado_Bettsystem zusammen. FROLI_App leitet Sie in wenigen Schritten durch die Bettenkonfiguration. Sie erfasst Liege-, Komfort-, Ausstattungs-, Matratzen- sowie Designmerkmale und präsentiert ein auf Sie zugeschnittenes Bett. \\Für den gesunden Rücken…	[]	17590819	無料	[u'6013']	[u'\u30d8\u30eb\u30b9\u30b1\u30a2\uff0f\u30d5\u30a3\u30c3\u30c8\u30cd\u30b9']	[]	False	software	[u'EN', u'DE']	0.0	6013	Health & Fitness	2014-01-28T15:46:15Z	Produktkatalog aktualisiert.	[u'http://a4.mzstatic.com/jp/r30/Purple/v4/ed/9d/b5/ed9db509-a7b1-aae5-8340-f4999728b649/screen320x480.jpeg', u'http://a5.mzstatic.com/jp/r30/Purple/v4/da/f0/8e/daf08eae-c49e-efc0-8d8f-5a25b0f28d38/screen320x480.jpeg', u'http://a2.mzstatic.com/jp/r30/Purple/v4/43/17/c2/4317c276-a39a-7eb8-f645-e9d1a9e564a1/screen320x480.jpeg', u'http://a3.mzstatic.com/jp/r30/Purple/v4/ba/65/6e/ba656ed6-8d12-24e7-b…	FROLI Kunststoffwerk GmbH & Co.KG	http://	[u'iPodTouchThirdGen', u'iPadWifi', u'iPhone5s', u'iPhone4', u'iPhone5', u'iPhone-3GS', u'iPadThirdGen4G', u'iPadMini4G', u'iPad3G', u'iPodTouchourthGen', u'iPadMini', u'iPad23G', u'iPhone5c', u'iPodTouchFifthGen', u'iPadFourthGen', u'iPadFourthGen4G', u'iPhone4S', u'iPadThirdGen', u'iPad2Wifi']	FROLI	4+	FROLI	https://itunes.apple.com/jp/app/froli/id578213726?mt=8&uo=4	0	0	1.4	software
312254927	289670447	K SOLUTION LLC	https://itunes.apple.com/jp/artist/k-solution-llc/id289670447?uo=4	http://a1829.phobos.apple.com/us/r30/Purple/3d/91/f5/mzl.qdejcuqt.jpg	http://a1829.phobos.apple.com/us/r30/Purple/3d/91/f5/mzl.qdejcuqt.jpg	http://a49.phobos.apple.com/us/r30/Purple/7e/c3/44/mzl.hekckujb.png	None	3.5	com.yourcompany.TalkingNightClock	4+	JPY	Are you tired of reaching the clock to find out the time during the night or when you wake up in the morning? With Sound Control Talking Night Clock, all this became the past.\\Just snap your fingers or clap your hands to let the app speak out the time for you; you don't even need to open your eyes. Best of all, the app keeps listening to your command when the iPhone goes locked and screen turns …	[]	3393944	¥100	[u'6013', u'6012']	[u'\u30d8\u30eb\u30b9\u30b1\u30a2\uff0f\u30d5\u30a3\u30c3\u30c8\u30cd\u30b9', u'\u30e9\u30a4\u30d5\u30b9\u30bf\u30a4\u30eb']	[]	False	software	[u'EN']	100.0	6013	Health & Fitness	2009-04-24T03:33:56Z	Add 5min, 10min, or 15min snooze and weekday display.	[u'http://a1.mzstatic.com/jp/r30/Purple/v4/8e/66/c6/8e66c609-eb2b-45f7-6ac2-ff87de8b8280/screen320x480.jpeg', u'http://a2.mzstatic.com/jp/r30/Purple/v4/1b/5e/5c/1b5e5c06-1455-2ca1-59a1-7db72d963f3c/screen320x480.jpeg', u'http://a4.mzstatic.com/jp/r30/Purple/v4/4f/10/e9/4f10e980-2608-22df-658c-08f281bbafd0/screen320x480.jpeg']	K SOLUTION LLC	None	[u'iPadThirdGen4G', u'iPodTouchourthGen', u'iPodTouchThirdGen', u'iPadMini4G', u'iPhone5s', u'iPadThirdGen', u'iPhone5', u'iPadFourthGen', u'iPhone5c', u'iPhone-3G', u'iPadWifi', u'iPad23G', u'iPodTouchFifthGen', u'iPhone-3GS', u'iPad3G', u'iPhone4S', u'iPhone4', u'iPhone', u'iPad2Wifi', u'iPadFourthGen4G', u'iPadMini', u'iPod-touch-with-mic']	Sound Control Talking Clock	4+	Sound Control Talking Clock	https://itunes.apple.com/jp/app/sound-control-talking-clock/id312254927?mt=8&uo=4	0	4	1.1	software
664904411	664904414	AppCamel.com PTY LTD	https://itunes.apple.com/jp/artist/appcamel.com-pty-ltd/id664904414?uo=4	http://a954.phobos.apple.com/us/r30/Purple1/v4/37/83/68/378368da-acc7-4847-c814-b4349512e1bd/mzl.tszthcon.png	http://a954.phobos.apple.com/us/r30/Purple1/v4/37/83/68/378368da-acc7-4847-c814-b4349512e1bd/mzl.tszthcon.png	http://a1560.phobos.apple.com/us/r30/Purple3/v4/f9/20/b1/f920b125-fa74-67d7-a45a-170a3c92447e/AppIcon57x57.png	None	None	com.AppCamel.DermaPen	17+	JPY	With the Dermapenworld App you can find your nearest Dermapen treatment provider with just one tap! \\You can see what you need to do before going for a Dermapen Treatment and also how to take care of your skin after the Dermapen treatment. \\The app will also keep you up to date with the latest Dermapen treatment developments in your location, to help you take care of the largest organ in our bo…	[u'iosUniversal']	12467617	無料	[u'6013', u'6020']	[u'\u30d8\u30eb\u30b9\u30b1\u30a2\uff0f\u30d5\u30a3\u30c3\u30c8\u30cd\u30b9', u'\u30e1\u30c7\u30a3\u30ab\u30eb']	[u'http://a1.mzstatic.com/jp/r30/Purple3/v4/76/a0/7c/76a07c47-1a99-dfe8-045a-164497a80c2c/screen480x480.jpeg']	False	software	[u'EN']	0.0	6013	Health & Fitness	2013-07-04T20:07:43Z	iOS 8 improvements	[u'http://a4.mzstatic.com/jp/r30/Purple5/v4/8c/6f/48/8c6f48fb-426b-aea6-f511-a7f4de5b4809/screen1136x1136.jpeg', u'http://a1.mzstatic.com/jp/r30/Purple3/v4/49/99/7e/49997e1e-9d23-8b5f-64e9-4b7485aadab4/screen1136x1136.jpeg', u'http://a5.mzstatic.com/jp/r30/Purple4/v4/8c/fa/e1/8cfae105-36fc-7a81-1605-6072508258bf/screen1136x1136.jpeg', u'http://a3.mzstatic.com/jp/r30/Purple5/v4/51/e4/22/51e42294-1…	AppCamel.com PTY LTD	http://dermapenworld.com	[u'iPad2Wifi', u'iPadThirdGen', u'iPodTouchourthGen', u'iPadFourthGen4G', u'iPhone-3GS', u'iPhone5', u'iPodTouchFifthGen', u'iPadFourthGen', u'iPadThirdGen4G', u'iPad23G', u'iPhone4', u'iPadMini4G', u'iPhone5c', u'iPhone5s', u'iPadMini', u'iPhone4S']	Dermapen World	17+	Dermapen World	https://itunes.apple.com/jp/app/dermapen-world/id664904411?mt=8&uo=4	0	0	1.3.2	software
871706470	708352119	Chien-Chun Liu	https://itunes.apple.com/jp/artist/chien-chun-liu/id708352119?uo=4	http://a1837.phobos.apple.com/us/r30/Purple5/v4/13/63/fb/1363fba4-86d8-8010-a0b9-d029645670ec/mzl.gxybnwas.JPG	http://a1837.phobos.apple.com/us/r30/Purple5/v4/13/63/fb/1363fba4-86d8-8010-a0b9-d029645670ec/mzl.gxybnwas.JPG	http://a1073.phobos.apple.com/us/r30/Purple1/v4/2e/25/ed/2e25edc5-14ce-bdbb-efee-c89a633b44bd/AppIcon57x57.png	None	None	com.bability.www	4+	JPY	針對0 ~ 1歲嬰幼兒的家長提供包括：感知覺、動作、語言、認知、互動、心理情緒 、食品營養、牙齒保健等領域的照護建議、發展提醒、成長記錄、與狀態追蹤。	[]	1251029	無料	[u'6013', u'6020']	[u'\u30d8\u30eb\u30b9\u30b1\u30a2\uff0f\u30d5\u30a3\u30c3\u30c8\u30cd\u30b9', u'\u30e1\u30c7\u30a3\u30ab\u30eb']	[]	False	software	[u'EN', u'ZH', u'ZH']	0.0	6013	Health & Fitness	2014-05-09T19:25:49Z	1. UI Improves; \2. Bug Fixes.	[u'http://a1.mzstatic.com/jp/r30/Purple3/v4/c6/de/6a/c6de6abf-eac3-d7d5-af58-cd9dbbda4414/screen1136x1136.jpeg', u'http://a5.mzstatic.com/jp/r30/Purple5/v4/60/00/67/60006745-55cf-582f-1b94-36a695290abe/screen1136x1136.jpeg', u'http://a2.mzstatic.com/jp/r30/Purple3/v4/84/03/d2/8403d25b-0511-b5f5-ac0a-8c3651d56acb/screen1136x1136.jpeg', u'http://a1.mzstatic.com/jp/r30/Purple3/v4/33/8a/01/338a0109-1…	Chien-Chun Liu	None	[u'iPadThirdGen4G', u'iPhone5', u'iPodTouchFifthGen', u'iPadThirdGen', u'iPadFourthGen', u'iPad2Wifi', u'iPadFourthGen4G', u'iPhone5s', u'iPhone5c', u'iPadMini', u'iPhone4S', u'iPadMini4G', u'iPad23G', u'iPhone4']	BaMaBaby	4+	BaMaBaby	https://itunes.apple.com/jp/app/bamababy/id871706470?mt=8&uo=4	0	0	1.0.7	software
486750144	486750147	Stallic Ltd.	https://itunes.apple.com/jp/artist/stallic-ltd./id486750147?uo=4	http://a1410.phobos.apple.com/us/r30/Purple/v4/b5/64/17/b5641778-5922-caed-5e2b-9e69b0732d79/mzl.ceojvjpj.png	http://a1410.phobos.apple.com/us/r30/Purple/v4/b5/64/17/b5641778-5922-caed-5e2b-9e69b0732d79/mzl.ceojvjpj.png	http://a877.phobos.apple.com/us/r30/Purple/v4/76/ac/aa/76acaa0f-e47c-eea9-6e26-1145d93c87b5/AppIcon57x57.png	None	None	com.stallic.BuddhasBrain	4+	JPY	With the new breakthroughs in neuroscience, combined with insights from thousands of years of contemplative practice, you, too, can shape your own brain for greater happiness, love, and wisdom.\ \Based on the bestselling book, Buddha’s Brain, this app will show you how to rewire your brain over time, including how to:\· Take in good experiences to feel happier and more confident\· Cool down stres…	[u'iosUniversal']	70578850	¥500	[u'6013', u'6018']	[u'\u30d8\u30eb\u30b9\u30b1\u30a2\uff0f\u30d5\u30a3\u30c3\u30c8\u30cd\u30b9', u'\u30d6\u30c3\u30af']	[u'http://a2.mzstatic.com/jp/r30/Purple4/v4/41/a6/cc/41a6cc3b-0ee9-b2a0-f5fc-fcef3913d8bb/screen480x480.jpeg', u'http://a4.mzstatic.com/jp/r30/Purple4/v4/27/fb/f4/27fbf462-9f36-84c9-52d0-4806e9dad918/screen480x480.jpeg', u'http://a5.mzstatic.com/jp/r30/Purple4/v4/da/d0/42/dad0427e-c87b-704c-5bac-36e62cca02ed/screen480x480.jpeg', u'http://a4.mzstatic.com/jp/r30/Purple6/v4/b9/b9/f6/b9b9f62a-5983-80…	False	software	[u'EN']	500.0	6013	Health & Fitness	2011-12-10T19:52:35Z	Bug fixes and improvements.	[u'http://a1.mzstatic.com/jp/r30/Purple4/v4/55/5e/08/555e08cf-ac49-38a1-cf0d-2638cf8fef02/screen568x568.jpeg', u'http://a4.mzstatic.com/jp/r30/Purple4/v4/c6/bb/df/c6bbdff4-a6c6-247c-8a1d-765aef565567/screen568x568.jpeg', u'http://a4.mzstatic.com/jp/r30/Purple4/v4/70/e8/07/70e8070c-8678-54b5-4d29-8befdc5a6929/screen568x568.jpeg', u'http://a3.mzstatic.com/jp/r30/Purple/v4/18/b5/e9/18b5e993-28d9-40e…	Stallic Ltd	None	[u'iPadFourthGen', u'iPadThirdGen4G', u'iPadThirdGen', u'iPadMini', u'iPadFourthGen4G', u'iPadMini4G', u'iPhone5', u'iPhone4S', u'iPhone4', u'iPhone5s', u'iPad2Wifi', u'iPad23G', u'iPhone5c', u'iPodTouchFifthGen']	Buddha's Brain	4+	Buddha's Brain	https://itunes.apple.com/jp/app/buddhas-brain/id486750144?mt=8&uo=4	0	0	1.4.2	software
399379000	326881136	AppWarrior	https://itunes.apple.com/jp/artist/appwarrior/id326881136?uo=4	http://a1586.phobos.apple.com/us/r30/Purple/42/de/99/mzi.sgxwcawj.png	http://a1586.phobos.apple.com/us/r30/Purple/42/de/99/mzi.sgxwcawj.png	http://a1448.phobos.apple.com/us/r30/Purple/b3/e4/7f/mzi.icdsufjn.png	None	None	com.appwarrior.EP77705630001	9+	JPY	Discover the Secrets To A Healthy, White Smile!\\Have you ever wondered why it is that some people seem to have "perfect teeth?" They walk into a room and it lights up as soon as they show those pearly whites.\\They always seem to be overflowing with confidence and self-esteem too, don't they?\\“White Smile Secrets” is the answer for you.\\Here is what you will learn inside...\\★ How Teeth Become…	[]	585506	¥100	[u'6013', u'6012']	[u'\u30d8\u30eb\u30b9\u30b1\u30a2\uff0f\u30d5\u30a3\u30c3\u30c8\u30cd\u30b9', u'\u30e9\u30a4\u30d5\u30b9\u30bf\u30a4\u30eb']	[]	False	software	[u'EN']	100.0	6013	Health & Fitness	2010-10-30T07:00:00Z	None	[u'http://a4.mzstatic.com/jp/r30/Purple/v4/bb/2a/37/bb2a3710-a8e8-e2e5-35a1-6d76f169720a/screen320x480.jpeg', u'http://a3.mzstatic.com/jp/r30/Purple/v4/38/03/ec/3803ecbd-e7c6-b80c-5f67-8157899899e8/screen320x480.jpeg', u'http://a3.mzstatic.com/jp/r30/Purple/v4/8a/6e/83/8a6e839d-38bf-bb22-882e-3b91ae6fcc51/screen320x480.jpeg', u'http://a2.mzstatic.com/jp/r30/Purple/v4/46/c2/e2/46c2e264-a1c1-a914-9…	NAY MIN THU	http://appwarrior.com/	[u'iPad2Wifi', u'iPadMini4G', u'iPad23G', u'iPod-touch', u'iPhone', u'iPhone5c', u'iPodTouchourthGen', u'iPhone-3G', u'iPhone4S', u'iPadMini', u'iPodTouchFifthGen', u'iPhone5', u'iPodTouchThirdGen', u'iPad3G', u'iPod-touch-with-mic', u'iPhone-3GS', u'iPadWifi', u'iPadThirdGen', u'iPadThirdGen4G', u'iPhone5s', u'iPadFourthGen4G', u'iPadFourthGen', u'iPhone4']	White Smile Secrets	9+	White Smile Secrets	https://itunes.apple.com/jp/app/white-smile-secrets/id399379000?mt=8&uo=4	0	0	1.0	software
353764391	330778066	Min Jun Kim	https://itunes.apple.com/jp/artist/min-jun-kim/id330778066?uo=4	http://a1262.phobos.apple.com/us/r30/Purple/c2/39/1e/mzl.jshifezt.png	http://a1262.phobos.apple.com/us/r30/Purple/c2/39/1e/mzl.jshifezt.png	http://a1626.phobos.apple.com/us/r30/Purple/25/23/ec/mzl.qhvptqui.png	None	1.0	com.softdeviser.stepcounter	4+	JPY	If you are looking for pedometer with high ACCURACY, “Counting Steps - pedometer” is the best choice you can.\\Walking and running is the best exercise for health. They can help you have a perfect body and have the good time to meditation. However, if you can know how much you have exercised, you can easily control the amount of exercise so exercise effect is doubled. So we make the “Step Meter -…	[]	96490	無料	[u'6013', u'6004']	[u'\u30d8\u30eb\u30b9\u30b1\u30a2\uff0f\u30d5\u30a3\u30c3\u30c8\u30cd\u30b9', u'\u30b9\u30dd\u30fc\u30c4']	[]	False	software	[u'EN', u'JA', u'KO']	0.0	6013	Health & Fitness	2010-02-17T08:00:00Z	None	[u'http://a1.mzstatic.com/jp/r30/Purple/v4/e0/fb/58/e0fb585b-c3b9-de5c-96c9-e62e8906da0f/screen320x480.jpeg', u'http://a1.mzstatic.com/jp/r30/Purple/v4/e9/32/54/e932549b-73f0-b71c-dfbd-f429b826cfb6/screen320x480.jpeg', u'http://a1.mzstatic.com/jp/r30/Purple/v4/da/f3/64/daf36486-fa31-4ba5-11c0-a4d04674d33c/screen320x480.jpeg', u'http://a4.mzstatic.com/jp/r30/Purple/v4/c7/71/e2/c771e269-4c7c-7e99-0…	Min Jun Kim	http://	[u'iPodTouchFifthGen', u'iPodTouchThirdGen', u'iPhone5c', u'iPod-touch', u'iPod-touch-with-mic', u'iPadMini', u'iPodTouchourthGen', u'iPad23G', u'iPhone5', u'iPhone-3G', u'iPadFourthGen4G', u'iPadThirdGen4G', u'iPhone4', u'iPadMini4G', u'iPhone-3GS', u'iPad3G', u'iPadFourthGen', u'iPhone4S', u'iPad2Wifi', u'iPadWifi', u'iPhone5s', u'iPhone', u'iPadThirdGen']	万歩械	4+	万歩械	https://itunes.apple.com/jp/app/wan-bu-xie/id353764391?mt=8&uo=4	0	4	1.0	software
627813222	508373931	Foundation Fitness	https://itunes.apple.com/jp/artist/foundation-fitness/id508373931?uo=4	http://a1503.phobos.apple.com/us/r30/Purple6/v4/be/9e/24/be9e2426-57f6-2354-ecdd-5979883f1c6a/mzl.zpevcgxx.png	http://a1503.phobos.apple.com/us/r30/Purple6/v4/be/9e/24/be9e2426-57f6-2354-ecdd-5979883f1c6a/mzl.zpevcgxx.png	http://a1737.phobos.apple.com/us/r30/Purple4/v4/a9/13/34/a9133419-6848-9672-3cef-2e69a627832d/AppIcon57x57.png	None	None	com.stagescycling.StagesPower	4+	JPY	Maximize your Stages Cycling Power Meter performance. Utilize the app to quickly display power and cadence values, perform a zero calibration to insure accurate measurements, and update the firmware with the latest features and functionality. \\•••• Features ••••\\• Read-Only Power and Cadence Display (ANT+ and Bluetooth)\• Zero Calibration Functionality (ANT+ and Bluetooth)\• Firmware Update Cap…	[]	9925552	無料	[u'6013', u'6002']	[u'\u30d8\u30eb\u30b9\u30b1\u30a2\uff0f\u30d5\u30a3\u30c3\u30c8\u30cd\u30b9', u'\u30e6\u30fc\u30c6\u30a3\u30ea\u30c6\u30a3']	[]	False	software	[u'EN']	0.0	6013	Health & Fitness	2013-04-17T08:12:37Z	Bug fixes	[u'http://a2.mzstatic.com/jp/r30/Purple2/v4/e7/72/1c/e7721c57-539f-a2c8-3bb9-faccec136e93/screen1136x1136.jpeg', u'http://a5.mzstatic.com/jp/r30/Purple2/v4/d9/05/8d/d9058daa-b832-3bdb-81b8-1bfc83894c0a/screen1136x1136.jpeg', u'http://a4.mzstatic.com/jp/r30/Purple2/v4/c9/1c/9a/c91c9a67-ef90-bf74-a1a9-683021fb7961/screen1136x1136.jpeg']	Foundation Fitness Products LLC	http://www.stagescycling.com/stagespower	[u'iPhone4', u'iPodTouchourthGen', u'iPadThirdGen', u'iPhone-3GS', u'iPodTouchFifthGen', u'iPadFourthGen', u'iPad23G', u'iPad2Wifi', u'iPadMini', u'iPhone5s', u'iPhone4S', u'iPadThirdGen4G', u'iPhone5', u'iPhone5c', u'iPadFourthGen4G', u'iPadMini4G']	StagesPower	4+	StagesPower	https://itunes.apple.com/jp/app/stagespower/id627813222?mt=8&uo=4	0	0	2.1	software
887041372	887041375	Ross McCracken	https://itunes.apple.com/jp/artist/ross-mccracken/id887041375?uo=4	http://a472.phobos.apple.com/us/r30/Purple/v4/f4/2c/0b/f42c0b24-2eb8-703b-31ca-b0917779cbca/mzl.edyuswlw.png	http://a472.phobos.apple.com/us/r30/Purple/v4/f4/2c/0b/f42c0b24-2eb8-703b-31ca-b0917779cbca/mzl.edyuswlw.png	http://a142.phobos.apple.com/us/r30/Purple/v4/eb/a5/28/eba528a9-2d4b-b1be-57a0-347c9dc3bb3e/AppIcon57x57.png	None	None	com.bridgetech.findmefast	4+	JPY	Find Me Fast is a personal safety app designed for people who take part in any activity alone.\\When the app is started it detects the phones movement. Should the phone remain stationary for more than the user defined time an alarm will sound. \Should there be no response to this alarm from the user a text message is automatically sent to the previously selected emergency contact. This text will …	[]	5520719	¥500	[u'6013', u'6004']	[u'\u30d8\u30eb\u30b9\u30b1\u30a2\uff0f\u30d5\u30a3\u30c3\u30c8\u30cd\u30b9', u'\u30b9\u30dd\u30fc\u30c4']	[]	False	software	[u'EN']	500.0	6013	Health & Fitness	2014-07-08T08:35:46Z	None	[u'http://a5.mzstatic.com/jp/r30/Purple4/v4/2e/24/73/2e247363-fff4-2774-0820-77d767138653/screen1136x1136.jpeg', u'http://a4.mzstatic.com/jp/r30/Purple6/v4/1b/a8/42/1ba84220-8559-aafc-b029-27206cc4b3b2/screen1136x1136.jpeg', u'http://a3.mzstatic.com/jp/r30/Purple4/v4/8e/d6/f1/8ed6f17d-f243-650a-ba76-ddff01aa6484/screen1136x1136.jpeg', u'http://a2.mzstatic.com/jp/r30/Purple4/v4/96/63/e9/9663e913-6…	Ross McCracken	http://www.findmefastapp.com	[u'iPhone5s', u'iPhone4S', u'iPadFourthGen4G', u'iPhone5c', u'iPhone5', u'iPadMini4G', u'iPad23G', u'iPadThirdGen4G', u'iPhone4']	Find Me Fast - Personal Safety App	4+	Find Me Fast - Personal Safety App	https://itunes.apple.com/jp/app/find-me-fast-personal-safety/id887041372?mt=8&uo=4	0	0	1.0	software
888480614	843489133	Ikantam	https://itunes.apple.com/jp/artist/ikantam/id843489133?uo=4	http://a1058.phobos.apple.com/us/r30/Purple4/v4/2d/6b/64/2d6b644a-7c72-0b9e-20d7-33d64b09feac/mzl.iwjdjshz.png	http://a1058.phobos.apple.com/us/r30/Purple4/v4/2d/6b/64/2d6b644a-7c72-0b9e-20d7-33d64b09feac/mzl.iwjdjshz.png	http://a269.phobos.apple.com/us/r30/Purple3/v4/e9/0c/ec/e90cece2-7632-2b58-8a8f-f4cd78c0255d/icon.png	None	None	com.appmaker.cold-dream-1934	4+	JPY	Beauty salon mobile application. Online reservations and push notifications are enabled.	[u'iosUniversal']	1332030	無料	[u'6013', u'6012']	[u'\u30d8\u30eb\u30b9\u30b1\u30a2\uff0f\u30d5\u30a3\u30c3\u30c8\u30cd\u30b9', u'\u30e9\u30a4\u30d5\u30b9\u30bf\u30a4\u30eb']	[u'http://a3.mzstatic.com/jp/r30/Purple/v4/f1/56/f2/f156f2ad-e83e-3190-132d-d4afb4251797/screen480x480.jpeg']	False	software	[u'EN', u'DE', u'SE', u'ES']	0.0	6013	Health & Fitness	2014-06-22T05:20:33Z	Booking # of persons - optional\Design improvements\Bug fixes	[u'http://a3.mzstatic.com/jp/r30/Purple6/v4/69/44/0b/69440bef-b826-30e5-9384-72cf28f95931/screen320x320.jpeg']	iKantam OOO	http://ikantam.com	[u'iPhone4', u'iPodTouchourthGen', u'iPad2Wifi', u'iPhone5', u'iPodTouchThirdGen', u'iPadMini4G', u'iPad23G', u'iPhone5s', u'iPodTouchFifthGen', u'iPad3G', u'iPadMini', u'iPadThirdGen', u'iPhone4S', u'iPadThirdGen4G', u'iPadFourthGen', u'iPadWifi', u'iPadFourthGen4G', u'iPhone5c', u'iPhone-3GS']	Beauty Salon Reservation	4+	Beauty Salon Reservation	https://itunes.apple.com/jp/app/beauty-salon-reservation/id888480614?mt=8&uo=4	0	0	1.2.2	software
910433800	847979714	Entegy PTY LTD	https://itunes.apple.com/jp/artist/entegy-pty-ltd/id847979714?uo=4	http://a98.phobos.apple.com/us/r30/Purple3/v4/83/93/d2/8393d244-7746-bd16-6e21-f5e9428a1fc2/mzl.uaoqnump.png	http://a98.phobos.apple.com/us/r30/Purple3/v4/83/93/d2/8393d244-7746-bd16-6e21-f5e9428a1fc2/mzl.uaoqnump.png	http://a373.phobos.apple.com/us/r30/Purple4/v4/44/d9/b1/44d9b1e0-9464-75c8-efee-d83dd32a0eb5/Icon.png	None	None	au.com.entegy.jetts14	4+	JPY	We are excited to invite all club managers, area managers, owners, family members, partners and support office team members to Jetts Conference 2014 at Hamilton Island in the Whitsundays.\\We have managed to change quite a few critical areas of the business over the last 6 months and our like for like growth is heading in the right direction against a backdrop of more competition, but there is st…	[u'iosUniversal']	10686711	無料	[u'6013', u'6000']	[u'\u30d8\u30eb\u30b9\u30b1\u30a2\uff0f\u30d5\u30a3\u30c3\u30c8\u30cd\u30b9', u'\u30d3\u30b8\u30cd\u30b9']	[u'http://a3.mzstatic.com/jp/r30/Purple4/v4/a5/08/82/a5088213-38b9-ba9a-2869-2febba8120cc/screen480x480.jpeg', u'http://a3.mzstatic.com/jp/r30/Purple4/v4/09/9b/1f/099b1fbb-62aa-1759-e66e-10487ec01349/screen480x480.jpeg']	False	software	[u'EN']	0.0	6013	Health & Fitness	2014-09-03T18:56:17Z	None	[u'http://a1.mzstatic.com/jp/r30/Purple5/v4/29/b6/92/29b69264-b0bb-2e76-4c30-5fba03eb781a/screen1136x1136.jpeg', u'http://a5.mzstatic.com/jp/r30/Purple3/v4/f7/1c/59/f71c5929-c4b5-db9d-2931-f5e64b3bf30e/screen1136x1136.jpeg', u'http://a4.mzstatic.com/jp/r30/Purple4/v4/2c/91/0e/2c910e24-8359-bcce-e921-d3c97f2e33cb/screen1136x1136.jpeg']	Entegy PTY LTD	http://www.entegy.com.au	[u'iPhone5s', u'iPadThirdGen', u'iPad23G', u'iPadWifi', u'iPhone4S', u'iPadFourthGen4G', u'iPodTouchourthGen', u'iPadFourthGen', u'iPadMini', u'iPadThirdGen4G', u'iPhone5c', u'iPhone-3GS', u'iPad3G', u'iPhone4', u'iPad2Wifi', u'iPhone5', u'iPadMini4G', u'iPodTouchThirdGen', u'iPodTouchFifthGen']	Jetts 2014	4+	Jetts 2014	https://itunes.apple.com/jp/app/jetts-2014/id910433800?mt=8&uo=4	0	0	1.0	software
571081219	472317932	Petrol Designs, LLC.	https://itunes.apple.com/jp/artist/petrol-designs-llc./id472317932?uo=4	http://a507.phobos.apple.com/us/r30/Purple3/v4/66/6b/04/666b041c-b3ce-21bb-7478-bf8151335041/mzl.tdymytvh.png	http://a507.phobos.apple.com/us/r30/Purple3/v4/66/6b/04/666b041c-b3ce-21bb-7478-bf8151335041/mzl.tdymytvh.png	http://a1725.phobos.apple.com/us/r30/Purple1/v4/59/cd/53/59cd536b-33eb-6a58-b26f-351a88371274/AppIcon57x57.png	None	None	com.fitnessmobileapps.platinumpilates	4+	JPY	Platinum Pilates is Ireland's Most Exclusive Reformer Pilates Studios. Pilates with a difference that will tone & shape your body like no other exercise system. Download the Platinum Pilates iPhone App today to plan and schedule your classes! From this iPhone App you can view class schedules, sign-up for classes, buy class packages, view ongoing promotions, as well as view studio’s location and c…	[u'iosUniversal']	24533474	無料	[u'6013']	[u'\u30d8\u30eb\u30b9\u30b1\u30a2\uff0f\u30d5\u30a3\u30c3\u30c8\u30cd\u30b9']	[u'http://a5.mzstatic.com/jp/r30/Purple3/v4/74/13/8a/74138af4-d286-823e-144c-6e013eaab2ed/screen480x480.jpeg', u'http://a1.mzstatic.com/jp/r30/Purple3/v4/36/e7/4f/36e74f98-d639-aff3-b8bc-e83c83759aab/screen480x480.jpeg', u'http://a3.mzstatic.com/jp/r30/Purple3/v4/3f/0f/9b/3f0f9bfb-e40f-5185-d6fc-709eaf18fc09/screen480x480.jpeg', u'http://a2.mzstatic.com/jp/r30/Purple5/v4/02/c1/66/02c16693-95ec-fc…	False	software	[u'DA', u'EN', u'FR', u'DE', u'HE', u'ZH', u'ES', u'ZH']	0.0	6013	Health & Fitness	2012-10-24T21:08:02Z	We have completely overhauled the App and added a ton of new features including:\- An entirely new iOS7 look-and-feel!\- Easier navigation of the Schedule to allow an overview of an entire week’s [classes / appointments] with infinite loading of new weeks when you reach the end of the week!\- New slide-out side menu.\- Better support of Recurring Reservations allowing for a detailed booking summa…	[u'http://a3.mzstatic.com/jp/r30/Purple3/v4/78/f0/a0/78f0a08e-9f1d-46b6-d49f-46545b46e4af/screen1136x1136.jpeg', u'http://a2.mzstatic.com/jp/r30/Purple5/v4/c9/a3/6f/c9a36fd7-3623-432a-3fd8-c061b16128ea/screen1136x1136.jpeg', u'http://a2.mzstatic.com/jp/r30/Purple3/v4/0f/72/89/0f728957-1892-a1cf-5887-31385353f94f/screen1136x1136.jpeg', u'http://a2.mzstatic.com/jp/r30/Purple1/v4/26/b9/3f/26b93faa-4…	Petrol Designs, LLC	None	[u'iPad23G', u'iPhone-3GS', u'iPadFourthGen4G', u'iPhone5s', u'iPhone4', u'iPhone5', u'iPodTouchourthGen', u'iPadMini4G', u'iPhone5c', u'iPadThirdGen', u'iPadFourthGen', u'iPhone4S', u'iPodTouchFifthGen', u'iPadMini', u'iPad2Wifi', u'iPadThirdGen4G']	Platinum Pilates	4+	Platinum Pilates	https://itunes.apple.com/jp/app/platinum-pilates/id571081219?mt=8&uo=4	0	0	3.0.0	software
382013176	382013179	Mustansir Golawala	https://itunes.apple.com/jp/artist/mustansir-golawala/id382013179?uo=4	http://a1186.phobos.apple.com/us/r30/Purple4/v4/b0/6d/34/b06d349d-ccb5-8eb4-e24d-55750e1a1545/mzl.kuwbbufj.png	http://a1186.phobos.apple.com/us/r30/Purple4/v4/b0/6d/34/b06d349d-ccb5-8eb4-e24d-55750e1a1545/mzl.kuwbbufj.png	http://a974.phobos.apple.com/us/r30/Purple4/v4/7a/bd/d0/7abdd00a-bb66-8b1a-5011-e6b5aca4c90b/AppIcon57x57.png	None	None	com.Mustakes.FullTerm	4+	JPY	This application is the most convenient way to keep track of your labor contractions. I created this application for use during my own wife's labor and have paid special attention to keeping the interface as clean and clutter free as possible. \\You have to tap a single button to track the start and end of each of your contractions, and "Full Term" will take care of the rest. The application is d…	[u'iosUniversal']	3407099	無料	[u'6013', u'6020']	[u'\u30d8\u30eb\u30b9\u30b1\u30a2\uff0f\u30d5\u30a3\u30c3\u30c8\u30cd\u30b9', u'\u30e1\u30c7\u30a3\u30ab\u30eb']	[u'http://a2.mzstatic.com/jp/r30/Purple3/v4/a5/61/4c/a5614caa-d204-4199-bfb6-1b04fd2630a0/screen480x480.jpeg', u'http://a4.mzstatic.com/jp/r30/Purple4/v4/f0/28/3f/f0283f0b-1639-8037-0bc2-b3cfdde7393b/screen480x480.jpeg', u'http://a5.mzstatic.com/jp/r30/Purple4/v4/98/47/84/9847841b-be79-1a07-9096-294a5e71e89a/screen480x480.jpeg']	False	software	[u'EN']	0.0	6013	Health & Fitness	2010-07-20T16:12:35Z	- iOS 8 Compatibility & Bug fixes\- iCloud based Backups & Restores across devices\- New icons and minor Look and feel improvements	[u'http://a2.mzstatic.com/jp/r30/Purple1/v4/c7/29/1b/c7291bac-09cc-e5c7-121b-5e19b555da4e/screen1136x1136.jpeg', u'http://a4.mzstatic.com/jp/r30/Purple3/v4/c7/92/a2/c792a2ab-0190-a028-7c7d-bf828ca34d2d/screen1136x1136.jpeg', u'http://a4.mzstatic.com/jp/r30/Purple3/v4/ac/54/c9/ac54c911-e5a2-d0a9-f943-03a5c6fb8ac7/screen1136x1136.jpeg', u'http://a3.mzstatic.com/jp/r30/Purple5/v4/fb/dd/98/fbdd9852-8…	Mustansir Golawala	http://www.mustansir.com/full-term/	[u'iPhone4S', u'iPadFourthGen', u'iPhone5s', u'iPad2Wifi', u'iPhone4', u'iPodTouchourthGen', u'iPadMini', u'iPad23G', u'iPadThirdGen4G', u'iPadFourthGen4G', u'iPodTouchFifthGen', u'iPhone5c', u'iPadThirdGen', u'iPadMini4G', u'iPhone5', u'iPhone-3GS']	Full Term - Labor Contraction Timer, Counter & Tracker	4+	Full Term - Labor Contraction Timer, Counter & Tracker	https://itunes.apple.com/jp/app/full-term-labor-contraction/id382013176?mt=8&uo=4	0	0	2.3.0	software
700000225	522194093	de ict bv	https://itunes.apple.com/jp/artist/de-ict-bv/id522194093?uo=4	http://a1474.phobos.apple.com/us/r30/Purple4/v4/da/8e/06/da8e06cf-465e-71bc-7000-5080226aa2f3/mzl.swevxrnv.png	http://a1474.phobos.apple.com/us/r30/Purple4/v4/da/8e/06/da8e06cf-465e-71bc-7000-5080226aa2f3/mzl.swevxrnv.png	http://a1375.phobos.apple.com/us/r30/Purple4/v4/d6/7a/1d/d67a1d70-9029-8106-8bbf-ae85c3500894/Icon.png	None	None	com.deictbv.yogaberry	4+	JPY	Yoga door Berry Steenbruggen verzorgt al meer dan 25 jaar yogalessen in Deventer , Epse , Terwolde en Twello.\\Zijn specialiteiten zijn ontspanning, privélessen, chakra’s, ademhalingsoefeningen en visualisaties.\\Is er sprake van een zwangerschap dan verzorgt Berry ook zwangerschapsyoga en heeft hij een zwangerschapsboek gratis te leen om thuis in te zien.\De laatste 15 jaar heb ik me gespecialis…	[u'iosUniversal']	17736076	無料	[u'6013', u'6012']	[u'\u30d8\u30eb\u30b9\u30b1\u30a2\uff0f\u30d5\u30a3\u30c3\u30c8\u30cd\u30b9', u'\u30e9\u30a4\u30d5\u30b9\u30bf\u30a4\u30eb']	[u'http://a5.mzstatic.com/jp/r30/Purple4/v4/4c/99/4e/4c994e71-dabb-bfe6-7276-49105c83d7e6/screen480x480.jpeg']	False	software	[u'CS', u'NL', u'EN', u'FR', u'DE', u'IT', u'JA', u'KO', u'PL', u'PT', u'RU', u'ZH', u'ES', u'SV', u'ZH', u'TR']	0.0	6013	Health & Fitness	2013-10-11T02:02:49Z	Minor changes	[u'http://a2.mzstatic.com/jp/r30/Purple4/v4/50/50/0d/50500d85-1bef-b373-d467-3889581fcca4/screen1136x1136.jpeg']	Arjan Zwarteveen	http://www.deictbv.nl	[u'iPhone4S', u'iPadWifi', u'iPodTouchThirdGen', u'iPad3G', u'iPadThirdGen', u'iPhone-3GS', u'iPhone5s', u'iPadThirdGen4G', u'iPadMini', u'iPodTouchFifthGen', u'iPadFourthGen4G', u'iPhone5c', u'iPad23G', u'iPadFourthGen', u'iPadMini4G', u'iPad2Wifi', u'iPhone4', u'iPhone5', u'iPodTouchourthGen']	YogaBerry Deventer	4+	YogaBerry Deventer	https://itunes.apple.com/jp/app/yogaberry-deventer/id700000225?mt=8&uo=4	0	0	1.1.0	software
900903368	900903371	Mediit	https://itunes.apple.com/jp/artist/mediit/id900903371?uo=4	http://a1953.phobos.apple.com/us/r30/Purple5/v4/9d/8d/44/9d8d4439-3e4c-dc20-a465-9ec0c5c232e8/mzl.evaczwee.png	http://a1953.phobos.apple.com/us/r30/Purple5/v4/9d/8d/44/9d8d4439-3e4c-dc20-a465-9ec0c5c232e8/mzl.evaczwee.png	http://a1786.phobos.apple.com/us/r30/Purple5/v4/bf/e1/92/bfe192cc-5676-a6dc-a2cb-1d1b1b9825c1/AppIcon60x60_2x.png	None	None	in.medit.ios.healthyyoucard	12+	JPY	Search Engine and Online Appointment Booking\1. Search Doctors, Hospitals, Diagnostic Centers and Pharmacies\2. Search by Name, Speciality and Location\3. Book an appointment online\Alerts and Reminders\1. Get notified by SMS and email on booking an appointment\2. Get reminder for your appointment by SMS as well as email\3. Get SMS and email alert on appointment cancellation / modification (from …	[u'iosUniversal']	1922675	無料	[u'6013']	[u'\u30d8\u30eb\u30b9\u30b1\u30a2\uff0f\u30d5\u30a3\u30c3\u30c8\u30cd\u30b9']	[u'http://a5.mzstatic.com/jp/r30/Purple3/v4/ec/f3/d8/ecf3d87d-95ee-d1f6-176a-8976d9eb385d/screen480x480.jpeg', u'http://a5.mzstatic.com/jp/r30/Purple1/v4/e9/52/a8/e952a897-1660-b38d-a9fb-1ebce8680d53/screen480x480.jpeg', u'http://a4.mzstatic.com/jp/r30/Purple3/v4/ce/c4/14/cec4147c-ced0-d377-bf67-9dc28612dc84/screen480x480.jpeg', u'http://a3.mzstatic.com/jp/r30/Purple3/v4/67/85/25/678525c2-1638-77…	False	software	[u'EN']	0.0	6013	Health & Fitness	2014-08-29T00:50:07Z	None	[u'http://a1.mzstatic.com/jp/r30/Purple1/v4/76/93/a4/7693a46b-bbda-2321-bbba-316050ff8e89/screen1136x1136.jpeg', u'http://a4.mzstatic.com/jp/r30/Purple1/v4/66/b5/59/66b559a9-e1a5-266d-5207-29b7bb80b8aa/screen1136x1136.jpeg', u'http://a4.mzstatic.com/jp/r30/Purple3/v4/4e/36/63/4e36635c-600c-d680-7ffa-3de04ab42182/screen1136x1136.jpeg', u'http://a2.mzstatic.com/jp/r30/Purple3/v4/5e/46/3b/5e463b5b-4…	MEDIIT HEALTH SOLUTIONS (INDIA) PRIVATE LIMITED	None	[u'iPhone5', u'iPhone5s', u'iPad2Wifi', u'iPhone4S', u'iPadFourthGen', u'iPadFourthGen4G', u'iPadMini4G', u'iPadMini', u'iPhone4', u'iPadThirdGen4G', u'iPadThirdGen', u'iPhone5c', u'iPad23G', u'iPodTouchFifthGen']	HealthyYou Card	12+	HealthyYou Card	https://itunes.apple.com/jp/app/healthyyou-card/id900903368?mt=8&uo=4	0	0	1.0	software
556301196	299471418	mobilissimo	https://itunes.apple.com/jp/artist/mobilissimo/id299471418?uo=4	http://a705.phobos.apple.com/us/r30/Purple/v4/37/d9/d6/37d9d65c-1299-2615-72fd-93e89249b481/mzm.kjzizsxu.png	http://a705.phobos.apple.com/us/r30/Purple/v4/37/d9/d6/37d9d65c-1299-2615-72fd-93e89249b481/mzm.kjzizsxu.png	http://a1763.phobos.apple.com/us/r30/Purple/v4/94/20/06/94200697-3404-67af-9190-d562a9e6eb3e/Icon.png	None	None	com.mobilissimo.BreakMakerTimer	4+	JPY	★★★★★ FREE for a limited time ★★★★★\🍞 You need help to set timers of your Bread maker / home bakery?\🕘 You do not want to bother computing timings to delay baking completion, while you're at work or asleep?\🔔 You want your iPhone to alert you when your bread is ready?\👍 You just need this app, as your personal assistant.\\As timer settings do not depend on program type but just on the difference …	[]	996108	¥100	[u'6013', u'6023']	[u'\u30d8\u30eb\u30b9\u30b1\u30a2\uff0f\u30d5\u30a3\u30c3\u30c8\u30cd\u30b9', u'\u30d5\u30fc\u30c9\uff0f\u30c9\u30ea\u30f3\u30af']	[]	False	software	[u'EN', u'FR']	100.0	6013	Health & Fitness	2012-09-12T03:26:54Z	None	[u'http://a2.mzstatic.com/jp/r30/Purple/v4/b6/ea/69/b6ea698c-b06a-e770-dfc5-a6ea6d86ef38/screen320x480.jpeg', u'http://a3.mzstatic.com/jp/r30/Purple/v4/38/f4/95/38f495ce-6f4d-1d21-df7c-400677dd887a/screen320x480.jpeg', u'http://a5.mzstatic.com/jp/r30/Purple/v4/6e/e0/8a/6ee08a30-643e-acee-5ff3-71268f57c201/screen320x480.jpeg', u'http://a2.mzstatic.com/jp/r30/Purple/v4/67/a7/a8/67a7a856-72ac-f4fb-1…	Laure LESAUX	None	[u'iPadMini4G', u'iPhone-3GS', u'iPhone5c', u'iPadFourthGen', u'iPhone5', u'iPhone4', u'iPadThirdGen', u'iPad2Wifi', u'iPhone4S', u'iPodTouchourthGen', u'iPadMini', u'iPhone5s', u'iPodTouchThirdGen', u'iPad3G', u'iPadThirdGen4G', u'iPodTouchFifthGen', u'iPadWifi', u'iPadFourthGen4G', u'iPad23G']	Bread maker timer assistant	4+	Bread maker timer assistant	https://itunes.apple.com/jp/app/bread-maker-timer-assistant/id556301196?mt=8&uo=4	0	0	1.0	software
881961877	881961880	Indivisual Clinical Outcomes Inc.	https://itunes.apple.com/jp/artist/indivisual-clinical-outcomes/id881961880?uo=4	http://a1678.phobos.apple.com/us/r30/Purple1/v4/fe/09/31/fe0931da-afe5-5354-1e5c-cd55928afcd7/mzl.wdmbdajp.png	http://a1678.phobos.apple.com/us/r30/Purple1/v4/fe/09/31/fe0931da-afe5-5354-1e5c-cd55928afcd7/mzl.wdmbdajp.png	http://a1502.phobos.apple.com/us/r30/Purple3/v4/a5/c0/59/a5c0594c-b0ca-338c-f40e-0065c4bbe5ed/AppIcon57x57.png	None	None	ca.healthesteps.HealtheBrain	4+	JPY	Worried about your memory? Want to improve your brain health? BraineSteps is a research-based app that is fun and easy to use for people of all ages. You will improve your memory by walking simple patterns at home or anywhere. In as little as 15 minutes a day you will get a mind and body tune-up.\\Download now and take your next step toward a healthy brain!	[]	21746878	無料	[u'6013', u'6020']	[u'\u30d8\u30eb\u30b9\u30b1\u30a2\uff0f\u30d5\u30a3\u30c3\u30c8\u30cd\u30b9', u'\u30e1\u30c7\u30a3\u30ab\u30eb']	[]	False	software	[u'EN']	0.0	6013	Health & Fitness	2014-06-09T07:00:00Z	iOS8 bug fixes	[u'http://a2.mzstatic.com/jp/r30/Purple/v4/f7/5b/47/f75b4764-9292-1831-0baf-c71dad6a1977/screen1136x1136.jpeg', u'http://a2.mzstatic.com/jp/r30/Purple4/v4/d7/fd/b8/d7fdb855-b6d9-e75c-9305-24748cd5c2df/screen1136x1136.jpeg', u'http://a5.mzstatic.com/jp/r30/Purple4/v4/46/e6/3e/46e63e7b-235c-abfb-2cab-5315aac34c93/screen1136x1136.jpeg']	Indivisual Clinical Outcomes Inc	None	[u'iPodTouchFifthGen', u'iPhone5', u'iPadFourthGen4G', u'iPhone4S', u'iPhone4', u'iPhone5s', u'iPadFourthGen', u'iPadThirdGen', u'iPad23G', u'iPadThirdGen4G', u'iPad2Wifi', u'iPadMini', u'iPhone-3GS', u'iPhone5c', u'iPodTouchourthGen', u'iPadMini4G']	HealtheBrain	4+	HealtheBrain	https://itunes.apple.com/jp/app/healthebrain/id881961877?mt=8&uo=4	0	0	1.1	software
333285499	325563420	Runloop Ltd	https://itunes.apple.com/jp/artist/runloop-ltd/id325563420?uo=4	http://a321.phobos.apple.com/us/r30/Purple/5a/2f/b1/mzl.xcfaxrzz.png	http://a321.phobos.apple.com/us/r30/Purple/5a/2f/b1/mzl.xcfaxrzz.png	http://a759.phobos.apple.com/us/r30/Purple/73/e7/83/mzi.kzwijrhp.png	None	None	com.runloop.gym1rm	4+	JPY	Gym1rm is a utility you can use to predict your theoretical one rep max (1rm).\\To use:\1. Go to gym\2. Select exercise you wish to know your 1rm\3. Select a weight you can perform 1-15 reps before reaching positive failure.\4. Perform exercise\5. Enter weight used\6. Enter number of reps performed\7. User Rep Max slider to find your predicted rep max for 1-15 reps\\The application defaults to ki…	[]	1666960	無料	[u'6013', u'6002']	[u'\u30d8\u30eb\u30b9\u30b1\u30a2\uff0f\u30d5\u30a3\u30c3\u30c8\u30cd\u30b9', u'\u30e6\u30fc\u30c6\u30a3\u30ea\u30c6\u30a3']	[]	False	software	[u'EN']	0.0	6013	Health & Fitness	2009-10-08T19:00:46Z	• Added Runloop Store\• Reduced twitchiness of the sliders	[u'http://a3.mzstatic.com/jp/r30/Purple/v4/ab/b8/6e/abb86e24-1a8e-0efc-6640-dc4387198bd6/screen320x480.jpeg']	Runloop Ltd	http://www.runloop.com/	[u'iPodTouchFifthGen', u'iPod-touch-with-mic', u'iPadThirdGen4G', u'iPhone', u'iPad3G', u'iPadWifi', u'iPhone4S', u'iPhone5', u'iPad2Wifi', u'iPadFourthGen4G', u'iPhone-3G', u'iPad23G', u'iPhone5c', u'iPhone-3GS', u'iPadMini', u'iPodTouchourthGen', u'iPodTouchThirdGen', u'iPadMini4G', u'iPhone4', u'iPhone5s', u'iPadThirdGen', u'iPadFourthGen', u'iPod-touch']	Gym1RM (One Rep Max Calculator)	4+	Gym1RM (One Rep Max Calculator)	https://itunes.apple.com/jp/app/gym1rm-one-rep-max-calculator/id333285499?mt=8&uo=4	0	0	1.3	software
494451147	492116792	Isis Producciones y Cia. Ltda.	https://itunes.apple.com/jp/artist/isis-producciones-y-cia.-ltda./id492116792?uo=4	http://a1409.phobos.apple.com/us/r30/Purple/v4/6c/f0/b4/6cf0b4ff-cf9a-5ae4-a68b-5123d42a8969/mzl.nqjyubvs.png	http://a1409.phobos.apple.com/us/r30/Purple/v4/6c/f0/b4/6cf0b4ff-cf9a-5ae4-a68b-5123d42a8969/mzl.nqjyubvs.png	http://a920.phobos.apple.com/us/r30/Purple/v4/d2/06/30/d20630f9-65d5-4ec6-5f88-1137e6617e25/icono57.png	None	None	cl.isisproductora.gestograma.iphone	4+	JPY	**Now iPad&iPhone version in the same app**\The dream of being pregnant came into your life and as expected, you want to take the control and get information about each change and progress in your and your baby’s body.\Like your doctor does at each control with a Pregnancy Wheel (also called gestational Disc, Obstetric Wheel, or Pregnancy Calculator), today through Gestograma of Facemamá.com, you…	[u'iosUniversal']	4302903	¥200	[u'6013', u'6020']	[u'\u30d8\u30eb\u30b9\u30b1\u30a2\uff0f\u30d5\u30a3\u30c3\u30c8\u30cd\u30b9', u'\u30e1\u30c7\u30a3\u30ab\u30eb']	[u'http://a3.mzstatic.com/jp/r30/Purple/v4/e2/6a/c1/e26ac18d-7d9c-8345-dbee-6c4ec31b58dd/screen480x480.jpeg', u'http://a4.mzstatic.com/jp/r30/Purple/v4/d8/88/81/d88881fc-39d8-69bc-53bd-5cf4c6f694a2/screen480x480.jpeg', u'http://a4.mzstatic.com/jp/r30/Purple/v4/26/87/44/26874418-fbe8-ea41-5c51-5c2dabfbcaa1/screen480x480.jpeg', u'http://a3.mzstatic.com/jp/r30/Purple/v4/28/31/10/283110b0-2a73-951f-e…	False	software	[u'EN', u'FR', u'DE', u'IT', u'PT', u'ZH', u'ES']	200.0	6013	Health & Fitness	2012-01-18T01:25:32Z	- Fixed dates bug (2012-12-31 & 2013-01-01 was not selectable).	[u'http://a2.mzstatic.com/jp/r30/Purple/v4/e3/76/33/e376338e-c2ca-6ee1-911b-9cd70eef3d36/screen1136x1136.jpeg', u'http://a5.mzstatic.com/jp/r30/Purple/v4/c2/86/bd/c286bd05-124b-a20c-26d6-80441849c777/screen1136x1136.jpeg', u'http://a2.mzstatic.com/jp/r30/Purple/v4/5c/20/51/5c2051c9-45d0-c5a8-00b7-be8b658ad9d5/screen1136x1136.jpeg', u'http://a2.mzstatic.com/jp/r30/Purple/v4/ff/2a/a0/ff2aa058-06d1-…	Isis Producciones y Compania Limitada	None	[u'iPhone4', u'iPadThirdGen4G', u'iPad2Wifi', u'iPadMini4G', u'iPodTouchFifthGen', u'iPadWifi', u'iPhone4S', u'iPadFourthGen4G', u'iPadThirdGen', u'iPad23G', u'iPad3G', u'iPhone5c', u'iPhone5', u'iPadFourthGen', u'iPadMini', u'iPodTouchourthGen', u'iPhone-3GS', u'iPodTouchThirdGen', u'iPhone5s']	Pregnancy Gestogram	4+	Pregnancy Gestogram	https://itunes.apple.com/jp/app/pregnancy-gestogram/id494451147?mt=8&uo=4	0	0	1.4.1	software
641153644	452713836	Ogilvy & Mather Deutschland GmbH	https://itunes.apple.com/jp/artist/ogilvy-mather-deutschland/id452713836?uo=4	http://a816.phobos.apple.com/us/r30/Purple/v4/ab/39/29/ab3929ff-9a62-6940-6b3a-f8002ffa13c4/mzl.bbclcufb.png	http://a816.phobos.apple.com/us/r30/Purple/v4/ab/39/29/ab3929ff-9a62-6940-6b3a-f8002ffa13c4/mzl.bbclcufb.png	http://a1254.phobos.apple.com/us/r30/Purple/v4/3c/57/3a/3c573abb-e5fa-fab2-8772-cf91c86f5a94/icon_ipad_small.png	None	None	de.ogilvy.toothbrush	4+	JPY	Das neue Hobby Ihres Kindes: Zähneputzen.\\Willkommen bei den Toothbrush Games – präsentiert von der Landeszentrale für Gesundheitsförderung Rheinland-Pfalz e.V. Spaßige App für Kids und echtes Hilfsmittel für Eltern, die den Dramen und Tränen im Badezimmer ein Ende setzen wollen.\\Sobald das Geräusch der Zahnbürste registriert wird, \beginnt das Game. Hört also Ihr Kind auf zu putzen, \stoppt au…	[]	857475299	無料	[u'6013', u'6014', u'7008']	[u'\u30d8\u30eb\u30b9\u30b1\u30a2\uff0f\u30d5\u30a3\u30c3\u30c8\u30cd\u30b9', u'\u30b2\u30fc\u30e0', u'\u6559\u80b2']	[u'http://a5.mzstatic.com/jp/r30/Purple/v4/fa/93/7f/fa937f7f-0b95-4d38-802e-3ee94c4f8881/screen480x480.jpeg', u'http://a5.mzstatic.com/jp/r30/Purple/v4/d8/53/f8/d853f896-ecb6-1e5d-1419-4677d9568172/screen480x480.jpeg', u'http://a3.mzstatic.com/jp/r30/Purple2/v4/2d/a3/59/2da359e2-99cc-137e-b774-6b345d53308d/screen480x480.jpeg', u'http://a5.mzstatic.com/jp/r30/Purple/v4/d0/9c/40/d09c40d5-9d9b-cecf-…	False	software	[u'EN', u'DE']	0.0	6013	Health & Fitness	2013-05-01T21:26:06Z	- Bugfixes	[]	Ogilvy & Mather Deutschland GmbH	None	[u'iPadThirdGen', u'iPadFourthGen', u'iPadMini4G', u'iPadFourthGen4G', u'iPad23G', u'iPadThirdGen4G', u'iPad2Wifi', u'iPadMini']	Toothbrush Games	4+	Toothbrush Games	https://itunes.apple.com/jp/app/toothbrush-games/id641153644?mt=8&uo=4	0	0	1.3	software
502959929	308030250	ModiFace	https://itunes.apple.com/jp/artist/modiface/id308030250?uo=4	http://a700.phobos.apple.com/us/r30/Purple5/v4/ae/1f/2a/ae1f2a67-dd66-e128-01d7-2c2c35bb745a/mzl.hcrstbuh.png	http://a700.phobos.apple.com/us/r30/Purple5/v4/ae/1f/2a/ae1f2a67-dd66-e128-01d7-2c2c35bb745a/mzl.hcrstbuh.png	http://a251.phobos.apple.com/us/r30/Purple3/v4/5e/0f/70/5e0f70ea-12d8-ced3-8ca1-ca37174eaed5/AppIcon57x57.png	None	None	com.modiface.acne	12+	JPY	ModiFaceによってにきびで完璧な肌を取得します。このアプリは、単ににきびや傷を持っている分野にペイントすることであなたの写真のいずれかからにきびを削除することができます。\\特徴：\- 指で塗装でにきびを削除する\- モデルの写真やあなた自身の写真を使用してください\- FacebookやTwitter、または電子メールを通じた社会の共有	[u'iosUniversal']	12755712	無料	[u'6013', u'6012']	[u'\u30d8\u30eb\u30b9\u30b1\u30a2\uff0f\u30d5\u30a3\u30c3\u30c8\u30cd\u30b9', u'\u30e9\u30a4\u30d5\u30b9\u30bf\u30a4\u30eb']	[u'http://a3.mzstatic.com/jp/r30/Purple4/v4/31/e2/19/31e21952-b610-8568-e42c-169613f492b5/screen480x480.jpeg', u'http://a1.mzstatic.com/jp/r30/Purple4/v4/7b/e2/0f/7be20f4e-69e4-83b8-ea52-ddaff6142077/screen480x480.jpeg', u'http://a3.mzstatic.com/jp/r30/Purple4/v4/b1/f0/ad/b1f0ad56-e44b-cc1d-d004-60e458a529ea/screen480x480.jpeg', u'http://a4.mzstatic.com/jp/r30/Purple6/v4/0f/a5/02/0fa5022b-4ce4-da…	False	software	[u'EN']	0.0	6013	Health & Fitness	2012-03-27T01:05:53Z	Optimizations for iOS8 & iOS8 related fixes & improvements	[u'http://a3.mzstatic.com/jp/r30/Purple6/v4/5f/c1/de/5fc1de4f-0108-9a47-25aa-c6a49f0a4526/screen1136x1136.jpeg', u'http://a4.mzstatic.com/jp/r30/Purple6/v4/36/3d/52/363d526b-e988-4207-a39d-ab400ebc8dab/screen1136x1136.jpeg', u'http://a1.mzstatic.com/jp/r30/Purple6/v4/13/b1/34/13b13423-6de3-2526-3817-884676e3be90/screen1136x1136.jpeg', u'http://a5.mzstatic.com/jp/r30/Purple4/v4/d0/2e/06/d02e064d-e…	ModiFace	None	[u'iPhone5s', u'iPadFourthGen4G', u'iPadMini', u'iPodTouchourthGen', u'iPad23G', u'iPhone4', u'iPhone5', u'iPadFourthGen', u'iPhone5c', u'iPadMini4G', u'iPadThirdGen4G', u'iPadThirdGen', u'iPhone4S', u'iPad2Wifi', u'iPhone-3GS', u'iPodTouchFifthGen']	Acne	12+	Acne	https://itunes.apple.com/jp/app/acne/id502959929?mt=8&uo=4	0	0	2.4	software
428886224	366030822	ololac Interactive	https://itunes.apple.com/jp/artist/ololac-interactive/id366030822?uo=4	http://a1069.phobos.apple.com/us/r30/Purple/b1/e0/7d/mzm.pbwmhnlu.png	http://a1069.phobos.apple.com/us/r30/Purple/b1/e0/7d/mzm.pbwmhnlu.png	http://a1889.phobos.apple.com/us/r30/Purple/b0/a0/1b/mzi.wnaurukc.png	None	None	com.ololac.efitnessabs	4+	JPY	Don’t waste your time! Get fit and health! Now!\\Abs Training contain tons of important information to help you achieve your goal! We putted together many helpful tips and exercises with detailed explanations and pictures to make sure you know how to get your best looking and feeling! \\Plan your Abs Workout with Out Amazing Abs Training Guide, Stick with the Schedule and Get Ready for Great Resu…	[u'iosUniversal']	939223	¥300	[u'6013', u'6012']	[u'\u30d8\u30eb\u30b9\u30b1\u30a2\uff0f\u30d5\u30a3\u30c3\u30c8\u30cd\u30b9', u'\u30e9\u30a4\u30d5\u30b9\u30bf\u30a4\u30eb']	[u'http://a5.mzstatic.com/jp/r30/Purple/v4/66/62/ab/6662ab10-801b-af6d-cec7-46a3c4162950/screen480x480.jpeg', u'http://a3.mzstatic.com/jp/r30/Purple/v4/65/3c/7d/653c7d3a-a8de-eccc-b8b0-f5b607f4dd9c/screen480x480.jpeg', u'http://a3.mzstatic.com/jp/r30/Purple/v4/3d/f2/aa/3df2aa0a-f000-6f9e-d74e-8f65ba115ec5/screen480x480.jpeg', u'http://a5.mzstatic.com/jp/r30/Purple/v4/75/2e/2a/752e2ac8-d33d-7b7e-3…	False	software	[u'EN']	300.0	6013	Health & Fitness	2011-04-06T00:00:13Z	None	[u'http://a1.mzstatic.com/jp/r30/Purple/v4/9a/85/92/9a8592ee-cfea-f3e4-cc3a-c09980d4a3cb/screen320x480.jpeg', u'http://a4.mzstatic.com/jp/r30/Purple/v4/1a/1e/0a/1a1e0ae3-e70a-9b48-f4b7-a7066ec27041/screen320x480.jpeg', u'http://a1.mzstatic.com/jp/r30/Purple/v4/8f/e8/2e/8fe82e69-0326-3e8a-4e02-1b23f5bced38/screen320x480.jpeg', u'http://a1.mzstatic.com/jp/r30/Purple/v4/5c/d7/e9/5cd7e981-12e6-33c3-7…	ololac Interactive	http://www.ololac.com/	[u'iPodTouchThirdGen', u'iPodTouchourthGen', u'iPadThirdGen4G', u'iPhone4S', u'iPhone5', u'iPhone5s', u'iPodTouchFifthGen', u'iPhone5c', u'iPadMini', u'iPod-touch', u'iPhone', u'iPod-touch-with-mic', u'iPadWifi', u'iPhone-3G', u'iPadFourthGen', u'iPad23G', u'iPad2Wifi', u'iPadThirdGen', u'iPhone4', u'iPad3G', u'iPadFourthGen4G', u'iPhone-3GS', u'iPadMini4G']	Abs Training	4+	Abs Training	https://itunes.apple.com/jp/app/abs-training/id428886224?mt=8&uo=4	0	0	2.0	software
703474656	595155092	Jason Shehane	https://itunes.apple.com/jp/artist/jason-shehane/id595155092?uo=4	http://a401.phobos.apple.com/us/r30/Purple4/v4/21/6d/06/216d06fb-c19c-8bd8-62a0-52259ca7d958/mzl.nvplthyi.png	http://a401.phobos.apple.com/us/r30/Purple4/v4/21/6d/06/216d06fb-c19c-8bd8-62a0-52259ca7d958/mzl.nvplthyi.png	http://a9.phobos.apple.com/us/r30/Purple/v4/a1/70/28/a170281d-457f-5ee4-731f-fc74c9bcc791/ATIcon57.png	None	None	com.shehane.hhatracker	4+	JPY	This app helps you track your progress while following the Hip Hop Abs workout program from Beachbody. You therefore need to have purchased a copy of the Hip Hop Abs workout from Beachbody to use this app. Visit beachbody.com to purchase the workout program. \\I'm a developer who loves to stay fit and after finishing my Insanity was really excited to begin the Hip Hop Abs workout. This app allows…	[u'iosUniversal']	2093267	¥100	[u'6013', u'6012']	[u'\u30d8\u30eb\u30b9\u30b1\u30a2\uff0f\u30d5\u30a3\u30c3\u30c8\u30cd\u30b9', u'\u30e9\u30a4\u30d5\u30b9\u30bf\u30a4\u30eb']	[u'http://a5.mzstatic.com/jp/r30/Purple4/v4/b7/a1/79/b7a179a2-aa96-bb79-c07e-4ec092b7a65f/screen480x480.jpeg', u'http://a3.mzstatic.com/jp/r30/Purple6/v4/8c/b0/a9/8cb0a96d-1dd9-7d1b-270c-4a6b263a9ba5/screen480x480.jpeg', u'http://a5.mzstatic.com/jp/r30/Purple6/v4/13/e7/0f/13e70fe6-52d8-a457-a00d-351089317b30/screen480x480.jpeg', u'http://a2.mzstatic.com/jp/r30/Purple/v4/2f/45/97/2f4597ae-4197-1de…	False	software	[u'EN']	100.0	6013	Health & Fitness	2013-09-23T21:56:42Z	Bug fix for issue where pictures could not be deleted.	[u'http://a1.mzstatic.com/jp/r30/Purple/v4/d6/e9/a0/d6e9a01e-3974-9842-3d41-f1b2f9f329e7/screen1136x1136.jpeg', u'http://a1.mzstatic.com/jp/r30/Purple6/v4/e5/23/3e/e5233ed3-bcf7-46e7-fe4a-f6c01c9553cb/screen1136x1136.jpeg', u'http://a5.mzstatic.com/jp/r30/Purple/v4/b5/43/71/b543718b-80de-c6b6-0c54-4b31eb446c99/screen1136x1136.jpeg', u'http://a1.mzstatic.com/jp/r30/Purple6/v4/6a/a6/14/6aa614ba-d1e…	Jason Shehane	None	[u'iPhone5c', u'iPodTouchFifthGen', u'iPhone4S', u'iPadMini', u'iPad23G', u'iPadThirdGen', u'iPad2Wifi', u'iPadFourthGen', u'iPadFourthGen4G', u'iPhone4', u'iPadThirdGen4G', u'iPhone-3GS', u'iPodTouchourthGen', u'iPadMini4G', u'iPhone5s', u'iPhone5']	Tracker for HHA	4+	Tracker for HHA	https://itunes.apple.com/jp/app/tracker-for-hha/id703474656?mt=8&uo=4	0	0	1.9	software
658296078	627497225	VP Servicos de Comunicacao Integrada LTDA	https://itunes.apple.com/jp/artist/vp-servicos-comunicacao-integrada/id627497225?uo=4	http://a452.phobos.apple.com/us/r30/Purple4/v4/80/ec/eb/80ecebf5-9a40-6dda-2c7f-5cc944f787e9/mzl.jtnxljmu.png	http://a452.phobos.apple.com/us/r30/Purple4/v4/80/ec/eb/80ecebf5-9a40-6dda-2c7f-5cc944f787e9/mzl.jtnxljmu.png	http://a762.phobos.apple.com/us/r30/Purple/v4/7c/d2/b9/7cd2b9bc-0f02-892c-e386-d67f814df553/AppIcon72x72_ipad.png	None	None	br.com.odontomagazine.vpgroup	4+	JPY	A Odonto Magazine apresenta ao profissional de saúde bucal casos clínicos desenvolvidos por renomados profissionais, notícias atualizadas, novidades no mercado, colunas desenvolvidas por especialistas, entrevistas com notáveis cirurgiões-dentistas de todas as áreas, indicação de cursos, reportagens sobre os assuntos em destaque na classe, pontos de vista de profissionais sobre os temas atuais nos…	[u'newsstand']	9375283	無料	[u'6013', u'6021', u'13017']	[u'\u30d8\u30eb\u30b9\u30b1\u30a2\uff0f\u30d5\u30a3\u30c3\u30c8\u30cd\u30b9', u'Newsstand', u'\u5065\u5eb7\uff0f\u5fc3\u3068\u4f53']	[u'http://a5.mzstatic.com/jp/r30/Purple4/v4/3d/13/6a/3d136aa0-72ba-94c3-e88f-561e3da37249/screen480x480.jpeg', u'http://a2.mzstatic.com/jp/r30/Purple4/v4/9a/40/2e/9a402ef6-88b2-cf47-9cd3-9d7a93e7b822/screen480x480.jpeg', u'http://a4.mzstatic.com/jp/r30/Purple/v4/de/85/80/de85800e-dd5e-c79d-2950-70e75148811a/screen480x480.jpeg', u'http://a3.mzstatic.com/jp/r30/Purple4/v4/11/c7/10/11c71054-6ac8-ceb…	False	software	[u'EN']	0.0	6013	Health & Fitness	2013-06-19T21:48:12Z	- Mudança no layout\- Inclusão de lista de eventos.\- Integração dos eventos com o Calendário	[]	VP Servicos de Comunicacao Integrada LTDA	None	[u'iPadThirdGen4G', u'iPadFourthGen4G', u'iPadThirdGen', u'iPad23G', u'iPad2Wifi', u'iPadMini', u'iPadMini4G', u'iPadFourthGen']	Revista Odonto Magazine	4+	Revista Odonto Magazine	https://itunes.apple.com/jp/app/revista-odonto-magazine/id658296078?mt=8&uo=4	0	0	1.4	software
793258440	454135767	Stefano Frosoni	https://itunes.apple.com/jp/artist/stefano-frosoni/id454135767?uo=4	http://a2.phobos.apple.com/us/r30/Purple1/v4/d7/aa/d1/d7aad170-6be1-9fc7-c97b-07acb8adaad7/mzl.egvqgthe.png	http://a2.phobos.apple.com/us/r30/Purple1/v4/d7/aa/d1/d7aad170-6be1-9fc7-c97b-07acb8adaad7/mzl.egvqgthe.png	http://a304.phobos.apple.com/us/r30/Purple5/v4/b3/f1/25/b3f125d5-8d2d-052d-a9fe-700826d54136/Icon.png	None	None	com.stefanofrosoni.dosteps	4+	JPY	*このアプリは、iPhone 5s以降の端末のみで動作します* \\毎日の歩数、消費カロリー、歩行距離のカウンターです。\\DoStepsでは、直感的に操作できるシンプルなインターフェイスにより、一日ごと、一月ごとのパフォーマンスを分析することができます。\\DoStepsは、一日の目標を向上させるため、あなたを動機づけてくれます。\\- 一日の目標つきのグラフ\- 最近6日間の平均をグラフで表示\- 一日の目標 (歩数と消費カロリー) をカスタマイズ\- 履歴データのグラフ\- BMI (肥満度指数) をコントロール	[]	10613740	無料	[u'6013', u'6002']	[u'\u30d8\u30eb\u30b9\u30b1\u30a2\uff0f\u30d5\u30a3\u30c3\u30c8\u30cd\u30b9', u'\u30e6\u30fc\u30c6\u30a3\u30ea\u30c6\u30a3']	[]	False	software	[u'EN', u'FR', u'DE', u'IT', u'JA', u'PT', u'ES']	0.0	6013	Health & Fitness	2014-02-06T03:40:44Z	iOSの8のサポート。\新しいiPhone6とiPhone6プラスのサポート。	[u'http://a4.mzstatic.com/jp/r30/Purple3/v4/0b/d9/a9/0bd9a93d-363c-4fa9-3aa7-942b8de6b43e/screen1136x1136.jpeg', u'http://a1.mzstatic.com/jp/r30/Purple5/v4/11/f6/39/11f639a2-898a-835d-2916-b99c890c5df6/screen320x320.jpeg', u'http://a5.mzstatic.com/jp/r30/Purple1/v4/bc/9c/e2/bc9ce2b3-f7b4-22d3-bf9e-b58dbb19796e/screen1136x1136.jpeg', u'http://a3.mzstatic.com/jp/r30/Purple3/v4/aa/c4/e8/aac4e826-e88…	STEFANO FROSONI	None	[u'iPhone4S', u'iPadFourthGen4G', u'iPad2Wifi', u'iPhone5s', u'iPad23G', u'iPhone4', u'iPodTouchFifthGen', u'iPadFourthGen', u'iPadMini4G', u'iPadThirdGen', u'iPhone5', u'iPadThirdGen4G', u'iPhone5c', u'iPadMini']	DoSteps	4+	DoSteps	https://itunes.apple.com/jp/app/dosteps/id793258440?mt=8&uo=4	0	0	2.0	software
931263552	920327889	Ram Gurung	https://itunes.apple.com/jp/artist/ram-gurung/id920327889?uo=4	http://a231.phobos.apple.com/us/r30/Purple3/v4/6e/01/e1/6e01e14a-070c-69df-2194-d7c6df826b8e/pr_source.png?downloadKey=1417747043_a36e528458bedc5e242ef35d5451a7a6	http://a231.phobos.apple.com/us/r30/Purple3/v4/6e/01/e1/6e01e14a-070c-69df-2194-d7c6df826b8e/pr_source.png?downloadKey=1417747043_a36e528458bedc5e242ef35d5451a7a6	http://a1643.phobos.apple.com/us/r30/Purple1/v4/ea/9f/d5/ea9fd5ee-dfaf-6dd6-7f55-8cbc7cde7230/AppIcon57x57.png	None	None	plus.world.meditationpluslite	4+	JPY	Meditation+ is an app-sangha i..e. this app is your co-practitioner. Meditation app is developed to bring the practitioner to the present moment and realise the true nature of reality, enlightenment.\\Meditation+ app provides different meditation themes with selectable meditation sounds. It assists the practitioner with more than 500 different enlightening words from masters inspiring us towards …	[u'iosUniversal']	10103992	無料	[u'6013', u'6012']	[u'\u30d8\u30eb\u30b9\u30b1\u30a2\uff0f\u30d5\u30a3\u30c3\u30c8\u30cd\u30b9', u'\u30e9\u30a4\u30d5\u30b9\u30bf\u30a4\u30eb']	[u'http://a4.mzstatic.com/jp/r30/Purple3/v4/de/55/47/de554759-4712-5a0c-4309-42df67742782/screen480x480.jpeg', u'http://a2.mzstatic.com/jp/r30/Purple5/v4/bf/fd/16/bffd1637-deeb-8a90-5a3a-3e0066f28741/screen480x480.jpeg', u'http://a4.mzstatic.com/jp/r30/Purple1/v4/50/2b/ba/502bba40-33bd-1977-8a84-8a417a199596/screen480x480.jpeg', u'http://a4.mzstatic.com/jp/r30/Purple3/v4/ca/bc/81/cabc816b-c2e6-b1…	False	software	[u'EN']	0.0	6013	Health & Fitness	2014-10-22T07:05:35Z	None	[u'http://a5.mzstatic.com/jp/r30/Purple1/v4/44/28/b5/4428b5fb-edf3-9411-0ce9-a84a946b4d4f/screen1136x1136.jpeg', u'http://a4.mzstatic.com/jp/r30/Purple3/v4/02/2b/5c/022b5cd4-c0aa-e52a-18c6-d1a3526bcddd/screen1136x1136.jpeg', u'http://a3.mzstatic.com/jp/r30/Purple5/v4/a0/34/69/a034695e-9ebb-bc58-aaf7-d2139d2b3687/screen1136x1136.jpeg', u'http://a1.mzstatic.com/jp/r30/Purple3/v4/17/26/06/17260666-e…	Ram Gurung	None	[u'iPadFourthGen4G', u'iPhone4S', u'iPhone5c', u'iPodTouchFifthGen', u'iPadFourthGen', u'iPhone5s', u'iPadThirdGen4G', u'iPhone5', u'iPad2Wifi', u'iPadMini4G', u'iPad23G', u'iPadMini', u'iPadThirdGen']	Meditation+ Lite	4+	Meditation+ Lite	https://itunes.apple.com/jp/app/meditation+-lite/id931263552?mt=8&uo=4	0	0	1.0	software
922450998	498446581	HealthEngine Pty Ltd	https://itunes.apple.com/jp/artist/healthengine-pty-ltd/id498446581?uo=4	http://a507.phobos.apple.com/us/r30/Purple3/v4/70/63/22/70632242-5cc0-4d92-6c70-51bcc623c122/pr_source.png?downloadKey=1417747043_59d1feeda0e0a263d00fc458198c12cb	http://a507.phobos.apple.com/us/r30/Purple3/v4/70/63/22/70632242-5cc0-4d92-6c70-51bcc623c122/pr_source.png?downloadKey=1417747043_59d1feeda0e0a263d00fc458198c12cb	http://a1748.phobos.apple.com/us/r30/Purple4/v4/56/5e/84/565e84b1-3ef4-14f4-9fe0-b35fc9045000/AppIcon57x57.png	None	None	com.healthengine.medclinics	4+	JPY	MedClinics helps you find a MedClinics clinic near you, and book your appointment on-the-go, 24/7. \\Features \---------------------------------------- \- Find and book available appointments at a MedClinics clinic in your local area. \- Find contact details for a MedClinics clinic in your local area. \- View rich content including names, addresses, phone numbers, descriptions, staff, photos, ope…	[u'iosUniversal']	36327808	無料	[u'6013', u'6012']	[u'\u30d8\u30eb\u30b9\u30b1\u30a2\uff0f\u30d5\u30a3\u30c3\u30c8\u30cd\u30b9', u'\u30e9\u30a4\u30d5\u30b9\u30bf\u30a4\u30eb']	[u'http://a3.mzstatic.com/jp/r30/Purple5/v4/63/1d/64/631d6498-eed0-bde9-b66a-460f9f3d495a/screen480x480.jpeg', u'http://a3.mzstatic.com/jp/r30/Purple5/v4/a9/d9/52/a9d952e2-333f-04c3-8f2e-82c92d6a9c9e/screen480x480.jpeg', u'http://a3.mzstatic.com/jp/r30/Purple4/v4/c7/fb/2c/c7fb2c29-f36b-7760-48c0-730880bd6afa/screen480x480.jpeg']	False	software	[u'EN']	0.0	6013	Health & Fitness	2014-10-08T01:18:03Z	None	[u'http://a2.mzstatic.com/jp/r30/Purple4/v4/d6/4d/9e/d64d9e94-8d89-6116-2513-02c7f634d793/screen1136x1136.jpeg', u'http://a2.mzstatic.com/jp/r30/Purple1/v4/4d/7e/87/4d7e879c-475d-b6ea-5628-acf548446c38/screen1136x1136.jpeg', u'http://a5.mzstatic.com/jp/r30/Purple1/v4/7a/6a/fc/7a6afc86-a561-5bb0-5133-d649a98bff3d/screen1136x1136.jpeg', u'http://a5.mzstatic.com/jp/r30/Purple3/v4/42/ba/3c/42ba3c2d-c…	HealthEngine Pty Ltd	None	[u'iPhone5s', u'iPadMini', u'iPhone4S', u'iPadFourthGen4G', u'iPad23G', u'iPadMini4G', u'iPad2Wifi', u'iPadThirdGen4G', u'iPadThirdGen', u'iPodTouchFifthGen', u'iPhone4', u'iPadFourthGen', u'iPhone5c', u'iPhone5']	MedClinics	4+	MedClinics	https://itunes.apple.com/jp/app/medclinics/id922450998?mt=8&uo=4	0	0	1.0.0	software
390055710	334285111	DonnOvshak	https://itunes.apple.com/jp/artist/donnovshak/id334285111?uo=4	http://a1181.phobos.apple.com/us/r30/Purple/b5/44/b2/mzi.ileaihmt.png	http://a1181.phobos.apple.com/us/r30/Purple/b5/44/b2/mzi.ileaihmt.png	http://a1815.phobos.apple.com/us/r30/Purple/a1/a5/ff/mzi.fneudcdu.png	None	None	com.eshaknation.selfacupressurefacelift	4+	JPY	Self Acupressure Facelift \ \Would you believe it if I told you that you could give yourself a facelift that really \works , in the privacy of your own home, at your convenience? \And at less the cost of lunch? \ \ You’ve probably already heard of, and maybe even tried yourself a lot of the many \products that promise you the “Fountain Of Youth”. There’s firming creams, the plastic \face mask, th…	[]	4142191	¥400	[u'6013', u'6012']	[u'\u30d8\u30eb\u30b9\u30b1\u30a2\uff0f\u30d5\u30a3\u30c3\u30c8\u30cd\u30b9', u'\u30e9\u30a4\u30d5\u30b9\u30bf\u30a4\u30eb']	[]	False	software	[u'EN']	400.0	6013	Health & Fitness	2010-09-06T15:53:58Z	None	[u'http://a1.mzstatic.com/jp/r30/Purple/v4/b6/ca/19/b6ca1913-14bf-29ef-ffdd-1d3802e3428a/screen320x480.jpeg', u'http://a3.mzstatic.com/jp/r30/Purple/v4/a0/33/bc/a033bc83-c8ae-0b93-0e6b-4c585a3e188a/screen320x480.jpeg', u'http://a3.mzstatic.com/jp/r30/Purple/v4/36/41/4f/36414f73-3c82-364d-774e-8a37052a6a73/screen320x480.jpeg', u'http://a2.mzstatic.com/jp/r30/Purple/v4/a3/04/7f/a3047fcd-341d-28c1-4…	Donn Ovshak	http://www.eshaknation.com	[u'iPhone-3G', u'iPhone', u'iPadThirdGen4G', u'iPadFourthGen', u'iPhone4', u'iPhone4S', u'iPad2Wifi', u'iPhone-3GS', u'iPadFourthGen4G', u'iPad23G', u'iPhone5c', u'iPhone5', u'iPhone5s', u'iPodTouchThirdGen', u'iPad3G', u'iPadMini4G', u'iPadWifi', u'iPod-touch', u'iPadThirdGen', u'iPod-touch-with-mic', u'iPodTouchourthGen', u'iPodTouchFifthGen', u'iPadMini']	Self Acupressure	4+	Self Acupressure	https://itunes.apple.com/jp/app/self-acupressure/id390055710?mt=8&uo=4	0	0	1.0	software
477040596	370487021	SadhanaTech	https://itunes.apple.com/jp/artist/sadhanatech/id370487021?uo=4	http://a1300.phobos.apple.com/us/r30/Purple/v4/f9/64/8d/f9648d12-a88c-a0a9-12c4-a5f037aa0ea4/mzl.qchtleyv.png	http://a1300.phobos.apple.com/us/r30/Purple/v4/f9/64/8d/f9648d12-a88c-a0a9-12c4-a5f037aa0ea4/mzl.qchtleyv.png	http://a1635.phobos.apple.com/us/r30/Purple/v4/c4/f1/4b/c4f14b26-276e-ae75-ba50-8702a14ab481/Icon-72.png	None	None	com.Sadhana.Trackbook	4+	JPY	TrackBook allows you to review GPS tracks captured by GPS units. Simply export your tracks to GPX or TCX format, email them to yourself and import them from the email app on your iPad. TrackBook is a great way to review your runs, hikes, or rides captured with Garmin Forerunner or Edge devices.\\Features:\- Imports GPX and TCX files from your email or Safari\- Tracks are stored on the device and …	[]	199361	¥100	[u'6013', u'6012']	[u'\u30d8\u30eb\u30b9\u30b1\u30a2\uff0f\u30d5\u30a3\u30c3\u30c8\u30cd\u30b9', u'\u30e9\u30a4\u30d5\u30b9\u30bf\u30a4\u30eb']	[u'http://a1.mzstatic.com/jp/r30/Purple/v4/d3/49/18/d3491810-0954-2c56-bb7b-07b2d4ac66d1/screen480x480.jpeg', u'http://a1.mzstatic.com/jp/r30/Purple/v4/eb/50/d7/eb50d74b-55a9-ec89-158d-5247f826b3fc/screen480x480.jpeg']	False	software	[u'EN']	100.0	6013	Health & Fitness	2011-11-04T08:20:42Z	Updated for iOS 6\Fixed a bug where tcx files were being imported as gpx files\Fixed a bug where tcx file import would crash if Heart Rate data were not included\Fixed a crash when viewing a track with no location data\Removed terrain map type as it is not available in Apple maps\Fixed minor drawing issues occurring on screen rotation\\\If any of your file imports are crashing, please email the f…	[]	Chris McPhee	None	[u'iPad23G', u'iPadMini', u'iPadFourthGen4G', u'iPad2Wifi', u'iPadFourthGen', u'iPadMini4G', u'iPadThirdGen', u'iPadThirdGen4G']	TrackBook	4+	TrackBook	https://itunes.apple.com/jp/app/trackbook/id477040596?mt=8&uo=4	0	0	1.0.2	software
465530269	444051038	RaceResults 360	https://itunes.apple.com/jp/artist/raceresults-360/id444051038?uo=4	http://a872.phobos.apple.com/us/r30/Purple/v4/71/c3/d4/71c3d42f-3a27-cc56-3751-ded666dd7833/mzl.arswzxab.png	http://a872.phobos.apple.com/us/r30/Purple/v4/71/c3/d4/71c3d42f-3a27-cc56-3751-ded666dd7833/mzl.arswzxab.png	http://a1747.phobos.apple.com/us/r30/Purple/v4/37/20/ba/3720ba96-9ab9-53b0-60d3-5fe02caee6df/icon.png	None	None	com.raceresults360.iphone.USOpen	4+	JPY	Toyota™ US Open Triathlon® app allows user to connect with event. Users can find race information, maps, track their favorite athletes, and view race results. Race results will be available at the touch of your fingers powered by the RR:360 results engine™.	[u'iosUniversal']	3996097	無料	[u'6013', u'6016']	[u'\u30d8\u30eb\u30b9\u30b1\u30a2\uff0f\u30d5\u30a3\u30c3\u30c8\u30cd\u30b9', u'\u30a8\u30f3\u30bf\u30fc\u30c6\u30a4\u30f3\u30e1\u30f3\u30c8']	[u'http://a2.mzstatic.com/jp/r30/Purple/v4/bc/a4/f0/bca4f041-ed6a-0c6b-7155-871c3f680d5a/screen480x480.jpeg', u'http://a2.mzstatic.com/jp/r30/Purple/v4/7c/90/bc/7c90bcb9-e030-364e-e609-749bdde135fe/screen480x480.jpeg', u'http://a5.mzstatic.com/jp/r30/Purple/v4/67/cb/ef/67cbefc4-d173-5a47-9b1d-8b95123a2796/screen480x480.jpeg']	False	software	[u'EN', u'ES']	0.0	6013	Health & Fitness	2011-09-21T22:15:54Z	New Design and Updated Features for the 2012 Toyota US Open Triathlon.	[u'http://a2.mzstatic.com/jp/r30/Purple/v4/09/7c/a1/097ca192-443c-92d8-ba71-9bb1973ab859/screen320x480.jpeg', u'http://a2.mzstatic.com/jp/r30/Purple/v4/60/03/c0/6003c0e8-66c0-c532-57b5-fe0066788aa7/screen320x480.jpeg', u'http://a5.mzstatic.com/jp/r30/Purple/v4/72/1b/dd/721bdde5-3944-7112-52a2-3e0a486ee0b3/screen320x480.jpeg', u'http://a4.mzstatic.com/jp/r30/Purple/v4/16/3f/19/163f196e-147e-0270-8…	RACERESULTS 360 LLC	http://www.raceresults360.com	[u'iPhone5s', u'iPhone-3G', u'iPadMini', u'iPadThirdGen4G', u'iPhone4', u'iPad2Wifi', u'iPodTouchourthGen', u'iPadFourthGen4G', u'iPadFourthGen', u'iPhone5', u'iPodTouchFifthGen', u'iPadWifi', u'iPhone4S', u'iPad23G', u'iPadMini4G', u'iPod-touch', u'iPhone5c', u'iPhone-3GS', u'iPod-touch-with-mic', u'iPadThirdGen', u'iPhone', u'iPad3G', u'iPodTouchThirdGen']	U.S. Open Tri	4+	U.S. Open Tri	https://itunes.apple.com/jp/app/u.s.-open-tri/id465530269?mt=8&uo=4	0	0	2.0	software
814457874	796344290	Michael Eslinger	https://itunes.apple.com/jp/artist/michael-eslinger/id796344290?uo=4	http://a398.phobos.apple.com/us/r30/Purple5/v4/d3/c0/02/d3c002ec-ee06-016b-14fc-8b2c3f260dbf/mzl.cslqwuwf.png	http://a398.phobos.apple.com/us/r30/Purple5/v4/d3/c0/02/d3c002ec-ee06-016b-14fc-8b2c3f260dbf/mzl.cslqwuwf.png	http://a1551.phobos.apple.com/us/r30/Purple4/v4/61/a9/60/61a960af-12cf-89d0-8589-dcedad20d222/Icon-72.png	None	None	com.mobiblocks.PainRelievingBreath3	4+	JPY	Pain Relieving Breath\By M. Ron Eslinger, RN, CRNA, APN, MA, BCH, FNCH \\Do not listen while driving or operating machinery\Developed for those suffering from high blood pressure, anxiety, pain and stress.\There is no life without breath so breathe right in order to be healthier happier and more comfortable.\\This scientific evidence-based breathing exercise teaches the stress reducing physiologi…	[]	20722848	¥200	[u'6013', u'6020']	[u'\u30d8\u30eb\u30b9\u30b1\u30a2\uff0f\u30d5\u30a3\u30c3\u30c8\u30cd\u30b9', u'\u30e1\u30c7\u30a3\u30ab\u30eb']	[u'http://a4.mzstatic.com/jp/r30/Purple/v4/cc/e6/e3/cce6e3a2-3bcb-ddac-a004-533fbf1b1cb1/screen480x480.jpeg', u'http://a4.mzstatic.com/jp/r30/Purple/v4/7f/07/85/7f078539-3e33-bc98-e5ee-ec92c9ebf759/screen480x480.jpeg', u'http://a4.mzstatic.com/jp/r30/Purple6/v4/aa/ff/d2/aaffd21c-6fb6-29d3-a6f2-838624cc341f/screen480x480.jpeg', u'http://a2.mzstatic.com/jp/r30/Purple6/v4/98/ed/52/98ed5249-02d7-cb53…	False	software	[u'EN']	200.0	6013	Health & Fitness	2014-02-06T22:30:56Z	Fixed issue with audio shutting off after phone goes to sleep.	[]	Michael Eslinger	None	[u'iPadThirdGen', u'iPad3G', u'iPadMini4G', u'iPadFourthGen', u'iPad2Wifi', u'iPadThirdGen4G', u'iPad23G', u'iPadWifi', u'iPadMini', u'iPadFourthGen4G']	Pain Relieving Breath for iPad	4+	Pain Relieving Breath for iPad	https://itunes.apple.com/jp/app/pain-relieving-breath-for/id814457874?mt=8&uo=4	0	0	1.2	software
775228009	545971823	Doktoron	https://itunes.apple.com/jp/artist/doktoron/id545971823?uo=4	http://a906.phobos.apple.com/us/r30/Purple4/v4/0f/d4/24/0fd424d9-df55-9303-84b5-bf92c7835f1d/mzl.ncbzrupw.png	http://a906.phobos.apple.com/us/r30/Purple4/v4/0f/d4/24/0fd424d9-df55-9303-84b5-bf92c7835f1d/mzl.ncbzrupw.png	http://a1860.phobos.apple.com/us/r30/Purple6/v4/f6/5c/77/f65c7772-01f1-7e5c-51f4-ca1e7342783e/icon.png	None	None	com.zaferben.diyetTurkceApp	4+	JPY	En güncel diyet listeleri ile formunuzu koruyun. Sizler için hazırladığımız diyetlerden kendinize uygun olanı seçin ve formunuzu koruyun	[]	7623000	無料	[u'6013', u'6020']	[u'\u30d8\u30eb\u30b9\u30b1\u30a2\uff0f\u30d5\u30a3\u30c3\u30c8\u30cd\u30b9', u'\u30e1\u30c7\u30a3\u30ab\u30eb']	[]	False	software	[u'EN']	0.0	6013	Health & Fitness	2013-12-12T03:05:55Z	None	[u'http://a5.mzstatic.com/jp/r30/Purple4/v4/d1/94/c3/d194c346-9c5f-8ad7-8d6b-9c194cf39cf8/screen1136x1136.jpeg', u'http://a4.mzstatic.com/jp/r30/Purple4/v4/74/7b/cb/747bcbcd-68b1-7b5c-01ad-4564638c5385/screen1136x1136.jpeg', u'http://a5.mzstatic.com/jp/r30/Purple/v4/d8/1a/84/d81a8415-160a-3120-dc59-3793acd5b200/screen1136x1136.jpeg']	Zafer Ben	None	[u'iPad2Wifi', u'iPadFourthGen4G', u'iPadWifi', u'iPhone-3GS', u'iPad23G', u'iPadFourthGen', u'iPodTouchThirdGen', u'iPhone5s', u'iPhone4S', u'iPhone5c', u'iPodTouchFifthGen', u'iPadThirdGen4G', u'iPhone4', u'iPhone5', u'iPodTouchourthGen', u'iPadMini4G', u'iPadThirdGen', u'iPadMini', u'iPad3G']	Diyet	4+	Diyet	https://itunes.apple.com/jp/app/diyet/id775228009?mt=8&uo=4	0	0	1.0	software
901798456	901798106	Nathalie Beauchamp	https://itunes.apple.com/jp/artist/nathalie-beauchamp/id901798106?uo=4	http://a1954.phobos.apple.com/us/r30/Purple5/v4/f7/cc/f4/f7ccf45a-8d43-6591-6d27-46e171195745/mzl.lmbqsyzy.png	http://a1954.phobos.apple.com/us/r30/Purple5/v4/f7/cc/f4/f7ccf45a-8d43-6591-6d27-46e171195745/mzl.lmbqsyzy.png	http://a491.phobos.apple.com/us/r30/Purple5/v4/c6/89/55/c68955ff-01cc-2dcc-0833-89974ef975e3/Icon-72.png	None	None	com.nathalie.viphd	4+	JPY	Sante Chiropractic and Wellness Centre App is designed for patients of our clinic to gain access to current and relevant health information to help them get healthy and stay healthy. Easy and practical tools, tips and strategies for greater energy and vitality. Fast and easy access to clinic on-line booking and services.	[]	2793249	無料	[u'6013', u'6017']	[u'\u30d8\u30eb\u30b9\u30b1\u30a2\uff0f\u30d5\u30a3\u30c3\u30c8\u30cd\u30b9', u'\u6559\u80b2']	[u'http://a1.mzstatic.com/jp/r30/Purple4/v4/c6/a9/a4/c6a9a493-4921-6abd-1ff4-72e044a63833/screen480x480.jpeg', u'http://a3.mzstatic.com/jp/r30/Purple3/v4/a7/f4/2e/a7f42e02-2943-5d06-639b-afc811ee437b/screen480x480.jpeg', u'http://a1.mzstatic.com/jp/r30/Purple3/v4/be/61/ec/be61eccb-c3a5-d061-1d64-3d82fc60b191/screen480x480.jpeg']	False	software	[u'EN']	0.0	6013	Health & Fitness	2014-09-17T20:28:03Z	Google integration and bug fixes	[]	Nathalie Beauchamp	http://www.santechiropractic.com/app	[u'iPadMini4G', u'iPad23G', u'iPadThirdGen', u'iPadThirdGen4G', u'iPadFourthGen4G', u'iPadMini', u'iPad2Wifi', u'iPadFourthGen']	Sante Wellness Centre App HD	4+	Sante Wellness Centre App HD	https://itunes.apple.com/jp/app/sante-wellness-centre-app-hd/id901798456?mt=8&uo=4	0	0	1.1	software
826447536	703393224	Eno Zorgverzekeraar	https://itunes.apple.com/jp/artist/eno-zorgverzekeraar/id703393224?uo=4	http://a40.phobos.apple.com/us/r30/Purple4/v4/43/b0/b2/43b0b2e7-7528-1549-34ae-414de66def0a/mzl.awjebbsb.png	http://a40.phobos.apple.com/us/r30/Purple4/v4/43/b0/b2/43b0b2e7-7528-1549-34ae-414de66def0a/mzl.awjebbsb.png	http://a364.phobos.apple.com/us/r30/Purple6/v4/bf/b0/18/bfb0188d-7c7e-4f1f-72bc-7884377bf329/AppIcon57x57.png	None	None	nl.hollandzorg.vertaalapp	4+	JPY	Dokter.pl is de gratis vertaal app van HollandZorg. De app maakt een gesprek tussen medisch specialist en Pool mogelijk binnen één scherm. Hiermee wordt de taalbarrière verkleind en kan de Pool zich verstaanbaar maken.	[]	1179514	無料	[u'6013', u'6020']	[u'\u30d8\u30eb\u30b9\u30b1\u30a2\uff0f\u30d5\u30a3\u30c3\u30c8\u30cd\u30b9', u'\u30e1\u30c7\u30a3\u30ab\u30eb']	[]	False	software	[u'EN']	0.0	6013	Health & Fitness	2014-03-03T21:48:46Z	Bugfixes.\\1.0\Dokter.pl is de gratis vertaal app van HollandZorg. De app maakt een gesprek tussen medisch specialist en Pool mogelijk binnen één scherm. Hiermee wordt de taalbarrière verkleind en kan de Pool zich verstaanbaar maken.	[u'http://a1.mzstatic.com/jp/r30/Purple6/v4/c8/de/5e/c8de5e86-577b-f002-d94f-999a04c2bd52/screen1136x1136.jpeg', u'http://a3.mzstatic.com/jp/r30/Purple6/v4/84/ec/5a/84ec5a7d-8f08-6511-3a1d-21ca8edcef1e/screen1136x1136.jpeg', u'http://a3.mzstatic.com/jp/r30/Purple4/v4/dc/95/a8/dc95a827-6665-fe44-b7ca-ed3e82b2e817/screen1136x1136.jpeg']	Eno Zorgverzekeraar NV	None	[u'iPadThirdGen', u'iPadMini4G', u'iPhone4', u'iPhone5c', u'iPhone5s', u'iPad23G', u'iPodTouchFifthGen', u'iPadFourthGen', u'iPad2Wifi', u'iPhone4S', u'iPhone5', u'iPadMini', u'iPadThirdGen4G', u'iPadFourthGen4G']	Dokter.pl	4+	Dokter.pl	https://itunes.apple.com/jp/app/dokter.pl/id826447536?mt=8&uo=4	0	0	1.1	software
825874832	825874835	Ronito Salamanca Jr	https://itunes.apple.com/jp/artist/ronito-salamanca-jr/id825874835?uo=4	http://a787.phobos.apple.com/us/r30/Purple/v4/df/eb/f0/dfebf0ca-61a6-0a4f-de04-a0d859ed515b/mzl.dwoygpxp.png	http://a787.phobos.apple.com/us/r30/Purple/v4/df/eb/f0/dfebf0ca-61a6-0a4f-de04-a0d859ed515b/mzl.dwoygpxp.png	http://a762.phobos.apple.com/us/r30/Purple/v4/ff/52/60/ff526058-58b0-0a11-064e-d05e70663097/AppIcon60x60_2x.png	None	None	com.RJSalamanca.Strength-Calculator	4+	JPY	StrengthCalc is a gym utility used for beginner, intermediate, and advanced lifters.\\If you're having trouble figuring out what your most heaviest lift is in a particular exercise, this is the perfect app for you. StrengthCalc will determine what your estimated one repetition max is, without actually testing it! Save yourself the time of trial and error. \\StrengthCalc will show you how many rep…	[]	472029	¥100	[u'6013', u'6004']	[u'\u30d8\u30eb\u30b9\u30b1\u30a2\uff0f\u30d5\u30a3\u30c3\u30c8\u30cd\u30b9', u'\u30b9\u30dd\u30fc\u30c4']	[]	False	software	[u'EN']	100.0	6013	Health & Fitness	2014-03-11T18:17:58Z	None	[u'http://a1.mzstatic.com/jp/r30/Purple4/v4/74/c1/4c/74c14c33-8890-2e71-3e5a-a589b4855c95/screen1136x1136.jpeg', u'http://a5.mzstatic.com/jp/r30/Purple/v4/ea/eb/22/eaeb22da-2a9e-dc1e-f406-687fa531d53d/screen1136x1136.jpeg', u'http://a3.mzstatic.com/jp/r30/Purple6/v4/39/2b/70/392b702f-684b-7d30-2889-0b81a6bdf5e1/screen1136x1136.jpeg', u'http://a1.mzstatic.com/jp/r30/Purple/v4/eb/83/50/eb83508f-fdd…	Ronito Salamanca Jr	None	[u'iPhone5s', u'iPhone5', u'iPadMini', u'iPodTouchFifthGen', u'iPadThirdGen', u'iPadFourthGen', u'iPad2Wifi', u'iPadFourthGen4G', u'iPadMini4G', u'iPhone4', u'iPhone4S', u'iPad23G', u'iPhone5c', u'iPadThirdGen4G']	StrengthCalc	4+	StrengthCalc	https://itunes.apple.com/jp/app/strengthcalc/id825874832?mt=8&uo=4	0	0	1.0	software
415130435	414035029	TapMedia Publishing	https://itunes.apple.com/jp/artist/tapmedia-publishing/id414035029?uo=4	http://a798.phobos.apple.com/us/r30/Purple/20/2c/5f/mzm.plqbslnu.jpg	http://a798.phobos.apple.com/us/r30/Purple/20/2c/5f/mzm.plqbslnu.jpg	http://a715.phobos.apple.com/us/r30/Purple/a5/64/7d/mzi.mujdjzdu.png	None	None	com.TapMediaPublishing.SleepNowHD	4+	JPY	Do you find it difficult sleeping at night? Why not give hypnotherapy a try? \\Introducing the revolutionary new "Pocket Hypnotherapy" range from TapMedia. We have worked with some of the world's leading professionals in the hypnotherapy and personal development field to deliver a portable and cutting-edge product to help you achieve your goals. Instant hypnotherapy. Anywhere you are. \\Each trac…	[]	228661920	¥100	[u'6013', u'6020']	[u'\u30d8\u30eb\u30b9\u30b1\u30a2\uff0f\u30d5\u30a3\u30c3\u30c8\u30cd\u30b9', u'\u30e1\u30c7\u30a3\u30ab\u30eb']	[u'http://a1.mzstatic.com/jp/r30/Purple/v4/b5/73/df/b573df63-a5cc-25dd-3d05-5e8c5550c558/screen480x480.jpeg', u'http://a2.mzstatic.com/jp/r30/Purple/v4/b5/75/f1/b575f155-7272-4e48-74f7-e1851004c44a/screen480x480.jpeg', u'http://a5.mzstatic.com/jp/r30/Purple/v4/ba/b7/e3/bab7e3fb-0183-3dea-1bfe-6daded36942f/screen480x480.jpeg', u'http://a5.mzstatic.com/jp/r30/Purple/v4/b0/55/6c/b0556c8b-0daf-7474-1…	False	software	[u'EN']	100.0	6013	Health & Fitness	2011-03-24T02:04:48Z	None	[]	Tommy Connolly	http://www.tapmedia.co.uk	[u'iPadThirdGen', u'iPadThirdGen4G', u'iPadWifi', u'iPadMini4G', u'iPadFourthGen4G', u'iPadFourthGen', u'iPadMini', u'iPad3G', u'iPad2Wifi', u'iPad23G']	Sleep Now HD	4+	Sleep Now HD	https://itunes.apple.com/jp/app/sleep-now-hd/id415130435?mt=8&uo=4	0	0	1.0	software
854115213	854115216	Ronald Barr	https://itunes.apple.com/jp/artist/ronald-barr/id854115216?uo=4	http://a783.phobos.apple.com/us/r30/Purple/v4/d3/2d/fe/d32dfe22-fc4b-a2b5-d3cf-629383c4b4b7/mzl.loasaoek.png	http://a783.phobos.apple.com/us/r30/Purple/v4/d3/2d/fe/d32dfe22-fc4b-a2b5-d3cf-629383c4b4b7/mzl.loasaoek.png	http://a676.phobos.apple.com/us/r30/Purple/v4/b0/3f/e3/b03fe37e-092f-2116-fb98-dd94af25180f/AppIcon60x60_2x.png	None	None	com.LifeCorrelations.HappyNow	12+	JPY	Insights into your happiness, two taps at a time.\\Happy Now helps you identify which elements of your life are contributing to your happiness. Every day you’ll get affirmations and suggestions about which parts of your life are helping you. \\Happy Now is very simple to use. It uses sophisticated algorithms behind the scenes to correlate your mood, health, energy and spirit with the things that …	[]	28238326	無料	[u'6013', u'6012']	[u'\u30d8\u30eb\u30b9\u30b1\u30a2\uff0f\u30d5\u30a3\u30c3\u30c8\u30cd\u30b9', u'\u30e9\u30a4\u30d5\u30b9\u30bf\u30a4\u30eb']	[]	False	software	[u'EN']	0.0	6013	Health & Fitness	2014-04-11T17:40:34Z	None	[u'http://a1.mzstatic.com/jp/r30/Purple6/v4/31/0a/b6/310ab61f-75c3-4a17-1f0d-450e50a738d8/screen1136x1136.jpeg', u'http://a1.mzstatic.com/jp/r30/Purple/v4/7d/e7/c7/7de7c73f-22f2-1579-02c5-8337c12735f7/screen1136x1136.jpeg', u'http://a2.mzstatic.com/jp/r30/Purple2/v4/a6/46/51/a64651d9-cdbc-ff1e-623c-6cf68cffad56/screen1136x1136.jpeg', u'http://a1.mzstatic.com/jp/r30/Purple6/v4/e7/91/c6/e791c66e-26…	Ronald Barr	http://www.lifecorrelations.com	[u'iPhone5c', u'iPhone5s', u'iPadThirdGen4G', u'iPadFourthGen4G', u'iPodTouchFifthGen', u'iPadMini', u'iPadThirdGen', u'iPhone5', u'iPhone4', u'iPadMini4G', u'iPad2Wifi', u'iPadFourthGen', u'iPhone4S', u'iPad23G']	Happy Now	12+	Happy Now	https://itunes.apple.com/jp/app/happy-now/id854115213?mt=8&uo=4	0	0	1.0	software
633954343	414667078	Dogan TV Holding A.S.	https://itunes.apple.com/jp/artist/dogan-tv-holding-a.s./id414667078?uo=4	http://a263.phobos.apple.com/us/r30/Purple/v4/e9/9c/65/e99c65e6-09cf-f72f-5e88-3ec4497d0b9a/mzl.psmtdtfv.png	http://a263.phobos.apple.com/us/r30/Purple/v4/e9/9c/65/e99c65e6-09cf-f72f-5e88-3ec4497d0b9a/mzl.psmtdtfv.png	http://a1263.phobos.apple.com/us/r30/Purple/v4/df/40/62/df406208-fc45-0126-f1b1-4e6b66b634f1/57x57.png	None	None	com.doktorum.saglik	4+	JPY	Doktorum programı için hazırlanan Sağlık uygulaması.	[]	3168069	無料	[u'6013', u'6020']	[u'\u30d8\u30eb\u30b9\u30b1\u30a2\uff0f\u30d5\u30a3\u30c3\u30c8\u30cd\u30b9', u'\u30e1\u30c7\u30a3\u30ab\u30eb']	[]	False	software	[u'EN']	0.0	6013	Health & Fitness	2013-04-15T18:31:24Z	None	[u'http://a1.mzstatic.com/jp/r30/Purple2/v4/33/76/8f/33768fea-c1c2-9c7e-ab45-2de316c786bb/screen1136x1136.jpeg', u'http://a5.mzstatic.com/jp/r30/Purple/v4/d8/04/9a/d8049aa0-a5a6-f79c-2c20-f99db224e330/screen1136x1136.jpeg', u'http://a1.mzstatic.com/jp/r30/Purple/v4/de/19/66/de1966f7-ecc7-8cd6-5484-6b7097c49aa5/screen1136x1136.jpeg']	Dogan Tv Holding A.S.	None	[u'iPad23G', u'iPad3G', u'iPadWifi', u'iPadMini', u'iPadFourthGen4G', u'iPad2Wifi', u'iPodTouchourthGen', u'iPhone-3GS', u'iPhone5', u'iPadThirdGen4G', u'iPhone5c', u'iPhone4', u'iPadFourthGen', u'iPodTouchFifthGen', u'iPadMini4G', u'iPhone5s', u'iPodTouchThirdGen', u'iPadThirdGen', u'iPhone4S']	Doktorum Sağlık	4+	Doktorum Sağlık	https://itunes.apple.com/jp/app/doktorum-sagl-k/id633954343?mt=8&uo=4	0	0	1.0	software
912356583	710761359	Stuart Grey	https://itunes.apple.com/jp/artist/stuart-grey/id710761359?uo=4	http://a1571.phobos.apple.com/us/r30/Purple1/v4/72/a6/1c/72a61c76-3f02-a432-82e3-5cbadbe54036/mzl.mbtptmrb.png	http://a1571.phobos.apple.com/us/r30/Purple1/v4/72/a6/1c/72a61c76-3f02-a432-82e3-5cbadbe54036/mzl.mbtptmrb.png	http://a1711.phobos.apple.com/us/r30/Purple5/v4/72/95/1b/72951b04-bd4f-4bef-8201-46cd558a8f10/AppIcon57x57.png	None	None	com.stugrey.nationalcycleroutesde	4+	JPY	Offline National Cycle Routes Germany lets you view all of the national cycle network paths in the Germany, even when you have no signal!\\All of the maps are built in to the app and don't require any data connection.\\The app includes maps of all of the numbered national cycle routes as well as street maps for all of the towns, cities and villages that the routes pass through so you'll never be …	[u'iosUniversal']	366356770	¥200	[u'6013', u'6003']	[u'\u30d8\u30eb\u30b9\u30b1\u30a2\uff0f\u30d5\u30a3\u30c3\u30c8\u30cd\u30b9', u'\u65c5\u884c']	[u'http://a4.mzstatic.com/jp/r30/Purple5/v4/31/43/ad/3143ad61-04c2-00a3-7335-214492478e49/screen480x480.jpeg', u'http://a5.mzstatic.com/jp/r30/Purple1/v4/24/67/61/2467611c-fe6d-a949-09c6-d0230195535e/screen480x480.jpeg', u'http://a5.mzstatic.com/jp/r30/Purple1/v4/9b/3f/d4/9b3fd4e9-ae8b-3f62-2700-f012359e670e/screen480x480.jpeg', u'http://a5.mzstatic.com/jp/r30/Purple1/v4/40/1e/6c/401e6cbf-db8d-1f…	False	software	[u'EN']	200.0	6013	Health & Fitness	2014-09-04T00:27:04Z	None	[u'http://a1.mzstatic.com/jp/r30/Purple5/v4/59/78/c3/5978c36f-ba11-2d1a-0445-b305b62fd0a0/screen1136x1136.jpeg', u'http://a1.mzstatic.com/jp/r30/Purple4/v4/75/33/f2/7533f2b2-4b1f-9eb0-d859-c66aae4ae862/screen1136x1136.jpeg', u'http://a2.mzstatic.com/jp/r30/Purple5/v4/51/86/a9/5186a9fc-d43b-0d19-9f95-639b2d95d0e1/screen1136x1136.jpeg', u'http://a2.mzstatic.com/jp/r30/Purple5/v4/9d/8c/1c/9d8c1c7c-f…	Stuart Grey	None	[u'iPhone5c', u'iPodTouchourthGen', u'iPadFourthGen4G', u'iPhone5s', u'iPhone4', u'iPadFourthGen', u'iPad2Wifi', u'iPhone-3GS', u'iPadThirdGen4G', u'iPadMini4G', u'iPadMini', u'iPhone5', u'iPodTouchFifthGen', u'iPadThirdGen', u'iPhone4S', u'iPad23G']	Offline Cycle Routes Germany - National Maps of the German Cycling Path Network for Bike Rides all across Germany	4+	Offline Cycle Routes Germany - National Maps of the German Cycling Path Network for Bike Rides all across Germany	https://itunes.apple.com/jp/app/offline-cycle-routes-germany/id912356583?mt=8&uo=4	0	0	1.0	software
687455553	472317932	Petrol Designs, LLC.	https://itunes.apple.com/jp/artist/petrol-designs-llc./id472317932?uo=4	http://a1556.phobos.apple.com/us/r30/Purple5/v4/34/d2/8e/34d28eb9-74b0-c123-01a2-dca68009c5cb/mzl.ytrzizci.png	http://a1556.phobos.apple.com/us/r30/Purple5/v4/34/d2/8e/34d28eb9-74b0-c123-01a2-dca68009c5cb/mzl.ytrzizci.png	http://a1035.phobos.apple.com/us/r30/Purple3/v4/bc/6e/27/bc6e27e2-ece0-cea1-3b23-9daa2ce596c8/Icon.png	None	None	com.fitnessmobileapps.zoogayoga	4+	JPY	Download the Zooga Yoga App today to plan and schedule your classes and appointments! From this iPhone App you can view class schedules, sign-up for classes, book appointments, view ongoing promotions, as well as view the studio’s location and contact information. You can also click through to our Facebook and Twitter pages! Optimize your time and maximize the convenience of signing up for classe…	[u'iosUniversal']	12674521	無料	[u'6013']	[u'\u30d8\u30eb\u30b9\u30b1\u30a2\uff0f\u30d5\u30a3\u30c3\u30c8\u30cd\u30b9']	[u'http://a1.mzstatic.com/jp/r30/Purple6/v4/57/bb/53/57bb53a4-466d-1304-cbb7-8ea2a2f45b8f/screen480x480.jpeg', u'http://a5.mzstatic.com/jp/r30/Purple4/v4/ca/5e/67/ca5e67dc-5b42-bb6e-7476-92027e9af705/screen480x480.jpeg', u'http://a1.mzstatic.com/jp/r30/Purple6/v4/cc/eb/51/cceb5189-4190-ba6e-d6ea-bcce1ec6ebe5/screen480x480.jpeg', u'http://a3.mzstatic.com/jp/r30/Purple6/v4/3e/79/1c/3e791c71-0daa-ce…	False	software	[u'EN', u'FR', u'DE', u'RU', u'ZH', u'ES', u'ZH']	0.0	6013	Health & Fitness	2013-08-13T18:58:55Z	iOS 8 compatibility fixes	[u'http://a3.mzstatic.com/jp/r30/Purple6/v4/01/4f/8f/014f8fd4-821a-0cc2-f5c5-cd6c5dc43088/screen1136x1136.jpeg', u'http://a4.mzstatic.com/jp/r30/Purple/v4/cc/58/0b/cc580ba9-47f9-b4b2-7f9c-294625fbd732/screen1136x1136.jpeg', u'http://a2.mzstatic.com/jp/r30/Purple/v4/95/19/15/951915f6-4b10-ec36-446a-0801d242e104/screen1136x1136.jpeg', u'http://a2.mzstatic.com/jp/r30/Purple/v4/e4/e6/30/e4e63063-7513…	Petrol Designs, LLC	None	[u'iPhone5c', u'iPadThirdGen', u'iPadThirdGen4G', u'iPadMini4G', u'iPhone4S', u'iPodTouchourthGen', u'iPhone5s', u'iPadMini', u'iPadFourthGen4G', u'iPhone4', u'iPad2Wifi', u'iPhone5', u'iPadFourthGen', u'iPad23G', u'iPodTouchFifthGen', u'iPhone-3GS']	Zooga Yoga	4+	Zooga Yoga	https://itunes.apple.com/jp/app/zooga-yoga/id687455553?mt=8&uo=4	0	0	2.0.0	software
466449521	466449524	Essilor of America, Inc	https://itunes.apple.com/jp/artist/essilor-of-america-inc/id466449524?uo=4	http://a297.phobos.apple.com/us/r30/Purple/0c/6b/a2/mzl.ozhkertr.png	http://a297.phobos.apple.com/us/r30/Purple/0c/6b/a2/mzl.ozhkertr.png	http://a1443.phobos.apple.com/us/r30/Purple/ee/1b/e8/mzi.fhcngvcq.png	None	None	com.essilorofamerica.groundview	4+	JPY	The Ground View App™ is a fun virtual experience and demonstration of the DEFINITY® lenses' exclusive Ground View Advantage™.\ \The DEFINITY® Ground View Advantage™ lets you see the ground like no other progressive lens. Try the Ground View App™ to see for yourself.	[]	3037677	無料	[u'6013', u'6016']	[u'\u30d8\u30eb\u30b9\u30b1\u30a2\uff0f\u30d5\u30a3\u30c3\u30c8\u30cd\u30b9', u'\u30a8\u30f3\u30bf\u30fc\u30c6\u30a4\u30f3\u30e1\u30f3\u30c8']	[]	False	software	[u'EN']	0.0	6013	Health & Fitness	2011-10-04T18:53:51Z	None	[u'http://a4.mzstatic.com/jp/r30/Purple/v4/9e/83/fd/9e83fdaf-192c-2f1b-1907-66c0afa37ddf/screen320x480.jpeg', u'http://a4.mzstatic.com/jp/r30/Purple/v4/82/89/bb/8289bbc7-8d65-0ed7-8d0a-fdc6b317cf10/screen320x480.jpeg', u'http://a1.mzstatic.com/jp/r30/Purple/v4/4e/40/3c/4e403c0b-cb23-7cda-fffc-51a6bd439d57/screen320x480.jpeg']	ESSILOR of AMERICA	None	[u'iPhone-3GS', u'iPad2Wifi', u'iPadThirdGen4G', u'iPad3G', u'iPadFourthGen4G', u'iPadWifi', u'iPad23G', u'iPodTouchourthGen', u'iPadFourthGen', u'iPadMini', u'iPhone5s', u'iPod-touch-with-mic', u'iPadMini4G', u'iPhone4', u'iPhone-3G', u'iPhone5c', u'iPodTouchFifthGen', u'iPhone5', u'iPhone4S', u'iPadThirdGen', u'iPodTouchThirdGen']	Ground View App	4+	Ground View App	https://itunes.apple.com/jp/app/ground-view-app/id466449521?mt=8&uo=4	0	0	1.0	software
827418107	795761893	feng liang	https://itunes.apple.com/jp/artist/feng-liang/id795761893?uo=4	http://a1939.phobos.apple.com/us/r30/Purple/v4/f1/c4/9e/f1c49e7f-fcd3-8cc1-30f7-37638ba09595/mzl.recdrmam.png	http://a1939.phobos.apple.com/us/r30/Purple/v4/f1/c4/9e/f1c49e7f-fcd3-8cc1-30f7-37638ba09595/mzl.recdrmam.png	http://a1936.phobos.apple.com/us/r30/Purple/v4/da/4d/96/da4d9615-4568-3ae2-ef0b-7797a1fab4bb/Icon.png	None	None	com.feng.bbAlarmEnglish	4+	JPY	October 14, 2013 I accompanied my wife to the hospital going to do a pregnancy test , only to have the baby early in my wife belly camp , and I am excited to announce to the world , I can not wait to be a father , but baby with his various acts told me: " Daddy , low-key ," first possible ectopic pregnancy , progesterone is low then · · · · · · , carefully survived the dangerous period of three m…	[]	75696964	¥100	[u'6013', u'6017']	[u'\u30d8\u30eb\u30b9\u30b1\u30a2\uff0f\u30d5\u30a3\u30c3\u30c8\u30cd\u30b9', u'\u6559\u80b2']	[]	False	software	[u'EN']	100.0	6013	Health & Fitness	2014-03-13T00:01:31Z	None	[u'http://a1.mzstatic.com/jp/r30/Purple6/v4/e7/d1/ea/e7d1ea85-c287-e353-51b4-107457f30bd2/screen1136x1136.jpeg', u'http://a5.mzstatic.com/jp/r30/Purple6/v4/17/b2/91/17b2914b-ddfd-cc8b-d6c8-1f44dc0a9def/screen1136x1136.jpeg', u'http://a2.mzstatic.com/jp/r30/Purple/v4/ef/ae/95/efae95b6-a2fe-64dd-2169-dab65c4f5a88/screen1136x1136.jpeg', u'http://a1.mzstatic.com/jp/r30/Purple/v4/ed/fc/94/edfc9437-e02…	feng liang	None	[u'iPodTouchourthGen', u'iPad23G', u'iPhone4', u'iPhone5s', u'iPadThirdGen4G', u'iPadFourthGen4G', u'iPadMini4G', u'iPhone-3GS', u'iPhone5c', u'iPadFourthGen', u'iPad2Wifi', u'iPhone5', u'iPhone4S', u'iPodTouchFifthGen', u'iPadThirdGen', u'iPadMini']	Fetal Education Alarm Clock	4+	Fetal Education Alarm Clock	https://itunes.apple.com/jp/app/fetal-education-alarm-clock/id827418107?mt=8&uo=4	0	0	1.0	software
599178531	348184644	Inkling Systems, Inc.	https://itunes.apple.com/jp/artist/inkling-systems-inc./id348184644?uo=4	http://a78.phobos.apple.com/us/r30/Purple4/v4/43/94/f8/4394f806-ec45-7a4f-1175-8fdd0d4a36f7/mzl.bjndthpv.png	http://a78.phobos.apple.com/us/r30/Purple4/v4/43/94/f8/4394f806-ec45-7a4f-1175-8fdd0d4a36f7/mzl.bjndthpv.png	http://a615.phobos.apple.com/us/r30/Purple4/v4/d8/e9/dd/d8e9dd65-8fdc-ace0-3360-d9a2c3350b77/Icon.png	None	None	com.inkling.fghikingglacierwaterton4e	4+	JPY	*As featured in Outside magazine*\\Ready to get off the grid in Glacier and Waterton Lakes without falling off the map? Grab Hiking Glacier and Waterton Lakes National Parks by FalconGuides® on Inkling. This guide packs 850 miles' worth of trails into one dynamic resource. Explore before you go with high-res photos and interactive maps that take you on guided tours of different hikes. Once on the…	[u'iosUniversal']	781669409	¥1,500	[u'6013', u'6003']	[u'\u30d8\u30eb\u30b9\u30b1\u30a2\uff0f\u30d5\u30a3\u30c3\u30c8\u30cd\u30b9', u'\u65c5\u884c']	[u'http://a5.mzstatic.com/jp/r30/Purple2/v4/8f/bb/5a/8fbb5a08-c483-15ca-bf18-550b84eb6fae/screen480x480.jpeg', u'http://a5.mzstatic.com/jp/r30/Purple/v4/ef/31/56/ef315678-e3a8-8cbf-4cec-e6f4dfcd5931/screen480x480.jpeg', u'http://a3.mzstatic.com/jp/r30/Purple/v4/cf/6d/86/cf6d86ee-45ac-251a-7863-552919877caa/screen480x480.jpeg', u'http://a1.mzstatic.com/jp/r30/Purple2/v4/5a/bf/8f/5abf8f1e-312b-1788…	False	software	[u'EN']	1500.0	6013	Health & Fitness	2013-03-01T02:22:29Z	* iOS 7 support \* Performance and stability fixes	[u'http://a4.mzstatic.com/jp/r30/Purple/v4/f1/6c/20/f16c20c4-0140-1bf3-b966-e77db7e7357e/screen1136x1136.jpeg', u'http://a4.mzstatic.com/jp/r30/Purple2/v4/bf/7c/65/bf7c65af-759d-5a4d-f143-d7c3e335519f/screen1136x1136.jpeg', u'http://a4.mzstatic.com/jp/r30/Purple2/v4/04/93/bf/0493bf44-2d38-1b89-4a91-b9217e6edbf2/screen1136x1136.jpeg', u'http://a5.mzstatic.com/jp/r30/Purple2/v4/2e/7b/be/2e7bbe5b-47…	Inkling Systems, Inc.	None	[u'iPhone5s', u'iPodTouchourthGen', u'iPadMini', u'iPodTouchThirdGen', u'iPadMini4G', u'iPad23G', u'iPhone4S', u'iPhone-3GS', u'iPad2Wifi', u'iPhone4', u'iPadThirdGen', u'iPodTouchFifthGen', u'iPhone5', u'iPhone5c', u'iPadFourthGen', u'iPad3G', u'iPadWifi', u'iPadThirdGen4G', u'iPadFourthGen4G']	Hiking Glacier and Waterton Lakes National Parks - Official Interactive FalconGuide by Erik Molvar	4+	Hiking Glacier and Waterton Lakes National Parks - Official Interactive FalconGuide by Erik Molvar	https://itunes.apple.com/jp/app/hiking-glacier-waterton-lakes/id599178531?mt=8&uo=4	0	0	3.5.3	software
768261701	435043411	To Be Tecnologia da Informacao Ltda	https://itunes.apple.com/jp/artist/to-be-tecnologia-da-informacao/id435043411?uo=4	http://a1424.phobos.apple.com/us/r30/Purple/v4/d3/19/f1/d319f1d2-2fe9-59d9-c564-2f19bcb7b56f/mzl.wboybysq.png	http://a1424.phobos.apple.com/us/r30/Purple/v4/d3/19/f1/d319f1d2-2fe9-59d9-c564-2f19bcb7b56f/mzl.wboybysq.png	http://a946.phobos.apple.com/us/r30/Purple6/v4/66/73/6a/66736a2d-4c55-7779-0119-2eb81f9eeb12/Icon-Large.png	None	None	br.com.tobe.rejuveneIPL	17+	JPY	IPL Rejuvene\\Equipamento de Luz Intensa Pulsada, para epilação, manchas, rejuvenescimento e telangiectasias*. Possui 3 manípulos*, ambos refrigerados, chegando à -4ºC. Interface amigável, fácil de manusear e aplicar. Possui registro na Agência Nacional de Vigilância Sanitária (ANVISA) e no INMETRO.\\* manípulo opcional	[]	14876305	無料	[u'6013', u'6020']	[u'\u30d8\u30eb\u30b9\u30b1\u30a2\uff0f\u30d5\u30a3\u30c3\u30c8\u30cd\u30b9', u'\u30e1\u30c7\u30a3\u30ab\u30eb']	[u'http://a5.mzstatic.com/jp/r30/Purple6/v4/1f/48/ca/1f48ca04-b61d-c0dc-99af-99204b5e5685/screen480x480.jpeg', u'http://a4.mzstatic.com/jp/r30/Purple/v4/3a/72/c5/3a72c5b9-7745-c12f-d58e-c4136cc63277/screen480x480.jpeg', u'http://a3.mzstatic.com/jp/r30/Purple4/v4/ad/ac/7e/adac7e74-42f4-635d-3857-acef76b625f5/screen480x480.jpeg', u'http://a4.mzstatic.com/jp/r30/Purple/v4/ad/b0/04/adb00424-05f2-7c8b…	False	software	[u'EN', u'KO', u'PT', u'ZH', u'ZH']	0.0	6013	Health & Fitness	2014-01-07T18:07:24Z	Bug fix	[]	To Be Tecnologia da Informacao Ltda	None	[u'iPad2Wifi', u'iPadThirdGen4G', u'iPad3G', u'iPadFourthGen4G', u'iPadMini', u'iPadFourthGen', u'iPadWifi', u'iPadThirdGen', u'iPadMini4G', u'iPad23G']	Rejuvene IPL	17+	Rejuvene IPL	https://itunes.apple.com/jp/app/rejuvene-ipl/id768261701?mt=8&uo=4	0	0	1.1	software
446733420	446733423	Gadget Access Pty Ltd	https://itunes.apple.com/jp/artist/gadget-access-pty-ltd/id446733423?uo=4	http://a979.phobos.apple.com/us/r30/Purple/v4/da/d5/00/dad500a0-c50a-35bd-f31f-a488aec75933/mzl.emcxngik.png	http://a979.phobos.apple.com/us/r30/Purple/v4/da/d5/00/dad500a0-c50a-35bd-f31f-a488aec75933/mzl.emcxngik.png	http://a1115.phobos.apple.com/us/r30/Purple/v4/0e/c9/67/0ec96797-bb7b-9987-297f-099196215944/Icon.png	None	None	com.gadget.careforms	4+	JPY	Aged Care Funding Instrument data collection system.	[]	634678	無料	[u'6013', u'6020']	[u'\u30d8\u30eb\u30b9\u30b1\u30a2\uff0f\u30d5\u30a3\u30c3\u30c8\u30cd\u30b9', u'\u30e1\u30c7\u30a3\u30ab\u30eb']	[u'http://a5.mzstatic.com/jp/r30/Purple/v4/40/fa/e1/40fae150-146b-860e-48de-c5b3c351d009/screen480x480.jpeg', u'http://a1.mzstatic.com/jp/r30/Purple/v4/28/a8/f2/28a8f20b-0918-52e2-357c-01e83c895801/screen480x480.jpeg', u'http://a5.mzstatic.com/jp/r30/Purple/v4/31/76/d5/3176d5ef-c8ca-2a37-e069-4acf0bc07673/screen480x480.jpeg', u'http://a2.mzstatic.com/jp/r30/Purple/v4/a3/9f/2d/a39f2df4-452d-a189-1…	False	software	[u'EN']	0.0	6013	Health & Fitness	2011-07-01T21:57:30Z	* Leap year bug resolved.\* Night shift observation bug fixed.\* Added new option of "Night duty chart AM observations in previous day" on settings page.	[]	Gadget Access Pty Ltd	http://	[u'iPadFourthGen', u'iPadThirdGen4G', u'iPadFourthGen4G', u'iPadMini', u'iPadWifi', u'iPad2Wifi', u'iPad23G', u'iPad3G', u'iPadThirdGen', u'iPadMini4G']	CareForms Lite	4+	CareForms Lite	https://itunes.apple.com/jp/app/careforms-lite/id446733420?mt=8&uo=4	0	0	v 1.16	software
608869897	599950628	Tania Moise	https://itunes.apple.com/jp/artist/tania-moise/id599950628?uo=4	http://a1012.phobos.apple.com/us/r30/Purple/v4/d3/b3/b2/d3b3b2fd-5ad8-00c5-9cea-85afe0aaa68b/mzl.tqyqllda.png	http://a1012.phobos.apple.com/us/r30/Purple/v4/d3/b3/b2/d3b3b2fd-5ad8-00c5-9cea-85afe0aaa68b/mzl.tqyqllda.png	http://a1505.phobos.apple.com/us/r30/Purple4/v4/d2/09/51/d209515b-f7d8-5d71-6782-8d977bf3ee0c/Icon.png	None	None	com.pairroxz.tennisreminder	4+	JPY	すべてのテニス選手のために大きい。 \\すべてのあなたの上のセットリマインダーをスケジュールすることができます： \\テニスレッスン（S） \セッションを打つ（S） \大会/トーナメント \ジムワークアウト \\機能は次のとおりです。 \\セッション（S）、大会/トーナメント、ジムワークアウトを打つ、テニスレッスン（S）用（時刻、曜日、日付、説明）でアラームを作成します。 \\またのためのその他のリマインダーリストも含まれています： \\記念日、予定、誕生日、祝日、スペシャルイベント。	[u'iosUniversal']	2998106	無料	[u'6013', u'6004']	[u'\u30d8\u30eb\u30b9\u30b1\u30a2\uff0f\u30d5\u30a3\u30c3\u30c8\u30cd\u30b9', u'\u30b9\u30dd\u30fc\u30c4']	[u'http://a3.mzstatic.com/jp/r30/Purple/v4/fd/16/eb/fd16ebcb-24f4-6895-cfd4-026f0b2689d3/screen480x480.jpeg', u'http://a2.mzstatic.com/jp/r30/Purple/v4/ca/30/d0/ca30d094-3546-3583-d690-496015bb3f1c/screen480x480.jpeg', u'http://a1.mzstatic.com/jp/r30/Purple4/v4/70/4e/88/704e8852-c6b9-0ee2-9237-11d2ebcf6541/screen480x480.jpeg', u'http://a5.mzstatic.com/jp/r30/Purple2/v4/03/3c/b9/033cb988-fbf8-2ee2…	False	software	[u'EN']	0.0	6013	Health & Fitness	2013-03-04T20:26:52Z	Performance.	[u'http://a1.mzstatic.com/jp/r30/Purple4/v4/ef/36/c7/ef36c725-442b-4fd3-46ec-b56756131e90/screen1136x1136.jpeg', u'http://a2.mzstatic.com/jp/r30/Purple/v4/e7/ed/06/e7ed0609-2e24-20a7-be45-95c921c17232/screen1136x1136.jpeg', u'http://a2.mzstatic.com/jp/r30/Purple4/v4/85/88/00/85880081-987b-942d-ec57-85ca4a718618/screen1136x1136.jpeg', u'http://a2.mzstatic.com/jp/r30/Purple/v4/f4/eb/62/f4eb623d-d4d…	Tania Moise	http://www.youtube.com/watch?v=ADQTBHhN9Yo	[u'iPad3G', u'iPadMini', u'iPad2Wifi', u'iPhone-3GS', u'iPadThirdGen', u'iPhone4', u'iPodTouchourthGen', u'iPodTouchThirdGen', u'iPadFourthGen4G', u'iPhone5c', u'iPadFourthGen', u'iPodTouchFifthGen', u'iPhone4S', u'iPadThirdGen4G', u'iPhone5', u'iPadWifi', u'iPadMini4G', u'iPhone5s', u'iPad23G']	テニスリマインダーアプリ - 時刻表活動スケジュールリマインダー、スポーツ	4+	テニスリマインダーアプリ - 時刻表活動スケジュールリマインダー、スポーツ	https://itunes.apple.com/jp/app/tenisurimaindaapuri-shi-ke/id608869897?mt=8&uo=4	0	0	1.2	software
419599088	419599091	Trevelyan technologies	https://itunes.apple.com/jp/artist/trevelyan-technologies/id419599091?uo=4	http://a1384.phobos.apple.com/us/r30/Purple/c3/85/45/mzi.drisypvh.png	http://a1384.phobos.apple.com/us/r30/Purple/c3/85/45/mzi.drisypvh.png	http://a568.phobos.apple.com/us/r30/Purple/82/1d/b1/mzi.ngqjqnko.png	None	None	com.andrew.wettest	4+	JPY	It is important that every runner finds the best shoe for them to give them the maximum support they require. If you’re a casual jogger or a full time athlete fitting the correct shoe can reduce the risk of injury and a lot of other problems that could occur if the wrong shoe is put to use. It’s also proven that wearing the right shoes can enhance and give you better performances. So download the…	[]	754058	無料	[u'6013', u'6004']	[u'\u30d8\u30eb\u30b9\u30b1\u30a2\uff0f\u30d5\u30a3\u30c3\u30c8\u30cd\u30b9', u'\u30b9\u30dd\u30fc\u30c4']	[]	False	software	[u'EN']	0.0	6013	Health & Fitness	2011-02-18T11:27:06Z	None	[u'http://a4.mzstatic.com/jp/r30/Purple/v4/e6/3f/ef/e63fefe3-c9b2-04a5-c1cd-610af6c83e05/screen320x480.jpeg', u'http://a3.mzstatic.com/jp/r30/Purple/v4/56/70/4f/56704fd7-fd0d-2eb9-9538-8ab48f572694/screen320x480.jpeg', u'http://a4.mzstatic.com/jp/r30/Purple/v4/92/05/c8/9205c8a6-1b82-007f-e283-f65114ec3488/screen320x480.jpeg']	Andrew Cuttler	None	[u'iPad3G', u'iPad2Wifi', u'iPadFourthGen4G', u'iPadThirdGen', u'iPhone-3GS', u'iPhone5', u'iPodTouchFifthGen', u'iPhone4', u'iPadMini4G', u'iPod-touch-with-mic', u'iPad23G', u'iPadMini', u'iPadWifi', u'iPodTouchourthGen', u'iPhone5s', u'iPhone5c', u'iPadThirdGen4G', u'iPodTouchThirdGen', u'iPadFourthGen', u'iPhone-3G', u'iPhone4S']	Wet Test	4+	Wet Test	https://itunes.apple.com/jp/app/wet-test/id419599088?mt=8&uo=4	0	0	1.0	software
547267378	547267381	Nutrition & Santé Italia S.p.A.	https://itunes.apple.com/jp/artist/nutrition-sante-italia-s.p.a./id547267381?uo=4	http://a431.phobos.apple.com/us/r30/Purple2/v4/ac/0e/d9/ac0ed93f-9acd-1cdf-53c5-f0e09118989a/mzl.qeiufjhd.png	http://a431.phobos.apple.com/us/r30/Purple2/v4/ac/0e/d9/ac0ed93f-9acd-1cdf-53c5-f0e09118989a/mzl.qeiufjhd.png	http://a9.phobos.apple.com/us/r30/Purple4/v4/95/16/92/9516923e-927f-08d9-f02f-3d6592a43d2b/icon-57.png	None	None	com.pesoformapat.pesoformapat	4+	JPY	L'applicazione che ti aiuta a tenere sotto controllo il tuo peso. \Ti consente di: \\-Calcolare il tuo Indice di Massa Corporea (IMC) e il tuo fabbisogno calorico. \-Compilare il tuo Diario alimentare per contare le calorie introdotte con gli alimenti assunti in ogni momento della giornata e le calorie bruciate grazie all’attività fisica. \-Monitorare il tuo peso grazie ad un grafico giornaliero.…	[u'iosUniversal']	6522836	無料	[u'6013']	[u'\u30d8\u30eb\u30b9\u30b1\u30a2\uff0f\u30d5\u30a3\u30c3\u30c8\u30cd\u30b9']	[u'http://a3.mzstatic.com/jp/r30/Purple/v4/e5/69/ec/e569ecf7-ace1-f7e2-7d90-de581fde1595/screen480x480.jpeg', u'http://a2.mzstatic.com/jp/r30/Purple2/v4/ad/cc/e3/adcce307-8659-543d-9a3a-9256b16a6169/screen480x480.jpeg', u'http://a2.mzstatic.com/jp/r30/Purple/v4/cf/ce/c8/cfcec864-bd7f-afaf-8721-c23795ca1c0e/screen480x480.jpeg', u'http://a3.mzstatic.com/jp/r30/Purple2/v4/03/7b/09/037b092b-0bbb-09af…	False	software	[u'EN', u'DE', u'SE', u'ES']	0.0	6013	Health & Fitness	2012-08-07T06:57:14Z	Nuova interfaccia e nuove funzioni aggiunte, tra cui la possibilità di sincronizzare il proprio diario online sul sito pesoforma.com \\Prima di procedere con l'installazione è necessario rimuovere la versione 1.0 (se precedentemente installata sul dispositivo).	[u'http://a1.mzstatic.com/jp/r30/Purple/v4/f8/ef/9b/f8ef9bf6-d148-01ed-64dd-0a141295fb0d/screen1136x1136.jpeg', u'http://a5.mzstatic.com/jp/r30/Purple2/v4/8b/8e/52/8b8e5292-cc4c-58b3-8d0a-2bfb3c49222b/screen1136x1136.jpeg', u'http://a3.mzstatic.com/jp/r30/Purple2/v4/18/9c/6d/189c6d2b-7b30-100a-cb3a-07c3603b7abf/screen1136x1136.jpeg', u'http://a3.mzstatic.com/jp/r30/Purple2/v4/5e/c3/63/5ec363d9-8e…	Patrizia Masserani	None	[u'iPadWifi', u'iPodTouchThirdGen', u'iPhone5s', u'iPad3G', u'iPhone5c', u'iPadThirdGen', u'iPhone4', u'iPhone4S', u'iPadThirdGen4G', u'iPodTouchFifthGen', u'iPad2Wifi', u'iPadMini', u'iPadMini4G', u'iPadFourthGen4G', u'iPad23G', u'iPadFourthGen', u'iPhone-3GS', u'iPhone5', u'iPodTouchourthGen']	Perdi peso e resti in forma	4+	Perdi peso e resti in forma	https://itunes.apple.com/jp/app/perdi-peso-e-resti-in-forma/id547267378?mt=8&uo=4	0	0	2.0	software
393892082	312268725	Pepijn van Rijen	https://itunes.apple.com/jp/artist/pepijn-van-rijen/id312268725?uo=4	http://a499.phobos.apple.com/us/r30/Purple4/v4/c9/5f/d3/c95fd305-50f1-f134-b281-424e3cb09d87/mzl.vqpdhkbz.png	http://a499.phobos.apple.com/us/r30/Purple4/v4/c9/5f/d3/c95fd305-50f1-f134-b281-424e3cb09d87/mzl.vqpdhkbz.png	http://a1456.phobos.apple.com/us/r30/Purple4/v4/c6/69/2d/c6692d38-f041-f01e-2fe3-6ca60f410898/app_icon.png	None	None	healthfitness	4+	JPY	This iPhone App is created to make your abs look nicer. Do you have a problem seeing your belly button, like some people have? Don't worry; take your time to look after your body, with half an hour of action daily. If you have some fat or a lot of it, you'll need to exercise more minutes. Do you want a nice six-pack? Do the exercises in this application twice a week.\\There is no guarantee you’ll…	[]	15350451	¥100	[u'6013', u'6004']	[u'\u30d8\u30eb\u30b9\u30b1\u30a2\uff0f\u30d5\u30a3\u30c3\u30c8\u30cd\u30b9', u'\u30b9\u30dd\u30fc\u30c4']	[]	False	software	[u'EN']	100.0	6013	Health & Fitness	2010-10-07T18:42:59Z	- iPhone 5(s) optimized\- Swipe between the exercises	[u'http://a2.mzstatic.com/jp/r30/Purple4/v4/b0/dd/51/b0dd51ea-4feb-6bb4-6484-8dc3bc898d49/screen1136x1136.jpeg', u'http://a1.mzstatic.com/jp/r30/Purple/v4/6f/0c/25/6f0c25e9-5141-31df-7b77-e133e5bccb7c/screen1136x1136.jpeg', u'http://a5.mzstatic.com/jp/r30/Purple6/v4/da/66/78/da6678d2-3c6c-abd7-fbed-240f0bec0c5c/screen1136x1136.jpeg', u'http://a1.mzstatic.com/jp/r30/Purple/v4/24/d8/54/24d85460-04d…	Pepijn van Rijen	http://www.healthandfitness.nl	[u'iPadThirdGen', u'iPadMini4G', u'iPhone4', u'iPadFourthGen4G', u'iPhone-3GS', u'iPadMini', u'iPadThirdGen4G', u'iPhone5s', u'iPhone5c', u'iPad23G', u'iPadFourthGen', u'iPodTouchFifthGen', u'iPodTouchourthGen', u'iPhone4S', u'iPhone5', u'iPad2Wifi']	Its all Fitness	4+	Its all Fitness	https://itunes.apple.com/jp/app/its-all-fitness/id393892082?mt=8&uo=4	0	0	3.0	software
706032896	472317932	Petrol Designs, LLC.	https://itunes.apple.com/jp/artist/petrol-designs-llc./id472317932?uo=4	http://a1555.phobos.apple.com/us/r30/Purple5/v4/41/35/b8/4135b87b-5a57-7b06-2aa7-a44d77e0efd9/mzl.mlhgxill.png	http://a1555.phobos.apple.com/us/r30/Purple5/v4/41/35/b8/4135b87b-5a57-7b06-2aa7-a44d77e0efd9/mzl.mlhgxill.png	http://a744.phobos.apple.com/us/r30/Purple3/v4/6a/8a/35/6a8a35a2-432f-d110-c509-a1dbcf012433/Icon.png	None	None	com.fitnessmobileapps.tonefitness	4+	JPY	Download the Tone Fitness App today to plan and schedule your classes! From this iPhone App you can view class schedules, sign-up for classes, view ongoing promotions, as well as view the studio’s location and contact information. You can also click through to our Facebook and Twitter pages! Optimize your time and maximize the convenience of signing up for classes from your iPhone! Download this …	[u'iosUniversal']	15255683	無料	[u'6013']	[u'\u30d8\u30eb\u30b9\u30b1\u30a2\uff0f\u30d5\u30a3\u30c3\u30c8\u30cd\u30b9']	[u'http://a4.mzstatic.com/jp/r30/Purple6/v4/91/ab/12/91ab1271-713a-9a02-f063-8fd69c625c1e/screen480x480.jpeg', u'http://a2.mzstatic.com/jp/r30/Purple4/v4/8b/92/c4/8b92c498-1312-3887-2924-177a56cd54b0/screen480x480.jpeg', u'http://a5.mzstatic.com/jp/r30/Purple4/v4/50/86/47/508647df-50b2-cc56-f2da-9358614034ff/screen480x480.jpeg', u'http://a2.mzstatic.com/jp/r30/Purple6/v4/4a/b9/54/4ab9544d-c0db-a3…	False	software	[u'EN', u'FR', u'DE', u'RU', u'ZH', u'ES', u'ZH']	0.0	6013	Health & Fitness	2013-09-16T21:31:09Z	UI fixes	[u'http://a5.mzstatic.com/jp/r30/Purple/v4/ec/0d/20/ec0d202c-942e-f166-d9f4-ee4253e365fb/screen1136x1136.jpeg', u'http://a4.mzstatic.com/jp/r30/Purple4/v4/89/80/ec/8980ec52-d072-3ecb-4434-fe808627d62f/screen1136x1136.jpeg', u'http://a4.mzstatic.com/jp/r30/Purple4/v4/51/2b/66/512b6660-6f1b-c9e9-8eff-0f60db8322af/screen1136x1136.jpeg', u'http://a3.mzstatic.com/jp/r30/Purple/v4/93/b1/5d/93b15d88-2c3…	Petrol Designs, LLC	None	[u'iPadThirdGen', u'iPhone5', u'iPadMini', u'iPad23G', u'iPadFourthGen', u'iPodTouchFifthGen', u'iPodTouchourthGen', u'iPadFourthGen4G', u'iPhone4S', u'iPhone5s', u'iPhone-3GS', u'iPhone4', u'iPhone5c', u'iPadThirdGen4G', u'iPad2Wifi', u'iPadMini4G']	Tone Mobile	4+	Tone Mobile	https://itunes.apple.com/jp/app/tone-mobile/id706032896?mt=8&uo=4	0	0	2.0.0	software
771231026	641360774	NASZTECH	https://itunes.apple.com/jp/artist/nasztech/id641360774?uo=4	http://a1350.phobos.apple.com/us/r30/Purple/v4/c4/8a/94/c48a947a-389f-e86f-16c7-4f39a0373bdc/mzl.hiuklepq.jpg	http://a1350.phobos.apple.com/us/r30/Purple/v4/c4/8a/94/c48a947a-389f-e86f-16c7-4f39a0373bdc/mzl.hiuklepq.jpg	http://a1964.phobos.apple.com/us/r30/Purple4/v4/af/18/75/af18756f-9fa3-59dd-e22b-eb56bd558096/57.png	None	None	321Full	4+	JPY	Train like the Stars! In demand A-list trainer launches on-demand fitness App.\\Global fitness expert and celebrity trainer Ramona Braganza brings her signature 3-2-1 Training Method to your mobile device. At your fingertips, with minimal equipment, wherever you are, the 3 Cardio, 2 Circuits of Strength training and 1 Core segment achieve a full body workout in 20, 30, 45, or 60 minutes.\\Her 321…	[]	1130153242	¥800	[u'6013', u'6004']	[u'\u30d8\u30eb\u30b9\u30b1\u30a2\uff0f\u30d5\u30a3\u30c3\u30c8\u30cd\u30b9', u'\u30b9\u30dd\u30fc\u30c4']	[]	False	software	[u'EN']	800.0	6013	Health & Fitness	2013-12-17T15:25:05Z	-Intro screen appears first time only.\-Rest on an Off Day or keep going.\-Choose your starting fitness level or take a fitness assessment.\-Updated Fitness assessment instructions.\-Fixed issue with walk/jog treadmill video.	[u'http://a5.mzstatic.com/jp/r30/Purple4/v4/ae/73/5c/ae735ce9-5ed5-e448-a23b-709fe0f38337/screen1136x1136.jpeg', u'http://a1.mzstatic.com/jp/r30/Purple6/v4/93/2a/8c/932a8c0f-d44e-86f1-15f6-8b3d78176d4b/screen1136x1136.jpeg', u'http://a3.mzstatic.com/jp/r30/Purple4/v4/a0/54/9c/a0549c51-f261-3e8c-640d-a7922683db36/screen1136x1136.jpeg', u'http://a4.mzstatic.com/jp/r30/Purple6/v4/d8/aa/dd/d8aaddd0-9…	Nasztech Systems Inc	http://ramonabraganza.com/mobile-app/	[u'iPadMini', u'iPodTouchFifthGen', u'iPhone4', u'iPhone4S', u'iPhone5s', u'iPadThirdGen', u'iPadMini4G', u'iPad2Wifi', u'iPodTouchourthGen', u'iPad23G', u'iPadFourthGen', u'iPhone5', u'iPhone-3GS', u'iPhone5c', u'iPadFourthGen4G', u'iPadThirdGen4G']	Ramona 321 Pro	4+	Ramona 321 Pro	https://itunes.apple.com/jp/app/ramona-321-pro/id771231026?mt=8&uo=4	0	0	1.2	software
737274919	526321577	Cosmos	https://itunes.apple.com/jp/artist/cosmos/id526321577?uo=4	http://a1661.phobos.apple.com/us/r30/Purple/v4/44/a4/2f/44a42f08-af9a-eb6f-da52-2f62af2f619c/mzl.fwnpsodj.png	http://a1661.phobos.apple.com/us/r30/Purple/v4/44/a4/2f/44a42f08-af9a-eb6f-da52-2f62af2f619c/mzl.fwnpsodj.png	http://a603.phobos.apple.com/us/r30/Purple4/v4/b9/21/c2/b921c26d-4bbf-936c-f64f-06fae73d0dcd/AppIcon57x57.png	None	None	com.cgser.BMIer	4+	JPY	．BMIer 是個可以計算、分享並儲存記錄 BMI 值的小程式\．輸入身高、體重數值，即可得知是否符合健康標準比例\．簡單易用	[]	2544330	無料	[u'6013', u'6020']	[u'\u30d8\u30eb\u30b9\u30b1\u30a2\uff0f\u30d5\u30a3\u30c3\u30c8\u30cd\u30b9', u'\u30e1\u30c7\u30a3\u30ab\u30eb']	[]	False	software	[u'EN', u'ZH', u'ZH']	0.0	6013	Health & Fitness	2013-11-10T23:51:29Z	細微修改	[u'http://a4.mzstatic.com/jp/r30/Purple/v4/48/9d/26/489d26a4-d811-1a38-59bf-b6fcbc65dcd1/screen1136x1136.jpeg', u'http://a3.mzstatic.com/jp/r30/Purple/v4/bb/86/fc/bb86fcd6-0f56-eb22-112b-c7f58d87f859/screen1136x1136.jpeg', u'http://a5.mzstatic.com/jp/r30/Purple/v4/be/e5/a9/bee5a98c-5ce5-b941-cdf0-0576b1c0073f/screen1136x1136.jpeg', u'http://a5.mzstatic.com/jp/r30/Purple2/v4/1a/03/c9/1a03c94a-f025…	Chen ChunHxiu	None	[u'iPadMini', u'iPadFourthGen4G', u'iPhone5c', u'iPhone4', u'iPhone-3GS', u'iPodTouchourthGen', u'iPadFourthGen', u'iPadThirdGen', u'iPad23G', u'iPodTouchFifthGen', u'iPhone5', u'iPadThirdGen4G', u'iPhone4S', u'iPadMini4G', u'iPhone5s', u'iPad2Wifi']	BMIer - 計算、分享並記錄您的BMI值	4+	BMIer - 計算、分享並記錄您的BMI值	https://itunes.apple.com/jp/app/bmier-ji-suan-fen-xiang-bing/id737274919?mt=8&uo=4	0	0	1.7	software
889551692	889551695	MotionVibe Innovations LLC	https://itunes.apple.com/jp/artist/motionvibe-innovations-llc/id889551695?uo=4	http://a969.phobos.apple.com/us/r30/Purple6/v4/bc/88/36/bc88365d-5dba-1df0-41f9-4fd2dc0782bf/mzl.kriayzvk.png	http://a969.phobos.apple.com/us/r30/Purple6/v4/bc/88/36/bc88365d-5dba-1df0-41f9-4fd2dc0782bf/mzl.kriayzvk.png	http://a1282.phobos.apple.com/us/r30/Purple4/v4/4c/2f/72/4c2f72a3-f36d-e4a4-7b97-87e64aaac7f9/Icon.png	None	None	com.MotionVibe.Merritt	4+	JPY	Merritt Athletic Clubs is a premier health & fitness club in Maryland. Voted Best Gym in Baltimore. Merritt Athletic Clubs is “Where Your Future Takes Shape!” The best in group fitness, personal training, aquatics, family and kids fitness programs, and more!	[]	2842732	無料	[u'6013', u'6004']	[u'\u30d8\u30eb\u30b9\u30b1\u30a2\uff0f\u30d5\u30a3\u30c3\u30c8\u30cd\u30b9', u'\u30b9\u30dd\u30fc\u30c4']	[]	False	software	[u'EN']	0.0	6013	Health & Fitness	2014-06-22T05:23:43Z	None	[u'http://a4.mzstatic.com/jp/r30/Purple/v4/ec/4c/ca/ec4ccad4-20d3-2dcc-3a70-848453c3e619/screen1136x1136.jpeg', u'http://a4.mzstatic.com/jp/r30/Purple2/v4/c5/fa/1e/c5fa1eec-fbc7-3678-e646-cb7e5f8205cb/screen1136x1136.jpeg', u'http://a2.mzstatic.com/jp/r30/Purple4/v4/ae/d3/48/aed3483d-5a4f-28a6-5438-4d87eb13ee06/screen1136x1136.jpeg', u'http://a1.mzstatic.com/jp/r30/Purple4/v4/49/b5/5b/49b55b51-36…	MotionVibe Innovations LLC	http://merrittapp.motionvibe.com	[u'iPhone5c', u'iPadMini', u'iPad2Wifi', u'iPadFourthGen4G', u'iPhone4S', u'iPhone5s', u'iPadThirdGen4G', u'iPadFourthGen', u'iPad23G', u'iPadMini4G', u'iPodTouchFifthGen', u'iPodTouchourthGen', u'iPhone-3GS', u'iPhone5', u'iPadThirdGen', u'iPhone4']	Merritt Athletic Clubs	4+	Merritt Athletic Clubs	https://itunes.apple.com/jp/app/merritt-athletic-clubs/id889551692?mt=8&uo=4	0	0	1.0.0	software
738382430	414655883	SHISEIDO	https://itunes.apple.com/jp/artist/shiseido/id414655883?uo=4	http://a758.phobos.apple.com/us/r30/Purple/v4/c5/d3/91/c5d391ce-52e1-8585-1aa3-1f949d4f1165/mzl.jcijkpks.png	http://a758.phobos.apple.com/us/r30/Purple/v4/c5/d3/91/c5d391ce-52e1-8585-1aa3-1f949d4f1165/mzl.jcijkpks.png	http://a1181.phobos.apple.com/us/r30/Purple6/v4/c1/bd/a2/c1bda249-52a9-439c-25f2-e927dc361110/AppIcon57x57.png	None	4.5	jp.co.shiseido.haku	4+	JPY	このアプリは、資生堂ウェブサイト「ワタシプラス」数量限定企画「ＨＡＫＵ メラノフォーカスＥＸ マスク ＆ iデバイスセット」専用アプリです。\※「ＨＡＫＵ メラノフォーカスＥＸ マスク ＆ iデバイスセット」は無くなり次第、終了となります。詳細情報はこちらから（http://www.shiseido.co.jp/haku/idevice/）\\■「ＨＡＫＵ メラノフォーカスＥＸ マスク ＆ iデバイスセット」について\お手入れの常識を変える先進的美容ケア。\ＨＡＫＵの薬用美白マスク「ＨＡＫＵ メラノフォーカスＥＸ マスク（医薬部外品）」とｉＰｈｏｎｅ専用アプリを活用する美容用具「ＨＡＫＵ iデバイス」を組み合わせて使うことで、ＨＡＫＵの美白マスクの密着・密封を高めて、その効果を最大限に活かします。肌にうるおいを与え、透明感のある肌に導きます。\\※対応機種：ｉＰｈｏｎｅ４、ｉＰｈｏｎｅ４…	[]	5407351	無料	[u'6013', u'6012']	[u'\u30d8\u30eb\u30b9\u30b1\u30a2\uff0f\u30d5\u30a3\u30c3\u30c8\u30cd\u30b9', u'\u30e9\u30a4\u30d5\u30b9\u30bf\u30a4\u30eb']	[]	False	software	[u'EN']	0.0	6013	Health & Fitness	2014-07-05T23:52:45Z	・操作画面を改良しました。	[u'http://a1.mzstatic.com/jp/r30/Purple6/v4/60/14/87/6014877c-6720-bfc3-54b1-886833bd4afd/screen322x572.jpeg', u'http://a4.mzstatic.com/jp/r30/Purple/v4/f6/ca/b2/f6cab2e4-9418-39cd-d94b-423d6237d95a/screen322x572.jpeg', u'http://a4.mzstatic.com/jp/r30/Purple4/v4/9e/61/e4/9e61e4df-10c3-57ff-281c-fb5fe7ad7281/screen322x572.jpeg', u'http://a2.mzstatic.com/jp/r30/Purple6/v4/0f/05/4a/0f054ae2-9d46-ca8…	SHISEIDO CO., LTD.	http://www.shiseido.co.jp/haku/	[u'iPadThirdGen', u'iPhone5s', u'iPad2Wifi', u'iPhone4', u'iPad23G', u'iPadMini4G', u'iPhone5', u'iPodTouchourthGen', u'iPadMini', u'iPadThirdGen4G', u'iPhone5c', u'iPadFourthGen4G', u'iPhone4S', u'iPadFourthGen', u'iPodTouchFifthGen']	HAKU メラノフォーカス マスク用アプリ	4+	HAKU メラノフォーカス マスク用アプリ	https://itunes.apple.com/jp/app/haku-meranofokasu-masuku-yongapuri/id738382430?mt=8&uo=4	0	2	1.1.0	software
573151889	503285941	Martin Strom	https://itunes.apple.com/jp/artist/martin-strom/id503285941?uo=4	http://a1067.phobos.apple.com/us/r30/Purple4/v4/7f/90/51/7f9051bf-5633-1109-0b65-6ad706c72b4f/mzl.atydswnf.png	http://a1067.phobos.apple.com/us/r30/Purple4/v4/7f/90/51/7f9051bf-5633-1109-0b65-6ad706c72b4f/mzl.atydswnf.png	http://a1772.phobos.apple.com/us/r30/Purple/v4/28/75/e3/2875e3a9-9569-da89-0ea9-bd0cd6b59a04/yn_icon.png	None	None	com.potentialproject.yn	4+	JPY	Yoga Nidra är en enkel, effektiv och behaglig form av avslappning/meditation utvecklad av den moderna yogamästaren Swami Satyananda Saraswati (1923-2009).\Yoga Nidra betyder ”yogisk sömn” och syftar på ett medvetandetillstånd där kropp och sinne befinner sig i djup vila, som i sömn, medan en del av vårt medvetande hela tiden är vaket och kan observera allt som sker i kroppen och sinnet. Fördelarn…	[]	17541227	¥200	[u'6013']	[u'\u30d8\u30eb\u30b9\u30b1\u30a2\uff0f\u30d5\u30a3\u30c3\u30c8\u30cd\u30b9']	[]	False	software	[u'NB', u'EN', u'SV']	200.0	6013	Health & Fitness	2012-11-02T02:31:37Z	La till stöd för strömmad audio. Övningarna behöver inte längre laddas ner innan man kan lyssna på dem.	[u'http://a3.mzstatic.com/jp/r30/Purple6/v4/e1/11/69/e11169d6-222f-8ee3-2eff-5667e489d4c2/screen1136x1136.jpeg', u'http://a2.mzstatic.com/jp/r30/Purple6/v4/77/b3/0f/77b30f99-43e9-7bbb-1f43-6f39a0df19bf/screen1136x1136.jpeg', u'http://a5.mzstatic.com/jp/r30/Purple/v4/c2/a3/e5/c2a3e585-f1be-1ad5-9e4f-e5ce17305272/screen1136x1136.jpeg']	Martin Strom	None	[u'iPhone5c', u'iPadFourthGen4G', u'iPodTouchThirdGen', u'iPadWifi', u'iPhone5', u'iPad3G', u'iPhone-3GS', u'iPadFourthGen', u'iPhone5s', u'iPhone4S', u'iPad23G', u'iPodTouchourthGen', u'iPadThirdGen4G', u'iPodTouchFifthGen', u'iPad2Wifi', u'iPadMini', u'iPadThirdGen', u'iPadMini4G', u'iPhone4']	Yoga Nidra	4+	Yoga Nidra	https://itunes.apple.com/jp/app/yoga-nidra/id573151889?mt=8&uo=4	0	0	1.2	software
412635551	412593618	Innovative Consultants, LLC	https://itunes.apple.com/jp/artist/innovative-consultants-llc/id412593618?uo=4	http://a949.phobos.apple.com/us/r30/Purple/fc/aa/82/mzl.rxlizrrk.png	http://a949.phobos.apple.com/us/r30/Purple/fc/aa/82/mzl.rxlizrrk.png	http://a1202.phobos.apple.com/us/r30/Purple/7a/4b/57/mzi.pzzbyoiv.png	None	None	com.consult-ic.ICmediPad	4+	JPY	ICmed…Empowered health management.\\Take command of your health management….\Anytime. Anywhere. ICmed allows you to grab your medical history instantaneously to schedule, update or just provide information to others.\\Fun to use. Easy to read. Think of it as a personal organizer for your medical stuff. \\Intelligent links to access all of these features:\\- Medical Records Link\Track, input and m…	[]	10267086	無料	[u'6013']	[u'\u30d8\u30eb\u30b9\u30b1\u30a2\uff0f\u30d5\u30a3\u30c3\u30c8\u30cd\u30b9']	[u'http://a1.mzstatic.com/jp/r30/Purple/v4/98/79/6d/98796d16-fcbd-2026-0ad4-1faad0988a7e/screen480x480.jpeg', u'http://a5.mzstatic.com/jp/r30/Purple/v4/a2/e2/30/a2e230b5-bbc4-1373-94e4-248d87948dd7/screen480x480.jpeg', u'http://a1.mzstatic.com/jp/r30/Purple/v4/6b/ea/f5/6beaf5eb-d435-5fc2-eb1a-66a246b1efed/screen480x480.jpeg', u'http://a2.mzstatic.com/jp/r30/Purple/v4/1a/23/ac/1a23ac76-6cae-391d-c…	False	software	[u'EN']	0.0	6013	Health & Fitness	2011-01-07T15:54:39Z	- Various bug fixes. \\- Proper display of previously entered medications from previous versions.\\- Removed some required form fields.	[]	Innovative Consultants, LLC	http://www.icgomobile.com/icmed	[u'iPadFourthGen4G', u'iPadMini4G', u'iPadMini', u'iPadThirdGen', u'iPad23G', u'iPadWifi', u'iPad3G', u'iPad2Wifi', u'iPadThirdGen4G', u'iPadFourthGen']	ICmed for iPad	4+	ICmed for iPad	https://itunes.apple.com/jp/app/icmed-for-ipad/id412635551?mt=8&uo=4	0	0	2.0.1	software
573701656	571754082	Susan Crayne	https://itunes.apple.com/jp/artist/susan-crayne/id571754082?uo=4	http://a1642.phobos.apple.com/us/r30/Purple/v4/83/40/cf/8340cf71-9a24-b215-0d4c-4b0736b42009/mzl.lspeoioc.png	http://a1642.phobos.apple.com/us/r30/Purple/v4/83/40/cf/8340cf71-9a24-b215-0d4c-4b0736b42009/mzl.lspeoioc.png	http://a1612.phobos.apple.com/us/r30/Purple/v4/b0/a2/e1/b0a2e102-0ac0-3c25-8372-2efce4442fed/appicon.png	None	None	com.oryx.titanium.sideeffects	4+	JPY	Do you have a headache, insomnia, or other annoying medical problem? SideEffects can tell you whether your problem could be a side effect of one of the medications you are taking. Enter your medications, then enter the possible side effect, and see the side effect frequencies for your problem. \\None of your medication or symptom information leaves your device.\\If you find this app useful, pleas…	[u'iosUniversal']	7006611	無料	[u'6013', u'6020']	[u'\u30d8\u30eb\u30b9\u30b1\u30a2\uff0f\u30d5\u30a3\u30c3\u30c8\u30cd\u30b9', u'\u30e1\u30c7\u30a3\u30ab\u30eb']	[u'http://a3.mzstatic.com/jp/r30/Purple/v4/e8/f6/ce/e8f6ce41-007d-4007-3763-8127f6585566/screen480x480.jpeg']	False	software	[u'EN']	0.0	6013	Health & Fitness	2012-11-11T06:30:49Z	See dangerous interactions among all your medications.	[u'http://a1.mzstatic.com/jp/r30/Purple/v4/c0/8e/17/c08e1711-f12a-c0b3-1563-9e7a46cb9f0e/screen568x568.jpeg', u'http://a3.mzstatic.com/jp/r30/Purple2/v4/21/b6/50/21b65045-6129-bfad-7cd6-4378f8faa720/screen568x568.jpeg', u'http://a1.mzstatic.com/jp/r30/Purple/v4/dd/00/fb/dd00fbf6-f341-81b6-7036-435959038f6c/screen568x568.jpeg']	Susan Crayne	http://www.oryxtech.net	[u'iPhone4', u'iPadMini4G', u'iPadThirdGen', u'iPadMini', u'iPodTouchourthGen', u'iPad23G', u'iPadWifi', u'iPad3G', u'iPhone5', u'iPadThirdGen4G', u'iPhone4S', u'iPhone5c', u'iPadFourthGen', u'iPodTouchThirdGen', u'iPadFourthGen4G', u'iPad2Wifi', u'iPhone5s', u'iPodTouchFifthGen', u'iPhone-3GS']	SideEffects	4+	SideEffects	https://itunes.apple.com/jp/app/sideeffects/id573701656?mt=8&uo=4	0	0	2.0	software
543361176	796473874	1Box Apps, Inc.	https://itunes.apple.com/jp/artist/1box-apps-inc./id796473874?uo=4	http://a153.phobos.apple.com/us/r30/Purple/v4/c5/cc/b8/c5ccb88d-af0a-b8a2-668a-9872ab3bc0bd/mzl.rbpevzzm.png	http://a153.phobos.apple.com/us/r30/Purple/v4/c5/cc/b8/c5ccb88d-af0a-b8a2-668a-9872ab3bc0bd/mzl.rbpevzzm.png	http://a255.phobos.apple.com/us/r30/Purple2/v4/3c/72/90/3c7290fb-89bb-0463-7c21-9ff01e02b803/Icon.png	None	None	com.oneboxapps.sch1578	4+	JPY	This is the official mobile app for Scholes Family Dental in Coeur D'Alene ID. With our new app you may learn more about us and the various services we offer including Family Dental Services and Cosmetic Dentistry. In addition, Users will enjoy functionality that utilizes the iPhone operating system. Some of the functionality features include an image gallery, GPS check-in reward system, a "Revie…	[]	32997134	無料	[u'6013', u'6000']	[u'\u30d8\u30eb\u30b9\u30b1\u30a2\uff0f\u30d5\u30a3\u30c3\u30c8\u30cd\u30b9', u'\u30d3\u30b8\u30cd\u30b9']	[]	False	software	[u'EN']	0.0	6013	Health & Fitness	2012-07-21T00:22:59Z	Minor Update	[u'http://a2.mzstatic.com/jp/r30/Purple/v4/8c/bc/94/8cbc94c8-07aa-e1c5-4f38-af1ab89566d4/screen1136x1136.jpeg', u'http://a2.mzstatic.com/jp/r30/Purple/v4/8c/2b/d1/8c2bd10d-b1ca-5ca7-5690-00ec6d63789a/screen1136x1136.jpeg', u'http://a2.mzstatic.com/jp/r30/Purple/v4/4e/f3/87/4ef387ce-fa28-c606-3ad9-42abd891bb30/screen1136x1136.jpeg', u'http://a1.mzstatic.com/jp/r30/Purple/v4/58/48/16/5848163d-5354-…	1Box Apps, Inc.	None	[u'iPhone4S', u'iPodTouchFifthGen', u'iPhone5', u'iPadThirdGen', u'iPhone5c', u'iPad3G', u'iPhone4', u'iPadMini4G', u'iPodTouchThirdGen', u'iPadFourthGen', u'iPadMini', u'iPad2Wifi', u'iPhone5s', u'iPad23G', u'iPhone-3GS', u'iPadWifi', u'iPadThirdGen4G', u'iPodTouchourthGen', u'iPadFourthGen4G']	Scholes Family Dental	4+	Scholes Family Dental	https://itunes.apple.com/jp/app/scholes-family-dental/id543361176?mt=8&uo=4	0	0	1.13.0408	software
894260332	329729606	Looped Picture Company	https://itunes.apple.com/jp/artist/looped-picture-company/id329729606?uo=4	http://a1908.phobos.apple.com/us/r30/Purple6/v4/e3/90/9f/e3909f0a-7693-137d-04d0-e96486077a11/mzl.panghwit.png	http://a1908.phobos.apple.com/us/r30/Purple6/v4/e3/90/9f/e3909f0a-7693-137d-04d0-e96486077a11/mzl.panghwit.png	http://a1687.phobos.apple.com/us/r30/Purple4/v4/7d/7e/30/7d7e301a-2c07-dcc7-1feb-448fa1cc77ae/Icon.png	None	5.0	com.loopedpicture.observationvideo	4+	JPY	ペット（熱帯魚、犬、猫）、自分の寝相、留守中の家の状態などを動画記録することができます。\\操作はとても簡単！\\録画時間は、1,5〜30秒まで5秒間隔で指定可能！※1\録画間隔は、3,5〜90分まで5分間隔で指定可能！\録画開始時間は、0〜2時間後まで5分間隔指定できます。\\保存したムービーはアプリ内部に保存。\写真アルバムへのエクスポートも可能！\ムービーの再生速度は、x1.0、x1.5、x2.0から選択できます。\\注意事項\・ご利用は三脚などを使用してiPhoneを固定の上ご利用ください。\・長時間撮影する場合は、電源接続の上、ご利用ください。\・撮影中にホームボタンを押すと、最後に録画された所までが保存されます。\・録画開始後30秒でスクリーンセーバーが動作します。\\※1 iPhone4/4sでは、最大で15秒録画できます。	[]	5114366	無料	[u'6013', u'6008']	[u'\u30d8\u30eb\u30b9\u30b1\u30a2\uff0f\u30d5\u30a3\u30c3\u30c8\u30cd\u30b9', u'\u5199\u771f\uff0f\u30d3\u30c7\u30aa']	[]	False	software	[u'EN', u'JA']	0.0	6013	Health & Fitness	2014-07-25T01:36:50Z	None	[u'http://a5.mzstatic.com/jp/r30/Purple4/v4/34/fc/10/34fc1043-442e-1779-24dd-8313785380d2/screen1136x1136.jpeg', u'http://a2.mzstatic.com/jp/r30/Purple/v4/e7/8e/aa/e78eaa07-17bd-2ae7-51e6-e64603470fd3/screen1136x1136.jpeg', u'http://a5.mzstatic.com/jp/r30/Purple2/v4/88/62/e7/8862e72a-48bc-18bb-fc03-ffec04ee0962/screen1136x1136.jpeg', u'http://a5.mzstatic.com/jp/r30/Purple/v4/f5/3a/d2/f53ad2f2-49e…	Looped Picture Company	None	[u'iPadMini', u'iPhone4S', u'iPadFourthGen4G', u'iPhone5s', u'iPad2Wifi', u'iPadMini4G', u'iPhone4', u'iPadThirdGen4G', u'iPhone5', u'iPadFourthGen', u'iPhone5c', u'iPad23G', u'iPadThirdGen', u'iPodTouchFifthGen']	観察ビデオ（熱帯魚、ペット、自分の寝相、留守中の家の状態などを動画で観察！）	4+	観察ビデオ（熱帯魚、ペット、自分の寝相、留守中の家の状態などを動画で観察！）	https://itunes.apple.com/jp/app/guan-chabideo-re-dai-yu-petto/id894260332?mt=8&uo=4	0	3	1.0	software
907022134	390400072	Sanoma Media Netherlands B.V.	https://itunes.apple.com/jp/artist/sanoma-media-netherlands-b.v./id390400072?uo=4	http://a1896.phobos.apple.com/us/r30/Purple3/v4/bb/e3/41/bbe34138-f0a8-70ce-3f22-25a038b3cde2/mzl.hylrxqkv.jpg	http://a1896.phobos.apple.com/us/r30/Purple3/v4/bb/e3/41/bbe34138-f0a8-70ce-3f22-25a038b3cde2/mzl.hylrxqkv.jpg	http://a1964.phobos.apple.com/us/r30/Purple3/v4/c0/7d/a2/c07da223-06d3-c8ab-e3c9-e3179237f699/Icon-72.png	None	None	nl.sanomamedia.oudersvannueguide	4+	JPY	Ouders van Nu eGuides bieden de (aanstaande) moeder nuttige, leuke en duidelijke informatie over onderwerpen die je als moeder bezig houden. In de reeks eGuides zijn inmiddels verschenen:\\1. Bevalling\\Hoe het gaat zijn, weet niemand. Maar dát het gaat gebeuren is een ding dat zeker is: je gaat bevallen! Fijn om je al lezend wat voor te bereiden. In de eGuide Bevalling kun je lezen hoe een geboo…	[]	5206652	無料	[u'6013']	[u'\u30d8\u30eb\u30b9\u30b1\u30a2\uff0f\u30d5\u30a3\u30c3\u30c8\u30cd\u30b9']	[u'http://a4.mzstatic.com/jp/r30/Purple3/v4/d1/7a/30/d17a30da-8d79-7718-54d4-e7f4f7f52a16/screen480x480.jpeg', u'http://a3.mzstatic.com/jp/r30/Purple4/v4/22/b7/df/22b7df53-7289-6b68-73b8-34f55d1064b0/screen480x480.jpeg', u'http://a3.mzstatic.com/jp/r30/Purple5/v4/fb/6f/1d/fb6f1dec-639f-dc9f-1884-5f6dc74ad1a0/screen480x480.jpeg', u'http://a4.mzstatic.com/jp/r30/Purple3/v4/52/76/a4/5276a412-d0ac-6e…	False	software	[u'EN']	0.0	6013	Health & Fitness	2014-09-17T17:37:26Z	None	[]	Sanoma Media Netherlands B.V.	None	[u'iPadThirdGen4G', u'iPadFourthGen', u'iPad2Wifi', u'iPadFourthGen4G', u'iPadMini', u'iPad23G', u'iPadThirdGen', u'iPadMini4G']	Ouders van Nu | eGuide Bevalling	4+	Ouders van Nu | eGuide Bevalling	https://itunes.apple.com/jp/app/ouders-van-nu-eguide-bevalling/id907022134?mt=8&uo=4	0	0	1.0.2	software
436725379	372755782	Ragios, LLC	https://itunes.apple.com/jp/artist/ragios-llc/id372755782?uo=4	http://a224.phobos.apple.com/us/r30/Purple/83/b7/d3/mzl.fpihqasw.png	http://a224.phobos.apple.com/us/r30/Purple/83/b7/d3/mzl.fpihqasw.png	http://a127.phobos.apple.com/us/r30/Purple/10/04/a7/mzi.hlubeznm.png	None	None	com.tangygnat.corehealth	4+	JPY	What's your eH?\\Visualize your daily intake of food and get a generalized nutritional rating based on a simple point-based score (i.e. eH).\\* This app is for entertainment purposes only. *	[]	2150379	無料	[u'6013', u'6012']	[u'\u30d8\u30eb\u30b9\u30b1\u30a2\uff0f\u30d5\u30a3\u30c3\u30c8\u30cd\u30b9', u'\u30e9\u30a4\u30d5\u30b9\u30bf\u30a4\u30eb']	[]	False	software	[u'EN']	0.0	6013	Health & Fitness	2011-06-29T06:44:39Z	Tweaked eH point values.\Double-Tap for Chart/X-Ray view.\New skins.	[u'http://a5.mzstatic.com/jp/r30/Purple/v4/04/67/d9/0467d93a-906a-82fb-f4a1-8a0202f89b8a/screen320x480.jpeg', u'http://a4.mzstatic.com/jp/r30/Purple/v4/4f/b3/8b/4fb38b23-4eb0-67cb-5de0-8b905fece9e9/screen320x480.jpeg', u'http://a2.mzstatic.com/jp/r30/Purple/v4/55/6f/7a/556f7aa6-9677-79f1-d48a-495776c39225/screen320x480.jpeg', u'http://a3.mzstatic.com/jp/r30/Purple/v4/8e/65/95/8e6595f4-b5c5-5e95-f…	Ragios, LLC	None	[u'iPhone4S', u'iPhone4', u'iPadFourthGen', u'iPodTouchourthGen', u'iPadWifi', u'iPadThirdGen', u'iPad3G', u'iPodTouchThirdGen', u'iPad23G', u'iPadThirdGen4G', u'iPod-touch-with-mic', u'iPhone5', u'iPad2Wifi', u'iPhone5s', u'iPodTouchFifthGen', u'iPadMini', u'iPadFourthGen4G', u'iPhone5c', u'iPadMini4G', u'iPhone-3GS', u'iPhone-3G']	Eat Habits	4+	Eat Habits	https://itunes.apple.com/jp/app/eat-habits/id436725379?mt=8&uo=4	0	0	1.3	software
421132138	371269727	WebScience	https://itunes.apple.com/jp/artist/webscience/id371269727?uo=4	http://a242.phobos.apple.com/us/r30/Purple/7b/db/de/mzl.jvjlxqrs.png	http://a242.phobos.apple.com/us/r30/Purple/7b/db/de/mzl.jvjlxqrs.png	http://a226.phobos.apple.com/us/r30/Purple/53/08/66/mzi.tczwtcfh.png	None	None	it.webscience.roger	4+	JPY	Discover the world of the classic Maison de Parfum Roger & Gallet with your iPhone.\\Which fragrance suits you best?\Find out with the test and find all related products.\Want to know about your day? Tap on the perfume dispenser and find out, together with the fragrance that will help you face your day, thanks to its aromacologic properties.\\The features:\\1) "Find your style" Test\\2) Give R&G …	[]	28032268	無料	[u'6013', u'6012']	[u'\u30d8\u30eb\u30b9\u30b1\u30a2\uff0f\u30d5\u30a3\u30c3\u30c8\u30cd\u30b9', u'\u30e9\u30a4\u30d5\u30b9\u30bf\u30a4\u30eb']	[]	False	software	[u'IT']	0.0	6013	Health & Fitness	2011-03-01T08:00:00Z	- Stores update	[u'http://a2.mzstatic.com/jp/r30/Purple/v4/31/a0/53/31a05372-8b34-f16f-6619-3cdb4b810901/screen320x480.jpeg', u'http://a4.mzstatic.com/jp/r30/Purple/v4/10/3e/56/103e5693-f2ae-a695-605b-90e2b95bdd3e/screen320x480.jpeg']	Webscience srl	http://www.webscience.it	[u'iPadFourthGen4G', u'iPhone5c', u'iPodTouchFifthGen', u'iPhone-3G', u'iPhone4', u'iPhone5', u'iPodTouchourthGen', u'iPadThirdGen', u'iPadThirdGen4G', u'iPhone4S', u'iPad2Wifi', u'iPadWifi', u'iPodTouchThirdGen', u'iPadMini', u'iPhone-3GS', u'iPadMini4G', u'iPadFourthGen', u'iPhone5s', u'iPad23G', u'iPad3G', u'iPod-touch-with-mic']	Roger&Gallet	4+	Roger&Gallet	https://itunes.apple.com/jp/app/roger-gallet/id421132138?mt=8&uo=4	0	0	1.2	software
382179989	326881136	AppWarrior	https://itunes.apple.com/jp/artist/appwarrior/id326881136?uo=4	http://a1923.phobos.apple.com/us/r30/Purple/ab/fb/ba/mzi.ekjfwluz.png	http://a1923.phobos.apple.com/us/r30/Purple/ab/fb/ba/mzi.ekjfwluz.png	http://a264.phobos.apple.com/us/r30/Purple/08/6b/31/mzi.lkpamcwx.png	None	None	com.appwarrior.AdultDyslexiaTipsandTricksEB	12+	JPY	Discover Tips and Tricks for Beating Adult Dyslexia!\\This is a comprehensive guide covering the basics of dyslexia to a wide range of diagnostic procedures and tips to help you manage with your symptoms. \\These tips and tricks have been used on people with dyslexia of every varying degree and with great success. \\Here is the preview of what you will learn inside:\\★ Strengths that dyslexia peo…	[]	304019	¥100	[u'6013', u'6020']	[u'\u30d8\u30eb\u30b9\u30b1\u30a2\uff0f\u30d5\u30a3\u30c3\u30c8\u30cd\u30b9', u'\u30e1\u30c7\u30a3\u30ab\u30eb']	[]	False	software	[u'EN']	100.0	6013	Health & Fitness	2010-07-23T07:00:00Z	None	[u'http://a2.mzstatic.com/jp/r30/Purple/v4/6d/66/fb/6d66fbeb-89ee-6f2c-f40b-fc2d19a283ca/screen320x480.jpeg', u'http://a3.mzstatic.com/jp/r30/Purple/v4/b5/86/e7/b586e7cc-9a1c-8756-d47f-93267163d3d8/screen320x480.jpeg', u'http://a3.mzstatic.com/jp/r30/Purple/v4/70/90/4c/70904c40-df02-d177-6204-394f6ffc61bf/screen320x480.jpeg', u'http://a2.mzstatic.com/jp/r30/Purple/v4/7c/92/e6/7c92e660-7a5a-edc5-b…	NAY MIN THU	http://appwarrior.com/	[u'iPod-touch', u'iPhone5c', u'iPhone', u'iPhone5s', u'iPhone4S', u'iPadWifi', u'iPodTouchFifthGen', u'iPadMini', u'iPadFourthGen4G', u'iPadThirdGen4G', u'iPad3G', u'iPhone-3GS', u'iPhone4', u'iPadMini4G', u'iPodTouchThirdGen', u'iPhone5', u'iPadThirdGen', u'iPodTouchourthGen', u'iPadFourthGen', u'iPod-touch-with-mic', u'iPhone-3G', u'iPad23G', u'iPad2Wifi']	Adult Dyslexia - Tips and Tricks for Beating Adult Dyslexia	12+	Adult Dyslexia - Tips and Tricks for Beating Adult Dyslexia	https://itunes.apple.com/jp/app/adult-dyslexia-tips-tricks/id382179989?mt=8&uo=4	0	0	1.0	software
762692174	459007460	Wellness & Lifestyles Australia	https://itunes.apple.com/jp/artist/wellness-lifestyles-australia/id459007460?uo=4	http://a152.phobos.apple.com/us/r30/Purple3/v4/b5/b1/52/b5b152e2-9a58-ade7-6d81-cfb44b59dba2/mzl.hjlbqhnx.png	http://a152.phobos.apple.com/us/r30/Purple3/v4/b5/b1/52/b5b152e2-9a58-ade7-6d81-cfb44b59dba2/mzl.hjlbqhnx.png	http://a1253.phobos.apple.com/us/r30/Purple5/v4/62/32/fb/6232fb11-39b8-64ff-8d42-22c9d6c053bc/Icon.png	None	None	com.wlconsultancy.acficalc	4+	JPY	This free download will allow you to quickly and easily calculate a resident’s ACFI rate based on their current care needs… and compare it to what you’re currently receiving.\\This means you could:\\ ** Save Time – in less than a minute, you can find out what rate you should really be getting for your residents\\ ** Eliminate Unnecessary Paperwork – quickly and easily work out which residents you…	[]	5523040	無料	[u'6013', u'6020']	[u'\u30d8\u30eb\u30b9\u30b1\u30a2\uff0f\u30d5\u30a3\u30c3\u30c8\u30cd\u30b9', u'\u30e1\u30c7\u30a3\u30ab\u30eb']	[]	False	software	[u'EN']	0.0	6013	Health & Fitness	2013-11-28T08:00:00Z	This new version of W&L ACFI Calc app is converted in iOS 7 and updated with the new ACFI funding rates released on 1st July, 2014	[u'http://a1.mzstatic.com/jp/r30/Purple6/v4/12/ed/19/12ed19c8-10e0-4480-1a01-5d24e3b3c163/screen322x572.jpeg', u'http://a2.mzstatic.com/jp/r30/Purple/v4/f2/fc/9f/f2fc9f9a-5c00-7b87-1de8-6688e5e3205e/screen322x572.jpeg', u'http://a2.mzstatic.com/jp/r30/Purple/v4/be/07/13/be0713fe-e287-658b-d574-6972216d7cb9/screen322x572.jpeg', u'http://a5.mzstatic.com/jp/r30/Purple6/v4/95/44/fc/9544fc05-7c89-8d57…	Joam Pty Ltd	http://www.wlconsultancy.com.au/acfi-calculator	[u'iPhone4', u'iPodTouchFifthGen', u'iPad2Wifi', u'iPhone4S', u'iPadThirdGen4G', u'iPadThirdGen', u'iPadMini', u'iPadMini4G', u'iPhone5c', u'iPhone5', u'iPhone5s', u'iPad23G', u'iPadFourthGen4G', u'iPadFourthGen']	W&L ACFI Calculator 1.2.0	4+	W&L ACFI Calculator 1.2.0	https://itunes.apple.com/jp/app/w-l-acfi-calculator-1.2.0/id762692174?mt=8&uo=4	0	0	1.2.1	software
909902429	633275084	Amjay Software Solutions Inc	https://itunes.apple.com/jp/artist/amjay-software-solutions-inc/id633275084?uo=4	http://a611.phobos.apple.com/us/r30/Purple3/v4/22/dc/68/22dc6896-8b18-562d-38c5-d5dc159c57a3/mzl.lfayjnyk.png	http://a611.phobos.apple.com/us/r30/Purple3/v4/22/dc/68/22dc6896-8b18-562d-38c5-d5dc159c57a3/mzl.lfayjnyk.png	http://a262.phobos.apple.com/us/r30/Purple5/v4/d0/21/8b/d0218bd7-c045-cf61-e56c-ed16fbf5095b/Icon.png	None	None	com.amjaysoftware.graham.client	4+	JPY	Graham's Pharmacy in Kingston, Ontario is proud to introduce its new app for the iPhone and iPad. It allows you to manage your prescription profile and order your prescriptions quickly and easily using your apple devices. Our Pharmacy is dedicated to providing the best possible pharmacy care to meet your family’s health and wellness needs.\\Features: \Quick Refills: Refill your prescriptions by t…	[]	1218333	無料	[u'6013', u'6020']	[u'\u30d8\u30eb\u30b9\u30b1\u30a2\uff0f\u30d5\u30a3\u30c3\u30c8\u30cd\u30b9', u'\u30e1\u30c7\u30a3\u30ab\u30eb']	[]	False	software	[u'EN']	0.0	6013	Health & Fitness	2014-08-27T04:14:07Z	None	[u'http://a1.mzstatic.com/jp/r30/Purple3/v4/8f/b2/de/8fb2deed-650e-b93e-8448-f2aadd2dabbc/screen1136x1136.jpeg', u'http://a2.mzstatic.com/jp/r30/Purple3/v4/7c/37/e8/7c37e85a-8043-a720-b925-e8d896e2de07/screen1136x1136.jpeg', u'http://a3.mzstatic.com/jp/r30/Purple5/v4/d0/b4/88/d0b48862-7a7f-c7a8-3151-ed6027383724/screen1136x1136.jpeg', u'http://a2.mzstatic.com/jp/r30/Purple5/v4/8c/b1/59/8cb1596d-0…	Amjay Software Solutions Inc	None	[u'iPodTouchourthGen', u'iPhone5s', u'iPad23G', u'iPhone-3GS', u'iPad2Wifi', u'iPadWifi', u'iPadFourthGen', u'iPhone5c', u'iPodTouchFifthGen', u'iPhone4S', u'iPadThirdGen4G', u'iPadFourthGen4G', u'iPodTouchThirdGen', u'iPadMini', u'iPhone5', u'iPhone4', u'iPadThirdGen', u'iPadMini4G', u'iPad3G']	Graham's Pharmacy	4+	Graham's Pharmacy	https://itunes.apple.com/jp/app/grahams-pharmacy/id909902429?mt=8&uo=4	0	0	1.0.1	software
574539421	366985355	AcuteCreations Ltd	https://itunes.apple.com/jp/artist/acutecreations-ltd/id366985355?uo=4	http://a1876.phobos.apple.com/us/r30/Purple/v4/79/ba/3e/79ba3ee3-3f07-76cb-d242-a4bead86d9a1/mzl.vbikkbbg.png	http://a1876.phobos.apple.com/us/r30/Purple/v4/79/ba/3e/79ba3ee3-3f07-76cb-d242-a4bead86d9a1/mzl.vbikkbbg.png	http://a585.phobos.apple.com/us/r30/Purple/v4/28/1b/72/281b724d-9b0a-2937-e659-504d0f143c81/icon.png	None	None	com.acutecreations.Baby-Days	4+	JPY	Baby Days aims to be the best way to record the special moments in a baby's life.\\As you record your babies moments, at any stage, you can show their life so far in the format of a digital book. Relations and friends will love it!\\Cherish your little ones first special occasions from birth to smiles to first word and walking. Made with love by a father to be who is looking forward to recording …	[]	2484502	¥100	[u'6013', u'6012']	[u'\u30d8\u30eb\u30b9\u30b1\u30a2\uff0f\u30d5\u30a3\u30c3\u30c8\u30cd\u30b9', u'\u30e9\u30a4\u30d5\u30b9\u30bf\u30a4\u30eb']	[]	False	software	[u'EN']	100.0	6013	Health & Fitness	2012-11-06T21:47:56Z	None	[u'http://a2.mzstatic.com/jp/r30/Purple/v4/40/48/44/404844da-cf92-70a5-1afb-6ba8c29057c8/screen320x480.jpeg', u'http://a1.mzstatic.com/jp/r30/Purple/v4/19/e0/51/19e0510b-3997-38e6-03e6-648ff6ddd26a/screen320x480.jpeg', u'http://a5.mzstatic.com/jp/r30/Purple/v4/37/e0/de/37e0de2b-0a53-5d29-7eb2-edbe55b25d99/screen320x480.jpeg', u'http://a5.mzstatic.com/jp/r30/Purple/v4/ab/a1/73/aba17388-d5fd-1283-7…	AcuteCreations Ltd	None	[u'iPadMini4G', u'iPhone4', u'iPadThirdGen4G', u'iPhone4S', u'iPhone5', u'iPhone5s', u'iPadThirdGen', u'iPadFourthGen', u'iPodTouchourthGen', u'iPodTouchThirdGen', u'iPadFourthGen4G', u'iPadMini', u'iPhone5c', u'iPhone-3GS', u'iPad2Wifi', u'iPodTouchFifthGen', u'iPad23G', u'iPad3G', u'iPadWifi']	Baby Days	4+	Baby Days	https://itunes.apple.com/jp/app/baby-days/id574539421?mt=8&uo=4	0	0	1.0.0	software
370180840	370180843	LulaSoft	https://itunes.apple.com/jp/artist/lulasoft/id370180843?uo=4	http://a1839.phobos.apple.com/us/r30/Purple/94/81/f1/mzl.wnhhajhl.png	http://a1839.phobos.apple.com/us/r30/Purple/94/81/f1/mzl.wnhhajhl.png	http://a519.phobos.apple.com/us/r30/Purple/86/2e/95/mzl.ldwsbquh.png	None	None	mx.com.giovas.corpus	4+	JPY	El peso corporal es un asunto importante. Y Corpus, la mejor herramienta para asistirte en su control.\\Tu peso ideal no sólo es cuestión de estética, sino también de salud, comodidad y nivel de vida. Alcanzar y mantener tu peso ideal podría llegar a ser la mejor decisión que has tomado en mucho, mucho tiempo.\\Corpus es el primer asistente diseñado en ayudarte a alcanzar tu peso ideal; ya sea qu…	[]	309192	¥200	[u'6013', u'6012']	[u'\u30d8\u30eb\u30b9\u30b1\u30a2\uff0f\u30d5\u30a3\u30c3\u30c8\u30cd\u30b9', u'\u30e9\u30a4\u30d5\u30b9\u30bf\u30a4\u30eb']	[]	False	software	[u'EN']	200.0	6013	Health & Fitness	2010-05-01T01:18:52Z	Corrección de bug: las observaciones en la pantalla de Resultados no siempre mostraban información adecuada a la combinación de peso / altura / género / estructura introducidos por el usuario.\Archivo más pequeño: se eliminaron algunos elementos no requeridos para el desempeño de la aplicación.	[u'http://a1.mzstatic.com/jp/r30/Purple/v4/97/eb/0f/97eb0f9b-cdad-3d83-77db-d30c6929f42c/screen320x480.jpeg', u'http://a5.mzstatic.com/jp/r30/Purple/v4/ac/0e/6d/ac0e6d1b-4876-2f25-6cb7-dacaffc12871/screen320x480.jpeg', u'http://a3.mzstatic.com/jp/r30/Purple/v4/bf/da/ef/bfdaef6f-d6ff-b0f9-968b-3651ef9c589c/screen320x480.jpeg', u'http://a3.mzstatic.com/jp/r30/Purple/v4/5c/38/fa/5c38fa06-30a5-fd6b-d…	Giovanni Sades	None	[u'iPod-touch', u'iPhone5', u'iPhone-3G', u'iPadThirdGen', u'iPodTouchFifthGen', u'iPad23G', u'iPad2Wifi', u'iPodTouchourthGen', u'iPadMini4G', u'iPhone5s', u'iPod-touch-with-mic', u'iPadMini', u'iPadFourthGen', u'iPad3G', u'iPhone5c', u'iPadThirdGen4G', u'iPhone4', u'iPhone4S', u'iPadWifi', u'iPodTouchThirdGen', u'iPhone-3GS', u'iPhone', u'iPadFourthGen4G']	Corpus - Tu peso Ideal	4+	Corpus - Tu peso Ideal	https://itunes.apple.com/jp/app/corpus-tu-peso-ideal/id370180840?mt=8&uo=4	0	0	1.1	software
378676923	326881136	AppWarrior	https://itunes.apple.com/jp/artist/appwarrior/id326881136?uo=4	http://a128.phobos.apple.com/us/r30/Purple/42/9e/72/mzi.ajdxjwnv.png	http://a128.phobos.apple.com/us/r30/Purple/42/9e/72/mzi.ajdxjwnv.png	http://a1070.phobos.apple.com/us/r30/Purple/b5/44/84/mzi.zjqclfdj.png	None	None	com.appwarrior.WalkingforFitnessEbook	4+	JPY	Do you ever wish that you could get in better shape, tone those muscles, lose some weight and achieve better health?\\Or have you always wanted to be as fit as an athlete but did not know how?\\Fitness walking is an excellent way to do this; however, without the right tools and information, it could take you years to figure out the secrets to successful walking fitness. \\Instead of spending a fo…	[]	373704	¥100	[u'6013', u'6018']	[u'\u30d8\u30eb\u30b9\u30b1\u30a2\uff0f\u30d5\u30a3\u30c3\u30c8\u30cd\u30b9', u'\u30d6\u30c3\u30af']	[]	False	software	[u'EN']	100.0	6013	Health & Fitness	2010-06-26T07:00:00Z	None	[u'http://a5.mzstatic.com/jp/r30/Purple/v4/a2/02/ae/a202aecd-835c-ae98-469c-ad4df12fb778/screen320x480.jpeg', u'http://a3.mzstatic.com/jp/r30/Purple/v4/58/76/6b/58766bb9-ac70-cb97-2ab7-a0401a4d079d/screen320x480.jpeg', u'http://a5.mzstatic.com/jp/r30/Purple/v4/49/a0/7e/49a07e05-a20f-29f3-8e43-75381ed76502/screen320x480.jpeg']	NAY MIN THU	http://appwarrior.com	[u'iPadMini4G', u'iPadMini', u'iPadThirdGen4G', u'iPad23G', u'iPadWifi', u'iPod-touch-with-mic', u'iPhone5', u'iPadFourthGen4G', u'iPadFourthGen', u'iPodTouchThirdGen', u'iPod-touch', u'iPhone-3GS', u'iPad3G', u'iPhone4', u'iPhone-3G', u'iPhone4S', u'iPad2Wifi', u'iPadThirdGen', u'iPodTouchourthGen', u'iPhone5c', u'iPhone5s', u'iPhone', u'iPodTouchFifthGen']	Walking for Fitness!	4+	Walking for Fitness!	https://itunes.apple.com/jp/app/walking-for-fitness!/id378676923?mt=8&uo=4	0	0	1.0	software
934649936	784026722	OSIA Medical LLC	https://itunes.apple.com/jp/artist/osia-medical-llc/id784026722?uo=4	http://a1389.phobos.apple.com/us/r30/Purple1/v4/5b/e5/e6/5be5e622-c71c-2a49-7121-63bfced7f280/pr_source.png?downloadKey=1417747062_f9b404d134cab1f82c4f286714d2bf10	http://a1389.phobos.apple.com/us/r30/Purple1/v4/5b/e5/e6/5be5e622-c71c-2a49-7121-63bfced7f280/pr_source.png?downloadKey=1417747062_f9b404d134cab1f82c4f286714d2bf10	http://a1597.phobos.apple.com/us/r30/Purple3/v4/9f/77/b2/9f77b27e-cc2f-0663-ceba-2a68f2a604b0/ApplicationIcon.png	None	None	com.osiamedical.sinusally	4+	JPY	Sinus Ally helps you stay connected to your doctor–it can understand what triggers your allergy symptoms, track your airborne irritants, and capture critical info about your allergies. \\Why do we do it?\\Because we earnestly hope to help you finally understand what makes you sneeze and sniffle–more than just that, we want to team up with you to overcome your allergies. \\You can master your alle…	[]	26098423	無料	[u'6013', u'6020']	[u'\u30d8\u30eb\u30b9\u30b1\u30a2\uff0f\u30d5\u30a3\u30c3\u30c8\u30cd\u30b9', u'\u30e1\u30c7\u30a3\u30ab\u30eb']	[]	False	software	[u'EN']	0.0	6013	Health & Fitness	2014-11-08T06:54:09Z	None	[u'http://a3.mzstatic.com/jp/r30/Purple3/v4/ff/51/db/ff51dbc2-b167-30e9-43fa-c6dff0b45ede/screen1136x1136.jpeg', u'http://a4.mzstatic.com/jp/r30/Purple1/v4/f6/fd/88/f6fd8835-3012-428f-0542-9fcf1d6d503d/screen1136x1136.jpeg', u'http://a2.mzstatic.com/jp/r30/Purple3/v4/8e/14/bc/8e14bcd9-3492-a81b-7f3c-8d9bc58c2fa2/screen1136x1136.jpeg', u'http://a1.mzstatic.com/jp/r30/Purple1/v4/5b/90/38/5b9038b1-2…	OSIA Medical, LLC	http://www.asthmaally.com	[u'iPadFourthGen4G', u'iPhone4', u'iPhone4S', u'iPhone5s', u'iPad23G', u'iPodTouchFifthGen', u'iPadFourthGen', u'iPhone5c', u'iPadMini4G', u'iPad2Wifi', u'iPadThirdGen', u'iPhone5', u'iPadThirdGen4G', u'iPadMini']	Sinus Ally	4+	Sinus Ally	https://itunes.apple.com/jp/app/sinus-ally/id934649936?mt=8&uo=4	0	0	1.2.3504	software
793790801	554455857	Borderlesshealthlab Pte. Ltd.	https://itunes.apple.com/jp/artist/borderlesshealthlab-pte.-ltd./id554455857?uo=4	http://a1748.phobos.apple.com/us/r30/Purple/v4/2e/2f/fe/2e2ffe0b-153f-5ccb-7491-b770b2201900/mzl.qcpofjsw.png	http://a1748.phobos.apple.com/us/r30/Purple/v4/2e/2f/fe/2e2ffe0b-153f-5ccb-7491-b770b2201900/mzl.qcpofjsw.png	http://a3.phobos.apple.com/us/r30/Purple6/v4/4a/05/3b/4a053b3d-78de-f884-ec0d-cd7cbe29685d/Icon.png	None	None	com.ceolution.farming	4+	JPY	Clickafarm Organic Farming app is an online/mobile learning platform that offers essential information on the elements and principles of organic farming. This app is specifically targeted to farmers or anyone who wants to start organic farming. In this app, you will also know the common agriculture problems and the reasons why you should consider organic farming. It will also give you techniques …	[u'iosUniversal']	24443662	無料	[u'6013', u'6017']	[u'\u30d8\u30eb\u30b9\u30b1\u30a2\uff0f\u30d5\u30a3\u30c3\u30c8\u30cd\u30b9', u'\u6559\u80b2']	[u'http://a3.mzstatic.com/jp/r30/Purple4/v4/eb/9a/27/eb9a27ba-936c-d70b-8f06-d6110ccd1af2/screen480x480.jpeg', u'http://a4.mzstatic.com/jp/r30/Purple/v4/f0/d8/11/f0d81166-a265-2f97-911c-c582b7a183d0/screen480x480.jpeg', u'http://a5.mzstatic.com/jp/r30/Purple/v4/92/f5/4f/92f54f05-40ac-3411-d58b-966133696eeb/screen480x480.jpeg', u'http://a2.mzstatic.com/jp/r30/Purple4/v4/93/25/08/932508cb-a48c-c0fd…	False	software	[u'EN']	0.0	6013	Health & Fitness	2014-01-13T21:36:36Z	None	[u'http://a2.mzstatic.com/jp/r30/Purple4/v4/fe/47/1e/fe471e10-3647-9068-0d7c-16dad74acb9f/screen1136x1136.jpeg', u'http://a2.mzstatic.com/jp/r30/Purple/v4/01/d6/e2/01d6e25e-0ff5-0c0a-5640-cd22cd21b289/screen1136x1136.jpeg', u'http://a1.mzstatic.com/jp/r30/Purple/v4/b0/8f/bd/b08fbd41-5d1c-ced2-a412-5c143fc2ce0a/screen1136x1136.jpeg', u'http://a1.mzstatic.com/jp/r30/Purple6/v4/95/ad/cf/95adcf2e-000…	Borderlesshealthlab Pte. Ltd.	None	[u'iPadThirdGen4G', u'iPhone4S', u'iPodTouchourthGen', u'iPadFourthGen', u'iPhone5c', u'iPadFourthGen4G', u'iPad23G', u'iPadMini4G', u'iPadWifi', u'iPhone-3GS', u'iPhone5', u'iPadThirdGen', u'iPhone4', u'iPhone5s', u'iPad3G', u'iPodTouchThirdGen', u'iPadMini', u'iPad2Wifi', u'iPodTouchFifthGen']	Clickafarm Organic Farming	4+	Clickafarm Organic Farming	https://itunes.apple.com/jp/app/clickafarm-organic-farming/id793790801?mt=8&uo=4	0	0	2.0	software
741949224	576997553	Surf City Apps LLC	https://itunes.apple.com/jp/artist/surf-city-apps-llc/id576997553?uo=4	http://a982.phobos.apple.com/us/r30/Purple5/v4/75/26/b2/7526b29f-b617-5c11-d6a1-b8a8f2317ea6/mzl.wxsuptvq.png	http://a982.phobos.apple.com/us/r30/Purple5/v4/75/26/b2/7526b29f-b617-5c11-d6a1-b8a8f2317ea6/mzl.wxsuptvq.png	http://a973.phobos.apple.com/us/r30/Purple3/v4/5e/40/13/5e40136f-b8d5-80c1-51bf-148015703526/AppIcon57x57.png	None	None	com.surfcityapps.selfesteem	9+	JPY	BUILD SELF-ESTEEM HYPNOSIS\\* Learn to eliminate negative self-talk after listening daily for just 1-3 weeks\* Change your mindset through subconscious thoughts to build your self-esteem\* You won’t have to try to feel self-confident — it just happens naturally!\\TRAIN YOUR MIND TO BUILD SELF-ESTEEM THROUGH HYPNOSIS\\Does negative thinking keep you down? Hypnosis can change your entire mindset, r…	[u'iosUniversal']	46892060	無料	[u'6013', u'6012']	[u'\u30d8\u30eb\u30b9\u30b1\u30a2\uff0f\u30d5\u30a3\u30c3\u30c8\u30cd\u30b9', u'\u30e9\u30a4\u30d5\u30b9\u30bf\u30a4\u30eb']	[u'http://a1.mzstatic.com/jp/r30/Purple5/v4/66/bc/93/66bc93ec-d3a9-16b8-d951-f8300308ee08/screen480x480.jpeg', u'http://a2.mzstatic.com/jp/r30/Purple3/v4/23/b8/4b/23b84b0e-a66e-33fa-ac42-a2fea743b7fc/screen480x480.jpeg', u'http://a3.mzstatic.com/jp/r30/Purple4/v4/b1/97/1a/b1971a63-a9bf-6b79-2835-b5abb97e16cb/screen480x480.jpeg', u'http://a1.mzstatic.com/jp/r30/Purple4/v4/33/81/b4/3381b4f5-998d-56…	False	software	[u'NB', u'CA', u'HR', u'CS', u'DA', u'NL', u'EN', u'FI', u'FR', u'DE', u'EL', u'HU', u'ID', u'IT', u'JA', u'KO', u'MS', u'PL', u'PT', u'RO', u'RU', u'ZH', u'SK', u'ES', u'SV', u'TH', u'ZH', u'TR', u'UK', u'VI']	0.0	6013	Health & Fitness	2013-11-22T20:15:43Z	- Fixed a lingering crash.\\If you’ve found this app helpful, would you mind taking a moment to write a nice App Store review? We’d greatly appreciate it.	[u'http://a4.mzstatic.com/jp/r30/Purple4/v4/cb/11/1b/cb111baf-1746-2c25-6c78-8b495c81994a/screen1136x1136.jpeg', u'http://a4.mzstatic.com/jp/r30/Purple3/v4/17/bc/9c/17bc9ce9-38c8-ed7a-8fd7-107401ea639e/screen1136x1136.jpeg', u'http://a1.mzstatic.com/jp/r30/Purple4/v4/1c/9a/78/1c9a78f5-67ef-e2de-0801-984da010adc1/screen1136x1136.jpeg', u'http://a2.mzstatic.com/jp/r30/Purple1/v4/bb/3c/fd/bb3cfd23-f…	Surf City Apps LLC	http://surfcityapps.com	[u'iPadFourthGen', u'iPadMini4G', u'iPad23G', u'iPadThirdGen', u'iPhone4S', u'iPhone4', u'iPhone5s', u'iPodTouchFifthGen', u'iPhone5c', u'iPad2Wifi', u'iPadFourthGen4G', u'iPadMini', u'iPadThirdGen4G', u'iPhone5']	Build Self-Esteem Hypnosis - FREE Guided Meditation with Healing Affirmations to Help You Relax and to Build Confidence and Motivation	9+	Build Self-Esteem Hypnosis - FREE Guided Meditation with Healing Affirmations to Help You Relax and to Build Confidence and Motivation	https://itunes.apple.com/jp/app/build-self-esteem-hypnosis/id741949224?mt=8&uo=4	0	0	2.1.3	software
916191879	908281345	Francesc Perez	https://itunes.apple.com/jp/artist/francesc-perez/id908281345?uo=4	http://a1356.phobos.apple.com/us/r30/Purple5/v4/7c/13/54/7c1354d4-c17c-0458-af0e-633fc3b8f7a5/pr_source.png?downloadKey=1417747064_efd8a6544911f372a88d2f25f0bf3eee	http://a1356.phobos.apple.com/us/r30/Purple5/v4/7c/13/54/7c1354d4-c17c-0458-af0e-633fc3b8f7a5/pr_source.png?downloadKey=1417747064_efd8a6544911f372a88d2f25f0bf3eee	http://a437.phobos.apple.com/us/r30/Purple4/v4/23/29/6c/23296c1e-0fd1-257d-d05f-1ff6a00620d5/AppIcon60x60_2x.png	None	None	es.francpharma.TreatUpFree	17+	JPY	TreatUp Free is an app designed so that you easily have all your treatments in your smartphone, whether its medicines, food supplements, medicinal herbs or physical treatments such as rehabilitation, yoga, pilates, walking, etc.\\TreatUp Free will act as pill reminder through the use of notifications so you don’t forget any dose, showing how and when to take each treatment. It will allow you to w…	[]	2640699	無料	[u'6013', u'6020']	[u'\u30d8\u30eb\u30b9\u30b1\u30a2\uff0f\u30d5\u30a3\u30c3\u30c8\u30cd\u30b9', u'\u30e1\u30c7\u30a3\u30ab\u30eb']	[]	False	software	[u'EN']	0.0	6013	Health & Fitness	2014-10-12T14:23:46Z	None	[u'http://a4.mzstatic.com/jp/r30/Purple5/v4/c4/0f/8a/c40f8a7a-f295-39e2-d7d2-3d505da83dbf/screen1136x1136.jpeg', u'http://a2.mzstatic.com/jp/r30/Purple1/v4/2f/10/cc/2f10cc95-bc78-4ebd-3aa8-5de790a85a58/screen1136x1136.jpeg', u'http://a1.mzstatic.com/jp/r30/Purple4/v4/73/32/d8/7332d8cd-bea8-2469-b084-c3e30ac33bd5/screen1136x1136.jpeg', u'http://a1.mzstatic.com/jp/r30/Purple4/v4/7c/e4/31/7ce43155-0…	Francesc Perez	None	[u'iPadFourthGen4G', u'iPadThirdGen', u'iPhone5s', u'iPadMini4G', u'iPhone5', u'iPodTouchFifthGen', u'iPhone4S', u'iPad2Wifi', u'iPadThirdGen4G', u'iPhone4', u'iPadFourthGen', u'iPadMini', u'iPhone5c', u'iPad23G']	TreatUp Free	17+	TreatUp Free	https://itunes.apple.com/jp/app/treatup-free/id916191879?mt=8&uo=4	0	0	1.0.1	software
424861917	302356219	Easybox Technologies Sarl	https://itunes.apple.com/jp/artist/easybox-technologies-sarl/id302356219?uo=4	http://a105.phobos.apple.com/us/r30/Purple/25/0a/42/mzl.wklxqebo.png	http://a105.phobos.apple.com/us/r30/Purple/25/0a/42/mzl.wklxqebo.png	http://a1072.phobos.apple.com/us/r30/Purple/34/54/2c/mzi.yyeubrog.png	None	None	ch.easybox.medhyg.rms.ipad	12+	JPY	La Revue Médicale Suisse (RMS) est une revue scientifiquement indépendante, indexée dans Medline (http://www.ncbi.nlm.nih.gov/pubmed/), EMBASE, EMCare et Scopus, au service de la formation continue des médecins et du rayonnement francophone de la médecine romande. Editée par le Groupe Médecine & Hygiène, société coopérative, elle est issue de la réunion, en 2005, de la Revue Médicale de la Suisse…	[]	557381	無料	[u'6013']	[u'\u30d8\u30eb\u30b9\u30b1\u30a2\uff0f\u30d5\u30a3\u30c3\u30c8\u30cd\u30b9']	[u'http://a1.mzstatic.com/jp/r30/Purple/v4/e0/e8/50/e0e85020-af27-2e8b-2f80-1a93da18b310/screen480x480.jpeg']	False	software	[u'EN']	0.0	6013	Health & Fitness	2011-04-12T18:42:51Z	- Amélioration des performances\- Corrections de bugs	[]	Easybox Technologies S�rl	http://www.revmed.ch	[u'iPad3G', u'iPadMini4G', u'iPadThirdGen', u'iPadMini', u'iPadWifi', u'iPadFourthGen4G', u'iPad23G', u'iPad2Wifi', u'iPadThirdGen4G', u'iPadFourthGen']	Revue médicale suisse	12+	Revue médicale suisse	https://itunes.apple.com/jp/app/revue-medicale-suisse/id424861917?mt=8&uo=4	0	0	1.2	software
368648270	302732122	WAYZ JAPAN INC.	https://itunes.apple.com/jp/artist/wayz-japan-inc./id302732122?uo=4	http://a1139.phobos.apple.com/us/r30/Purple/24/44/30/mzl.ahumsoxw.png	http://a1139.phobos.apple.com/us/r30/Purple/24/44/30/mzl.ahumsoxw.png	http://a504.phobos.apple.com/us/r30/Purple/c3/03/57/mzl.wkvcqhri.png	3.5	3.5	com.wayzer.rakutsubo	4+	JPY	すぐに効く！ツボの位置と押し方。一目でわかる図解付き\症状緩和や気分回復などの目的別に解り易く解説\\肩こり、頭痛、腰痛、不眠など家庭やビジネスでの悩みに使えるつぼを紹介\自分で簡単に押しもみでき、電車の中や職場など、どこででも行え効果がはっきりとあらわれやすい特効ツボばかりです。\\\日刊ゲンダイ本紙連載でおなじみの「總健鍼灸治療センター」角貝釀計院長監修\\〈角貝釀計プロフィール〉\群馬県出身。関東鍼灸専門学校卒業。1981年脈診流・總健鍼灸治療センターを開業。82～87年に東洋はり医学会理事、日本経絡学会評議員を歴任。88年にホノルル大学で東洋医学博士号を取得。\\〈注意・免責事項〉\本アプリに係る情報の正確性及び品質については万全を期すものの、常に全ての場合に有効とは限らず、特定の疾患等の治療、症状の改善まで保証するものではありません。 \利用した結果生じる損害、損失、不都合等に…	[]	5782212	¥100	[u'6013', u'6020']	[u'\u30d8\u30eb\u30b9\u30b1\u30a2\uff0f\u30d5\u30a3\u30c3\u30c8\u30cd\u30b9', u'\u30e1\u30c7\u30a3\u30ab\u30eb']	[]	False	software	[u'EN', u'JA']	100.0	6013	Health & Fitness	2010-04-26T22:10:16Z	新しいツボを20項目追加しました。\ 効き目や使用場面別に10のカテゴリに分類しました。	[u'http://a5.mzstatic.com/jp/r30/Purple/v4/73/6d/83/736d8383-9a7e-9238-c1f4-8a388b358925/screen320x480.jpeg', u'http://a2.mzstatic.com/jp/r30/Purple/v4/4a/6b/97/4a6b9703-41d8-d0a5-6cf6-00580fa18645/screen320x480.jpeg', u'http://a5.mzstatic.com/jp/r30/Purple/v4/4e/d3/e5/4ed3e5fb-0a2d-981b-61e6-3fb26269c572/screen320x480.jpeg', u'http://a2.mzstatic.com/jp/r30/Purple/v4/62/52/91/62529138-8724-84a9-7…	WAYZ JAPAN INC.	http://www.wayzer.com	[u'iPadMini', u'iPodTouchThirdGen', u'iPhone5s', u'iPhone-3G', u'iPod-touch', u'iPadThirdGen4G', u'iPhone4S', u'iPod-touch-with-mic', u'iPadMini4G', u'iPad2Wifi', u'iPadThirdGen', u'iPhone5', u'iPhone4', u'iPodTouchFifthGen', u'iPhone-3GS', u'iPad3G', u'iPadFourthGen', u'iPadFourthGen4G', u'iPhone5c', u'iPhone', u'iPodTouchourthGen', u'iPad23G', u'iPadWifi']	楽になるツボ技	4+	楽になるツボ技	https://itunes.apple.com/jp/app/leninarutsubo-ji/id368648270?mt=8&uo=4	32	11	1.1	software
331339075	292672630	Anywise Enterprise, LLC	https://itunes.apple.com/jp/artist/anywise-enterprise-llc/id292672630?uo=4	http://a361.phobos.apple.com/us/r30/Purple/f4/9c/72/mzl.rwdzzius.jpg	http://a361.phobos.apple.com/us/r30/Purple/f4/9c/72/mzl.rwdzzius.jpg	http://a814.phobos.apple.com/us/r30/Purple/95/51/f2/mzl.nzsxkoyv.png	None	None	com.anywiseenterprise.Interval-Timer	4+	JPY	An easy to use yet powerful interval timer.\\Enter the number of rounds you would like, the 'work' time and rest time and hit 'Start'.\\Your 'work' rounds can be further divided into intervals by entering an interval time. For every multiple of an interval during a work round, a whistle will blow. This allows you to change up your work rounds for varying levels of intensity or for different activ…	[]	1234716	¥100	[u'6013', u'6004']	[u'\u30d8\u30eb\u30b9\u30b1\u30a2\uff0f\u30d5\u30a3\u30c3\u30c8\u30cd\u30b9', u'\u30b9\u30dd\u30fc\u30c4']	[]	False	software	[u'EN']	100.0	6013	Health & Fitness	2009-09-18T22:08:13Z	None	[u'http://a4.mzstatic.com/jp/r30/Purple/v4/67/cf/61/67cf6180-f1e8-ae33-ec3f-332d605998b8/screen320x480.jpeg', u'http://a1.mzstatic.com/jp/r30/Purple/v4/66/71/9d/66719d94-32ee-c6e1-d0fb-f868542b34d6/screen320x480.jpeg', u'http://a5.mzstatic.com/jp/r30/Purple/v4/9e/28/2d/9e282d30-1f03-0c90-7be9-7286058167f5/screen320x480.jpeg', u'http://a5.mzstatic.com/jp/r30/Purple/v4/80/2f/1b/802f1b2e-540d-0b6b-2…	Anywise Enterprise, LLC	http://www.anywiseenterprise.com	[u'iPadWifi', u'iPadThirdGen4G', u'iPodTouchourthGen', u'iPadThirdGen', u'iPadFourthGen4G', u'iPad23G', u'iPad2Wifi', u'iPod-touch-with-mic', u'iPod-touch', u'iPhone5s', u'iPadMini4G', u'iPhone4S', u'iPodTouchThirdGen', u'iPadMini', u'iPhone4', u'iPhone', u'iPhone5c', u'iPhone5', u'iPhone-3G', u'iPhone-3GS', u'iPodTouchFifthGen', u'iPad3G', u'iPadFourthGen']	IntervalBuddy	4+	IntervalBuddy	https://itunes.apple.com/jp/app/intervalbuddy/id331339075?mt=8&uo=4	0	0	1.0	software
431563345	431563348	AnagyriStudio	https://itunes.apple.com/jp/artist/anagyristudio/id431563348?uo=4	http://a1597.phobos.apple.com/us/r30/Purple/v4/35/f5/34/35f534aa-cd09-ca36-7197-7163b0c09169/mzl.wlfmfvrs.png	http://a1597.phobos.apple.com/us/r30/Purple/v4/35/f5/34/35f534aa-cd09-ca36-7197-7163b0c09169/mzl.wlfmfvrs.png	http://a664.phobos.apple.com/us/r30/Purple/v4/0e/80/f4/0e80f49f-8dfb-0136-2951-fa07a959a7ac/Icon.png	None	None	com.anagyristudio.goodhabits	4+	JPY	This App could help you develop good habits and break bad habits. \Do you want to quit smoking? Do you want to exercising regularly? You can use the App for any good habits that you want to develop (like Exercising Regularly) or bad habit that you want to break (like Quit Smoking). Just add the habit and follow your habit everyday, you will see the calendar in the App show your outcom, Also you c…	[u'iosUniversal']	3258748	¥500	[u'6013', u'6012']	[u'\u30d8\u30eb\u30b9\u30b1\u30a2\uff0f\u30d5\u30a3\u30c3\u30c8\u30cd\u30b9', u'\u30e9\u30a4\u30d5\u30b9\u30bf\u30a4\u30eb']	[u'http://a2.mzstatic.com/jp/r30/Purple/v4/88/cc/04/88cc04d5-b096-0eb8-cbde-0b8573d83023/screen480x480.jpeg', u'http://a2.mzstatic.com/jp/r30/Purple/v4/a0/21/12/a02112e4-b7e2-56c3-f21f-2086679a2c22/screen480x480.jpeg', u'http://a4.mzstatic.com/jp/r30/Purple/v4/43/b8/79/43b87949-b68b-9b20-4047-bab393d3f335/screen480x480.jpeg', u'http://a5.mzstatic.com/jp/r30/Purple/v4/9d/6d/62/9d6d6251-919e-3a17-7…	False	software	[u'ZH', u'EN', u'FR', u'DE', u'IT', u'JA', u'KO', u'PL', u'PT', u'RU', u'ZH', u'ES', u'ZH']	500.0	6013	Health & Fitness	2011-04-23T02:03:50Z	1.Fixed twitter behavior on ios5	[u'http://a3.mzstatic.com/jp/r30/Purple/v4/25/1c/a3/251ca388-6885-a995-78e6-cbe72546f789/screen320x480.jpeg', u'http://a4.mzstatic.com/jp/r30/Purple/v4/47/f0/84/47f08472-a83c-4be2-7976-181b99058f51/screen320x480.jpeg', u'http://a3.mzstatic.com/jp/r30/Purple/v4/83/65/dd/8365dd14-ee4f-14c4-e5bd-8f8c1c5e2069/screen320x480.jpeg', u'http://a5.mzstatic.com/jp/r30/Purple/v4/bd/8d/16/bd8d16af-5d0c-a87d-5…	Nicholas Moon	None	[u'iPadMini4G', u'iPhone5c', u'iPhone4S', u'iPad2Wifi', u'iPadFourthGen4G', u'iPhone5s', u'iPad23G', u'iPad3G', u'iPhone-3GS', u'iPodTouchFifthGen', u'iPhone4', u'iPadWifi', u'iPadFourthGen', u'iPadThirdGen', u'iPadMini', u'iPodTouchourthGen', u'iPodTouchThirdGen', u'iPadThirdGen4G', u'iPhone5']	良い習慣	4+	良い習慣	https://itunes.apple.com/jp/app/liangi-xi-guan/id431563345?mt=8&uo=4	0	0	1.7	software
811124736	811124739	Care Uk	https://itunes.apple.com/jp/artist/care-uk/id811124739?uo=4	http://a1978.phobos.apple.com/us/r30/Purple1/v4/54/1e/a8/541ea8b7-a063-d049-2219-4ccff8b704ab/mzl.ryeyiwow.png	http://a1978.phobos.apple.com/us/r30/Purple1/v4/54/1e/a8/541ea8b7-a063-d049-2219-4ccff8b704ab/mzl.ryeyiwow.png	http://a336.phobos.apple.com/us/r30/Purple5/v4/fc/b2/62/fcb26216-78a8-194c-e125-222622fbc3c4/57x57.png	None	None	uk.careUK.pocketphysio	17+	JPY	Care UK's free Pocket Physio app is an easy to use guide to the physiotherapy exercises you need to do to prepare for, and recover from, hip or knee replacement surgery as well as foot and hand surgery.\ \The app provides video and text instructions on pre- and post-operative physio exercises, enabling you to establish a strong exercise regime before surgery that you can also continue afterwards,…	[u'iosUniversal']	370653371	無料	[u'6013', u'6020']	[u'\u30d8\u30eb\u30b9\u30b1\u30a2\uff0f\u30d5\u30a3\u30c3\u30c8\u30cd\u30b9', u'\u30e1\u30c7\u30a3\u30ab\u30eb']	[u'http://a1.mzstatic.com/jp/r30/Purple3/v4/b9/34/c3/b934c313-6004-d69f-82f5-9f44b5a8df2e/screen480x480.jpeg', u'http://a5.mzstatic.com/jp/r30/Purple3/v4/11/1f/29/111f29df-1c40-e14d-c6ec-0046b3c53781/screen480x480.jpeg', u'http://a4.mzstatic.com/jp/r30/Purple3/v4/04/05/64/04056471-c55d-cacd-12c8-fbdf4b1f1681/screen480x480.jpeg', u'http://a1.mzstatic.com/jp/r30/Purple3/v4/45/40/5e/45405e49-45b4-56…	False	software	[u'EN']	0.0	6013	Health & Fitness	2014-04-05T07:59:09Z	Minor corrections	[u'http://a3.mzstatic.com/jp/r30/Purple3/v4/67/3d/e9/673de9db-a125-2af8-26c6-02d9d9a9dabb/screen1136x1136.jpeg', u'http://a4.mzstatic.com/jp/r30/Purple5/v4/45/17/7c/45177c12-a63a-b2d7-af5c-0ee12ef3feb3/screen1136x1136.jpeg', u'http://a4.mzstatic.com/jp/r30/Purple3/v4/0f/8d/b4/0f8db480-5744-abe5-ae5c-35766737139b/screen1136x1136.jpeg', u'http://a2.mzstatic.com/jp/r30/Purple1/v4/59/79/94/59799405-3…	CARE UK LIMITED	None	[u'iPadMini4G', u'iPhone5c', u'iPad23G', u'iPadThirdGen', u'iPhone5', u'iPhone5s', u'iPodTouchThirdGen', u'iPhone4', u'iPadMini', u'iPad3G', u'iPadFourthGen', u'iPhone4S', u'iPad2Wifi', u'iPadThirdGen4G', u'iPhone-3GS', u'iPadFourthGen4G', u'iPodTouchFifthGen', u'iPodTouchourthGen', u'iPadWifi']	Pocket Physio	17+	Pocket Physio	https://itunes.apple.com/jp/app/pocket-physio/id811124736?mt=8&uo=4	0	0	1.3.1	software
[truncated: 25,736 more rows]
