# Supplementary material for: mHealthApps: A Repository and Database of Mobile Health Apps
Source: JMIR Mhealth Uhealth. 2015 Mar 18;3(1):e28. doi: 10.2196/mhealth.4026 (PMC4382566; doi:10.2196/mhealth.4026)
Supplement: Supplementary file 6 [file mhealth_v3i1e28_app6.gz › AppStore_US_Medical]

trackId	artistId	artistName	artistViewUrl	artworkUrl100	artworkUrl512	artworkUrl60	averageUserRating	averageUserRatingForCurrentVersion	bundleId	contentAdvisoryRating	currency	description	features	fileSizeBytes	formattedPrice	genreIds	genres	ipadScreenshotUrls	isGameCenterEnabled	kind	languageCodesISO2A	price	primaryGenreId	primaryGenreName	releaseDate	releaseNotes	screenshotUrls	sellerName	sellerUrl	supportedDevices	trackCensoredName	trackContentRating	trackName	trackViewUrl	userRatingCount	userRatingCountForCurrentVersion	version	wrapperType
874649790	665923850	Stefania Molinari	https://itunes.apple.com/us/artist/stefania-molinari/id665923850?uo=4	http://a1569.phobos.apple.com/us/r30/Purple2/v4/67/57/eb/6757eb00-fc65-6f97-a84f-985e0adc9b67/mzl.mgvbywuf.png	http://a1569.phobos.apple.com/us/r30/Purple2/v4/67/57/eb/6757eb00-fc65-6f97-a84f-985e0adc9b67/mzl.mgvbywuf.png	http://a1857.phobos.apple.com/us/r30/Purple/v4/ce/a3/75/cea375ab-7a92-b16f-f5d4-536348034bef/Icon.png	None	None	com.appsmoment.SimplyHD	4+	USD	Una gamma completa per la sterilizzazione e disinfezione in ambiti professionali.\\A complete range for sterilization disinfection and detersion at the professional fields.	[]	469346383	Free	[u'6020', u'6000']	[u'Medical', u'Business']	[u'http://a4.mzstatic.com/us/r30/Purple2/v4/53/14/8b/53148b1d-eab4-253b-d079-538e14c24816/screen480x480.jpeg', u'http://a3.mzstatic.com/us/r30/Purple4/v4/b5/a6/49/b5a64986-2c76-365d-c122-522cb1d2c3ed/screen480x480.jpeg', u'http://a2.mzstatic.com/us/r30/Purple4/v4/07/33/e3/0733e3da-c076-8a16-3cd4-93de77696d41/screen480x480.jpeg', u'http://a5.mzstatic.com/us/r30/Purple6/v4/02/fb/ea/02fbeafc-7709-36…	False	software	[u'IT']	0.0	6020	Medical	2014-05-09T01:40:40Z	The app changes name into Simply Disinfection HD.	[]	Stefania Molinari	None	[u'iPadThirdGen4G', u'iPad23G', u'iPadWifi', u'iPad2Wifi', u'iPadFourthGen4G', u'iPad3G', u'iPadFourthGen', u'iPadMini', u'iPadThirdGen', u'iPadMini4G']	Simply HD	4+	Simply HD	https://itunes.apple.com/us/app/simply-hd/id874649790?mt=8&uo=4	0	0	1.1	software
911411810	886562306	SEAT MEDIA AGENCY PIEMONTE 1	https://itunes.apple.com/us/artist/seat-media-agency-piemonte-1/id886562306?uo=4	http://a168.phobos.apple.com/us/r30/Purple1/v4/10/7b/1c/107b1ce5-4a8b-a1f6-adc4-b16f0ba428b6/mzl.curfzvuc.png	http://a168.phobos.apple.com/us/r30/Purple1/v4/10/7b/1c/107b1ce5-4a8b-a1f6-adc4-b16f0ba428b6/mzl.curfzvuc.png	http://a559.phobos.apple.com/us/r30/Purple4/v4/38/c4/9e/38c49efa-a833-e90b-0e22-0b0d7697bea3/icon.png	None	None	it.pgmobapp.StudiodentisticoDrBellanti	4+	USD	Lo studio dentistico del Dr. Bellanti di Prato è lieto di presentarvi la sua nuova applicazione per smartphone e tablet. Grazie a questa App potrete fare la conoscenza con il nostro studio e con il Dr. Bellanti, medico chirurgo odontoiatra che ne è il titolare. Potrete valutare i numerosi trattamenti proposti dallo studio e prenotare direttamente tramite il vostro telefono in maniera facile e vel…	[u'iosUniversal']	15356275	Free	[u'6020']	[u'Medical']	[u'http://a5.mzstatic.com/us/r30/Purple5/v4/bf/6a/b7/bf6ab798-202a-87a2-3f41-52a099cfc7b1/screen480x480.jpeg', u'http://a3.mzstatic.com/us/r30/Purple4/v4/c9/15/0e/c9150e1a-b314-e7fc-502c-94727e3e8c8f/screen480x480.jpeg', u'http://a1.mzstatic.com/us/r30/Purple5/v4/21/61/b9/2161b9d4-a0a3-b3c7-435a-b7c6dc20aa07/screen480x480.jpeg']	False	software	[u'EN', u'FR', u'IT', u'ZH']	0.0	6020	Medical	2014-08-28T02:48:59Z	None	[u'http://a5.mzstatic.com/us/r30/Purple4/v4/63/a2/d2/63a2d2fe-8dc3-d4e0-ea45-1f559dc17903/screen1136x1136.jpeg', u'http://a4.mzstatic.com/us/r30/Purple5/v4/2c/b8/1d/2cb81d07-e9c4-d1a7-e746-28b35ebe8b37/screen1136x1136.jpeg', u'http://a1.mzstatic.com/us/r30/Purple4/v4/84/dd/7b/84dd7b79-7e8d-efe1-207b-ff6b0cdbbdf0/screen1136x1136.jpeg', u'http://a3.mzstatic.com/us/r30/Purple5/v4/9c/75/40/9c754091-5…	Digital Local Services Piemonte 1 S.r.l.	None	[u'iPodTouchFifthGen', u'iPhone5s', u'iPadThirdGen4G', u'iPhone4S', u'iPhone5', u'iPadMini', u'iPadFourthGen4G', u'iPodTouchourthGen', u'iPad2Wifi', u'iPad23G', u'iPadThirdGen', u'iPadFourthGen', u'iPhone5c', u'iPhone4', u'iPadMini4G', u'iPhone-3GS']	Studio dentistico Dr. Bellanti	4+	Studio dentistico Dr. Bellanti	https://itunes.apple.com/us/app/studio-dentistico-dr.-bellanti/id911411810?mt=8&uo=4	0	0	1.0	software
395685277	382590292	Edwards Lifesciences	https://itunes.apple.com/us/artist/edwards-lifesciences/id382590292?uo=4	http://a1967.phobos.apple.com/us/r30/Purple/b2/ca/00/mzi.porthngf.png	http://a1967.phobos.apple.com/us/r30/Purple/b2/ca/00/mzi.porthngf.png	http://a477.phobos.apple.com/us/r30/Purple/93/e0/a7/mzi.ixbpfnew.png	None	5.0	com.edwards.CCPOR	4+	USD	Treinamento de Monitoramento Hemodinâmico e Recursos Educacionais da Edwards Lifesciences	[]	120582070	Free	[u'6020']	[u'Medical']	[]	False	software	[u'PT']	0.0	6020	Medical	2010-10-06T19:26:00Z	Novo Guia Rápido para Tratamento Cardiopulmonar	[u'http://a4.mzstatic.com/us/r30/Purple/v4/3b/af/d3/3bafd3a0-ef06-41a3-e5b6-e9bf250f21e4/screen320x480.jpeg', u'http://a1.mzstatic.com/us/r30/Purple/v4/4d/4b/94/4d4b94c7-d2fd-3d9e-78a7-5c08976c6df4/screen320x480.jpeg', u'http://a3.mzstatic.com/us/r30/Purple/v4/3d/94/0f/3d940f4a-b2a0-dc85-542e-4452f27b72e3/screen320x480.jpeg', u'http://a4.mzstatic.com/us/r30/Purple/v4/2b/02/4c/2b024c53-861e-6ff4-c…	Edwards Lifesciences	http://	[u'iPad23G', u'iPhone5', u'iPhone4', u'iPadThirdGen', u'iPodTouchFifthGen', u'iPhone5c', u'iPod-touch-with-mic', u'iPhone-3G', u'iPodTouchThirdGen', u'iPodTouchourthGen', u'iPad2Wifi', u'iPadThirdGen4G', u'iPad3G', u'iPadFourthGen4G', u'iPhone5s', u'iPadMini4G', u'iPadFourthGen', u'iPhone-3GS', u'iPadMini', u'iPadWifi', u'iPhone4S']	Critical Care (Portuguese) eLearning	4+	Critical Care (Portuguese) eLearning	https://itunes.apple.com/us/app/critical-care-portuguese-elearning/id395685277?mt=8&uo=4	0	1	1.2	software
495245376	495245381	Telcare, Inc.	https://itunes.apple.com/us/artist/telcare-inc./id495245381?uo=4	http://a749.phobos.apple.com/us/r30/Purple3/v4/c1/b7/e0/c1b7e022-c2cb-7129-35f3-af6843555e2e/mzl.ficugusi.jpg	http://a749.phobos.apple.com/us/r30/Purple3/v4/c1/b7/e0/c1b7e022-c2cb-7129-35f3-af6843555e2e/mzl.ficugusi.jpg	http://a1097.phobos.apple.com/us/r30/Purple3/v4/b7/1e/e2/b71ee2e9-38df-8e53-ebb9-58cf570fee21/AppIcon57x57.png	4.5	3.0	com.telcare.mytelcare	4+	USD	Diabetes Pal 2.0: Features, features, and more features... And they are all FREE + sync with Withings & BodyMedia\\------COMPLETELY REDESIGNED------\ \Diabetes Pal 2.0 helps track, analyze, and share:\· Blood Glucose\· Medication\· Nutrition\· A1c\· Blood Pressure\· Weight\· Activity\· Notes\· Physical Activity\· Sleep Duration\· Create and achieve goals!\ \You do not need to own any Telcare® pro…	[]	26230004	Free	[u'6020', u'6013']	[u'Medical', u'Health & Fitness']	[]	False	software	[u'EN']	0.0	6020	Medical	2012-02-10T08:00:00Z	- Bug fixes.	[u'http://a1.mzstatic.com/us/r30/Purple4/v4/0d/78/e8/0d78e8cd-7685-920b-e68a-419d41d24d24/screen1136x1136.jpeg', u'http://a3.mzstatic.com/us/r30/Purple4/v4/1e/3e/75/1e3e75f0-0b84-0839-bdc1-dd65785d31f8/screen1136x1136.jpeg', u'http://a5.mzstatic.com/us/r30/Purple/v4/67/2c/a8/672ca89d-22b0-7374-3d74-fb32cf4d8940/screen1136x1136.jpeg', u'http://a2.mzstatic.com/us/r30/Purple/v4/53/72/ca/5372cae9-5f6…	Telcare Inc.	None	[u'iPadMini', u'iPhone4S', u'iPad2Wifi', u'iPad23G', u'iPadThirdGen', u'iPadFourthGen4G', u'iPadFourthGen', u'iPodTouchFifthGen', u'iPhone-3GS', u'iPadThirdGen4G', u'iPhone5s', u'iPhone5c', u'iPhone5', u'iPodTouchourthGen', u'iPadMini4G', u'iPhone4']	Diabetes Pal App: Logbook Manager for Blood Glucose, A1c, Nutrition, Medication, Weight, Blood Pressure Analysis + Withings and BodyMedia	4+	Diabetes Pal App: Logbook Manager for Blood Glucose, A1c, Nutrition, Medication, Weight, Blood Pressure Analysis + Withings and BodyMedia	https://itunes.apple.com/us/app/diabetes-pal-app-logbook-manager/id495245376?mt=8&uo=4	171	1	2.1.1	software
422039861	718845529	LSWR	https://itunes.apple.com/us/artist/lswr/id718845529?uo=4	http://a1531.phobos.apple.com/us/r30/Purple/5c/b8/b3/mzl.fuvnkzag.png	http://a1531.phobos.apple.com/us/r30/Purple/5c/b8/b3/mzl.fuvnkzag.png	http://a1829.phobos.apple.com/us/r30/Purple/28/9b/2e/mzi.snddfrvy.png	None	None	it.elsevier.artisuperiorilite	12+	USD	Il riferimento internazionale per l'Anatomia\\Decine di flashcards interattive per apprendere e ripassare gli essenziali dell'Anatomia.\Due modalità di consultazione possibile: \\•apprendimento/revisione \•intrattenimento/autovalutazione con l'archivio dei risultati\\Le caratteristiche principali dell'applicazione sono: \\•accesso alle flashcards attraverso l'indice completo o per distretto anato…	[]	18727608	Free	[u'6020', u'6006']	[u'Medical', u'Reference']	[]	False	software	[u'EN', u'IT']	0.0	6020	Medical	2011-03-03T08:37:20Z	Iscrizione on-line a Doctornews	[u'http://a4.mzstatic.com/us/r30/Purple/v4/cd/c6/e9/cdc6e9d9-4530-cce3-108d-52798fc9c4d6/screen320x480.jpeg', u'http://a2.mzstatic.com/us/r30/Purple/v4/db/5d/1c/db5d1cb0-9d00-b9aa-9120-998e995d9fdc/screen320x480.jpeg', u'http://a5.mzstatic.com/us/r30/Purple/v4/d4/68/3b/d4683b42-1955-11eb-65ce-6df0700ef563/screen320x480.jpeg', u'http://a5.mzstatic.com/us/r30/Purple/v4/d5/95/ad/d595ad91-cc77-a483-9…	LSWR srl	http://www.edizioniedra.it	[u'iPhone5c', u'iPodTouchourthGen', u'iPodTouchFifthGen', u'iPadThirdGen4G', u'iPadThirdGen', u'iPhone-3GS', u'iPadFourthGen', u'iPadFourthGen4G', u'iPhone5s', u'iPhone5', u'iPad3G', u'iPadMini4G', u'iPadMini', u'iPad23G', u'iPad2Wifi', u'iPhone4S', u'iPodTouchThirdGen', u'iPhone4', u'iPadWifi']	Netter Flashcards Arti Superiori LITE	12+	Netter Flashcards Arti Superiori LITE	https://itunes.apple.com/us/app/netter-flashcards-arti-superiori/id422039861?mt=8&uo=4	0	0	1.2.1	software
504781901	353420805	chris teritzis	https://itunes.apple.com/us/artist/chris-teritzis/id353420805?uo=4	http://a405.phobos.apple.com/us/r30/Purple/0a/47/b0/mzl.atyfrvej.png	http://a405.phobos.apple.com/us/r30/Purple/0a/47/b0/mzl.atyfrvej.png	http://a1249.phobos.apple.com/us/r30/Purple/a3/3f/d3/mzi.mzvfgisx.png	None	None	7FT4LXJ584.com.animapps.InfoMed	4+	USD	ΕΟΠΥΥ Ιατροί, Ακτινολόγοι, Μικροβιολόγοι, Διαγνωστικά Κέντρα & Φυσιοθεραπευτές.\\Σημείωση: Στην εφαρμογή υπάρχει η δυνατότητα σύνθετης αναζήτησης σε όλα τα μενού επιλογών, π.χ. αν ψάχνουμε Οφθαλμολόγο Ιατρό στην Αθήνα απλά επιλέγουμε την ειδικότητα "ΟΦΘΑΛΜΟΛΟΓΙΑ" και μετά γράφοντας την λέξη "Αθηνα" μας βγάζει γρήγορα τα αποτελέσματα ταξινομημένα κατά αλφαβητική σειρά.\\Η εφαρμογή infoMED περιέχει…	[u'iosUniversal']	1005923	$0.99	[u'6020']	[u'Medical']	[u'http://a1.mzstatic.com/us/r30/Purple/v4/c1/91/ee/c191ee28-cd76-47ae-e063-4cc8684a002a/screen480x480.jpeg', u'http://a4.mzstatic.com/us/r30/Purple/v4/c2/d0/fc/c2d0fcdd-1ae1-1369-720d-d2ab60db84c0/screen480x480.jpeg', u'http://a1.mzstatic.com/us/r30/Purple/v4/fd/d7/48/fdd748f4-7706-003c-11c2-7cadeb98fcdf/screen480x480.jpeg', u'http://a5.mzstatic.com/us/r30/Purple/v4/d0/c8/7d/d0c87d78-5c8a-66af-f…	False	software	[u'EN']	0.99	6020	Medical	2012-03-13T06:38:32Z	None	[u'http://a1.mzstatic.com/us/r30/Purple/v4/c8/a8/c8/c8a8c807-5c58-a7ee-e7ea-1c7adb657e2a/screen320x480.jpeg', u'http://a4.mzstatic.com/us/r30/Purple/v4/c3/56/dd/c356dd87-a848-8a91-f86f-04acb35f2e93/screen320x480.jpeg', u'http://a1.mzstatic.com/us/r30/Purple/v4/ee/d3/fa/eed3fa8b-d017-f019-ca8f-ad1cb9e0dee7/screen320x480.jpeg', u'http://a4.mzstatic.com/us/r30/Purple/v4/d2/2b/e6/d22be6e6-86b3-6e0f-9…	chris teritzis	None	[u'iPodTouchFifthGen', u'iPadFourthGen', u'iPadMini4G', u'iPodTouchThirdGen', u'iPod-touch-with-mic', u'iPhone-3G', u'iPhone4S', u'iPhone4', u'iPhone5c', u'iPad2Wifi', u'iPhone5s', u'iPadFourthGen4G', u'iPhone5', u'iPadMini', u'iPad23G', u'iPhone-3GS', u'iPad3G', u'iPadThirdGen4G', u'iPodTouchourthGen', u'iPadThirdGen', u'iPadWifi']	InfoMED	4+	InfoMED	https://itunes.apple.com/us/app/infomed/id504781901?mt=8&uo=4	0	0	1.0	software
891692119	891692122	Medical Preceptors	https://itunes.apple.com/us/artist/medical-preceptors/id891692122?uo=4	http://a1271.phobos.apple.com/us/r30/Purple4/v4/39/12/bc/3912bc6d-b80f-1edb-e1f8-93a594c57109/mzl.kotuvebw.png	http://a1271.phobos.apple.com/us/r30/Purple4/v4/39/12/bc/3912bc6d-b80f-1edb-e1f8-93a594c57109/mzl.kotuvebw.png	http://a1275.phobos.apple.com/us/r30/Purple/v4/f2/69/1e/f2691e9e-163c-99c5-397b-98ef68dc3072/AppIcon60x60_2x.png	None	5.0	com.medical.preceptors.DeductorMD	12+	USD	DeductorMD simplifies the calculation of the Medical Decision Making, MDM component of the documentation guidelines. No more guess work on the level of MDM. The app calculates it for you! \\This app follows the Centers for Medicare & Medicaid Services CMS guidelines using CPT and ICD9 coding systems. Useful guide for Physicians, Mid-Levels and Medical Coders.	[u'iosUniversal']	1705511	$9.99	[u'6020', u'6002']	[u'Medical', u'Utilities']	[u'http://a5.mzstatic.com/us/r30/Purple/v4/c6/6d/ef/c66defe8-fe4c-ab13-0e1a-01dec73f95d9/screen480x480.jpeg', u'http://a2.mzstatic.com/us/r30/Purple4/v4/42/73/8c/42738c85-2fb8-89f4-3b21-e1a8510c07cb/screen480x480.jpeg']	False	software	[u'EN']	9.99	6020	Medical	2014-07-01T07:00:00Z	Fixed graphic	[u'http://a3.mzstatic.com/us/r30/Purple4/v4/22/ba/a8/22baa8e2-795a-a501-ec08-ae1f11be5c28/screen1136x1136.jpeg', u'http://a4.mzstatic.com/us/r30/Purple2/v4/60/97/e1/6097e154-8c45-2f0f-d372-eeeab8981c56/screen1136x1136.jpeg', u'http://a2.mzstatic.com/us/r30/Purple/v4/ca/9c/99/ca9c9968-b601-68e0-8617-45b5a09be85e/screen1136x1136.jpeg']	MEDICAL PRECEPTORS LLC	http://deductormd.com/	[u'iPadFourthGen', u'iPodTouchFifthGen', u'iPad23G', u'iPadMini', u'iPadThirdGen', u'iPhone4S', u'iPhone5s', u'iPhone5', u'iPhone4', u'iPad2Wifi', u'iPadFourthGen4G', u'iPadThirdGen4G', u'iPadMini4G', u'iPhone5c']	DeductorMD	12+	DeductorMD	https://itunes.apple.com/us/app/deductormd/id891692119?mt=8&uo=4	0	1	1.0.2	software
643540794	355645429	Philips	https://itunes.apple.com/us/artist/philips/id355645429?uo=4	http://a1159.phobos.apple.com/us/r30/Purple6/v4/0b/a8/a9/0ba8a937-e31f-d846-0de2-86c9efb4fd14/mzl.qkudrtug.png	http://a1159.phobos.apple.com/us/r30/Purple6/v4/0b/a8/a9/0ba8a937-e31f-d846-0de2-86c9efb4fd14/mzl.qkudrtug.png	http://a685.phobos.apple.com/us/r30/Purple4/v4/ce/b8/ce/ceb8ce10-c17a-25f1-b455-1a08967b532f/Icon.png	5.0	5.0	com.philips.hc.ultrasound.educationcatalog	4+	USD	The use of ultrasound continues to increase dramatically. Philips is committed to providing innovative, high quality educational tools to enhance learning. This App is designed to provide easy access to Philips ultrasound education tutorials using your iPad. \The tutorials reflect the opinion of the author, not Philips Healthcare. Before performing any clinical procedure, clinicians should obtain…	[]	4727367	Free	[u'6020', u'6017']	[u'Medical', u'Education']	[u'http://a2.mzstatic.com/us/r30/Purple2/v4/56/37/7d/56377dfe-dd45-964e-7ed5-8267a02e8995/screen480x480.jpeg', u'http://a4.mzstatic.com/us/r30/Purple/v4/c8/c7/8a/c8c78a0c-ead2-3100-4eae-67b9c9939c06/screen480x480.jpeg', u'http://a5.mzstatic.com/us/r30/Purple2/v4/5c/19/3a/5c193a4f-28f4-a35f-865a-2e5d1d4a0554/screen480x480.jpeg', u'http://a4.mzstatic.com/us/r30/Purple/v4/e1/70/f8/e170f8eb-f896-e607…	False	software	[u'EN']	0.0	6020	Medical	2013-05-08T22:19:15Z	-Improved stability and performance \-New Tutorials\-Updated inforamation and Contact us section\	[]	Philips Consumer Lifestyle, B.V.	None	[u'iPadMini4G', u'iPadThirdGen', u'iPadFourthGen4G', u'iPad2Wifi', u'iPadMini', u'iPad23G', u'iPadFourthGen', u'iPadThirdGen4G']	Ultrasound Education – Philips	4+	Ultrasound Education – Philips	https://itunes.apple.com/us/app/ultrasound-education-philips/id643540794?mt=8&uo=4	5	2	2.3	software
401521131	368739161	WebLantis	https://itunes.apple.com/us/artist/weblantis/id368739161?uo=4	http://a1389.phobos.apple.com/us/r30/Purple/f7/76/88/mzi.lqigincg.jpg	http://a1389.phobos.apple.com/us/r30/Purple/f7/76/88/mzi.lqigincg.jpg	http://a1777.phobos.apple.com/us/r30/Purple/09/e7/89/mzi.odgkrfkl.png	None	3.0	de.weblantis.shyness	12+	USD	Suffering from Anxiety or Panic Attacks? Discover The Secrets to Overcome Shyness!\\You can find out step by step what you need to do to overcome the feeling of being shy. There are a vast number of ways that you can stop feeling shy all of the time and start enjoying your life. You can take these options one step at a time so that you gradually stop feeling shy and start feeling more confident i…	[]	830943	$0.99	[u'6020', u'6013']	[u'Medical', u'Health & Fitness']	[]	False	software	[u'EN']	0.99	6020	Medical	2010-11-04T20:50:13Z	None	[u'http://a5.mzstatic.com/us/r30/Purple/v4/ff/61/c0/ff61c0b8-bd8c-b23d-f6f1-ad0c0ff61a4c/screen320x480.jpeg', u'http://a4.mzstatic.com/us/r30/Purple/v4/d1/d0/56/d1d056a9-2bf0-c6aa-cfb6-562b495d0707/screen320x480.jpeg', u'http://a2.mzstatic.com/us/r30/Purple/v4/ec/67/90/ec679080-b615-2c84-24a4-e7cc8d6f4958/screen320x480.jpeg', u'http://a2.mzstatic.com/us/r30/Purple/v4/ce/4b/e4/ce4be44e-e021-f54d-7…	Reimund Lube	http://weblantis.com	[u'iPadWifi', u'iPadMini4G', u'iPadFourthGen4G', u'iPod-touch-with-mic', u'iPad3G', u'iPad23G', u'iPadFourthGen', u'iPhone5c', u'iPhone4', u'iPodTouchFifthGen', u'iPadThirdGen', u'iPodTouchourthGen', u'iPhone-3GS', u'iPhone4S', u'iPodTouchThirdGen', u'iPad2Wifi', u'iPhone-3G', u'iPod-touch', u'iPadMini', u'iPhone5s', u'iPhone5', u'iPhone', u'iPadThirdGen4G']	Overcome Shyness 101 - Discover Your Inner Confidence	12+	Overcome Shyness 101 - Discover Your Inner Confidence	https://itunes.apple.com/us/app/overcome-shyness-101-discover/id401521131?mt=8&uo=4	0	1	1.0	software
733452061	706557895	Amoycare Information Technology Co., Ltd	https://itunes.apple.com/us/artist/amoycare-information-technology/id706557895?uo=4	http://a179.phobos.apple.com/us/r30/Purple4/v4/ab/e5/68/abe5687b-7ade-93f1-327c-d1a74d3dfed0/mzl.wzdssnit.png	http://a179.phobos.apple.com/us/r30/Purple4/v4/ab/e5/68/abe5687b-7ade-93f1-327c-d1a74d3dfed0/mzl.wzdssnit.png	http://a364.phobos.apple.com/us/r30/Purple6/v4/95/b9/e7/95b9e7e3-d460-cab7-fba7-e755a24a36a4/AppIcon57x57.png	None	None	com.jm23.babycareliteen	4+	USD	Designed by busy parents is the easiest wat to track baby's daily activities as they come along.No need for typing.No fuss with alarms.	[]	8710868	Free	[u'6020']	[u'Medical']	[]	False	software	[u'EN', u'ZH']	0.0	6020	Medical	2013-11-05T03:02:09Z	fixes:\1.fix crash when you making a diaper record	[u'http://a3.mzstatic.com/us/r30/Purple4/v4/6a/f6/95/6af69581-6232-e182-9572-db8b7736f797/screen1136x1136.jpeg', u'http://a5.mzstatic.com/us/r30/Purple/v4/52/aa/d9/52aad9cb-a110-7fcf-ad5e-14403b50cb93/screen1136x1136.jpeg', u'http://a2.mzstatic.com/us/r30/Purple4/v4/bf/3f/84/bf3f84cc-29c1-ed3c-d72d-7c1e1b003108/screen1136x1136.jpeg', u'http://a1.mzstatic.com/us/r30/Purple4/v4/61/b0/b3/61b0b3a3-92…	Amoycare Information Technology Co., Ltd	None	[u'iPhone5s', u'iPadThirdGen4G', u'iPadFourthGen4G', u'iPadMini', u'iPhone4', u'iPadMini4G', u'iPodTouchFifthGen', u'iPodTouchourthGen', u'iPadThirdGen', u'iPad23G', u'iPadFourthGen', u'iPhone5', u'iPhone4S', u'iPad2Wifi', u'iPhone5c', u'iPhone-3GS']	Baby Care Lite - Make you a professional mom	4+	Baby Care Lite - Make you a professional mom	https://itunes.apple.com/us/app/baby-care-lite-make-you-professional/id733452061?mt=8&uo=4	0	0	1.4.0	software
534148146	429659889	Västra Götalandsregionen	https://itunes.apple.com/us/artist/vastra-gotalandsregionen/id429659889?uo=4	http://a1900.phobos.apple.com/us/r30/Purple6/v4/08/5b/bd/085bbd3e-8403-763b-8af6-52c444d65416/mzl.mjvotjss.png	http://a1900.phobos.apple.com/us/r30/Purple6/v4/08/5b/bd/085bbd3e-8403-763b-8af6-52c444d65416/mzl.mjvotjss.png	http://a854.phobos.apple.com/us/r30/Purple/v4/f9/b8/6f/f9b86fc8-91f2-6f19-820a-db2281f088be/Icon.png	None	None	Se.vgregion.munhc	4+	USD	MHC-app ger dig möjlighet att snabbt och enkelt få information om olika ovanliga diagnoser* och hur dessa tillstånd kan förväntas påverka munhälsa, bettutveckling och orofacial funktion.\MHC-basen innehåller i dagsläget data från drygt 2000 personer med ovanliga diagnoser. Data har samlats in via Mun-H-Centers undersökningsformulär. Rapporter från MHC-basen finns publicerade under respektive diag…	[u'iosUniversal']	8637206	Free	[u'6020', u'6013']	[u'Medical', u'Health & Fitness']	[u'http://a3.mzstatic.com/us/r30/Purple/v4/cc/a7/4b/cca74b7c-071c-f0bf-41d6-20b67620dee0/screen480x480.jpeg', u'http://a2.mzstatic.com/us/r30/Purple/v4/f1/46/13/f1461309-82a0-0841-179a-95a2914fa8fd/screen480x480.jpeg', u'http://a1.mzstatic.com/us/r30/Purple/v4/ef/02/04/ef02043c-beb4-cf97-fd87-8d0f213796e9/screen480x480.jpeg', u'http://a4.mzstatic.com/us/r30/Purple/v4/ff/e3/6f/ffe36fd9-f87d-66e9-e…	False	software	[u'EN', u'DE', u'SE', u'ES']	0.0	6020	Medical	2012-06-14T21:55:36Z	Updated diagnoses and images.	[u'http://a3.mzstatic.com/us/r30/Purple4/v4/7d/a9/9c/7da99cf8-b44d-d6c3-17b0-ac15217b593e/screen1136x1136.jpeg', u'http://a1.mzstatic.com/us/r30/Purple/v4/eb/a3/59/eba35961-f4f7-1f7b-de44-c5cca624c04b/screen1136x1136.jpeg', u'http://a3.mzstatic.com/us/r30/Purple/v4/fa/ea/01/faea0127-0d0b-776d-fa27-a683a163fbcc/screen1136x1136.jpeg', u'http://a2.mzstatic.com/us/r30/Purple/v4/ce/06/81/ce06816f-e20c…	Vastra Gotalandsregionen	None	[u'iPadThirdGen4G', u'iPodTouchThirdGen', u'iPadThirdGen', u'iPhone4', u'iPhone5', u'iPad3G', u'iPadMini', u'iPodTouchFifthGen', u'iPhone-3GS', u'iPadWifi', u'iPadMini4G', u'iPhone5s', u'iPadFourthGen', u'iPhone4S', u'iPodTouchourthGen', u'iPhone5c', u'iPadFourthGen4G', u'iPad2Wifi', u'iPad23G']	MHC-appen	4+	MHC-appen	https://itunes.apple.com/us/app/mhc-appen/id534148146?mt=8&uo=4	0	0	1.3	software
376893257	350798589	Libro Movil	https://itunes.apple.com/us/artist/libro-movil/id350798589?uo=4	http://a234.phobos.apple.com/us/r30/Purple/v4/e1/7b/4c/e17b4c23-bb36-ab84-f525-561dc0fd745a/mzl.zokbsmhi.png	http://a234.phobos.apple.com/us/r30/Purple/v4/e1/7b/4c/e17b4c23-bb36-ab84-f525-561dc0fd745a/mzl.zokbsmhi.png	http://a68.phobos.apple.com/us/r30/Purple/v4/e1/56/f4/e156f42c-4cfb-4c10-7f54-e4b7208fadd9/Icon.png	None	None	com.libromovil.auxilios	4+	USD	Bienvenido al mejor Manual de Primeros Auxilios para tu Iphone/iPad.\\Las emergencias pueden suceder en cualquier momento, y pueden ser de cualquier tipo. Ya sea una madre preocupada que presencia un accidente de su menor hijo, un transeunte que presencia un accidente de tránsito, o un joven deportista que ve como su amigo sufre un desgarro durante un partido de fútbol, todos ellos deberían estar…	[u'iosUniversal']	11098077	$3.99	[u'6020', u'6013']	[u'Medical', u'Health & Fitness']	[u'http://a5.mzstatic.com/us/r30/Purple/v4/7f/c6/67/7fc66782-7d51-f7a4-9848-e297a381251c/screen480x480.jpeg', u'http://a3.mzstatic.com/us/r30/Purple/v4/95/94/29/959429e3-02ee-b339-3c5a-1f50a1335b75/screen480x480.jpeg', u'http://a1.mzstatic.com/us/r30/Purple/v4/4d/26/e4/4d26e488-1cab-17f5-0328-a354e5296261/screen480x480.jpeg', u'http://a2.mzstatic.com/us/r30/Purple/v4/73/96/75/73967589-bf66-ca73-f…	False	software	[u'ES']	3.99	6020	Medical	2010-06-15T20:15:48Z	Exportación libros a la biblioteca Libro Móvil\\Ajustar la velocidad de Reproducción\\Mejoras visuales y configuraciones	[u'http://a1.mzstatic.com/us/r30/Purple/v4/56/10/94/561094c1-d467-d1f3-5c38-e97272ae42ed/screen568x568.jpeg', u'http://a1.mzstatic.com/us/r30/Purple/v4/60/ea/2d/60ea2d44-9df2-ecdb-a54f-de4966786340/screen568x568.jpeg', u'http://a4.mzstatic.com/us/r30/Purple/v4/45/2c/b1/452cb1d0-eace-0127-b7b0-7b38d0ec4e6d/screen568x568.jpeg', u'http://a5.mzstatic.com/us/r30/Purple/v4/29/0b/94/290b9416-aefb-00d1-1…	Libro Movil	http://www.libromovil.es	[u'iPad3G', u'iPadMini', u'iPadFourthGen4G', u'iPhone5c', u'iPad2Wifi', u'iPadFourthGen', u'iPhone-3GS', u'iPodTouchFifthGen', u'iPad23G', u'iPadThirdGen4G', u'iPadThirdGen', u'iPhone4', u'iPadMini4G', u'iPodTouchourthGen', u'iPhone5s', u'iPhone5', u'iPhone4S', u'iPadWifi', u'iPodTouchThirdGen']	Audiocurso de Primeros Auxilios	4+	Audiocurso de Primeros Auxilios	https://itunes.apple.com/us/app/audiocurso-primeros-auxilios/id376893257?mt=8&uo=4	0	0	5.2.1	software
434299418	399076835	VocaBeans, LLC	https://itunes.apple.com/us/artist/vocabeans-llc/id399076835?uo=4	http://a268.phobos.apple.com/us/r30/Purple/9f/1e/5c/mzl.tcodjxpy.png	http://a268.phobos.apple.com/us/r30/Purple/9f/1e/5c/mzl.tcodjxpy.png	http://a116.phobos.apple.com/us/r30/Purple/e1/ac/2e/mzi.rexopmbq.png	None	None	com.vocabeans.VocaBeansFR	4+	USD	VocaBeans™ (FR-French version) helps people with speech conditions communicate. People with Aphasia, Autism, Laryngectomy, and other conditions have trouble verbalizing their thoughts. They know what they want to say, but cannot get the words out. Each “VocaBean™” is a picture and sound representing a word or phrase. VocaBeans lets them quickly find the picture of the word or phrase they are tryi…	[]	18659926	$9.99	[u'6020', u'6017']	[u'Medical', u'Education']	[]	False	software	[u'EN', u'FR', u'DE']	9.99	6020	Medical	2011-05-02T16:53:29Z	None	[u'http://a1.mzstatic.com/us/r30/Purple/v4/7d/6c/97/7d6c97dc-84af-c9f2-6c2d-fb17d9dca9e5/screen320x480.jpeg', u'http://a3.mzstatic.com/us/r30/Purple/v4/51/64/58/516458c4-2d42-7466-3caa-9632e1214c05/screen320x480.jpeg', u'http://a5.mzstatic.com/us/r30/Purple/v4/3b/a0/5b/3ba05b47-2b56-110f-de9e-7f360cc2b70f/screen320x480.jpeg', u'http://a3.mzstatic.com/us/r30/Purple/v4/05/48/fa/0548fa66-5767-66b1-f…	VocaBeans	http://www.vocabeans.com	[u'iPad23G', u'iPadThirdGen4G', u'iPad3G', u'iPadWifi', u'iPod-touch-with-mic', u'iPadMini4G', u'iPodTouchFifthGen', u'iPadFourthGen', u'iPhone5c', u'iPadMini', u'iPodTouchourthGen', u'iPhone-3G', u'iPhone4S', u'iPodTouchThirdGen', u'iPadThirdGen', u'iPhone4', u'iPhone-3GS', u'iPad2Wifi', u'iPadFourthGen4G', u'iPhone5', u'iPhone5s']	VocaBeansFR	4+	VocaBeansFR	https://itunes.apple.com/us/app/vocabeansfr/id434299418?mt=8&uo=4	0	0	1.5.1	software
716566081	604854501	Abdulrahman Alkandari	https://itunes.apple.com/us/artist/abdulrahman-alkandari/id604854501?uo=4	http://a801.phobos.apple.com/us/r30/Purple6/v4/05/45/7c/05457c50-0452-8b45-7bec-f7a4b872f5d5/mzl.zdqjdybx.png	http://a801.phobos.apple.com/us/r30/Purple6/v4/05/45/7c/05457c50-0452-8b45-7bec-f7a4b872f5d5/mzl.zdqjdybx.png	http://a548.phobos.apple.com/us/r30/Purple6/v4/ce/59/8f/ce598fe6-4892-bb17-cad0-051c30ffd66d/Icon.png	None	None	com.smart.jabriyalab	4+	USD	Jabriya Lab app is the app for Jabriya laboratory based in Kuwait where you can get all information related to the laboratory.\\Using this app, patient can see their reports in app by logging into app with login details provided by Jabriya laboratory.	[u'iosUniversal']	16250541	Free	[u'6020']	[u'Medical']	[u'http://a3.mzstatic.com/us/r30/Purple/v4/54/5b/74/545b741f-898e-9a8d-b8d6-516d45b9b81a/screen480x480.jpeg', u'http://a5.mzstatic.com/us/r30/Purple6/v4/aa/6f/88/aa6f8859-a955-01fd-fdb0-8017cfafd0a7/screen480x480.jpeg', u'http://a5.mzstatic.com/us/r30/Purple6/v4/20/f6/04/20f6048f-385c-1a00-6fa3-be52c14d5167/screen480x480.jpeg', u'http://a1.mzstatic.com/us/r30/Purple6/v4/f1/b6/b5/f1b6b548-0b7f-849…	False	software	[u'EN']	0.0	6020	Medical	2013-10-05T07:00:00Z	iPad support	[u'http://a4.mzstatic.com/us/r30/Purple/v4/f1/dc/95/f1dc95f3-e890-dca7-ad8a-8d00116b8600/screen1136x1136.jpeg', u'http://a4.mzstatic.com/us/r30/Purple4/v4/c3/b4/07/c3b40789-4cdc-2ff6-972b-ab76b0bd8233/screen1136x1136.jpeg', u'http://a4.mzstatic.com/us/r30/Purple6/v4/ec/7a/ac/ec7aac4f-eb55-b365-25ce-02304a61e57f/screen1136x1136.jpeg', u'http://a4.mzstatic.com/us/r30/Purple4/v4/59/41/61/59416107-5e…	Abdulrahman Alkandari	None	[u'iPhone5c', u'iPhone5', u'iPad23G', u'iPad3G', u'iPadWifi', u'iPadMini4G', u'iPadFourthGen4G', u'iPhone4', u'iPhone-3GS', u'iPodTouchFifthGen', u'iPodTouchThirdGen', u'iPhone5s', u'iPhone4S', u'iPadFourthGen', u'iPadMini', u'iPodTouchourthGen', u'iPadThirdGen4G', u'iPad2Wifi', u'iPadThirdGen']	Jabriya Lab	4+	Jabriya Lab	https://itunes.apple.com/us/app/jabriya-lab/id716566081?mt=8&uo=4	0	0	2.0	software
854370487	436881547	Wolters Kluwer Health Lippincott Williams & Wilkins	https://itunes.apple.com/us/artist/wolters-kluwer-health-lippincott/id436881547?uo=4	http://a1046.phobos.apple.com/us/r30/Purple4/v4/2c/12/2c/2c122c1e-e484-2faa-3590-0253351dbcf9/mzl.agzrblnw.png	http://a1046.phobos.apple.com/us/r30/Purple4/v4/2c/12/2c/2c122c1e-e484-2faa-3590-0253351dbcf9/mzl.agzrblnw.png	http://a691.phobos.apple.com/us/r30/Purple5/v4/e3/15/52/e31552b3-6477-d4ed-30f4-b22a3ed003a4/Icon-72.png	None	None	com.wolterskluwerhealth.techfootankle	12+	USD	Techniques in Foot & Ankle Surgery offers a unique opportunity to master the most innovative and successful surgical techniques for correction of foot and ankle disorders. Featuring contributions from the world's foremost orthopaedic surgeons and podiatrists, this quarterly journal supplies step-by-step details on these techniques. The contributors explain the rationale, indications, and contrain…	[]	4980878	Free	[u'6020']	[u'Medical']	[u'http://a5.mzstatic.com/us/r30/Purple6/v4/ce/e7/d3/cee7d3f4-3ebd-c781-6e1a-4a47b8879f2a/screen480x480.jpeg', u'http://a2.mzstatic.com/us/r30/Purple6/v4/ff/b3/37/ffb3375f-c20c-cfb1-f24c-fec32882f991/screen480x480.jpeg', u'http://a5.mzstatic.com/us/r30/Purple4/v4/b9/13/bb/b913bb08-da40-9c13-8d97-d9e9b5f5dba2/screen480x480.jpeg', u'http://a3.mzstatic.com/us/r30/Purple/v4/9c/8d/e7/9c8de77f-9c6c-66a…	False	software	[u'EN']	0.0	6020	Medical	2014-06-03T07:00:00Z	- Critical bug fixes for iOS 8; update mandatory to support iOS 8	[]	Wolters Kluwer Health	None	[u'iPadThirdGen', u'iPadFourthGen', u'iPadFourthGen4G', u'iPad23G', u'iPadThirdGen4G', u'iPadMini', u'iPadMini4G', u'iPad2Wifi']	Techniques in Foot and Ankle Surgery	12+	Techniques in Foot and Ankle Surgery	https://itunes.apple.com/us/app/techniques-in-foot-ankle-surgery/id854370487?mt=8&uo=4	0	0	1.1	software
620456076	438070002	Tactus Therapy Solutions Ltd.	https://itunes.apple.com/us/artist/tactus-therapy-solutions-ltd./id438070002?uo=4	http://a1246.phobos.apple.com/us/r30/Purple/v4/48/38/64/483864e3-7124-a96f-858f-022758fd3ac6/mzl.mspfxxuo.png	http://a1246.phobos.apple.com/us/r30/Purple/v4/48/38/64/483864e3-7124-a96f-858f-022758fd3ac6/mzl.mspfxxuo.png	http://a823.phobos.apple.com/us/r30/Purple2/v4/3d/bf/da/3dbfda36-7d53-ff45-6378-6e563b633e0f/conversationiconsquare57.png	4.5	3.5	com.tactustherapy.ConversationTherapy	9+	USD	Conversation TherAppy gets people talking! Now you can use this professional speech therapy app to target higher-level expressive language, pragmatic, problem-solving, speech & cognitive-communication goals for older children, teens and adults! \\***Try it for FREE with Conversation TherAppy Lite!!***\\With over 300 real photographs & 10 questions each, this app gives you 3000+ questions. Combine…	[u'iosUniversal']	90474374	$24.99	[u'6020', u'6017']	[u'Medical', u'Education']	[u'http://a2.mzstatic.com/us/r30/Purple2/v4/0d/38/ec/0d38ec86-2168-56a6-40f0-b35b7c877e38/screen480x480.jpeg', u'http://a2.mzstatic.com/us/r30/Purple2/v4/ab/8c/9e/ab8c9e92-2f46-e3d4-deeb-906cba391bea/screen480x480.jpeg', u'http://a2.mzstatic.com/us/r30/Purple2/v4/40/94/6f/40946fd9-d734-6265-b38b-308494630ede/screen480x480.jpeg', u'http://a2.mzstatic.com/us/r30/Purple2/v4/09/95/38/09953860-c213-49…	False	software	[u'EN']	24.99	6020	Medical	2013-05-26T23:13:18Z	Tons of new features and languages!\\*Now in Spanish, Dutch, German and Filipino!\*Improved French translation\*Read the questions aloud with Speak Selection\*Mute-lock detection to let you know when it's on silent\*Pinterest integration\*Minor bug and typo fixes\\Spanish, German & French coming soon to the Language TherAppy suite of apps!\Check out our free new IPA word game: Soundable\\If you l…	[u'http://a2.mzstatic.com/us/r30/Purple/v4/dd/4b/81/dd4b814d-bb8f-e468-1461-76c42353bcec/screen320x320.jpeg', u'http://a3.mzstatic.com/us/r30/Purple2/v4/15/c4/fe/15c4fecc-db4d-f2d6-4906-e9e0a18d13ff/screen320x320.jpeg', u'http://a1.mzstatic.com/us/r30/Purple2/v4/18/46/9e/18469eb2-dea5-e896-d879-284e0506dc60/screen320x320.jpeg', u'http://a2.mzstatic.com/us/r30/Purple/v4/d5/14/37/d51437e2-2944-62f6…	Tactus Therapy Solutions Ltd	http://tactustherapy.com/apps/conversation/	[u'iPadThirdGen', u'iPhone5s', u'iPadMini', u'iPad2Wifi', u'iPhone4', u'iPodTouchFifthGen', u'iPadMini4G', u'iPhone-3GS', u'iPodTouchThirdGen', u'iPhone5c', u'iPodTouchourthGen', u'iPad23G', u'iPhone5', u'iPadFourthGen4G', u'iPadThirdGen4G', u'iPhone4S', u'iPadFourthGen', u'iPadWifi', u'iPad3G']	Conversation TherAppy	9+	Conversation TherAppy	https://itunes.apple.com/us/app/conversation-therappy/id620456076?mt=8&uo=4	15	3	1.03	software
391000127	305343878	simpaddico llc	https://itunes.apple.com/us/artist/simpaddico-llc/id305343878?uo=4	http://a1899.phobos.apple.com/us/r30/Purple/01/20/54/mzi.wufnrlfx.png	http://a1899.phobos.apple.com/us/r30/Purple/01/20/54/mzi.wufnrlfx.png	http://a1732.phobos.apple.com/us/r30/Purple/1a/5c/d9/mzi.vtgwiotp.png	None	None	com.drypaint.flashcards.ethers	4+	USD	Learn about the organic chemistry of ethers!\\Ethers is a fully-featured flash card app that includes:\\+ Main Deck\+ Faves Deck\+ Ignore Feature\+ Shuffle Ability\+ Choice of Primary Side\+ Search Feature\+ Index\+ Beautiful, Easy-to-Use Interface\\Individual cards can be added to or removed from a built-in "Faves Deck" at any time. Use the "Faves Deck" to study only the cards that really give y…	[]	350835	$2.99	[u'6020', u'6006']	[u'Medical', u'Reference']	[]	False	software	[u'EN']	2.99	6020	Medical	2010-09-14T01:51:46Z	None	[u'http://a5.mzstatic.com/us/r30/Purple/v4/f8/16/a0/f816a0c1-e6d2-9b14-0e60-f0ec2f7b1552/screen320x480.jpeg', u'http://a4.mzstatic.com/us/r30/Purple/v4/fe/50/be/fe50bed0-2910-da51-c690-aff2b489c5f2/screen320x480.jpeg']	Simpaddico LLC	None	[u'iPadWifi', u'iPadThirdGen', u'iPadFourthGen4G', u'iPad3G', u'iPodTouchThirdGen', u'iPhone-3GS', u'iPodTouchourthGen', u'iPadFourthGen', u'iPadMini', u'iPhone5c', u'iPod-touch', u'iPodTouchFifthGen', u'iPhone4', u'iPadMini4G', u'iPhone-3G', u'iPad2Wifi', u'iPhone5s', u'iPhone4S', u'iPad23G', u'iPhone', u'iPhone5', u'iPadThirdGen4G', u'iPod-touch-with-mic']	Ethers	4+	Ethers	https://itunes.apple.com/us/app/ethers/id391000127?mt=8&uo=4	0	0	1.0.0	software
924023932	921205255	Mario Louis Bumatay	https://itunes.apple.com/us/artist/mario-louis-bumatay/id921205255?uo=4	http://a424.phobos.apple.com/us/r30/Purple1/v4/aa/ad/f9/aaadf925-df51-1766-2a67-ae5f6acae877/pr_source.jpg?downloadKey=1417725885_9a8a776faabe2e47d1bb7e22e69ffb52	http://a424.phobos.apple.com/us/r30/Purple1/v4/aa/ad/f9/aaadf925-df51-1766-2a67-ae5f6acae877/pr_source.jpg?downloadKey=1417725885_9a8a776faabe2e47d1bb7e22e69ffb52	http://a1769.phobos.apple.com/us/r30/Purple3/v4/89/18/a5/8918a503-0719-2776-23b1-6a5c7fab4224/Icon-57.png	None	None	com.yattamove.breastcancer	4+	USD	October 22-24, 2014\University of Santo Tomas, Manila, Philippines\\Personalized Medicine in Breast Cancer: The MD Anderson Cancer Center & Asia-Pacific Experience\\Organized by the University of Santo Tomas Benavides Cancer Institute and the Philippine Breast Cancer Society\\This Breast Cancer Conference 2014 app contains the comprehensive Scientific Programme for the Main Meeting, Pathology Wor…	[u'iosUniversal']	16409460	Free	[u'6020', u'6006']	[u'Medical', u'Reference']	[u'http://a3.mzstatic.com/us/r30/Purple1/v4/b9/88/c7/b988c704-1815-4038-dfde-137fa20f74de/screen480x480.jpeg']	False	software	[u'EN']	0.0	6020	Medical	2014-10-12T14:56:59Z	None	[u'http://a2.mzstatic.com/us/r30/Purple3/v4/32/93/c5/3293c53a-8360-5599-5ba1-7668fb0189ff/screen322x572.jpeg']	Mario Louis Bumatay	None	[u'iPad3G', u'iPadThirdGen', u'iPadWifi', u'iPhone5s', u'iPadFourthGen', u'iPad2Wifi', u'iPhone-3GS', u'iPhone5', u'iPadMini4G', u'iPodTouchThirdGen', u'iPodTouchourthGen', u'iPodTouchFifthGen', u'iPadFourthGen4G', u'iPad23G', u'iPadMini', u'iPhone4S', u'iPhone4', u'iPadThirdGen4G', u'iPhone5c']	Breast Cancer Conference 2014	4+	Breast Cancer Conference 2014	https://itunes.apple.com/us/app/breast-cancer-conference-2014/id924023932?mt=8&uo=4	0	0	1	software
524953527	541113525	American College of Chest Physicians	https://itunes.apple.com/us/artist/american-college-chest-physicians/id541113525?uo=4	http://a1896.phobos.apple.com/us/r30/Purple/v4/91/14/2e/91142e54-c4c0-80fe-c2ac-0e72ee1c64fd/mzl.ntetcpjq.png	http://a1896.phobos.apple.com/us/r30/Purple/v4/91/14/2e/91142e54-c4c0-80fe-c2ac-0e72ee1c64fd/mzl.ntetcpjq.png	http://a1512.phobos.apple.com/us/r30/Purple/v4/35/b5/86/35b586cf-7ede-a5b3-efea-3435aa7e9b1e/AppIcon72x72_ipad.png	None	None	com.svs.BronchPlus	4+	USD	Experience the new ACCP Bronch+ bronchoscopy training app, featuring five short scenarios, designed for the interactive learning of bronchial procedures. The app was created by the American College of Chest Physicians (ACCP), the global leader in providing education in cardiopulmonary, critical care, and sleep medicine.\\Key Features\\Five scenarios\■Introduction to this program and overview of E…	[]	89632590	$4.99	[u'6020', u'6017']	[u'Medical', u'Education']	[u'http://a5.mzstatic.com/us/r30/Purple/v4/e6/f2/00/e6f20079-2a27-e366-7a17-4607f00b74dc/screen480x480.jpeg', u'http://a5.mzstatic.com/us/r30/Purple4/v4/76/7b/f6/767bf642-7523-8966-63e2-54cd92003636/screen480x480.jpeg', u'http://a3.mzstatic.com/us/r30/Purple6/v4/89/b8/f0/89b8f096-ca17-7d21-4160-a71c26d75565/screen480x480.jpeg', u'http://a1.mzstatic.com/us/r30/Purple6/v4/67/b2/29/67b229ca-dff9-5ab…	False	software	[u'EN']	4.99	6020	Medical	2012-05-31T00:14:33Z	New ACCP Branding	[]	American College of Chest Physicians	None	[u'iPadFourthGen4G', u'iPadWifi', u'iPadMini', u'iPadMini4G', u'iPadThirdGen', u'iPad3G', u'iPad23G', u'iPad2Wifi', u'iPadFourthGen', u'iPadThirdGen4G']	Bronch+	4+	Bronch+	https://itunes.apple.com/us/app/bronch+/id524953527?mt=8&uo=4	0	0	1.2.0	software
554579287	432050883	SMsoft	https://itunes.apple.com/us/artist/smsoft/id432050883?uo=4	http://a957.phobos.apple.com/us/r30/Purple2/v4/ba/a9/b8/baa9b8ca-8da7-1f0a-0afc-5b08bfb299f4/mzl.vyvnxxje.png	http://a957.phobos.apple.com/us/r30/Purple2/v4/ba/a9/b8/baa9b8ca-8da7-1f0a-0afc-5b08bfb299f4/mzl.vyvnxxje.png	http://a1214.phobos.apple.com/us/r30/Purple/v4/e9/a8/51/e9a85124-74c8-9b3d-8e62-3f20e452cc8b/Icon.png	None	None	it.AntonelloAlonzi.Principi-Attivi	4+	USD	La nuova legge prevede che sulle ricette mediche si vada a indicare il nome del principio attivo e non più quello del singolo farmaco. \\Con questa app puoi vedere quali farmaci equivalenti hanno lo stesso principio attivo	[u'iosUniversal']	3521757	Free	[u'6020', u'6013']	[u'Medical', u'Health & Fitness']	[u'http://a2.mzstatic.com/us/r30/Purple2/v4/0a/4f/0d/0a4f0d3d-3a60-4d37-b96e-07023eef6e78/screen480x480.jpeg', u'http://a5.mzstatic.com/us/r30/Purple2/v4/13/88/6e/13886e97-64ff-192b-25bf-6b3c5dc0e521/screen480x480.jpeg', u'http://a5.mzstatic.com/us/r30/Purple/v4/c3/56/8d/c3568db4-7141-b6df-781b-6d16307f4963/screen480x480.jpeg']	False	software	[u'EN', u'IT']	0.0	6020	Medical	2012-09-04T00:31:13Z	- Aggiornamento dati AIFA Aprile 2013	[u'http://a5.mzstatic.com/us/r30/Purple2/v4/80/16/2c/80162c4b-dc67-f878-31d2-0d90f343ab57/screen1136x1136.jpeg', u'http://a4.mzstatic.com/us/r30/Purple2/v4/80/0e/55/800e5508-0058-5e22-dc08-f951c5a9d139/screen1136x1136.jpeg', u'http://a4.mzstatic.com/us/r30/Purple/v4/ea/47/43/ea4743b2-178e-9cc0-dbc3-031a28bb162f/screen1136x1136.jpeg']	Antonello Alonzi	None	[u'iPhone-3GS', u'iPadThirdGen', u'iPhone5c', u'iPhone5s', u'iPadThirdGen4G', u'iPhone4S', u'iPadMini4G', u'iPadFourthGen4G', u'iPhone5', u'iPadMini', u'iPad23G', u'iPodTouchourthGen', u'iPhone4', u'iPodTouchThirdGen', u'iPadWifi', u'iPad3G', u'iPodTouchFifthGen', u'iPadFourthGen', u'iPad2Wifi']	Principi Attivi	4+	Principi Attivi	https://itunes.apple.com/us/app/principi-attivi/id554579287?mt=8&uo=4	0	0	1.0.1	software
686174761	421768559	Davide Terranova Editore	https://itunes.apple.com/us/artist/davide-terranova-editore/id421768559?uo=4	http://a1413.phobos.apple.com/us/r30/Purple/v4/f7/50/e5/f750e5c3-7ed8-af43-6e8a-8515eea7f802/mzl.loihimnn.png	http://a1413.phobos.apple.com/us/r30/Purple/v4/f7/50/e5/f750e5c3-7ed8-af43-6e8a-8515eea7f802/mzl.loihimnn.png	http://a743.phobos.apple.com/us/r30/Purple6/v4/d3/d3/ab/d3d3abb6-0934-0b59-2e61-603dd5a2d482/Icon-72.png	None	None	com.tereditore.ausc	4+	USD	AUSCULTAZIONE CARDIACA PRO\(video demo su http://www.davideterranova.it/Davide_Terranova/Auscultazione.html)\\Auscultazione Cardiaca Pro è una applicazione/ corso di auscultazione cardiaca, tratta dal primo corso residenziale di Auscultazione Cardiaca realizzato in oltre cento eventi formativi in tutta Italia.\Un corso a taglio nettamente pratico , il primo in Italia su questo argomento. Dopo alc…	[]	22430884	$179.99	[u'6020', u'6017']	[u'Medical', u'Education']	[u'http://a2.mzstatic.com/us/r30/Purple4/v4/95/11/88/951188cf-2181-1575-d7cb-093eab48e78f/screen480x480.jpeg', u'http://a3.mzstatic.com/us/r30/Purple4/v4/91/75/a5/9175a583-0dd5-f36c-9473-3f551de1c652/screen480x480.jpeg', u'http://a3.mzstatic.com/us/r30/Purple4/v4/a3/83/41/a38341af-fafb-624c-9c01-f5bc18c6a4c7/screen480x480.jpeg', u'http://a2.mzstatic.com/us/r30/Purple/v4/ff/00/b4/ff00b498-64a4-c95…	False	software	[u'IT']	179.99	6020	Medical	2013-08-13T02:57:02Z	None	[]	DAVIDE Terranova	http://www.davideterranova.it	[u'iPadMini4G', u'iPadThirdGen4G', u'iPad2Wifi', u'iPadFourthGen', u'iPad3G', u'iPadFourthGen4G', u'iPadMini', u'iPadWifi', u'iPadThirdGen', u'iPad23G']	Auscultazione Cardiaca Professionale	4+	Auscultazione Cardiaca Professionale	https://itunes.apple.com/us/app/auscultazione-cardiaca-professionale/id686174761?mt=8&uo=4	0	0	1.1	software
578168292	578168295	Apptomics LLC	https://itunes.apple.com/us/artist/apptomics-llc/id578168295?uo=4	http://a1394.phobos.apple.com/us/r30/Purple/v4/d0/f5/ad/d0f5ad39-967a-840b-9134-8816b76a752a/mzl.zqiscayv.png	http://a1394.phobos.apple.com/us/r30/Purple/v4/d0/f5/ad/d0f5ad39-967a-840b-9134-8816b76a752a/mzl.zqiscayv.png	http://a1846.phobos.apple.com/us/r30/Purple/v4/6c/ec/bb/6cecbb70-7200-2a3d-e787-902e3a43e01d/Icon.png	None	5.0	com.pointabout.388843B7	4+	USD	Get up to speed with all latest developments in Parkinson's disease from the most reputable sources:\The USA National Institute of Health, Michael J. Fox Foundation, Health Topix, USA Northwestern Parkinson's Foundation and the National Parkinson's Foundation. \Share news on Tweeter, Facebook or email content to a friend, patient, caregiver or your doctor.	[]	6406115	Free	[u'6020', u'6009']	[u'Medical', u'News']	[]	False	software	[u'AR', u'EN', u'FR', u'DE', u'JA', u'RU', u'ZH', u'ES', u'SV']	0.0	6020	Medical	2012-11-19T00:05:54Z	None	[u'http://a2.mzstatic.com/us/r30/Purple/v4/74/77/7b/74777be1-c856-63cc-3222-c8e155e8f729/screen1136x1136.jpeg']	Apptomics LLC	None	[u'iPad23G', u'iPhone5', u'iPadMini4G', u'iPadThirdGen', u'iPadFourthGen', u'iPadThirdGen4G', u'iPadWifi', u'iPodTouchourthGen', u'iPadMini', u'iPhone5c', u'iPodTouchThirdGen', u'iPhone4S', u'iPadFourthGen4G', u'iPhone-3GS', u'iPad2Wifi', u'iPhone4', u'iPad3G', u'iPhone5s', u'iPodTouchFifthGen']	PD Headline News	4+	PD Headline News	https://itunes.apple.com/us/app/pd-headline-news/id578168292?mt=8&uo=4	0	1	1.0	software
389145748	301647063	David Tessitore	https://itunes.apple.com/us/artist/david-tessitore/id301647063?uo=4	http://a65.phobos.apple.com/us/r30/Purple/d6/c0/aa/mzi.hqrtmghn.png	http://a65.phobos.apple.com/us/r30/Purple/d6/c0/aa/mzi.hqrtmghn.png	http://a1140.phobos.apple.com/us/r30/Purple/ed/d3/e4/mzi.hyrssiuu.png	None	3.0	com.dashtechonline.wevegotyourback	9+	USD	Houston Spine and Rehabilitation Centers is proud to present...We've Got Your Back Application for the iPhone! The next time you visit your one of our clinics; use our app to enter your appointments, time/date/type and notes. We've Got Your Back stores all your appointments in your own database in which you can keep track of all your visits. Touch your pain area and get common issues, stretches t…	[]	2098049	Free	[u'6020', u'6013']	[u'Medical', u'Health & Fitness']	[]	False	software	[u'EN']	0.0	6020	Medical	2010-08-31T03:57:12Z	-Minor Fixes	[u'http://a5.mzstatic.com/us/r30/Purple/v4/39/b4/0b/39b40bf3-9036-4a8f-1087-c9f3320c9d7b/screen320x480.jpeg', u'http://a1.mzstatic.com/us/r30/Purple/v4/a7/7d/bc/a77dbcfb-c6ae-826e-93af-e82c46192fbe/screen320x480.jpeg', u'http://a2.mzstatic.com/us/r30/Purple/v4/62/f2/33/62f2331a-05a3-e980-afc0-e20fb84c7e3f/screen320x480.jpeg', u'http://a1.mzstatic.com/us/r30/Purple/v4/62/5f/0e/625f0e06-43c6-6449-6…	David Tessitore	http://spineandrehab.com/app	[u'iPad3G', u'iPodTouchFifthGen', u'iPhone-3G', u'iPhone4S', u'iPhone5s', u'iPad2Wifi', u'iPodTouchourthGen', u'iPhone5', u'iPadThirdGen', u'iPadFourthGen', u'iPadWifi', u'iPadFourthGen4G', u'iPodTouchThirdGen', u'iPhone5c', u'iPod-touch-with-mic', u'iPhone-3GS', u'iPadMini4G', u'iPadMini', u'iPadThirdGen4G', u'iPad23G', u'iPhone4']	We've Got Your Back by Houston Spine and Rehabilitation Center	9+	We've Got Your Back by Houston Spine and Rehabilitation Center	https://itunes.apple.com/us/app/weve-got-your-back-by-houston/id389145748?mt=8&uo=4	0	2	1.9	software
622669500	466702819	Just Brilliant Solutions	https://itunes.apple.com/us/artist/just-brilliant-solutions/id466702819?uo=4	http://a1461.phobos.apple.com/us/r30/Purple2/v4/f3/9d/87/f39d8793-a6bc-4127-8686-d41590bc4c4e/mzl.dlqjifde.png	http://a1461.phobos.apple.com/us/r30/Purple2/v4/f3/9d/87/f39d8793-a6bc-4127-8686-d41590bc4c4e/mzl.dlqjifde.png	http://a258.phobos.apple.com/us/r30/Purple/v4/fa/db/bd/fadbbd12-4233-6a9e-c7bc-6a2a92e1d9f3/Icon.png	None	None	com.jbs.Schindler	4+	USD	This application is showcasing the revolutionary Emotion Implant. \The application features expandable 3D model of the implant. \Complete with: Veneered ceramic crown, Zirconium ceramic frame, Individualized abutments made of Zirconium ceramic, Implant . \You can also play the Implant Builder game to receive special discount for your first order of the product. \\To fully enjoy the features of th…	[u'iosUniversal']	29056061	Free	[u'6020']	[u'Medical']	[u'http://a2.mzstatic.com/us/r30/Purple/v4/d3/68/2b/d3682b3b-852a-760c-b422-04c8c0b94775/screen480x480.jpeg', u'http://a3.mzstatic.com/us/r30/Purple2/v4/dc/90/f0/dc90f01b-ddbb-b307-b654-a4c3efa2f8ce/screen480x480.jpeg', u'http://a1.mzstatic.com/us/r30/Purple2/v4/cf/bd/4f/cfbd4f56-dc18-edd0-210d-7868af44a44f/screen480x480.jpeg', u'http://a1.mzstatic.com/us/r30/Purple/v4/fa/ac/56/faac5651-dfc4-1b87…	False	software	[u'EN']	0.0	6020	Medical	2013-03-26T23:55:11Z	None	[u'http://a2.mzstatic.com/us/r30/Purple/v4/d2/ba/8e/d2ba8ed2-4917-7fb5-0210-5ca59ea08e42/screen320x480.jpeg', u'http://a2.mzstatic.com/us/r30/Purple/v4/f5/65/cf/f565cf76-9cea-691a-5922-c43ee975f43e/screen320x480.jpeg', u'http://a4.mzstatic.com/us/r30/Purple/v4/d4/9f/98/d49f98a8-346d-043e-952b-4fd21afc9cca/screen320x480.jpeg', u'http://a3.mzstatic.com/us/r30/Purple/v4/cc/a2/47/cca247fe-a77a-c45d-5…	Just Brilliant Solutions	http://mosolyfrez.hu	[u'iPadMini4G', u'iPadThirdGen4G', u'iPad23G', u'iPodTouchThirdGen', u'iPadFourthGen4G', u'iPadWifi', u'iPhone5s', u'iPhone-3GS', u'iPhone4S', u'iPodTouchourthGen', u'iPhone5c', u'iPad2Wifi', u'iPhone4', u'iPhone5', u'iPadThirdGen', u'iPadMini', u'iPad3G', u'iPadFourthGen', u'iPodTouchFifthGen']	Emotion Implant	4+	Emotion Implant	https://itunes.apple.com/us/app/emotion-implant/id622669500?mt=8&uo=4	0	0	1.0.0	software
577647183	577647186	PicSafe	https://itunes.apple.com/us/artist/picsafe/id577647186?uo=4	http://a613.phobos.apple.com/us/r30/Purple4/v4/bc/c5/ec/bcc5ec4a-3512-f02f-b049-2ff1544a2964/mzl.ahmpqtro.png	http://a613.phobos.apple.com/us/r30/Purple4/v4/bc/c5/ec/bcc5ec4a-3512-f02f-b049-2ff1544a2964/mzl.ahmpqtro.png	http://a92.phobos.apple.com/us/r30/Purple4/v4/54/4c/c1/544cc1fc-4c36-1bbd-0dd8-a6a5bef1b11f/appicon.png	None	5.0	com.picsafe.picsafemedi	4+	USD	PicSafe Medi allows medical professionals to safely snap, transmit, and securely store patient-consented clinical photos. Trial it free for up to 30 days! \\PicSafe Medi (patent pending) has been designed by doctors, for all healthcare professionals. It is as simple as using the normal camera on your phone.\\ - Helps deliver greater quality of care and patient outcomes.\ - Quickly and efficiently…	[u'iosUniversal']	4314851	Free	[u'6020']	[u'Medical']	[u'http://a4.mzstatic.com/us/r30/Purple/v4/36/bf/7b/36bf7b46-8ab1-77c8-1139-3fa9432ba8cf/screen480x480.jpeg', u'http://a2.mzstatic.com/us/r30/Purple/v4/ce/88/2a/ce882aef-5703-7da0-2e41-a93aa69ba0eb/screen480x480.jpeg', u'http://a3.mzstatic.com/us/r30/Purple/v4/45/fa/ac/45faac36-c82d-d11a-d7f7-5df78643a9ed/screen480x480.jpeg', u'http://a1.mzstatic.com/us/r30/Purple/v4/46/97/55/469755e9-bf6c-cce5-2…	False	software	[u'EN']	0.0	6020	Medical	2013-02-26T05:33:14Z	Entering in patient information is easier with two barcode scanning options. \\In the patient information screen, rather than typing in a patient ID (e.g. UR number), you can scan a barcode. The barcode scanner reader supports EAN-2, EAN-5, EAN-8, UPC-E, ISBN-10, UPC-A, EAN-13, ISBN-13, COMPOSITE\I2/5, DataBar, DataBar-Exp, Codabar, CODE-39, CODE-93, and CODE-128.\\In the consent screen, you can …	[u'http://a5.mzstatic.com/us/r30/Purple/v4/ec/0e/96/ec0e96cc-fef5-49a7-b35c-4e7913a57903/screen1136x1136.jpeg', u'http://a2.mzstatic.com/us/r30/Purple/v4/b4/3f/2d/b43f2d11-b585-6022-a1ef-2d439ea46a30/screen1136x1136.jpeg', u'http://a5.mzstatic.com/us/r30/Purple/v4/c7/68/41/c76841f4-fa01-0885-5db8-9fe6bb2ffe72/screen1136x1136.jpeg', u'http://a2.mzstatic.com/us/r30/Purple/v4/7b/d6/a5/7bd6a5cb-7b63-…	PicSafe Medi Pty Ltd	http://picsafe.com	[u'iPad3G', u'iPhone-3GS', u'iPadThirdGen4G', u'iPadMini4G', u'iPhone5s', u'iPad23G', u'iPad2Wifi', u'iPadFourthGen', u'iPadWifi', u'iPhone5', u'iPhone4', u'iPhone5c', u'iPodTouchourthGen', u'iPodTouchThirdGen', u'iPadFourthGen4G', u'iPhone4S', u'iPadThirdGen', u'iPodTouchFifthGen', u'iPadMini']	PicSafe Medi	4+	PicSafe Medi	https://itunes.apple.com/us/app/picsafe-medi/id577647183?mt=8&uo=4	0	1	1.4.0	software
560016173	496111267	Ion Citadel, LLC	https://itunes.apple.com/us/artist/ion-citadel-llc/id496111267?uo=4	http://a771.phobos.apple.com/us/r30/Purple/v4/cf/97/37/cf9737a3-e661-0efd-f7fe-17eee4ae05c4/mzl.kjoqeqss.png	http://a771.phobos.apple.com/us/r30/Purple/v4/cf/97/37/cf9737a3-e661-0efd-f7fe-17eee4ae05c4/mzl.kjoqeqss.png	http://a604.phobos.apple.com/us/r30/Purple/v4/8d/33/c9/8d33c912-27a8-302d-dfa1-477539745dad/Icon.png	3.5	3.5	com.te52.massage	4+	USD	Massage Exam System - This App is for anyone who wants to pass the MBLEx, NCETM, and NCETMB Exams (Massage Exams). Great for massage students and for therapists that just want to refine their skills. This Quiz system is extremely user friendly, feature rich, and makes studying a piece of cake! \\\***Features*** \\*Over 1000 Exam Cards and counting! \*Customizable Quiz Styles \*iPhone, iPod, and i…	[u'iosUniversal']	10523589	$4.99	[u'6020', u'6017']	[u'Medical', u'Education']	[u'http://a2.mzstatic.com/us/r30/Purple/v4/f6/fd/d0/f6fdd054-a22b-edf3-0415-cef6b2dc9a14/screen480x480.jpeg', u'http://a5.mzstatic.com/us/r30/Purple/v4/b7/35/8e/b7358e45-2093-892f-cacc-36be3468e609/screen480x480.jpeg', u'http://a2.mzstatic.com/us/r30/Purple/v4/ac/62/d7/ac62d76d-7da4-33f1-29a7-d9d61160eec5/screen480x480.jpeg', u'http://a1.mzstatic.com/us/r30/Purple/v4/a7/27/8f/a7278fd5-51fa-1cc9-9…	False	software	[u'EN']	4.99	6020	Medical	2012-09-15T21:04:56Z	***********\If the app crashes after the update, no worries just delete it and redownload a fresh copy. Any previous purchases made will be free using the Restore button.\***********\\More Questions! \Many Bugs Fixed! \iPhone 5 Support! \Flashcard Mode!	[u'http://a3.mzstatic.com/us/r30/Purple/v4/dc/aa/b9/dcaab92a-1788-0b4a-5beb-1043ec96bc86/screen1136x1136.jpeg', u'http://a4.mzstatic.com/us/r30/Purple/v4/f9/47/d3/f947d357-a3c5-54f4-d5d5-a5b3ad058c22/screen1136x1136.jpeg', u'http://a1.mzstatic.com/us/r30/Purple/v4/a3/47/46/a34746ed-5188-1ac0-d76b-0f45479fdab0/screen1136x1136.jpeg', u'http://a1.mzstatic.com/us/r30/Purple/v4/02/b7/af/02b7afc7-5395-…	Ion Citadel, LLC	None	[u'iPodTouchThirdGen', u'iPad2Wifi', u'iPodTouchFifthGen', u'iPadThirdGen', u'iPad3G', u'iPhone4', u'iPadWifi', u'iPadFourthGen4G', u'iPhone5c', u'iPhone4S', u'iPadFourthGen', u'iPhone5', u'iPadMini4G', u'iPodTouchourthGen', u'iPadMini', u'iPhone-3GS', u'iPadThirdGen4G', u'iPad23G', u'iPhone5s']	Massage Exam	4+	Massage Exam	https://itunes.apple.com/us/app/massage-exam/id560016173?mt=8&uo=4	147	122	2.0	software
313696784	313696787	University of Maryland Medical System	https://itunes.apple.com/us/artist/university-maryland-medical/id313696787?uo=4	http://a1917.phobos.apple.com/us/r30/Purple/63/ce/5b/mzl.surqlmuh.jpg	http://a1917.phobos.apple.com/us/r30/Purple/63/ce/5b/mzl.surqlmuh.jpg	http://a1032.phobos.apple.com/us/r30/Purple/e0/37/f4/mzl.ljotxqng.png	3.0	3.0	ummcmedref	12+	USD	*** Version 1.1 Now Available ***\\Enhancements include:\\1. Bookmarking - Save your favorite articles for easy retrieval.\\2. Email article - Share articles with your friends.\\3. Enhanced navigation bar - Navigate the encyclopedia more easily.\\\This comprehensive and free medical reference is from the University of Maryland Medical Center, one of the nation’s oldest academic medical centers. I…	[]	57938	Free	[u'6020', u'6006']	[u'Medical', u'Reference']	[]	False	software	[u'EN']	0.0	6020	Medical	2009-07-21T00:05:03Z	*** JUST ADDED - NEW TOOLBAR ***\\Now you can BOOKMARK articles and SHARE links with friends.	[u'http://a4.mzstatic.com/us/r30/Purple/v4/1b/be/3f/1bbe3fe7-f805-0c74-c92e-a59487ca2aec/screen320x480.jpeg', u'http://a5.mzstatic.com/us/r30/Purple/v4/17/73/8c/17738c2c-3a68-04ad-ed69-82292a1ac8cf/screen320x480.jpeg']	University of Maryland Medical System	http://www.umm.edu	[u'iPhone5s', u'iPodTouchFifthGen', u'iPadMini4G', u'iPhone-3G', u'iPhone4S', u'iPadWifi', u'iPhone', u'iPadThirdGen', u'iPod-touch-with-mic', u'iPhone4', u'iPhone5c', u'iPadFourthGen4G', u'iPodTouchourthGen', u'iPadThirdGen4G', u'iPad2Wifi', u'iPodTouchThirdGen', u'iPad3G', u'iPadMini', u'iPod-touch', u'iPhone-3GS', u'iPhone5', u'iPad23G', u'iPadFourthGen']	Medical Encyclopedia	12+	Medical Encyclopedia	https://itunes.apple.com/us/app/medical-encyclopedia/id313696784?mt=8&uo=4	7575	7021	1.1	software
457273369	397680003	MedPhone.com.br	https://itunes.apple.com/us/artist/medphone.com.br/id397680003?uo=4	http://a456.phobos.apple.com/us/r30/Purple/46/01/60/mzm.jdznlviu.jpg	http://a456.phobos.apple.com/us/r30/Purple/46/01/60/mzm.jdznlviu.jpg	http://a963.phobos.apple.com/us/r30/Purple/09/df/40/mzi.ljvoixuj.png	None	1.0	com.br.medphone.PrecosMedicamentos	4+	USD	Promoção de Natal, do dia 20/12 até 25/12 por US$ 0,99.\====================================================================================\\Levantamento do Procon-SP constata que preços de genéricos e remédios de marca podem variar em mais de 100%! Seja um cidadão consciente, prescreva e compre medicamentos sem pagar mais por desinformação!\\Acaba de chegar a App Store o Preços de Medicamentos,…	[]	2652943	$4.99	[u'6020', u'6013']	[u'Medical', u'Health & Fitness']	[]	False	software	[u'EN']	4.99	6020	Medical	2011-08-20T00:53:20Z	None	[u'http://a2.mzstatic.com/us/r30/Purple/v4/2f/f3/b2/2ff3b26e-9f5c-11bb-20f8-b387637fc748/screen320x480.jpeg', u'http://a1.mzstatic.com/us/r30/Purple/v4/68/1e/43/681e434d-8a69-0630-0de3-602185ef7ba3/screen320x480.jpeg', u'http://a5.mzstatic.com/us/r30/Purple/v4/74/c9/5c/74c95cf9-8e5a-a0c7-0e86-89af66fb99c3/screen320x480.jpeg', u'http://a3.mzstatic.com/us/r30/Purple/v4/99/34/f5/9934f5ac-a632-1816-e…	Ricardo Maranhao	http://www.medphone.com.br	[u'iPadWifi', u'iPhone5', u'iPhone5c', u'iPad23G', u'iPodTouchThirdGen', u'iPhone4S', u'iPod-touch-with-mic', u'iPhone-3GS', u'iPhone5s', u'iPodTouchFifthGen', u'iPadMini', u'iPadFourthGen4G', u'iPadThirdGen4G', u'iPadThirdGen', u'iPad2Wifi', u'iPad3G', u'iPadFourthGen', u'iPhone-3G', u'iPadMini4G', u'iPhone4', u'iPodTouchourthGen']	Preços de Medicamentos	4+	Preços de Medicamentos	https://itunes.apple.com/us/app/precos-de-medicamentos/id457273369?mt=8&uo=4	0	4	1.0	software
602320959	561493170	DataPath, Inc.	https://itunes.apple.com/us/artist/datapath-inc./id561493170?uo=4	http://a1603.phobos.apple.com/us/r30/Purple3/v4/0d/18/d0/0d18d06a-330b-c145-ed8e-30dbda7ca1d7/mzl.zvoebfep.png	http://a1603.phobos.apple.com/us/r30/Purple3/v4/0d/18/d0/0d18d06a-330b-c145-ed8e-30dbda7ca1d7/mzl.zvoebfep.png	http://a146.phobos.apple.com/us/r30/Purple5/v4/ed/42/68/ed426805-9ff2-1c23-7982-d6ce504c1648/appicon.png	None	None	com.dpath.dpadminserv	12+	USD	Access to your benefit details, claims, reimbursements and card transactions has never been easier! Save time and maximize your FSA, HRA, HSA, TRA and COBRA benefits using the DataPath Administrative Services Mobile App. The app will allow you to view your balances, claims and card transactions as well as submit a claim through the SnapClaim feature. No more faxing receipts. Simply file a claim d…	[]	3395381	Free	[u'6020']	[u'Medical']	[]	False	software	[u'EN']	0.0	6020	Medical	2013-02-19T20:32:59Z	Bug fix in payment options drop down.	[u'http://a3.mzstatic.com/us/r30/Purple6/v4/f7/d9/63/f7d9635b-fc4f-f653-e066-7e4581c2ed18/screen1136x1136.jpeg', u'http://a4.mzstatic.com/us/r30/Purple/v4/2a/b0/23/2ab02371-ff21-78c2-bff5-744604440e55/screen1136x1136.jpeg', u'http://a1.mzstatic.com/us/r30/Purple/v4/3e/61/aa/3e61aa83-75d3-678d-de2b-e78c0d3bb031/screen1136x1136.jpeg', u'http://a2.mzstatic.com/us/r30/Purple/v4/d1/65/47/d16547eb-9142…	Datapath, Inc	http://www.datapathadmin.com	[u'iPadMini4G', u'iPhone4S', u'iPhone5s', u'iPhone4', u'iPodTouchFifthGen', u'iPhone5', u'iPadThirdGen', u'iPad23G', u'iPad3G', u'iPadMini', u'iPhone5c', u'iPadThirdGen4G', u'iPadFourthGen', u'iPad2Wifi', u'iPodTouchourthGen', u'iPodTouchThirdGen', u'iPadWifi', u'iPadFourthGen4G', u'iPhone-3GS']	DataPath Administrative Services (DPAS)	12+	DataPath Administrative Services (DPAS)	https://itunes.apple.com/us/app/datapath-administrative-services/id602320959?mt=8&uo=4	0	0	1.4.0	software
572468639	572468642	Røde Kors	https://itunes.apple.com/us/artist/r-de-kors/id572468642?uo=4	http://a1999.phobos.apple.com/us/r30/Purple3/v4/95/d4/6e/95d46ecc-2276-948c-92ee-3c4549557d72/mzl.nseyrrve.png	http://a1999.phobos.apple.com/us/r30/Purple3/v4/95/d4/6e/95d46ecc-2276-948c-92ee-3c4549557d72/mzl.nseyrrve.png	http://a158.phobos.apple.com/us/r30/Purple3/v4/89/ad/a8/89ada8ba-e927-5509-449d-4d82da7ce7f6/icon.png	None	None	com.rodekors.crn	4+	USD	Appen du vil at alle rundt deg skal ha\ \Er du vitne til en ulykke? For å kunne hjelpe umiddelbart og gi riktig førstehjelp mens hjelpen er på vei, la oss veilede deg.\ \Et livsviktig verktøy til telefonen din, både ute på tur og i hverdagen.\ \Røde Kors sin førstehjelpsapp inneholder en beskrivelse som viser trinn for trinn av hva du skal gjøre når skaden har skjedd. Videre kan du forberede deg …	[]	13378410	Free	[u'6020', u'6013']	[u'Medical', u'Health & Fitness']	[]	False	software	[u'EN']	0.0	6020	Medical	2012-12-14T06:43:07Z	Total kosmetisk redesign av appens utseende med ny look for alle sider, noen nye elementer, nye Aleris sider.\\- Skifte fra Tab barmeny til slidemeny\\- iPhone 5 tilpasning.\\- SDK Pushmeldingstilpasning.\\- Optimalisering av innlastingsprosessen. Oppstart av appen tar betydelig kortere tid.\\- Optimalisering GPS lokaliserings funksjon og 1-1-3 oppringingsfunksjon,\\- Nye sider for sesongrelatert…	[u'http://a2.mzstatic.com/us/r30/Purple/v4/ef/88/e0/ef88e0d1-ea90-c281-1bfd-e73e9bd3e7ef/screen1136x1136.jpeg', u'http://a5.mzstatic.com/us/r30/Purple4/v4/cd/43/0d/cd430d29-4112-70e2-033e-07958fec7659/screen1136x1136.jpeg', u'http://a5.mzstatic.com/us/r30/Purple/v4/f8/c9/d7/f8c9d704-5c1d-a3de-f7a8-cab3c871a5c0/screen1136x1136.jpeg', u'http://a3.mzstatic.com/us/r30/Purple/v4/d1/3e/70/d13e702f-1932…	Norges Rode Kors	None	[u'iPhone5c', u'iPhone-3GS', u'iPhone5', u'iPadThirdGen', u'iPodTouchourthGen', u'iPhone5s', u'iPadFourthGen', u'iPadThirdGen4G', u'iPad23G', u'iPhone4S', u'iPadFourthGen4G', u'iPad2Wifi', u'iPodTouchFifthGen', u'iPadMini', u'iPhone4', u'iPadMini4G']	Røde Kors Mobil Førstehjelp	4+	Røde Kors Mobil Førstehjelp	https://itunes.apple.com/us/app/r-de-kors-mobil-f-rstehjelp/id572468639?mt=8&uo=4	0	0	3.1.0	software
831627885	831627888	Flavio Losco	https://itunes.apple.com/us/artist/flavio-losco/id831627888?uo=4	http://a838.phobos.apple.com/us/r30/Purple/v4/fb/48/5a/fb485aa2-063c-d8dd-d062-e6274a23a7ac/mzl.vdhsfzjt.png	http://a838.phobos.apple.com/us/r30/Purple/v4/fb/48/5a/fb485aa2-063c-d8dd-d062-e6274a23a7ac/mzl.vdhsfzjt.png	http://a1863.phobos.apple.com/us/r30/Purple/v4/f1/75/54/f17554d3-6dfb-731c-fc42-5c530f3eb3d6/Icon57x57.png	None	None	com.gmail.mail.losco.f.alfaintes	4+	USD	Download the App ALFA INTES srl, you can learn about the company and its products.\\With this App you can contact us for information, you will be informed about events, products and instrumentation.\\Alfa Intes was born in Naples (Italy) in 1941 and is recognized by the Family Jasmine in 1964. The company is present on the domestic market since the 70s and, thanks to a steady growth over the year…	[u'iosUniversal']	11619028	Free	[u'6020', u'6000']	[u'Medical', u'Business']	[u'http://a1.mzstatic.com/us/r30/Purple/v4/d9/8c/b3/d98cb364-1f41-fb0d-853a-7a898163544d/screen480x480.jpeg']	False	software	[u'EN', u'IT']	0.0	6020	Medical	2014-03-10T22:46:49Z	None	[u'http://a4.mzstatic.com/us/r30/Purple/v4/f6/d7/72/f6d7725b-3ae2-cce7-21a1-867ffea1703c/screen1136x1136.jpeg', u'http://a2.mzstatic.com/us/r30/Purple/v4/ef/19/20/ef19200a-c081-d780-8a29-5b948ece4313/screen1136x1136.jpeg', u'http://a1.mzstatic.com/us/r30/Purple/v4/e4/f8/84/e4f8847a-6b08-7963-2844-e01e2fdc690b/screen1136x1136.jpeg', u'http://a2.mzstatic.com/us/r30/Purple/v4/c2/a0/cb/c2a0cbbc-2c51-…	Flavio Losco	None	[u'iPhone4S', u'iPhone5', u'iPodTouchFifthGen', u'iPadThirdGen', u'iPodTouchThirdGen', u'iPadWifi', u'iPhone4', u'iPadFourthGen', u'iPodTouchourthGen', u'iPadFourthGen4G', u'iPadMini4G', u'iPhone5s', u'iPadMini', u'iPad23G', u'iPhone5c', u'iPad3G', u'iPhone-3GS', u'iPad2Wifi', u'iPadThirdGen4G']	Alfaintes	4+	Alfaintes	https://itunes.apple.com/us/app/alfaintes/id831627885?mt=8&uo=4	0	0	1.3	software
625020159	625020162	Xiaodong Wu	https://itunes.apple.com/us/artist/xiaodong-wu/id625020162?uo=4	http://a1506.phobos.apple.com/us/r30/Purple4/v4/4f/93/55/4f93550b-5c77-a931-2e81-526a968b6643/mzl.upkjahfc.png	http://a1506.phobos.apple.com/us/r30/Purple4/v4/4f/93/55/4f93550b-5c77-a931-2e81-526a968b6643/mzl.upkjahfc.png	http://a759.phobos.apple.com/us/r30/Purple4/v4/a4/e7/34/a4e73428-23cf-be1d-4a37-2aa6a0801e79/icon_57.png	None	None	buzhidao.org.IONtorrent	4+	USD	Ion Torrent是目前最新一代的革命性测序技术，在简单、快速、准确、灵活和低成本方面占据优势。它的问世给测序技术的应用带来了激动人心的进展。随着Ion Torrent的不懈创新和一系列适用于Ion Torrent平台的新产品的不断发布，其测序技术拓展了1000倍以上，占据了台式测序仪最大的市场份额，在同类产品中拥有最多的技术文献，以及世界上最大的在线测序社区。 \这款针对医学研究工作者的App为使用Ion Torrent的客户和对Ion Torrent的 感兴趣的医学研究人员提供了一个深入了解Ion Torrent的平台。 \\通过这款App，可以：\ · 了解Ion Torrent的基本知识\ · 获取Ion Torrent的最新技术进展和新产品信息\ · 获悉Ion Torrent最新国内外新闻资讯和技术文献\ · 分享国内外医学同行的使用心得和经验思路\ · 在线了解Ion …	[]	9275743	Free	[u'6020']	[u'Medical']	[]	False	software	[u'EN']	0.0	6020	Medical	2013-04-29T17:19:30Z	auto check version at startup	[u'http://a2.mzstatic.com/us/r30/Purple2/v4/74/5a/da/745ada5b-1c3f-f105-1edf-1c99232c73ae/screen1136x1136.jpeg', u'http://a5.mzstatic.com/us/r30/Purple/v4/cc/69/49/cc69495f-3b68-f9d6-aabd-f4bf1966609d/screen1136x1136.jpeg', u'http://a2.mzstatic.com/us/r30/Purple2/v4/69/43/43/69434323-3387-980b-9e98-f98a01f9be9c/screen1136x1136.jpeg', u'http://a2.mzstatic.com/us/r30/Purple/v4/ee/dd/6f/eedd6f81-8fe…	Xiaodong Wu	None	[u'iPadThirdGen', u'iPad23G', u'iPad3G', u'iPadMini', u'iPadWifi', u'iPadFourthGen4G', u'iPadFourthGen', u'iPadThirdGen4G', u'iPhone5s', u'iPhone5c', u'iPad2Wifi', u'iPodTouchFifthGen', u'iPadMini4G', u'iPhone-3GS', u'iPhone4S', u'iPodTouchourthGen', u'iPhone5', u'iPodTouchThirdGen', u'iPhone4']	Ion临床专家	4+	Ion临床专家	https://itunes.apple.com/us/app/ion-lin-chuang-zhuan-jia/id625020159?mt=8&uo=4	0	0	1.0.3	software
632678681	507404849	AppKickr	https://itunes.apple.com/us/artist/appkickr/id507404849?uo=4	http://a476.phobos.apple.com/us/r30/Purple4/v4/a0/ee/3e/a0ee3eef-c323-5e77-09bb-7352e251d4d3/mzl.bgazqbxi.png	http://a476.phobos.apple.com/us/r30/Purple4/v4/a0/ee/3e/a0ee3eef-c323-5e77-09bb-7352e251d4d3/mzl.bgazqbxi.png	http://a540.phobos.apple.com/us/r30/Purple6/v4/cc/65/d8/cc65d851-c06a-fbb5-dadb-0f29214c1224/icon.png	None	None	com.appkickr.mindminder	4+	USD	MindMindR is a comprehensive directory of Mental Health services and resources for South Dublin County. MindMindR is an initiative of South Dublin County Council in partnership with Comhairle Na nÓg, South Dublin County’s Youth Council. Using the latest smartphone technology, the MindMindR app will enable users to quickly gain access to information on a range of mental health services available i…	[]	6482918	Free	[u'6020', u'6013']	[u'Medical', u'Health & Fitness']	[]	False	software	[u'EN']	0.0	6020	Medical	2013-06-14T19:36:10Z	Updates for iOS 7. \Fixed crash occurring occasionally in iOS 7.	[u'http://a4.mzstatic.com/us/r30/Purple4/v4/43/b7/fb/43b7fb48-e4f8-98b4-0c31-2a0a1d9f24a2/screen1136x1136.jpeg', u'http://a1.mzstatic.com/us/r30/Purple/v4/5f/ab/37/5fab3702-748f-dc8f-fc53-0fb19f66e0f2/screen1136x1136.jpeg', u'http://a2.mzstatic.com/us/r30/Purple/v4/b9/4c/f4/b94cf4e8-13d9-d9d3-314c-d8f680d54828/screen1136x1136.jpeg', u'http://a2.mzstatic.com/us/r30/Purple4/v4/b7/99/af/b799af1a-5ed…	AppKickr Ltd.	http://www.sdcc.ie	[u'iPhone4', u'iPhone5', u'iPadFourthGen', u'iPadThirdGen', u'iPadFourthGen4G', u'iPhone4S', u'iPhone5s', u'iPadMini', u'iPad23G', u'iPhone5c', u'iPadThirdGen4G', u'iPodTouchFifthGen', u'iPad2Wifi', u'iPadMini4G']	MindMindR Directory of Mental Health Services for South Dublin County	4+	MindMindR Directory of Mental Health Services for South Dublin County	https://itunes.apple.com/us/app/mindmindr-directory-mental/id632678681?mt=8&uo=4	0	0	1.3	software
806095192	478319843	Pumpun	https://itunes.apple.com/us/artist/pumpun/id478319843?uo=4	http://a1893.phobos.apple.com/us/r30/Purple/v4/91/f8/60/91f860fb-7bdf-b0d5-f158-c8f31653e939/mzl.ddkpnuhz.png	http://a1893.phobos.apple.com/us/r30/Purple/v4/91/f8/60/91f860fb-7bdf-b0d5-f158-c8f31653e939/mzl.ddkpnuhz.png	http://a593.phobos.apple.com/us/r30/Purple6/v4/1c/f2/d1/1cf2d104-f36b-1494-feff-18098e1e34d4/AppIcon57x57.png	None	None	bauschandlomb	4+	USD	The PureVision®2 For Presbyopia Fitting App is designed to provide a starting point for multifocal lens selection and modification.	[u'iosUniversal']	9691061	Free	[u'6020', u'6013']	[u'Medical', u'Health & Fitness']	[u'http://a3.mzstatic.com/us/r30/Purple6/v4/e6/7a/c7/e67ac7d7-61f3-19d4-27a4-a06119900b08/screen480x480.jpeg', u'http://a2.mzstatic.com/us/r30/Purple4/v4/e2/4d/b5/e24db5ac-c131-503d-fdab-a702ce5d4c02/screen480x480.jpeg', u'http://a5.mzstatic.com/us/r30/Purple6/v4/db/96/d7/db96d77d-9a6a-716f-c09f-6687a226cb29/screen480x480.jpeg', u'http://a4.mzstatic.com/us/r30/Purple/v4/b8/5b/7a/b85b7a2d-d66f-1b1…	False	software	[u'NL', u'EN', u'FR', u'EL', u'IT', u'PL', u'ES']	0.0	6020	Medical	2014-01-30T05:26:15Z	Some small bugs fixed	[u'http://a4.mzstatic.com/us/r30/Purple4/v4/00/69/ba/0069ba36-50e6-d75a-eceb-ed75e8d7195c/screen1136x1136.jpeg', u'http://a3.mzstatic.com/us/r30/Purple6/v4/7f/bb/21/7fbb2138-57be-8517-d9cd-3d2afbe201a4/screen1136x1136.jpeg', u'http://a4.mzstatic.com/us/r30/Purple4/v4/12/8c/12/128c12e1-cb69-c449-8cc2-6aafe41699a8/screen1136x1136.jpeg', u'http://a4.mzstatic.com/us/r30/Purple6/v4/b1/11/f8/b111f880-7…	berio molina	None	[u'iPhone5s', u'iPadThirdGen', u'iPadFourthGen4G', u'iPhone4S', u'iPad2Wifi', u'iPadMini4G', u'iPhone5', u'iPhone-3GS', u'iPhone4', u'iPadFourthGen', u'iPodTouchourthGen', u'iPodTouchFifthGen', u'iPadThirdGen4G', u'iPhone5c', u'iPadMini', u'iPad23G']	Multifocal	4+	Multifocal	https://itunes.apple.com/us/app/multifocal/id806095192?mt=8&uo=4	0	0	1.2	software
382803141	382028150	ec-europe	https://itunes.apple.com/us/artist/ec-europe/id382028150?uo=4	http://a1561.phobos.apple.com/us/r30/Purple1/v4/3a/2e/55/3a2e5531-cdc5-aa8c-3770-2a80e7de6e25/pr_source.png?downloadKey=1417724733_6d9b5fbf2e963904d7f9615df406d006	http://a1561.phobos.apple.com/us/r30/Purple1/v4/3a/2e/55/3a2e5531-cdc5-aa8c-3770-2a80e7de6e25/pr_source.png?downloadKey=1417724733_6d9b5fbf2e963904d7f9615df406d006	http://a601.phobos.apple.com/us/r30/Purple3/v4/1c/10/96/1c109650-4b57-aa4f-3a1a-2c7f0548dfb3/AppIcon57x57.png	None	None	com.ec-europe.miniatlascoloncancer	17+	USD	Would you like to enhance communication with your patients so they can better understand the nature of their colon condition? Would you like to always carry in your pocket a powerful tool with many comprehensive images related to the disease? If so, the Miniatlas Colon Cancer is here to help you in your daily practice.\Click “…More” to learn why you should download this App today!\******\\When yo…	[u'iosUniversal']	65353278	$4.99	[u'6020', u'6013']	[u'Medical', u'Health & Fitness']	[u'http://a3.mzstatic.com/us/r30/Purple1/v4/31/bc/f8/31bcf8cd-6877-761b-e342-768ebc1b79b1/screen480x480.jpeg', u'http://a4.mzstatic.com/us/r30/Purple3/v4/20/dc/81/20dc8115-2fd8-5625-17f1-ce78f53ebf2b/screen480x480.jpeg', u'http://a3.mzstatic.com/us/r30/Purple1/v4/d8/51/f2/d851f241-3866-a7bc-2532-c6b7ec687194/screen480x480.jpeg', u'http://a3.mzstatic.com/us/r30/Purple1/v4/b6/c4/77/b6c477ed-f0be-13…	False	software	[u'EN', u'ES']	4.99	6020	Medical	2010-07-29T18:01:56Z	- Bug fixes	[u'http://a3.mzstatic.com/us/r30/Purple1/v4/d6/e1/43/d6e143cc-cb23-ab0f-3f1e-d50a504eb263/screen1136x1136.jpeg', u'http://a4.mzstatic.com/us/r30/Purple3/v4/00/44/aa/0044aa93-6258-5f60-74a2-084223557c4a/screen1136x1136.jpeg', u'http://a2.mzstatic.com/us/r30/Purple5/v4/48/e7/ec/48e7ecaa-6587-994c-199a-6c49e42c8492/screen1136x1136.jpeg', u'http://a1.mzstatic.com/us/r30/Purple1/v4/f0/90/84/f0908471-5…	Licitelco S.L.	http://apps.ec-europe.com/colon-cancer-miniatlas/	[u'iPodTouchourthGen', u'iPhone5c', u'iPadThirdGen', u'iPad2Wifi', u'iPodTouchFifthGen', u'iPhone4', u'iPadFourthGen', u'iPhone5', u'iPadThirdGen4G', u'iPadMini', u'iPadMini4G', u'iPad23G', u'iPhone5s', u'iPhone-3GS', u'iPadFourthGen4G', u'iPhone4S']	Miniatlas Colon Cancer	17+	Miniatlas Colon Cancer	https://itunes.apple.com/us/app/miniatlas-colon-cancer/id382803141?mt=8&uo=4	0	0	4	software
406615837	357035910	Akihiro Nihonmatsu	https://itunes.apple.com/us/artist/akihiro-nihonmatsu/id357035910?uo=4	http://a134.phobos.apple.com/us/r30/Purple/6c/50/cd/mzi.khbazmjy.png	http://a134.phobos.apple.com/us/r30/Purple/6c/50/cd/mzi.khbazmjy.png	http://a167.phobos.apple.com/us/r30/Purple/85/a6/52/mzi.lhmtzyba.png	None	None	net.matsu.nihon.lymphnodeJ	4+	USD	This app is for Veterinarian and Medical Staff.\You can count and classify Lymph Node cell.\This version is Japanese.	[]	604080	$2.99	[u'6020', u'6002']	[u'Medical', u'Utilities']	[]	False	software	[u'JA']	2.99	6020	Medical	2010-12-08T21:53:11Z	None	[u'http://a5.mzstatic.com/us/r30/Purple/v4/04/3e/8d/043e8db4-3742-44aa-df8c-750e56fef88e/screen320x480.jpeg', u'http://a2.mzstatic.com/us/r30/Purple/v4/62/44/a1/6244a14e-21d7-d4d1-8a8d-dfec3cdac09e/screen320x480.jpeg', u'http://a5.mzstatic.com/us/r30/Purple/v4/be/f4/d5/bef4d52c-1f40-bada-50f6-b5f4edf5e2f0/screen320x480.jpeg', u'http://a5.mzstatic.com/us/r30/Purple/v4/2e/3d/d9/2e3dd914-9c75-c36d-1…	Akihiro Nihonmatsu	http://blogs.yahoo.co.jp/ponpoko6691535	[u'iPhone-3G', u'iPad3G', u'iPhone-3GS', u'iPhone5s', u'iPadWifi', u'iPhone5', u'iPhone4', u'iPadMini', u'iPad2Wifi', u'iPodTouchFifthGen', u'iPadMini4G', u'iPhone4S', u'iPad23G', u'iPhone5c', u'iPadFourthGen', u'iPadFourthGen4G', u'iPodTouchourthGen', u'iPodTouchThirdGen', u'iPadThirdGen4G', u'iPod-touch-with-mic', u'iPadThirdGen']	Lymph Node Cell Classification	4+	Lymph Node Cell Classification	https://itunes.apple.com/us/app/lymph-node-cell-classification/id406615837?mt=8&uo=4	0	0	1.0	software
908169709	463285473	Dodec	https://itunes.apple.com/us/artist/dodec/id463285473?uo=4	http://a829.phobos.apple.com/us/r30/Purple5/v4/51/7b/31/517b31a6-8c0b-0a34-a37b-50d0acbb4cb4/mzl.kwoaqecv.png	http://a829.phobos.apple.com/us/r30/Purple5/v4/51/7b/31/517b31a6-8c0b-0a34-a37b-50d0acbb4cb4/mzl.kwoaqecv.png	http://a1049.phobos.apple.com/us/r30/Purple3/v4/cc/0e/89/cc0e896d-ff90-6bee-158d-8f1c58829520/icon.png	None	None	uk.co.dodec.Fertility-2015	4+	USD	A conference specific app allowing delegates to access programme details, exhibitor and sponsor biographies as well as preview of posters and short paper abstracts.	[]	2331766	Free	[u'6020']	[u'Medical']	[]	False	software	[u'EN']	0.0	6020	Medical	2014-08-18T00:34:22Z	None	[u'http://a5.mzstatic.com/us/r30/Purple3/v4/ac/79/39/ac79391c-a968-3247-de69-61f3e8d15ab5/screen1136x1136.jpeg', u'http://a2.mzstatic.com/us/r30/Purple4/v4/82/57/e9/8257e990-5f77-ea0e-ba7d-cb72c2da1f82/screen1136x1136.jpeg']	eBSG Ltd	None	[u'iPadThirdGen', u'iPhone5', u'iPad23G', u'iPhone5c', u'iPhone5s', u'iPhone-3GS', u'iPad3G', u'iPadMini', u'iPadMini4G', u'iPadFourthGen', u'iPhone4S', u'iPodTouchFifthGen', u'iPhone4', u'iPad2Wifi', u'iPadFourthGen4G', u'iPadWifi', u'iPodTouchourthGen', u'iPadThirdGen4G', u'iPodTouchThirdGen']	Fertility 2015	4+	Fertility 2015	https://itunes.apple.com/us/app/fertility-2015/id908169709?mt=8&uo=4	0	0	1.0	software
603493204	325843250	Yohann Taieb	https://itunes.apple.com/us/artist/yohann-taieb/id325843250?uo=4	http://a1444.phobos.apple.com/us/r30/Purple/v4/d5/d0/26/d5d0266f-f16d-ab3f-3b9f-ab07ef4cf7f5/mzl.zgovsrtj.png	http://a1444.phobos.apple.com/us/r30/Purple/v4/d5/d0/26/d5d0266f-f16d-ab3f-3b9f-ab07ef4cf7f5/mzl.zgovsrtj.png	http://a232.phobos.apple.com/us/r30/Purple/v4/cf/0c/ed/cf0ceda3-417e-ab8f-7b48-faa1416dcf49/colorblind_kids_free_57x.png	4.0	4.5	com.tinokio.colorblindkids	4+	USD	This eye exam application is the only one in the app store that is intended for young kids and illiterates who have a hard time reading numbers or letters. \Take this quick color blindness test and find out if your are color deficient. This application is able to pinpoint anomalies such as dyschromatopsia, protanopia, deuteranopia, and impairment in the red and green tones. This application has b…	[u'iosUniversal']	16945492	Free	[u'6020', u'6002']	[u'Medical', u'Utilities']	[u'http://a3.mzstatic.com/us/r30/Purple2/v4/08/19/87/081987c2-4b3e-a714-cace-5fac6b068d73/screen480x480.jpeg', u'http://a2.mzstatic.com/us/r30/Purple/v4/f0/be/b4/f0beb449-a7a0-f45f-307b-ae8e3058687c/screen480x480.jpeg', u'http://a1.mzstatic.com/us/r30/Purple2/v4/51/13/6e/51136e6f-c704-d97c-40b6-8f833068c32c/screen480x480.jpeg', u'http://a4.mzstatic.com/us/r30/Purple/v4/c2/f2/24/c2f224ef-ecdd-36d7…	False	software	[u'EN']	0.0	6020	Medical	2013-02-22T03:58:12Z	improved report analysis	[u'http://a1.mzstatic.com/us/r30/Purple2/v4/d8/d6/d1/d8d6d1ed-9636-1e71-812b-6d7145804fc9/screen1136x1136.jpeg', u'http://a5.mzstatic.com/us/r30/Purple/v4/c3/9d/54/c39d54ac-208a-b94f-f680-b22ca8817969/screen1136x1136.jpeg', u'http://a5.mzstatic.com/us/r30/Purple2/v4/f8/67/2b/f8672b0a-8c14-407c-10d9-b30e654db56d/screen1136x1136.jpeg', u'http://a2.mzstatic.com/us/r30/Purple2/v4/91/c5/f2/91c5f2f4-26…	Yohann Taieb	None	[u'iPodTouchThirdGen', u'iPhone5s', u'iPadFourthGen', u'iPodTouchFifthGen', u'iPadFourthGen4G', u'iPadThirdGen4G', u'iPadMini4G', u'iPad23G', u'iPhone4', u'iPodTouchourthGen', u'iPadWifi', u'iPhone5c', u'iPhone4S', u'iPad3G', u'iPhone-3GS', u'iPhone5', u'iPadThirdGen', u'iPadMini', u'iPad2Wifi']	Colorblind Eye Exam Kids Edition	4+	Colorblind Eye Exam Kids Edition	https://itunes.apple.com/us/app/colorblind-eye-exam-kids-edition/id603493204?mt=8&uo=4	20	16	1.1	software
545213116	296799050	Twister Interactive	https://itunes.apple.com/us/artist/twister-interactive/id296799050?uo=4	http://a1321.phobos.apple.com/us/r30/Purple4/v4/a7/d8/34/a7d834f3-2037-153d-00ae-2f2b34602fc1/mzl.lqgyijgy.png	http://a1321.phobos.apple.com/us/r30/Purple4/v4/a7/d8/34/a7d834f3-2037-153d-00ae-2f2b34602fc1/mzl.lqgyijgy.png	http://a602.phobos.apple.com/us/r30/Purple4/v4/6d/14/b2/6d14b2c7-c5e3-3c6d-49dd-f92c96476f45/icon57x57.png	4.0	1.0	com.twisterinteractive.EverHadGas	4+	USD	Have you ever wanted to know what to do to prepare for anesthesia when you are having surgery? \\Want to find out what to expect when you will be having anesthesia? Try Ever Had Gas. It will help take away the anxiety of going to sleep for surgery.\\Find out about what anesthesia is, the types of anesthesia, what you should and shouldn’t do the day of surgery, the questions you will be asked, and…	[u'iosUniversal']	9267430	Free	[u'6020', u'6013']	[u'Medical', u'Health & Fitness']	[u'http://a1.mzstatic.com/us/r30/Purple/v4/c5/6f/bd/c56fbd05-8ba7-11d4-9cec-24f47fc6e3dd/screen480x480.jpeg', u'http://a2.mzstatic.com/us/r30/Purple/v4/cb/b9/00/cbb90010-49ba-095c-bedc-d21a4d066b62/screen480x480.jpeg', u'http://a3.mzstatic.com/us/r30/Purple/v4/dc/63/0e/dc630efe-e475-4b00-1f87-9597b2caf85a/screen480x480.jpeg', u'http://a2.mzstatic.com/us/r30/Purple/v4/fc/90/91/fc90911b-d6b4-f098-7…	False	software	[u'NB', u'CA', u'CS', u'DA', u'NL', u'EN', u'FI', u'FR', u'DE', u'EL', u'HE', u'HU', u'IT', u'JA', u'KO', u'PL', u'PT', u'RU', u'ZH', u'SK', u'ES', u'SV', u'ZH', u'TR']	0.0	6020	Medical	2012-07-29T01:19:31Z	Updated the user interface for iOS 7.	[u'http://a5.mzstatic.com/us/r30/Purple2/v4/2e/22/9d/2e229d24-63ec-32df-8b56-a49015c09e32/screen1136x1136.jpeg', u'http://a3.mzstatic.com/us/r30/Purple/v4/f6/68/26/f66826ab-568c-1883-3277-2721358f95c6/screen1136x1136.jpeg', u'http://a3.mzstatic.com/us/r30/Purple2/v4/cd/ac/3a/cdac3aef-9ea5-afb8-f758-d4a5a6c05f9f/screen1136x1136.jpeg', u'http://a2.mzstatic.com/us/r30/Purple2/v4/c1/1e/2d/c11e2def-31…	Kevin Long	None	[u'iPhone4S', u'iPad3G', u'iPadFourthGen4G', u'iPhone4', u'iPhone5s', u'iPad2Wifi', u'iPhone5', u'iPodTouchourthGen', u'iPadThirdGen', u'iPad23G', u'iPhone-3GS', u'iPadWifi', u'iPadMini4G', u'iPadThirdGen4G', u'iPodTouchFifthGen', u'iPadMini', u'iPhone5c', u'iPadFourthGen', u'iPodTouchThirdGen']	Ever Had Gas	4+	Ever Had Gas	https://itunes.apple.com/us/app/ever-had-gas/id545213116?mt=8&uo=4	20	1	3.2	software
917682592	385223698	Usatine Media LLC	https://itunes.apple.com/us/artist/usatine-media-llc/id385223698?uo=4	http://a1311.phobos.apple.com/us/r30/Purple5/v4/81/47/44/81474465-003f-11ae-7199-3b7616922054/pr_source.png?downloadKey=1417726061_eaf468a5374d659ffb9d7101b0a2f09f	http://a1311.phobos.apple.com/us/r30/Purple5/v4/81/47/44/81474465-003f-11ae-7199-3b7616922054/pr_source.png?downloadKey=1417726061_eaf468a5374d659ffb9d7101b0a2f09f	http://a707.phobos.apple.com/us/r30/Purple5/v4/b5/09/d9/b509d925-960c-dde7-cdd9-abc74c9b25e1/icon57-57.png	None	None	com.usatineMediaLLC.RPFlashcards	17+	USD	A comprehensive, carry-anywhere review of routine imaging procedures, projections, and positioning terminology.\\Features:\• Each card includes a high-quality photograph of correct patient positioning with details of the projection and the corresponding X-ray, technical information, and image evaluation criteria\• Most cards include a high-resolution radiographic image and photographs demonstrati…	[u'iosUniversal']	237043371	$34.99	[u'6020', u'6018']	[u'Medical', u'Books']	[u'http://a3.mzstatic.com/us/r30/Purple3/v4/69/e5/0d/69e50dee-e7da-abd0-c60c-658a0fccd1bb/screen480x480.jpeg', u'http://a5.mzstatic.com/us/r30/Purple3/v4/bb/56/7b/bb567bf8-775f-35c7-1e1f-8999b4e17917/screen480x480.jpeg', u'http://a4.mzstatic.com/us/r30/Purple3/v4/1b/73/31/1b733195-e71f-b550-054d-23d26e4a039b/screen480x480.jpeg', u'http://a2.mzstatic.com/us/r30/Purple4/v4/b2/40/2f/b2402f59-8203-e9…	False	software	[u'EN']	34.99	6020	Medical	2014-09-18T19:42:39Z	None	[u'http://a5.mzstatic.com/us/r30/Purple1/v4/5b/f0/a7/5bf0a78a-cf74-132f-45b4-20fdf40d6f95/screen1136x1136.jpeg', u'http://a4.mzstatic.com/us/r30/Purple1/v4/e6/78/52/e6785214-94e9-cb11-95b3-d5127c30fe02/screen1136x1136.jpeg', u'http://a3.mzstatic.com/us/r30/Purple1/v4/82/a4/af/82a4af7d-1047-4a25-ef1f-e42731dc7785/screen1136x1136.jpeg', u'http://a4.mzstatic.com/us/r30/Purple3/v4/5c/70/ad/5c70adf4-c…	Usatine Media LLC	http://usatinemedia.com	[u'iPhone5s', u'iPodTouchThirdGen', u'iPodTouchFifthGen', u'iPad23G', u'iPhone4S', u'iPadFourthGen4G', u'iPhone5', u'iPadMini4G', u'iPadThirdGen4G', u'iPadMini', u'iPadWifi', u'iPhone5c', u'iPhone4', u'iPhone-3GS', u'iPadThirdGen', u'iPad2Wifi', u'iPodTouchourthGen', u'iPadFourthGen', u'iPad3G']	Lange Radiographic Positioning Flashcards	17+	Lange Radiographic Positioning Flashcards	https://itunes.apple.com/us/app/lange-radiographic-positioning/id917682592?mt=8&uo=4	0	0	1.0	software
900108634	916313675	@Point of Care	https://itunes.apple.com/us/artist/point-of-care/id916313675?uo=4	http://a11.phobos.apple.com/us/r30/Purple/v4/c3/e2/10/c3e210df-d49e-73e5-f350-b696f5a2a741/mzl.ocoglvbu.png	http://a11.phobos.apple.com/us/r30/Purple/v4/c3/e2/10/c3e210df-d49e-73e5-f350-b696f5a2a741/mzl.ocoglvbu.png	http://a1188.phobos.apple.com/us/r30/Purple3/v4/94/4c/88/944c88bc-0ddf-e9bb-b136-5d3a1b2e5d54/Icon-57.png	None	None	com.projectsinknowledge.-POCMultipleMyelomaSpanish	4+	USD	Mieloma múltiple @Point of Care™, con Sagar Lonial, MD, como Editor en jefe, es una plataforma de apoyo de decisiones clínicas que brinda información integral sobre el diagnóstico, el tratamiento y la gestión del mieloma múltiple, realizada de una serie progresiva de capítulos y otras herramientas de aprendizaje. Para mejorar el aprendizaje, presenta ofertas multimedia, expansión contextual de co…	[u'iosUniversal']	68270270	Free	[u'6020', u'6013']	[u'Medical', u'Health & Fitness']	[u'http://a1.mzstatic.com/us/r30/Purple4/v4/aa/db/d3/aadbd328-ce46-a9de-169f-eff93a28d92d/screen480x480.jpeg', u'http://a4.mzstatic.com/us/r30/Purple3/v4/84/54/18/845418a9-ea3d-d45b-36c1-c578fe485657/screen480x480.jpeg', u'http://a4.mzstatic.com/us/r30/Purple4/v4/ee/83/b9/ee83b96e-e1b4-4fd9-a9fe-8b14ca57503a/screen480x480.jpeg', u'http://a2.mzstatic.com/us/r30/Purple1/v4/1d/53/07/1d530733-ee16-d7…	False	software	[u'EN']	0.0	6020	Medical	2014-10-12T12:59:18Z	None	[u'http://a3.mzstatic.com/us/r30/Purple4/v4/1a/20/07/1a2007c6-a5d7-eb20-e241-2394943450ce/screen322x572.jpeg', u'http://a5.mzstatic.com/us/r30/Purple4/v4/bb/74/c9/bb74c9ae-bdd6-dd79-8aad-6928ab491368/screen1136x1136.jpeg', u'http://a1.mzstatic.com/us/r30/Purple1/v4/6d/c0/02/6dc00233-2605-88ef-0228-79802559fbd5/screen1136x1136.jpeg', u'http://a2.mzstatic.com/us/r30/Purple4/v4/10/5d/0f/105d0f6d-af9…	At Point of Care, LLC	http://atpointofcare.com	[u'iPhone4S', u'iPadFourthGen4G', u'iPad2Wifi', u'iPad23G', u'iPadThirdGen4G', u'iPhone5c', u'iPadThirdGen', u'iPodTouchFifthGen', u'iPadMini4G', u'iPhone5s', u'iPadFourthGen', u'iPhone4', u'iPhone5', u'iPadMini']	Mieloma Múltiple @Point of Care™	4+	Mieloma Múltiple @Point of Care™	https://itunes.apple.com/us/app/mieloma-multiple-point-care/id900108634?mt=8&uo=4	0	0	1.3.47	software
634983291	415127847	UglyApps	https://itunes.apple.com/us/artist/uglyapps/id415127847?uo=4	http://a276.phobos.apple.com/us/r30/Purple/v4/e8/b2/be/e8b2be7d-2afa-c1ad-c490-1cd2efcbfab5/mzl.ekhepoln.png	http://a276.phobos.apple.com/us/r30/Purple/v4/e8/b2/be/e8b2be7d-2afa-c1ad-c490-1cd2efcbfab5/mzl.ekhepoln.png	http://a47.phobos.apple.com/us/r30/Purple/v4/c7/94/30/c7943011-6a84-6f1f-d5e8-cc94efeca3ba/AppIcon60x60_2x.png	5.0	5.0	com.uglyapps.diabetik	4+	USD	Diabetik is a free diabetes companion for the iPhone and iPad which aims to make diabetes management faster, easier and more accurate! \\Features\• Super fast data entry\• Beautiful, interactive charts that let you visually track your progress\• Date and location based reminders that can even tell you to take your medication when you leave the house\• The ability to set up automated reminders aft…	[u'iosUniversal']	9076914	Free	[u'6020', u'6012']	[u'Medical', u'Lifestyle']	[u'http://a3.mzstatic.com/us/r30/Purple6/v4/b9/3f/11/b93f1110-4a17-6bcd-3776-fbe708f7af2c/screen480x480.jpeg', u'http://a3.mzstatic.com/us/r30/Purple4/v4/01/36/10/01361082-137f-fad7-b0fa-55752ef05cee/screen480x480.jpeg', u'http://a2.mzstatic.com/us/r30/Purple/v4/e2/07/ab/e207ab6b-3418-c984-af1c-3391dcda2379/screen480x480.jpeg']	False	software	[u'CS', u'NL', u'EN', u'FR', u'DE', u'PT', u'ES', u'SV']	0.0	6020	Medical	2013-06-26T07:00:00Z	Version 1.2.1 is a bug fix and polish release. You can find the changes we've made below. As always, thanks for reporting issues and for continuing to use Diabetik. If you find the application useful and would like to support further development please consider leaving a review in the App Store!\\• Added a French localisation\• Improved the formatting and styling for PDF reports. They’re now more…	[u'http://a3.mzstatic.com/us/r30/Purple6/v4/1c/5e/11/1c5e11a4-a10e-a752-97ed-c608ff28c248/screen568x568.jpeg', u'http://a4.mzstatic.com/us/r30/Purple4/v4/79/a4/bb/79a4bbc3-6d18-bf6b-9b82-45138591f840/screen568x568.jpeg', u'http://a3.mzstatic.com/us/r30/Purple4/v4/19/38/1e/19381e5c-e316-edba-7ee2-6132c756a3d4/screen568x568.jpeg', u'http://a2.mzstatic.com/us/r30/Purple4/v4/be/71/0e/be710e82-0d34-17…	Nial Giacomelli	None	[u'iPhone4S', u'iPhone5s', u'iPadThirdGen4G', u'iPhone5c', u'iPhone4', u'iPhone5', u'iPad2Wifi', u'iPadThirdGen', u'iPad23G', u'iPadFourthGen4G', u'iPadMini4G', u'iPadMini', u'iPodTouchFifthGen', u'iPadFourthGen']	Diabetik	4+	Diabetik	https://itunes.apple.com/us/app/diabetik/id634983291?mt=8&uo=4	57	36	1.2.1	software
413628612	413628615	USABCD A/S	https://itunes.apple.com/us/artist/usabcd-a-s/id413628615?uo=4	http://a1101.phobos.apple.com/us/r30/Purple/v4/d0/3d/3b/d03d3b08-5d61-0834-9b9c-7f4bb632eaae/mzl.lbhoaqok.png	http://a1101.phobos.apple.com/us/r30/Purple/v4/d0/3d/3b/d03d3b08-5d61-0834-9b9c-7f4bb632eaae/mzl.lbhoaqok.png	http://a381.phobos.apple.com/us/r30/Purple/v4/44/79/89/4479898a-87c9-05d1-befb-dac251128f0e/icon.png	None	None	com.usabcd.fatecard	4+	USD	FATE (Focus Assessed Transthoracic Echocardiography) is the original focused echocardiography protocol practiced since 1989 as a supplement to the clinical evaluation. FATE is easily and quickly learned and meets the basic echocardiographic needs for the non-cardiologist in order to guide cardiopulmonary optimization in all relevant clinical scenarios and locations. FATE can be performed in few s…	[]	2329181	Free	[u'6020', u'6017']	[u'Medical', u'Education']	[]	False	software	[u'EN']	0.0	6020	Medical	2011-02-09T23:45:50Z	- Fixes bug in cards causing them to be positioned incorrectly\- Changes sponsor page\- Changes EULA	[u'http://a3.mzstatic.com/us/r30/Purple/v4/6c/2d/b7/6c2db74d-75b2-85f5-a680-ce65fa6b4994/screen320x480.jpeg', u'http://a3.mzstatic.com/us/r30/Purple/v4/54/14/4d/54144d77-f70c-962c-5e14-91e7fe94c4d4/screen320x480.jpeg', u'http://a1.mzstatic.com/us/r30/Purple/v4/42/aa/13/42aa13c5-a565-1067-2e85-2b7e5c475476/screen320x480.jpeg', u'http://a3.mzstatic.com/us/r30/Purple/v4/8e/1a/5b/8e1a5b6b-f66b-6b29-0…	USABCD A/S	http://	[u'iPodTouchourthGen', u'iPadFourthGen', u'iPadThirdGen4G', u'iPadWifi', u'iPhone4S', u'iPadFourthGen4G', u'iPad2Wifi', u'iPadMini4G', u'iPhone5c', u'iPod-touch', u'iPadThirdGen', u'iPhone-3G', u'iPhone', u'iPadMini', u'iPod-touch-with-mic', u'iPodTouchThirdGen', u'iPad23G', u'iPhone5', u'iPhone4', u'iPad3G', u'iPodTouchFifthGen', u'iPhone-3GS', u'iPhone5s']	FATE Card	4+	FATE Card	https://itunes.apple.com/us/app/fate-card/id413628612?mt=8&uo=4	0	0	1.2	software
596012478	481691496	AppsVision	https://itunes.apple.com/us/artist/appsvision/id481691496?uo=4	http://a1207.phobos.apple.com/us/r30/Purple5/v4/4b/03/21/4b0321d7-f483-8fac-7b3b-635064caaeb9/pr_source.jpg?downloadKey=1417724746_77b5539fdaf4b53ff151d8bae03c0a81	http://a1207.phobos.apple.com/us/r30/Purple5/v4/4b/03/21/4b0321d7-f483-8fac-7b3b-635064caaeb9/pr_source.jpg?downloadKey=1417724746_77b5539fdaf4b53ff151d8bae03c0a81	http://a1247.phobos.apple.com/us/r30/Purple1/v4/26/dd/4c/26dd4c7f-28b9-ba78-1c1e-a5adeed273dc/icon.png	None	None	com.appsvision.comm	4+	USD	La société COMM créée en 1989 est située à Pontault-Combault. Nous sommes à votre service pour vos besoins de fauteuils roulants, lits médicalisés en vente et en location pour les personnes handicapées. Le transfert de matériel vous est proposé pour la salle de bains et pour la cuisine. Nous proposons l'aide à l'autonomie avec des rampes d'accès ou des scooters. Nous disposons d'une large gamme d…	[u'iosUniversal']	41429864	Free	[u'6020', u'6022']	[u'Medical', u'Catalogs']	[u'http://a2.mzstatic.com/us/r30/Purple3/v4/51/2e/f5/512ef505-2179-359e-7aaa-4fcfd5fbe684/screen480x480.jpeg', u'http://a1.mzstatic.com/us/r30/Purple3/v4/33/4e/0b/334e0b37-c45c-7173-068d-c78a050f92ae/screen480x480.jpeg', u'http://a1.mzstatic.com/us/r30/Purple1/v4/69/72/65/697265ae-3d92-b011-380f-7c5adc2e3b4c/screen480x480.jpeg', u'http://a1.mzstatic.com/us/r30/Purple3/v4/6c/8b/f3/6c8bf373-d534-83…	False	software	[u'EN']	0.0	6020	Medical	2013-01-29T23:20:02Z	- nouvelles fonctionnalites	[u'http://a4.mzstatic.com/us/r30/Purple1/v4/5c/9a/ab/5c9aab02-d8de-e543-e5a8-82ec44f8cc7b/screen1136x1136.jpeg', u'http://a1.mzstatic.com/us/r30/Purple1/v4/a0/53/3c/a0533c50-6377-fd38-a01d-100fa7439994/screen1136x1136.jpeg', u'http://a5.mzstatic.com/us/r30/Purple5/v4/5d/1d/b4/5d1db4a7-cd64-b60c-e248-6f79722cfd6b/screen1136x1136.jpeg', u'http://a5.mzstatic.com/us/r30/Purple5/v4/7e/a4/eb/7ea4eb35-7…	AppsVision	None	[u'iPodTouchFifthGen', u'iPhone4S', u'iPad23G', u'iPadMini', u'iPhone5', u'iPhone4', u'iPhone5s', u'iPadFourthGen4G', u'iPadThirdGen', u'iPad2Wifi', u'iPodTouchourthGen', u'iPhone5c', u'iPadFourthGen', u'iPhone-3GS', u'iPadMini4G', u'iPadThirdGen4G']	COMM	4+	COMM	https://itunes.apple.com/us/app/comm/id596012478?mt=8&uo=4	0	0	1.2	software
894495548	695124057	Okan Besli	https://itunes.apple.com/us/artist/okan-besli/id695124057?uo=4	http://a168.phobos.apple.com/us/r30/Purple6/v4/f9/a6/83/f9a683fe-f115-4674-f6bb-caaa3dc4e918/mzl.hwbifkto.png	http://a168.phobos.apple.com/us/r30/Purple6/v4/f9/a6/83/f9a683fe-f115-4674-f6bb-caaa3dc4e918/mzl.hwbifkto.png	http://a1551.phobos.apple.com/us/r30/Purple3/v4/a2/bc/43/a2bc43c7-26bb-719b-618b-0b1828686e0c/57x57.png	None	None	com.pairroxz.icd10	4+	USD	Browse or search more than 100,000 ICD-10 codes from the International Codes of Diseases as classified by the World Health Organization (WHO).	[]	9790583	Free	[u'6020', u'6007']	[u'Medical', u'Productivity']	[]	False	software	[u'EN']	0.0	6020	Medical	2014-10-11T05:34:56Z	None	[u'http://a3.mzstatic.com/us/r30/Purple6/v4/3a/34/cc/3a34cce8-19e3-91ec-5134-1b5de0ad947c/screen1136x1136.jpeg', u'http://a5.mzstatic.com/us/r30/Purple/v4/c6/78/9b/c6789b4f-4eb5-99cb-7f15-df25f708b212/screen1136x1136.jpeg', u'http://a2.mzstatic.com/us/r30/Purple/v4/db/0c/57/db0c5711-945a-0b59-15e7-4ef464adb559/screen1136x1136.jpeg', u'http://a1.mzstatic.com/us/r30/Purple4/v4/2b/e0/98/2be098f1-548…	Okan Besli	None	[u'iPadThirdGen4G', u'iPhone5s', u'iPadMini', u'iPadMini4G', u'iPhone4', u'iPadFourthGen', u'iPhone4S', u'iPadFourthGen4G', u'iPad2Wifi', u'iPadThirdGen', u'iPodTouchFifthGen', u'iPhone5c', u'iPad23G', u'iPhone5']	ICD-10 App	4+	ICD-10 App	https://itunes.apple.com/us/app/icd-10-app/id894495548?mt=8&uo=4	0	0	1.0	software
685881403	390636733	Brandcast Media	https://itunes.apple.com/us/artist/brandcast-media/id390636733?uo=4	http://a39.phobos.apple.com/us/r30/Purple/v4/58/f6/85/58f685d8-1e5a-1c61-cea6-6afdca6986b9/mzl.lcngxnzj.png	http://a39.phobos.apple.com/us/r30/Purple/v4/58/f6/85/58f685d8-1e5a-1c61-cea6-6afdca6986b9/mzl.lcngxnzj.png	http://a58.phobos.apple.com/us/r30/Purple4/v4/66/5c/47/665c47b9-8caa-42a9-3178-45656d5b9fc4/HCA_57_logo.png	None	None	com.brandcast.hcahospital	4+	USD	HCA Hospitals Find a Consultant App\\Download the app to find details of HCA’s leading consultants and specialists by speciality, consultant name or hospital using the search facility.	[]	5644596	Free	[u'6020', u'6013']	[u'Medical', u'Health & Fitness']	[]	False	software	[u'EN']	0.0	6020	Medical	2013-08-14T01:11:01Z	None	[u'http://a2.mzstatic.com/us/r30/Purple6/v4/69/3d/b0/693db0e2-7823-2556-4d6d-afb478246f6b/screen1136x1136.jpeg', u'http://a3.mzstatic.com/us/r30/Purple6/v4/66/1f/04/661f04d2-be4d-d356-c94e-55b704533a64/screen1136x1136.jpeg', u'http://a2.mzstatic.com/us/r30/Purple6/v4/f6/06/02/f6060284-d7de-8d73-2fe6-c8953d0e38f1/screen1136x1136.jpeg', u'http://a5.mzstatic.com/us/r30/Purple6/v4/80/69/41/806941ca-5…	Brandcast Media Ltd	None	[u'iPhone4', u'iPadMini4G', u'iPhone4S', u'iPodTouchFifthGen', u'iPadThirdGen4G', u'iPad23G', u'iPhone-3GS', u'iPhone5s', u'iPadFourthGen4G', u'iPad2Wifi', u'iPadWifi', u'iPadThirdGen', u'iPadMini', u'iPhone5c', u'iPad3G', u'iPadFourthGen', u'iPhone5', u'iPodTouchThirdGen', u'iPodTouchourthGen']	Consultant Finder: HCA Hospitals	4+	Consultant Finder: HCA Hospitals	https://itunes.apple.com/us/app/consultant-finder-hca-hospitals/id685881403?mt=8&uo=4	0	0	1.0	software
910489614	543880535	NewLink	https://itunes.apple.com/us/artist/newlink/id543880535?uo=4	http://a784.phobos.apple.com/us/r30/Purple4/v4/3d/67/4b/3d674b55-f63a-1a67-7d9c-692b523b2619/mzl.wfujmjth.png	http://a784.phobos.apple.com/us/r30/Purple4/v4/3d/67/4b/3d674b55-f63a-1a67-7d9c-692b523b2619/mzl.wfujmjth.png	http://a1263.phobos.apple.com/us/r30/Purple1/v4/aa/f7/32/aaf73210-1c52-7b52-9d07-b04fd72d6d0a/Icon.png	None	None	be.newlink.AegateInfo	17+	USD	Searches for nearest pharmacy that can give a demonstration of the Aegate Medicine Authentication Service compliant with the European Falsified Medicines Directive. Provides information on opening hours of each pharmacy, the date the pharmacy started using Aegate and the type of dispensing software the pharmacist is using. Searches for nearest Aegate affiliate, official provider of authentication…	[u'iosUniversal']	21305999	Free	[u'6020', u'6000']	[u'Medical', u'Business']	[u'http://a3.mzstatic.com/us/r30/Purple4/v4/c2/1d/88/c21d88f4-768a-e610-69ea-7f8441628e8f/screen480x480.jpeg', u'http://a2.mzstatic.com/us/r30/Purple5/v4/2d/8a/f5/2d8af53e-807e-8dc6-ccf7-adc1b56e7c0a/screen480x480.jpeg', u'http://a3.mzstatic.com/us/r30/Purple5/v4/ea/40/1c/ea401c39-2f39-4208-49e3-d22082679b8d/screen480x480.jpeg', u'http://a2.mzstatic.com/us/r30/Purple5/v4/dd/52/7d/dd527ddb-7d1f-31…	False	software	[u'NL', u'EN']	0.0	6020	Medical	2014-08-27T04:20:46Z	Updated of iOS 8	[u'http://a4.mzstatic.com/us/r30/Purple4/v4/e8/3d/e3/e83de39a-e5f1-5f91-b241-77c132bc73ad/screen1136x1136.jpeg', u'http://a3.mzstatic.com/us/r30/Purple4/v4/f0/f3/f0/f0f3f098-1ee4-ed54-34f4-ff38a524c920/screen1136x1136.jpeg', u'http://a5.mzstatic.com/us/r30/Purple4/v4/a0/72/dd/a072ddb1-8bf2-fa8f-4b11-1d82144db742/screen1136x1136.jpeg', u'http://a5.mzstatic.com/us/r30/Purple5/v4/01/1f/30/011f301c-2…	NewLink s.r.o.	http://www.aegate.com	[u'iPhone-3GS', u'iPad23G', u'iPhone4', u'iPadThirdGen', u'iPhone4S', u'iPadThirdGen4G', u'iPhone5c', u'iPadFourthGen4G', u'iPodTouchourthGen', u'iPhone5', u'iPadFourthGen', u'iPadMini', u'iPodTouchFifthGen', u'iPadMini4G', u'iPad2Wifi', u'iPhone5s']	Aegate Info	17+	Aegate Info	https://itunes.apple.com/us/app/aegate-info/id910489614?mt=8&uo=4	0	0	1.10.3	software
446397135	499812592	ASV Apps	https://itunes.apple.com/us/artist/asv-apps/id499812592?uo=4	http://a1662.phobos.apple.com/us/r30/Purple/0f/68/a9/mzl.hmusgztp.png	http://a1662.phobos.apple.com/us/r30/Purple/0f/68/a9/mzl.hmusgztp.png	http://a1905.phobos.apple.com/us/r30/Purple/ec/ca/82/mzi.zphdqsye.png	1.0	1.0	com.simplyastro.AcuFootiPad	4+	USD	AcuFeet - Walk your way to healthy life! A MUST have App that gives the most detailed insights into FEET AcuPressure Points and details how it can help you with PERSONALITY/BEAUTY CARE, SEXUAL health, WOMEN health, MEN health, CHILDREN growth & health, ROUTINE health PLUS LOT MORE! AcuFeet will guide you with FEET AcuPressure Points one should press to gain potential benefits and relieve oneself …	[]	2134783	$0.99	[u'6020', u'6013']	[u'Medical', u'Health & Fitness']	[u'http://a2.mzstatic.com/us/r30/Purple/v4/7a/7e/19/7a7e19af-161f-d7ec-60f7-61ad943c5848/screen480x480.jpeg', u'http://a2.mzstatic.com/us/r30/Purple/v4/17/d6/98/17d698c5-f5c7-0b24-65d8-1e380021abb4/screen480x480.jpeg', u'http://a4.mzstatic.com/us/r30/Purple/v4/03/f1/60/03f16094-249b-3f39-3710-53257c8afa74/screen480x480.jpeg', u'http://a1.mzstatic.com/us/r30/Purple/v4/76/c8/7e/76c87ec8-a404-06bf-8…	False	software	[u'EN']	0.99	6020	Medical	2011-07-01T03:54:48Z	➠ Few Image Updates \➠ Few content Updates \➠ Minor bug fixes	[]	Anu Verma	http://www.AppSwami.com	[u'iPadThirdGen', u'iPadMini', u'iPadThirdGen4G', u'iPadFourthGen4G', u'iPad23G', u'iPadFourthGen', u'iPadWifi', u'iPad3G', u'iPad2Wifi', u'iPadMini4G']	AcuFeet for iPad	4+	AcuFeet for iPad	https://itunes.apple.com/us/app/acufeet-for-ipad/id446397135?mt=8&uo=4	5	2	1.1	software
390955264	602511938	Ascension Health	https://itunes.apple.com/us/artist/ascension-health/id602511938?uo=4	http://a1838.phobos.apple.com/us/r30/Purple1/v4/b2/aa/93/b2aa935d-1fc9-27af-e276-16f8c1f88027/mzl.djjkctoj.png	http://a1838.phobos.apple.com/us/r30/Purple1/v4/b2/aa/93/b2aa935d-1fc9-27af-e276-16f8c1f88027/mzl.djjkctoj.png	http://a1808.phobos.apple.com/us/r30/Purple5/v4/ea/14/f8/ea14f8af-dde0-58af-c852-0400743a584c/StVincents57x57.png	4.5	None	com.appsolutegenius.stvincents	12+	USD	Looking for a doctor? St. Vincent’s Health System can help!\If you need a physician referral or have a health question, receive medical support from St. Vincent’s Health System’s Dial-A-Nurse by emailing them directly! Dial-A-Nurse is a free community health information service that provides general\health and medical information. Connect with nurses to receive thoughtful responses to the kinds o…	[u'iosUniversal']	25452010	Free	[u'6020', u'6013']	[u'Medical', u'Health & Fitness']	[u'http://a2.mzstatic.com/us/r30/Purple3/v4/cb/ea/79/cbea79e8-b574-5cda-338c-432d7859088d/screen480x480.jpeg', u'http://a4.mzstatic.com/us/r30/Purple3/v4/5f/de/07/5fde07d1-4fef-dd34-491d-ea26988d767f/screen480x480.jpeg', u'http://a2.mzstatic.com/us/r30/Purple5/v4/8a/61/e6/8a61e613-214c-b340-a7a6-c857ad6277e8/screen480x480.jpeg', u'http://a4.mzstatic.com/us/r30/Purple4/v4/4f/b4/ce/4fb4cea7-2c00-0b…	False	software	[u'EN']	0.0	6020	Medical	2010-09-15T00:26:24Z	+ iOS 8 Upgrades	[u'http://a4.mzstatic.com/us/r30/Purple4/v4/22/a2/9c/22a29cf3-9720-a5bc-8501-9149d6bf0266/screen1136x1136.jpeg', u'http://a4.mzstatic.com/us/r30/Purple5/v4/47/dd/7b/47dd7b5f-1461-d840-ce36-6d3b80b25fe5/screen1136x1136.jpeg', u'http://a3.mzstatic.com/us/r30/Purple4/v4/54/81/89/54818990-e668-86fc-b727-c7d8b112799b/screen1136x1136.jpeg', u'http://a3.mzstatic.com/us/r30/Purple5/v4/7b/dc/05/7bdc05e3-2…	Ascension Health	http://www.stvhs.com/	[u'iPadFourthGen4G', u'iPhone4S', u'iPadMini', u'iPadFourthGen', u'iPhone5', u'iPad2Wifi', u'iPadThirdGen', u'iPad23G', u'iPhone4', u'iPhone-3GS', u'iPodTouchourthGen', u'iPhone5c', u'iPhone5s', u'iPadMini4G', u'iPadThirdGen4G', u'iPodTouchFifthGen']	St. Vincent's Health System	12+	St. Vincent's Health System	https://itunes.apple.com/us/app/st.-vincents-health-system/id390955264?mt=8&uo=4	16	0	5.0.3	software
420911099	313654918	MedHand – Mobile Libraries	https://itunes.apple.com/us/artist/medhand-mobile-libraries/id313654918?mt=8&uo=4	http://a1054.phobos.apple.com/us/r30/Purple/19/b9/bb/mzi.ikqcigxj.png	http://a1054.phobos.apple.com/us/r30/Purple/19/b9/bb/mzi.ikqcigxj.png	http://a856.phobos.apple.com/us/r30/Purple/53/0e/ea/mzi.kboxykvv.png	None	None	com.medhand.OEIA2	4+	USD	This Oxford University Press source of information is developed by MedHand Mobile Libraries. Improve your performance with relevant, valid material which is accessed quickly and with minimal effort in the palm of your hand.\ \The second edition of this essential handbook provides a practical, accessible guide to all emergency situations encountered during, and immediately following, anaesthesia. …	[u'iosUniversal']	5296818	$42.99	[u'6020', u'6018']	[u'Medical', u'Books']	[u'http://a2.mzstatic.com/us/r30/Purple/v4/7a/5a/e3/7a5ae3fd-4b44-b24f-77ea-fd1ee681d992/screen480x480.jpeg', u'http://a2.mzstatic.com/us/r30/Purple/v4/0b/7a/5e/0b7a5ec7-d4ca-06e5-11b8-efbd4a2f01ba/screen480x480.jpeg', u'http://a5.mzstatic.com/us/r30/Purple/v4/a6/09/89/a609896f-7ea2-4e28-9e7f-fe5837679828/screen480x480.jpeg', u'http://a1.mzstatic.com/us/r30/Purple/v4/a5/1d/15/a51d157f-4692-5042-4…	False	software	[u'EN']	42.99	6020	Medical	2011-03-07T08:11:45Z	None	[u'http://a3.mzstatic.com/us/r30/Purple/v4/bf/af/31/bfaf31de-521b-37ce-2431-c7e01bfe0767/screen320x480.jpeg', u'http://a4.mzstatic.com/us/r30/Purple/v4/30/2d/b0/302db0ce-3184-10a6-bacf-b8e80ba23d7e/screen320x480.jpeg', u'http://a4.mzstatic.com/us/r30/Purple/v4/0b/18/2d/0b182ddf-cede-06e8-df38-89ecd0e450ba/screen320x480.jpeg', u'http://a3.mzstatic.com/us/r30/Purple/v4/84/40/02/84400238-3c1d-b29a-b…	MedHand International	None	[u'iPodTouchThirdGen', u'iPadMini4G', u'iPodTouchFifthGen', u'iPad3G', u'iPadFourthGen4G', u'iPad23G', u'iPadThirdGen', u'iPhone5', u'iPadWifi', u'iPhone5s', u'iPadMini', u'iPhone4S', u'iPod-touch', u'iPod-touch-with-mic', u'iPhone-3GS', u'iPhone-3G', u'iPhone4', u'iPad2Wifi', u'iPhone', u'iPodTouchourthGen', u'iPhone5c', u'iPadThirdGen4G', u'iPadFourthGen']	Emergencies in Anaesthesia, Second Edition	4+	Emergencies in Anaesthesia, Second Edition	https://itunes.apple.com/us/app/emergencies-in-anaesthesia/id420911099?mt=8&uo=4	0	0	2.1.1	software
592421028	373387473	Medical Wait Time	https://itunes.apple.com/us/artist/medical-wait-time/id373387473?uo=4	http://a173.phobos.apple.com/us/r30/Purple5/v4/47/4e/fe/474efed4-3597-fd4d-be49-4c94284cea9b/mzl.xsbdckyx.png	http://a173.phobos.apple.com/us/r30/Purple5/v4/47/4e/fe/474efed4-3597-fd4d-be49-4c94284cea9b/mzl.xsbdckyx.png	http://a306.phobos.apple.com/us/r30/Purple1/v4/16/11/5b/16115bba-9391-ed0d-d841-f68b171a9877/AppIcon57x57.png	None	5.0	com.medwaittime.healthytxt	4+	USD	The Healthy-TXT Voice Memo App allows doctors to record their conversations with patients in a secure, easily accessible format. In a stressful and rushed office visit it is difficult for patients to remember everything that their doctors tell them. However, this information is crucial to their health. Now doctors can save this information for patients to listen to at a later date and share with …	[]	1992373	Free	[u'6020', u'6013']	[u'Medical', u'Health & Fitness']	[]	False	software	[u'EN']	0.0	6020	Medical	2013-01-16T00:19:23Z	support for shareable audio format\bugfixes	[u'http://a3.mzstatic.com/us/r30/Purple6/v4/66/fb/7d/66fb7d62-9186-a46c-a084-ae6a32fe3978/screen1136x1136.jpeg', u'http://a3.mzstatic.com/us/r30/Purple/v4/ff/3a/b2/ff3ab2b4-2db8-0451-0285-31a99f19f462/screen1136x1136.jpeg', u'http://a4.mzstatic.com/us/r30/Purple/v4/46/97/6d/46976dd9-ddb2-e8ea-456d-a7f90bcdc1fb/screen1136x1136.jpeg', u'http://a4.mzstatic.com/us/r30/Purple/v4/9d/86/5d/9d865d65-8446…	Medical Wait Time LLC	http://www.healthy-txt.com	[u'iPad23G', u'iPadMini4G', u'iPadMini', u'iPadThirdGen4G', u'iPhone4S', u'iPadFourthGen4G', u'iPodTouchFifthGen', u'iPhone5s', u'iPhone5c', u'iPodTouchourthGen', u'iPadFourthGen', u'iPad2Wifi', u'iPhone4', u'iPadThirdGen', u'iPhone-3GS', u'iPhone5']	Healthy-TXT Voice Memo	4+	Healthy-TXT Voice Memo	https://itunes.apple.com/us/app/healthy-txt-voice-memo/id592421028?mt=8&uo=4	0	1	1.2	software
467328336	448273355	Next Paper Media & Communications	https://itunes.apple.com/us/artist/next-paper-media-communications/id448273355?uo=4	http://a801.phobos.apple.com/us/r30/Purple/0f/b4/02/mzl.ncoundca.png	http://a801.phobos.apple.com/us/r30/Purple/0f/b4/02/mzl.ncoundca.png	http://a1205.phobos.apple.com/us/r30/Purple/73/a2/9e/mzi.goobrvln.png	None	None	com.thenextpaper.medibiz	4+	USD	MediBiz는 태블릿 환경에 최적화된 진정한 모바일 멀티미디어 브로셔 플랫폼으로, 누구나 양질의 정보를 편하고 가장 빠르게 즐겨야 한다는 믿음으로 만들어진 서비스 입니다.\\MediBiz가 좋은 5가지 이유\-Accessibility : 누구에게나 열린 공간으로 회원가입 없이도 브로셔를 다운로드하여 볼수 있습니다\-Efficiency : 미리보기 기능을 통해 다운로드 여부를 결정하는데 도움을 줍니다\-Viewer-friendly : 세로보기뿐 아니라 가로보기까지 완벽하게 지원합니다\-Experience : 강력한 멀티미디어 기능을 통해 생생하게 살아있는 브로셔를 경험합니다\-Connectivity : 페이스북 또는 트위터와 같은 소셜미디어를 통해 지인들과 공유합니다\\[My Library 기능]\-다운로…	[]	6409175	Free	[u'6020', u'6000']	[u'Medical', u'Business']	[u'http://a2.mzstatic.com/us/r30/Purple/v4/80/4b/c0/804bc01f-b888-4035-8f13-5ba816247311/screen480x480.jpeg', u'http://a3.mzstatic.com/us/r30/Purple/v4/90/7a/c5/907ac527-d88e-14d1-1cf6-e77e46dfb909/screen480x480.jpeg', u'http://a5.mzstatic.com/us/r30/Purple/v4/6a/51/95/6a51951d-df12-6044-f093-b070df8e9100/screen480x480.jpeg', u'http://a4.mzstatic.com/us/r30/Purple/v4/49/fe/aa/49feaa49-435d-e055-b…	False	software	[u'KO']	0.0	6020	Medical	2011-10-15T02:52:31Z	None	[]	Next Paper Media and Communications Co. ltd	None	[u'iPadFourthGen', u'iPad2Wifi', u'iPadThirdGen4G', u'iPad3G', u'iPad23G', u'iPadFourthGen4G', u'iPadWifi', u'iPadMini', u'iPadMini4G', u'iPadThirdGen']	MediBiz	4+	MediBiz	https://itunes.apple.com/us/app/medibiz/id467328336?mt=8&uo=4	0	0	1.0	software
534111743	445824740	Mario Guenther-Bruns	https://itunes.apple.com/us/artist/mario-guenther-bruns/id445824740?uo=4	http://a1509.phobos.apple.com/us/r30/Purple/v4/8a/47/da/8a47da93-abb6-fd3c-faf2-436a8b32372d/eLMsSjDfibgtXlmAj3brtg-temp-upload.pupbzrwt.png	http://a1509.phobos.apple.com/us/r30/Purple/v4/8a/47/da/8a47da93-abb6-fd3c-faf2-436a8b32372d/eLMsSjDfibgtXlmAj3brtg-temp-upload.pupbzrwt.png	http://a1546.phobos.apple.com/us/r30/Purple/v4/30/56/93/305693da-6d93-a128-8389-948e11096a9f/Icon.png	None	None	de.guentherbruns.krebs	12+	USD	———————————————\KREBS VORBEUGEN IM ALLTAG\= LÄNGER LEBEN.\Tipps. Studien. Ernährung.\———————————————\\Bleiben Sie gesund,\geben Sie dem Krebs keine Chance!\\Wir haben den aktuellen Forschungsstand\der Anti-Krebs-Medizin zusammengetragen\und verraten Ihnen mit Experten:\✔ Was uns schützt ✔ Was uns schadet\\———————————————\DIE FUNKTIONEN\———————————————\\✔ SO SCHÜTZEN SIE SICH\UND IHRE FAMILIE VOR …	[u'iosUniversal']	19936722	$0.99	[u'6020']	[u'Medical']	[u'http://a2.mzstatic.com/us/r30/Purple/v4/d2/d9/7b/d2d97b50-e75f-29b9-1705-895471bc6ba3/screen480x480.jpeg', u'http://a2.mzstatic.com/us/r30/Purple/v4/81/05/bd/8105bd17-b2dc-66a8-0d9c-34ce52b488a4/screen480x480.jpeg', u'http://a1.mzstatic.com/us/r30/Purple/v4/f0/47/b1/f047b139-540c-4604-ed3f-6c610b7edf90/screen480x480.jpeg', u'http://a5.mzstatic.com/us/r30/Purple/v4/a4/24/cb/a424cbfa-4114-3d9e-2…	False	software	[u'DE']	0.99	6020	Medical	2012-06-22T19:20:40Z	None	[u'http://a5.mzstatic.com/us/r30/Purple/v4/1a/12/f7/1a12f748-4169-3481-8266-7ab0e0e782bf/screen320x480.jpeg', u'http://a4.mzstatic.com/us/r30/Purple/v4/c1/2b/e3/c12be354-5895-96b7-ec0f-4c7b4f13c6e3/screen320x480.jpeg', u'http://a2.mzstatic.com/us/r30/Purple/v4/d5/33/71/d53371e4-4e5f-e2db-69b4-d8b23661a6c1/screen320x480.jpeg', u'http://a1.mzstatic.com/us/r30/Purple/v4/69/4a/1d/694a1dbb-8812-b98a-f…	Mario Guenther-Bruns	None	[u'iPad3G', u'iPadWifi', u'iPad23G', u'iPhone5', u'iPhone4S', u'iPadFourthGen4G', u'iPodTouchThirdGen', u'iPadMini', u'iPhone4', u'iPodTouchFifthGen', u'iPadFourthGen', u'iPadMini4G', u'iPhone-3GS', u'iPad2Wifi', u'iPadThirdGen4G', u'iPodTouchourthGen', u'iPhone5c', u'iPod-touch-with-mic', u'iPhone5s', u'iPadThirdGen', u'iPhone-3G']	Krebs vorbeugen - Was uns schützt, was uns schadet	12+	Krebs vorbeugen - Was uns schützt, was uns schadet	https://itunes.apple.com/us/app/krebs-vorbeugen-was-uns-schutzt/id534111743?mt=8&uo=4	0	0	1.0	software
590835120	413024331	Rait	https://itunes.apple.com/us/artist/rait/id413024331?uo=4	http://a192.phobos.apple.com/us/r30/Purple/v4/73/63/ee/7363ee2b-3cc7-e7a8-1a23-6348174a9ec6/mzl.cmdbjvzm.png	http://a192.phobos.apple.com/us/r30/Purple/v4/73/63/ee/7363ee2b-3cc7-e7a8-1a23-6348174a9ec6/mzl.cmdbjvzm.png	http://a1835.phobos.apple.com/us/r30/Purple/v4/a9/b3/fb/a9b3fb21-0f87-f72f-e81e-6210cfcd83ec/icon_57x57.png	None	None	com.adapptic.Vaccinations	4+	USD	Vaccinations for iPhone and iPad is a simple app for easy controlling when you got a vaccine and when the next booster is set for. With just a few taps you get the vaccination information at your fingertips. \\I hope you enjoy this version and please help me make it better.	[u'iosUniversal']	413301	$1.99	[u'6020', u'6013']	[u'Medical', u'Health & Fitness']	[u'http://a2.mzstatic.com/us/r30/Purple/v4/13/52/60/135260c4-a57a-9b11-3929-89cb42ec1407/screen480x480.jpeg', u'http://a1.mzstatic.com/us/r30/Purple/v4/70/c0/42/70c042ce-bcee-f06a-210c-231916e7d710/screen480x480.jpeg', u'http://a4.mzstatic.com/us/r30/Purple/v4/bc/3b/b9/bc3bb9e3-fcc6-7acb-db3b-5987aad570ec/screen480x480.jpeg', u'http://a2.mzstatic.com/us/r30/Purple/v4/a6/64/f4/a664f44c-60c6-dcdc-9…	False	software	[u'EN']	1.99	6020	Medical	2013-01-08T02:57:02Z	None	[u'http://a3.mzstatic.com/us/r30/Purple/v4/d4/90/43/d49043b4-52f3-3734-757f-014418857605/screen1136x1136.jpeg', u'http://a3.mzstatic.com/us/r30/Purple/v4/34/86/82/3486821b-7ca9-cf3e-1f5a-a56e07b650ae/screen1136x1136.jpeg', u'http://a5.mzstatic.com/us/r30/Purple/v4/a3/32/ed/a332eda7-8e31-2fb9-3774-0cf3c7ecafb5/screen1136x1136.jpeg', u'http://a4.mzstatic.com/us/r30/Purple/v4/69/5b/cd/695bcdb8-6a3f-…	Ole-Kenneth Rangnes	http://adapptic.com	[u'iPodTouchourthGen', u'iPadMini4G', u'iPhone-3GS', u'iPadThirdGen', u'iPhone4S', u'iPhone5s', u'iPhone5', u'iPadMini', u'iPad23G', u'iPadThirdGen4G', u'iPadFourthGen', u'iPad2Wifi', u'iPhone4', u'iPodTouchFifthGen', u'iPhone5c', u'iPadFourthGen4G']	Vaccinations for iPhone and iPad	4+	Vaccinations for iPhone and iPad	https://itunes.apple.com/us/app/vaccinations-for-iphone-ipad/id590835120?mt=8&uo=4	0	0	1	software
710367909	591053248	FOCUS-ON GROUP	https://itunes.apple.com/us/artist/focus-on-group/id591053248?uo=4	http://a370.phobos.apple.com/us/r30/Purple4/v4/39/da/08/39da08e6-ea80-3f09-00c3-3bf59ceac64e/mzl.bfkhwrpm.png	http://a370.phobos.apple.com/us/r30/Purple4/v4/39/da/08/39da08e6-ea80-3f09-00c3-3bf59ceac64e/mzl.bfkhwrpm.png	http://a1000.phobos.apple.com/us/r30/Purple/v4/1b/88/1b/1b881bd1-bdf1-cec2-22d7-9daa960bde14/icon.png	None	None	com.parapharmacie.parapharmacieiphone	4+	USD	Ξεκινήσαμε το πρώτο mobile application για παραφαρμακευτικά προϊόντα στην Ελλάδα για να μπορέσουμε να σας δώσουμε τη δυνατότητα να προμηθεύεστε πιο επώνυμα προϊόντα στο χώρο του φαρμακείου, μέσα από ένα φιλικό περιβάλλον πλοήγησης και σε τιμές "parapharmacie.gr".	[]	2471405	Free	[u'6020', u'6013']	[u'Medical', u'Health & Fitness']	[]	False	software	[u'EN']	0.0	6020	Medical	2013-09-26T04:50:33Z	IOS 7 compatibility with design changes	[u'http://a2.mzstatic.com/us/r30/Purple/v4/68/5c/11/685c11fc-cf47-2b7a-65f6-c77ba3fe512b/screen1136x1136.jpeg', u'http://a4.mzstatic.com/us/r30/Purple4/v4/8f/8e/02/8f8e02bc-7fba-13ed-e69c-7871ca948efe/screen1136x1136.jpeg', u'http://a2.mzstatic.com/us/r30/Purple6/v4/b3/fa/46/b3fa46a8-bf45-4ca1-bb05-0bd626d77af4/screen1136x1136.jpeg', u'http://a5.mzstatic.com/us/r30/Purple6/v4/1a/7e/6f/1a7e6fe7-6e…	FOCUS-ON GROUP LTD	None	[u'iPadMini', u'iPhone5s', u'iPadThirdGen4G', u'iPhone4S', u'iPadMini4G', u'iPad2Wifi', u'iPadThirdGen', u'iPhone5', u'iPhone4', u'iPodTouchFifthGen', u'iPhone-3GS', u'iPadFourthGen4G', u'iPadFourthGen', u'iPhone5c', u'iPodTouchourthGen', u'iPad23G']	Parapharmacie	4+	Parapharmacie	https://itunes.apple.com/us/app/parapharmacie/id710367909?mt=8&uo=4	0	0	1.3	software
634124106	610296613	Karim Galil	https://itunes.apple.com/us/artist/karim-galil/id610296613?uo=4	http://a984.phobos.apple.com/us/r30/Purple/v4/de/30/d6/de30d69d-39ab-5e15-57df-da033183760d/mzl.cdqzepdw.png	http://a984.phobos.apple.com/us/r30/Purple/v4/de/30/d6/de30d69d-39ab-5e15-57df-da033183760d/mzl.cdqzepdw.png	http://a93.phobos.apple.com/us/r30/Purple/v4/c3/e5/7d/c3e57dee-a0b2-fbaf-379d-37a844374332/57.png	None	5.0	com.kryptonworx.joegillespie	4+	USD	We are a dental practice devoted to restoring and enhancing the natural beauty of your smile using conservative, \state-of-the-art procedures that will result in beautiful, long lasting smiles!\\Our focus is on providing you with the revolutionary benefits of mini dental implant dentistry. This unique approach to\modern dentistry offers new opportunities for individuals who have lost one or more …	[u'iosUniversal']	7023137	Free	[u'6020', u'6013']	[u'Medical', u'Health & Fitness']	[u'http://a5.mzstatic.com/us/r30/Purple/v4/cc/e6/ed/cce6ed6b-33cc-5510-be3f-ff04fd65dfc2/screen480x480.jpeg', u'http://a2.mzstatic.com/us/r30/Purple2/v4/74/c1/ed/74c1ed06-6e50-b646-f257-376495a1dc0a/screen480x480.jpeg', u'http://a1.mzstatic.com/us/r30/Purple2/v4/ce/fb/5b/cefb5b92-4147-0a18-95bf-a5c808c2ba9e/screen480x480.jpeg']	False	software	[u'EN']	0.0	6020	Medical	2013-04-26T23:51:50Z	UI Improvements\Bug Fixes	[u'http://a3.mzstatic.com/us/r30/Purple2/v4/83/74/bf/8374bfb9-ff73-dbfc-0422-9b9dd67007d9/screen1136x1136.jpeg', u'http://a2.mzstatic.com/us/r30/Purple/v4/e2/65/4e/e2654e51-3adf-5b6c-cd5d-7f0a1157d033/screen1136x1136.jpeg']	Karim Galil	http://kryptonworx.com/	[u'iPadMini4G', u'iPadFourthGen', u'iPad3G', u'iPhone-3GS', u'iPad2Wifi', u'iPodTouchourthGen', u'iPhone5', u'iPodTouchFifthGen', u'iPodTouchThirdGen', u'iPadFourthGen4G', u'iPhone4', u'iPadThirdGen', u'iPhone5s', u'iPad23G', u'iPadThirdGen4G', u'iPhone4S', u'iPadMini', u'iPhone5c', u'iPadWifi']	Dental Implant Center	4+	Dental Implant Center	https://itunes.apple.com/us/app/dental-implant-center/id634124106?mt=8&uo=4	0	2	1.1	software
389516966	339490518	CareNet, Inc.	https://itunes.apple.com/us/artist/carenet-inc./id339490518?uo=4	http://a762.phobos.apple.com/us/r30/Purple/v4/e7/64/14/e76414f4-db48-9935-b907-9cd1638c2009/mzl.jntcqiqx.png	http://a762.phobos.apple.com/us/r30/Purple/v4/e7/64/14/e76414f4-db48-9935-b907-9cd1638c2009/mzl.jntcqiqx.png	http://a1964.phobos.apple.com/us/r30/Purple/v4/c2/a5/ca/c2a5ca2f-71df-12e4-6c29-4f5583eaaf53/Icon.png	None	None	jp.co.carenet.testResiShare	4+	USD	CareNet CME iPhone is a medical app to view slides and watch CareNet Movie among medical institute workers.\\By using "CareNet CME iPhone", medical institute workers can learn anytime, anywhere. \ \"CareNet CME iPhone" is only for medical institute workers and requires ID and password for “CareNet CME”.	[]	1090915	Free	[u'6020']	[u'Medical']	[]	False	software	[u'EN']	0.0	6020	Medical	2010-09-03T07:00:00Z	change application name.	[u'http://a1.mzstatic.com/us/r30/Purple/v4/d2/18/13/d2181384-54c0-3bc7-53f7-f5c845225482/screen1136x1136.jpeg', u'http://a1.mzstatic.com/us/r30/Purple/v4/cf/16/63/cf166327-cb5c-a243-37d0-eee0ce11c6a0/screen1136x1136.jpeg', u'http://a4.mzstatic.com/us/r30/Purple/v4/eb/5d/23/eb5d2322-b960-7771-7772-89f0c437f008/screen1136x1136.jpeg', u'http://a4.mzstatic.com/us/r30/Purple/v4/c7/5b/d5/c75bd511-be74-…	CareNet, Inc.	http://cme.carenet.com/rsp_app.html	[u'iPodTouchFifthGen', u'iPhone5', u'iPhone4S', u'iPadMini', u'iPadWifi', u'iPad23G', u'iPad3G', u'iPadFourthGen4G', u'iPadThirdGen4G', u'iPodTouchThirdGen', u'iPadThirdGen', u'iPhone-3GS', u'iPhone4', u'iPhone5s', u'iPadFourthGen', u'iPadMini4G', u'iPhone5c', u'iPad2Wifi', u'iPodTouchourthGen']	CareNet CME	4+	CareNet CME	https://itunes.apple.com/us/app/carenet-cme/id389516966?mt=8&uo=4	0	0	4.0.1	software
763439981	595117517	Doc Checker	https://itunes.apple.com/us/artist/doc-checker/id595117517?uo=4	http://a494.phobos.apple.com/us/r30/Purple/v4/b8/00/68/b8006865-7c57-f5f8-22dd-aafbb19cb39c/mzl.powaeyrk.png	http://a494.phobos.apple.com/us/r30/Purple/v4/b8/00/68/b8006865-7c57-f5f8-22dd-aafbb19cb39c/mzl.powaeyrk.png	http://a862.phobos.apple.com/us/r30/Purple4/v4/1e/0d/48/1e0d4848-2717-c800-73fc-73aca1e6b8c4/icon_57.png	None	None	com.physicianonthego.PhysicianOnthego	4+	USD	Physician On The Go App allows patients to easily find a doctor that makes house calls and request a home visit. Doctors wishing to provide house calls can request membership through the app as well.	[]	1114666	Free	[u'6020']	[u'Medical']	[]	False	software	[u'EN']	0.0	6020	Medical	2013-12-06T03:33:36Z	None	[u'http://a2.mzstatic.com/us/r30/Purple/v4/dc/3a/30/dc3a3004-bdfc-1139-48db-4bb58ccf578d/screen1136x1136.jpeg', u'http://a1.mzstatic.com/us/r30/Purple/v4/a7/2b/52/a72b5235-f2c8-37c8-c405-74dd2860f8fa/screen1136x1136.jpeg', u'http://a4.mzstatic.com/us/r30/Purple4/v4/54/4c/54/544c5419-5d50-93e8-9a43-7ebe8c743771/screen1136x1136.jpeg', u'http://a1.mzstatic.com/us/r30/Purple/v4/5e/15/90/5e15901c-4ba4…	Doc Checker	None	[u'iPodTouchourthGen', u'iPadFourthGen4G', u'iPodTouchFifthGen', u'iPad23G', u'iPad2Wifi', u'iPadFourthGen', u'iPhone5', u'iPadThirdGen4G', u'iPhone5c', u'iPadMini4G', u'iPadThirdGen', u'iPhone4S', u'iPadMini', u'iPhone5s', u'iPhone4', u'iPhone-3GS']	Physician Onthego	4+	Physician Onthego	https://itunes.apple.com/us/app/physician-onthego/id763439981?mt=8&uo=4	0	0	1.0	software
528984777	353420805	chris teritzis	https://itunes.apple.com/us/artist/chris-teritzis/id353420805?uo=4	http://a1887.phobos.apple.com/us/r30/Purple/v4/14/2e/84/142e848e-4507-a882-5a58-1001a2bfdf13/uJjaRzMcCsSAj7bUKc7ssw-temp-upload.xnqjqguk.png	http://a1887.phobos.apple.com/us/r30/Purple/v4/14/2e/84/142e848e-4507-a882-5a58-1001a2bfdf13/uJjaRzMcCsSAj7bUKc7ssw-temp-upload.xnqjqguk.png	http://a954.phobos.apple.com/us/r30/Purple/v4/b9/82/9b/b9829b4c-92d6-c05a-3303-2bdda7997afb/Icon.png	None	None	7FT4LXJ584.com.animapps.Veterinary	4+	USD	Η ΠΡΩΤΗ ΕΦΑΡΜΟΓΗ ΚΤΗΝΙΑΤΡΕΙΟΥ ΣΤΗΝ ΕΛΛΑΔΑ ΚΑΙ ΑΠΟ ΤΙΣ ΠΡΩΤΕΣ ΣΤΗΝ ΕΥΡΩΠΗ !!\\Kλείστε άμεσα και ξεκούραστα το ραντεβού σας από την φόρμα που θα βρείτε.\\Καλέστε μας απευθείας από την εφαρμογή, στείλτε μας e-mail με οποιαδήποτε απορία για το κατοικίδιο σας, λάβετε οδηγίες απλά πατώντας ένα κουμπί για όλη την διαδρομή από τη θέση που είστε έως την κλινική μας στην Καλαμάτα η την Στούπα(Μάνη).\\Επίση…	[]	1572796	Free	[u'6020']	[u'Medical']	[]	False	software	[u'EN']	0.0	6020	Medical	2012-06-05T23:39:42Z	None	[u'http://a4.mzstatic.com/us/r30/Purple/v4/c1/40/1e/c1401e53-5814-7353-4671-e2a6692ecacf/screen320x480.jpeg', u'http://a4.mzstatic.com/us/r30/Purple/v4/50/81/49/50814938-b2aa-6f14-a9d2-e5921ab38e29/screen320x480.jpeg', u'http://a2.mzstatic.com/us/r30/Purple/v4/63/83/72/63837282-1e4b-9fd9-f056-258c5f1bf489/screen320x480.jpeg', u'http://a4.mzstatic.com/us/r30/Purple/v4/c6/cc/56/c6cc5602-b61f-762c-e…	chris teritzis	http://www.animapps.gr/	[u'iPad23G', u'iPadThirdGen4G', u'iPad2Wifi', u'iPhone4S', u'iPad3G', u'iPhone-3G', u'iPhone4', u'iPod-touch-with-mic', u'iPhone5', u'iPodTouchFifthGen', u'iPadWifi', u'iPhone-3GS', u'iPadThirdGen', u'iPadFourthGen', u'iPhone5s', u'iPhone5c', u'iPadMini', u'iPadMini4G', u'iPodTouchThirdGen', u'iPodTouchourthGen', u'iPadFourthGen4G']	Veterinary.gr	4+	Veterinary.gr	https://itunes.apple.com/us/app/veterinary.gr/id528984777?mt=8&uo=4	0	0	1.0	software
550902080	550902083	healthyapp	https://itunes.apple.com/us/artist/healthyapp/id550902083?uo=4	http://a1710.phobos.apple.com/us/r30/Purple/v4/46/2a/fc/462afce2-1e08-543b-1328-763e4b836222/mzl.gkvmwfkx.jpg	http://a1710.phobos.apple.com/us/r30/Purple/v4/46/2a/fc/462afce2-1e08-543b-1328-763e4b836222/mzl.gkvmwfkx.jpg	http://a1051.phobos.apple.com/us/r30/Purple/v4/69/4a/9e/694a9e9a-c7dd-9e64-4427-a85cf5bc993b/bildercompilation.png	None	None	com.healthyapp.australischebuschblueten	4+	USD	*Original Australische Buschblüten IPAD Edition* - der einfachste und schnellste Weg zur richtigen Buschblüten-Kombination. \Ähnlich den Bachblüten, wirken die Australischen Buschblüten regulierend auf psychische und physische Dissbalancen.\\Infolge der sehr schonenden Herstellung der Essenzen, besitzen diese Blütenessenzen eine sehr tiefe und nachhaltige Wirkung auf den Organismus. \\Die App bei…	[]	12148412	$1.99	[u'6020', u'6013']	[u'Medical', u'Health & Fitness']	[u'http://a2.mzstatic.com/us/r30/Purple/v4/10/c7/d5/10c7d565-c64b-9154-109d-d9d2b5bf7b51/screen480x480.jpeg', u'http://a5.mzstatic.com/us/r30/Purple/v4/45/e8/f9/45e8f970-1c55-8a73-3547-6774ee6fe00b/screen480x480.jpeg', u'http://a4.mzstatic.com/us/r30/Purple/v4/3e/53/b4/3e53b479-63e5-5b85-617c-cc912c2cb6de/screen480x480.jpeg', u'http://a2.mzstatic.com/us/r30/Purple/v4/28/bc/46/28bc46aa-a73c-7dee-1…	False	software	[u'DE']	1.99	6020	Medical	2012-08-13T10:27:29Z	Kleine Verbesserungen.	[]	Christian Germ	None	[u'iPadThirdGen4G', u'iPadMini', u'iPadMini4G', u'iPadFourthGen', u'iPadWifi', u'iPadFourthGen4G', u'iPad3G', u'iPad2Wifi', u'iPad23G', u'iPadThirdGen']	Buschblüten	4+	Buschblüten	https://itunes.apple.com/us/app/buschbluten/id550902080?mt=8&uo=4	0	0	1.0.1	software
710420007	710420010	D Techmonkey Solution Private Limited	https://itunes.apple.com/us/artist/d-techmonkey-solution-private/id710420010?uo=4	http://a1270.phobos.apple.com/us/r30/Purple/v4/bc/d6/a1/bcd6a14f-4e48-1c3b-2d68-4430d85c855e/mzl.cnseqwwz.png	http://a1270.phobos.apple.com/us/r30/Purple/v4/bc/d6/a1/bcd6a14f-4e48-1c3b-2d68-4430d85c855e/mzl.cnseqwwz.png	http://a1898.phobos.apple.com/us/r30/Purple6/v4/e9/8b/5b/e98b5b05-452b-221c-837a-999500e2318b/icon.png	None	None	com.Medist.Medist	17+	USD	Medist aims to provide medicine delivery service using your mobile phone. You can find and order medicines at affordable rates. Just download our app to get your medicines on the go.\\\In our busy schedules, locating and going to a medicine store or chemist shop becomes troublesome, often leading to avoidable delays in getting medicines. With Medist, you never have to worry about going to a pharm…	[]	2001391	Free	[u'6020']	[u'Medical']	[]	False	software	[u'EN']	0.0	6020	Medical	2013-09-27T18:50:37Z	Helpline number updated.	[u'http://a5.mzstatic.com/us/r30/Purple4/v4/1b/80/88/1b808893-9baf-7100-e284-8918b5436b99/screen1136x1136.jpeg', u'http://a3.mzstatic.com/us/r30/Purple4/v4/11/e7/68/11e7685f-2a2f-2adb-0f3a-e0f32148015a/screen1136x1136.jpeg', u'http://a3.mzstatic.com/us/r30/Purple4/v4/99/bc/99/99bc99e0-2852-3369-c93b-c6c90e462920/screen1136x1136.jpeg', u'http://a4.mzstatic.com/us/r30/Purple6/v4/98/30/c5/9830c547-3…	D Techmonkey Solution Private Limited	http://www.medist.in/about.php	[u'iPodTouchourthGen', u'iPadFourthGen', u'iPadFourthGen4G', u'iPhone-3GS', u'iPodTouchFifthGen', u'iPad3G', u'iPadMini4G', u'iPad23G', u'iPodTouchThirdGen', u'iPadWifi', u'iPad2Wifi', u'iPadMini', u'iPhone4', u'iPhone5c', u'iPhone5', u'iPadThirdGen4G', u'iPhone5s', u'iPhone4S', u'iPadThirdGen']	Medist	17+	Medist	https://itunes.apple.com/us/app/medist/id710420007?mt=8&uo=4	0	0	1.2	software
680866263	432194917	Computer Rx	https://itunes.apple.com/us/artist/computer-rx/id432194917?uo=4	http://a542.phobos.apple.com/us/r30/Purple3/v4/ef/af/19/efaf1994-51a9-f6ed-365e-4eeb3432b108/mzl.akggtzcp.png	http://a542.phobos.apple.com/us/r30/Purple3/v4/ef/af/19/efaf1994-51a9-f6ed-365e-4eeb3432b108/mzl.akggtzcp.png	http://a1639.phobos.apple.com/us/r30/Purple3/v4/8b/ba/28/8bba285e-6564-e78d-c848-16de0730d406/Icon.png	None	None	net.winrx.abramsroyal	17+	USD	Abrams Royal is a free application that helps connect you to your hometown Abrams Royal pharmacies.\\Use the pharmacy search feature to find a pharmacy near you. Once you have found your pharmacy, you will be able to submit refill requests directly from your iPhone. \\Additionally, we also have an online interface that offers even more features than the app. Refill requests submitted using the Ab…	[]	7252068	Free	[u'6020', u'6013']	[u'Medical', u'Health & Fitness']	[]	False	software	[u'EN']	0.0	6020	Medical	2013-08-08T04:18:36Z	iOS 8 Compatability	[u'http://a5.mzstatic.com/us/r30/Purple6/v4/73/42/66/73426652-bb60-c69f-fe80-f05eefc77efb/screen1136x1136.jpeg']	Computer-Rx	None	[u'iPhone4', u'iPadThirdGen4G', u'iPad2Wifi', u'iPadMini4G', u'iPodTouchFifthGen', u'iPhone4S', u'iPadFourthGen4G', u'iPadThirdGen', u'iPad23G', u'iPhone5c', u'iPhone5', u'iPadFourthGen', u'iPadMini', u'iPodTouchourthGen', u'iPhone-3GS', u'iPhone5s']	Abrams Royal	17+	Abrams Royal	https://itunes.apple.com/us/app/abrams-royal/id680866263?mt=8&uo=4	0	0	2.61	software
551350096	302884293	Araneum Group srl	https://itunes.apple.com/us/artist/araneum-group-srl/id302884293?uo=4	http://a15.phobos.apple.com/us/r30/Purple1/v4/74/f3/64/74f364ea-2c82-8c10-8f9f-28b98074afa3/mzl.dmfrhqvy.png	http://a15.phobos.apple.com/us/r30/Purple1/v4/74/f3/64/74f364ea-2c82-8c10-8f9f-28b98074afa3/mzl.dmfrhqvy.png	http://a1423.phobos.apple.com/us/r30/Purple5/v4/48/c4/b6/48c4b669-a823-e3a4-7cc4-0476c7e5c3a9/Icon.png	None	None	it.araneum.coronary	4+	USD	The management of antiplatelet therapy in patients with coronary stents undergoing surgery is a growing clinical problem and often represents a matter of debate between cardiologists and surgeons. It has been estimated that about 4-8% of patients undergoing coronary stenting need to undergo surgery within the next year. \\The present consensus document provides practical recommendations on the ma…	[]	5931622	Free	[u'6020', u'6013']	[u'Medical', u'Health & Fitness']	[]	False	software	[u'EN', u'IT']	0.0	6020	Medical	2012-09-10T07:00:00Z	Compatible with iOS 8	[u'http://a2.mzstatic.com/us/r30/Purple/v4/c8/a4/d3/c8a4d3fd-321f-fdab-bdd4-ff549c8db382/screen1136x1136.jpeg', u'http://a5.mzstatic.com/us/r30/Purple2/v4/60/bd/e2/60bde2d6-9055-758e-f38a-1f3b09566069/screen1136x1136.jpeg', u'http://a2.mzstatic.com/us/r30/Purple/v4/f4/87/c5/f487c562-caac-18d4-f343-484275987ac4/screen1136x1136.jpeg', u'http://a2.mzstatic.com/us/r30/Purple/v4/e0/a5/d2/e0a5d2b5-a670…	Araneum Group srl	None	[u'iPhone5s', u'iPhone4', u'iPodTouchThirdGen', u'iPhone-3GS', u'iPadMini', u'iPad3G', u'iPodTouchourthGen', u'iPhone5c', u'iPad23G', u'iPadMini4G', u'iPadThirdGen4G', u'iPhone5', u'iPodTouchFifthGen', u'iPadFourthGen', u'iPhone4S', u'iPadWifi', u'iPadFourthGen4G', u'iPad2Wifi', u'iPadThirdGen']	Stent & Surgery	4+	Stent & Surgery	https://itunes.apple.com/us/app/stent-surgery/id551350096?mt=8&uo=4	0	0	1.04	software
350404078	305343878	simpaddico llc	https://itunes.apple.com/us/artist/simpaddico-llc/id305343878?uo=4	http://a1518.phobos.apple.com/us/r30/Purple/29/87/8b/mzi.ftnxncqa.tif	http://a1518.phobos.apple.com/us/r30/Purple/29/87/8b/mzi.ftnxncqa.tif	http://a830.phobos.apple.com/us/r30/Purple/c1/4b/b2/mzi.lbhrbtlm.png	None	3.5	com.simpaddico.flashcards.medicaltranscription	4+	USD	Master the root words of medical transcription!\\Medical Transcription is a fully-featured flash card app that helps you learn the roots to many words encountered in medical transcription.\\Included in this app are:\\+ Main Deck\+ Faves Deck\+ Ignore Feature\+ Shuffle Ability\+ Choice of Primary Side\+ Search Feature\+ Index\+ Beautiful, Easy-to-Use Interface\\Individual cards can be added to or …	[]	147500	$2.99	[u'6020', u'6006']	[u'Medical', u'Reference']	[]	False	software	[u'EN']	2.99	6020	Medical	2010-01-21T19:50:47Z	None	[u'http://a5.mzstatic.com/us/r30/Purple/v4/1a/8d/77/1a8d7795-59e4-d3d8-88a5-959141de4de9/screen320x480.jpeg', u'http://a2.mzstatic.com/us/r30/Purple/v4/ac/55/06/ac5506cc-8959-6d43-9feb-67b7d5f2a2a2/screen320x480.jpeg', u'http://a3.mzstatic.com/us/r30/Purple/v4/4b/d0/2e/4bd02e70-d426-9131-2a80-1cc3d212044c/screen320x480.jpeg', u'http://a5.mzstatic.com/us/r30/Purple/v4/37/37/c5/3737c59c-f66e-88f0-c…	Simpaddico LLC	http://simpaddico.com	[u'iPad3G', u'iPhone5', u'iPhone5c', u'iPadMini4G', u'iPodTouchourthGen', u'iPhone4', u'iPodTouchFifthGen', u'iPhone4S', u'iPadMini', u'iPhone-3GS', u'iPad2Wifi', u'iPad23G', u'iPadThirdGen4G', u'iPod-touch', u'iPhone', u'iPadWifi', u'iPhone5s', u'iPodTouchThirdGen', u'iPod-touch-with-mic', u'iPadFourthGen4G', u'iPadFourthGen', u'iPhone-3G', u'iPadThirdGen']	Medical Transcription	4+	Medical Transcription	https://itunes.apple.com/us/app/medical-transcription/id350404078?mt=8&uo=4	0	2	1.0.0	software
483813178	481949152	Pierre Chaillet	https://itunes.apple.com/us/artist/pierre-chaillet/id481949152?uo=4	http://a948.phobos.apple.com/us/r30/Purple3/v4/ab/d2/e7/abd2e71c-1373-91ed-66ae-cef65e82b854/mzl.qzwyjdxh.png	http://a948.phobos.apple.com/us/r30/Purple3/v4/ab/d2/e7/abd2e71c-1373-91ed-66ae-cef65e82b854/mzl.qzwyjdxh.png	http://a378.phobos.apple.com/us/r30/Purple1/v4/c8/f6/0d/c8f60d84-3dea-a1d1-2add-df6853665d36/Icon.png	None	None	com.drugsoft.Drug.interactions.iPhone.EN	17+	USD	Drug Interactions is a powerful international application to list and document interactions for all drugs. It also includes Prescription Checker, our application to detect more than 200 million potential drug interactions between two pharmaceutical forms. Drug interactions are detailed and drugs can be searched for from generic or brand names. Substitution by a similar drug or search for a drug a…	[]	18086093	$7.99	[u'6020']	[u'Medical']	[]	False	software	[u'CS', u'NL', u'EN', u'FR', u'DE', u'IT', u'JA', u'KO', u'PL', u'PT', u'RU', u'ZH', u'ES', u'SV', u'ZH', u'TR']	7.99	6020	Medical	2011-12-15T08:00:00Z	Data update (November 2014)	[u'http://a1.mzstatic.com/us/r30/Purple/v4/d6/a6/ec/d6a6ec96-2cce-58d4-99d0-e983325b2f29/screen1136x1136.jpeg', u'http://a4.mzstatic.com/us/r30/Purple/v4/f1/61/26/f161267e-a84a-9f6d-c1c8-e5f79dc78262/screen1136x1136.jpeg', u'http://a5.mzstatic.com/us/r30/Purple2/v4/c1/97/8b/c1978b67-3841-56ed-1e04-521a83d930f5/screen1136x1136.jpeg', u'http://a5.mzstatic.com/us/r30/Purple2/v4/46/39/0f/46390f04-68a…	Pierre Chaillet	http://www.drugsoft.com/DI_en.html	[u'iPadMini4G', u'iPadThirdGen4G', u'iPad23G', u'iPodTouchThirdGen', u'iPadFourthGen4G', u'iPadWifi', u'iPhone5s', u'iPhone-3GS', u'iPhone4S', u'iPodTouchourthGen', u'iPhone5c', u'iPad2Wifi', u'iPhone4', u'iPhone5', u'iPadThirdGen', u'iPadMini', u'iPad3G', u'iPadFourthGen', u'iPodTouchFifthGen']	Drug Interactions	17+	Drug Interactions	https://itunes.apple.com/us/app/drug-interactions/id483813178?mt=8&uo=4	0	0	1.3.5	software
470485612	375722954	Kaasa Health	https://itunes.apple.com/us/artist/kaasa-health/id375722954?uo=4	http://a1179.phobos.apple.com/us/r30/Purple/dc/12/cf/mzl.zgtszcgv.png	http://a1179.phobos.apple.com/us/r30/Purple/dc/12/cf/mzl.zgtszcgv.png	http://a1856.phobos.apple.com/us/r30/Purple/fb/08/8d/mzi.jdkmwhlt.png	1.5	2.0	de.kaasahealth.linksrechtsuniversal	4+	USD	Background of the Left-Right-Training\Recent research showed that patients with chronic diseases (e.g. stroke, chronic pain syndromes) can have difficulties in recognizing and differentiating left from right body parts. The latter could be attributed to alterations in body scheme, which in turn could result in disturbances of body perception and motor function. In addition, alterations of body sc…	[u'iosUniversal']	185655410	$7.99	[u'6020', u'6013']	[u'Medical', u'Health & Fitness']	[u'http://a3.mzstatic.com/us/r30/Purple/v4/61/5c/7f/615c7f3c-69ca-6634-e361-04cc382e5d78/screen480x480.jpeg', u'http://a4.mzstatic.com/us/r30/Purple/v4/04/00/4a/04004a20-ba10-4a8d-24d8-82436e7f56fc/screen480x480.jpeg', u'http://a3.mzstatic.com/us/r30/Purple/v4/08/ca/84/08ca8455-162c-8abf-64fd-1356053e7f30/screen480x480.jpeg', u'http://a2.mzstatic.com/us/r30/Purple/v4/88/20/da/8820dae7-16d2-db45-4…	False	software	[u'NL', u'EN', u'FR', u'DE', u'IT', u'ES']	7.99	6020	Medical	2011-10-16T01:05:31Z	Bug improvements	[u'http://a1.mzstatic.com/us/r30/Purple/v4/0d/25/8d/0d258df7-3db2-51fc-3424-78429f7ccc98/screen320x480.jpeg', u'http://a4.mzstatic.com/us/r30/Purple/v4/15/9b/b8/159bb84b-824b-9296-4533-13ef7bc112e2/screen320x480.jpeg', u'http://a4.mzstatic.com/us/r30/Purple/v4/20/f7/e1/20f7e16b-d25a-23aa-48ae-cce6830d015f/screen320x480.jpeg', u'http://a5.mzstatic.com/us/r30/Purple/v4/17/62/78/176278e3-e3fa-086c-e…	Kaasa health GmbH	http://www.physiofun.com	[u'iPadFourthGen4G', u'iPadFourthGen', u'iPhone-3GS', u'iPadThirdGen4G', u'iPhone5', u'iPad3G', u'iPod-touch-with-mic', u'iPhone', u'iPhone-3G', u'iPodTouchThirdGen', u'iPadWifi', u'iPhone4', u'iPad23G', u'iPod-touch', u'iPhone5s', u'iPadMini4G', u'iPad2Wifi', u'iPodTouchFifthGen', u'iPhone4S', u'iPodTouchourthGen', u'iPadThirdGen', u'iPadMini', u'iPhone5c']	Limbs by Dr. Becker	4+	Limbs by Dr. Becker	https://itunes.apple.com/us/app/limbs-by-dr.-becker/id470485612?mt=8&uo=4	6	4	1.1	software
483398378	483398381	Doctoralia	https://itunes.apple.com/us/artist/doctoralia/id483398381?uo=4	http://a63.phobos.apple.com/us/r30/Purple/v4/1f/26/c5/1f26c553-701f-c0b3-940d-f7f93456d5f2/mzl.ablypyks.png	http://a63.phobos.apple.com/us/r30/Purple/v4/1f/26/c5/1f26c553-701f-c0b3-940d-f7f93456d5f2/mzl.ablypyks.png	http://a1529.phobos.apple.com/us/r30/Purple/v4/c5/6d/92/c56d92b7-0021-6394-0b39-04d4a0dde768/appicon_57.png	4.5	1.0	com.doctoralia.iphoneapp	4+	USD	Search health Professionals and Centers near you, or by name, speciality, city and zip; read reviews, and contact easily with your provider. You can also keep a list of your favorite professionals for easy access to their contact info.\\This is the mobile version of Doctoralia, the global platform for healthcare search. Currently you can use Doctoralia on your mobile phone in 21 countries\Doctora…	[]	1886821	Free	[u'6020', u'6013']	[u'Medical', u'Health & Fitness']	[]	False	software	[u'CA', u'NL', u'EN', u'FR', u'DE', u'IT', u'PT', u'ES']	0.0	6020	Medical	2011-12-08T03:51:53Z	Minor improvements	[u'http://a1.mzstatic.com/us/r30/Purple6/v4/7b/8d/8e/7b8d8ec1-83c1-15da-b14d-b9728c407b88/screen1136x1136.jpeg', u'http://a5.mzstatic.com/us/r30/Purple4/v4/c4/3a/05/c43a058c-822e-7f6c-7b31-1d3bdc38d30b/screen1136x1136.jpeg', u'http://a3.mzstatic.com/us/r30/Purple/v4/c9/f7/bc/c9f7bc7a-2a4c-b121-971d-8a98dafb79b9/screen1136x1136.jpeg']	Doctoralia Internet SL	None	[u'iPhone5', u'iPad3G', u'iPodTouchourthGen', u'iPhone-3GS', u'iPadMini', u'iPhone5s', u'iPhone4S', u'iPadWifi', u'iPadThirdGen', u'iPhone4', u'iPadThirdGen4G', u'iPadFourthGen', u'iPodTouchFifthGen', u'iPadFourthGen4G', u'iPad2Wifi', u'iPadMini4G', u'iPhone5c', u'iPodTouchThirdGen', u'iPad23G']	Doctoralia	4+	Doctoralia	https://itunes.apple.com/us/app/doctoralia/id483398378?mt=8&uo=4	10	1	1.62	software
522832206	446489325	UCSF	https://itunes.apple.com/us/artist/ucsf/id446489325?uo=4	http://a1120.phobos.apple.com/us/r30/Purple2/v4/61/66/72/616672aa-61c1-93bf-b800-d5ee910d7326/mzl.pkuxfcet.png	http://a1120.phobos.apple.com/us/r30/Purple2/v4/61/66/72/616672aa-61c1-93bf-b800-d5ee910d7326/mzl.pkuxfcet.png	http://a1299.phobos.apple.com/us/r30/Purple/v4/d3/22/ea/d322eaad-3349-ea9b-70e7-88c43caed9c2/Icon.png	None	None	edu.ucsf.telemedicine.mhealth.StopSmoking	17+	USD	Please note: This version of our stop smoking app is for users who are 18 years or older and is intended for scientific evaluation. By downloading and using this app, you are agreeing to have your anonymous application data sent to researchers at the University of California, San Francisco. Your data will be used only for this purpose and will not be linked to any personally identifiable informat…	[]	1035845	Free	[u'6020', u'6013']	[u'Medical', u'Health & Fitness']	[]	False	software	[u'EN', u'ES', u'ZH']	0.0	6020	Medical	2012-07-16T18:48:10Z	Added Chinese version and fixed minor defects.	[u'http://a5.mzstatic.com/us/r30/Purple/v4/e9/72/03/e97203d7-908a-6f67-f1bf-16ab593debe7/screen320x480.jpeg', u'http://a5.mzstatic.com/us/r30/Purple/v4/f8/9b/2e/f89b2e36-5528-8853-45be-3e900a476b0c/screen320x480.jpeg', u'http://a2.mzstatic.com/us/r30/Purple2/v4/32/cd/c2/32cdc2c9-8614-1020-0b57-dafad7821b29/screen320x480.jpeg']	University of California at San Francisco	http://www.medschool.ucsf.edu/latino/	[u'iPad3G', u'iPhone5s', u'iPadMini4G', u'iPadThirdGen4G', u'iPhone4S', u'iPadMini', u'iPhone-3GS', u'iPadFourthGen4G', u'iPad2Wifi', u'iPadFourthGen', u'iPad23G', u'iPhone5', u'iPodTouchThirdGen', u'iPodTouchFifthGen', u'iPadThirdGen', u'iPodTouchourthGen', u'iPadWifi', u'iPhone5c', u'iPhone4']	San Francisco Stop Smoking	17+	San Francisco Stop Smoking	https://itunes.apple.com/us/app/san-francisco-stop-smoking/id522832206?mt=8&uo=4	0	0	1.2	software
382680997	321928441	Psygo LLC	https://itunes.apple.com/us/artist/psygo-llc/id321928441?uo=4	http://a1133.phobos.apple.com/us/r30/Purple3/v4/09/7c/7c/097c7c41-8906-7818-119f-77ca61209728/mzl.wjswqsqf.png	http://a1133.phobos.apple.com/us/r30/Purple3/v4/09/7c/7c/097c7c41-8906-7818-119f-77ca61209728/mzl.wjswqsqf.png	http://a149.phobos.apple.com/us/r30/Purple1/v4/c4/a1/60/c4a160d3-f0a0-d71b-8853-aa04e2d08612/AppIcon-Foot57x57.png	3.0	None	com.psygo.mCPTFoot	12+	USD	NOW AVAILABLE:\Upgrade to 2014 CPT® Codes!\--------------------------------------\\Free to try before you buy! The first mobile CPT® billing application designed by an orthopedic surgeon for orthopedic surgeons. Streamlined and efficient, Mobile Coder puts an end to your coding troubles.\\Mobile Coder Foot & Ankle offers a unique graphical interface and several searching options to help you quick…	[u'iosUniversal']	11398522	Free	[u'6020', u'6007']	[u'Medical', u'Productivity']	[u'http://a5.mzstatic.com/us/r30/Purple/v4/04/a8/8e/04a88e5b-c140-0089-d47d-791f1bff7e10/screen480x480.jpeg', u'http://a1.mzstatic.com/us/r30/Purple4/v4/18/a3/f0/18a3f02e-acf9-61e6-5755-aff82d0a3bf1/screen480x480.jpeg', u'http://a2.mzstatic.com/us/r30/Purple6/v4/d4/6e/28/d46e28a3-11bb-1d6c-83e2-4a761ab44fdb/screen480x480.jpeg', u'http://a3.mzstatic.com/us/r30/Purple4/v4/12/fa/81/12fa810d-28f4-21b…	False	software	[u'AR', u'NB', u'CA', u'CS', u'DA', u'NL', u'EN', u'FI', u'FR', u'DE', u'EL', u'HE', u'HU', u'ID', u'IT', u'JA', u'KO', u'MS', u'PL', u'PT', u'RO', u'RU', u'ZH', u'SK', u'ES', u'SV', u'TH', u'ZH', u'TR', u'VI']	0.0	6020	Medical	2010-08-19T07:00:00Z	* Startup crash fix\* Code search crash fix\* iPad iOS8 crash fix\* Memory use optimizations\* Bug fixes\\Have a question? Got a suggestion? Find a major or minor problem? Please let us know via email at support@psygo.com	[u'http://a4.mzstatic.com/us/r30/Purple4/v4/21/05/a0/2105a010-687e-cc70-8c81-3e89a0dfa5b5/screen1136x1136.jpeg', u'http://a4.mzstatic.com/us/r30/Purple4/v4/c9/42/d4/c942d441-15a5-497b-e21f-d221586ee907/screen1136x1136.jpeg', u'http://a5.mzstatic.com/us/r30/Purple/v4/b1/3d/ab/b13dab26-1ee1-3b53-5b9e-ef7b0ff30aed/screen1136x1136.jpeg', u'http://a3.mzstatic.com/us/r30/Purple/v4/bb/ef/6e/bbef6edc-19e…	Psygo LLC	http://www.psygo.com/mcpt/footandankle	[u'iPadMini4G', u'iPad23G', u'iPodTouchourthGen', u'iPhone-3GS', u'iPhone5s', u'iPadFourthGen4G', u'iPadThirdGen4G', u'iPadThirdGen', u'iPad2Wifi', u'iPhone5', u'iPadMini', u'iPodTouchFifthGen', u'iPhone4', u'iPadFourthGen', u'iPhone4S', u'iPhone5c']	Mobile Coder Foot & Ankle	12+	Mobile Coder Foot & Ankle	https://itunes.apple.com/us/app/mobile-coder-foot-ankle/id382680997?mt=8&uo=4	23	0	1.6.5	software
509061204	509040863	USCAP	https://itunes.apple.com/us/artist/uscap/id509040863?uo=4	http://a221.phobos.apple.com/us/r30/Purple/v4/db/07/4b/db074b18-0ae9-471b-d055-5e1d4b9f808b/bNrmMoiaDrzuGwskPWKSUw-temp-upload.omirqbeg.png	http://a221.phobos.apple.com/us/r30/Purple/v4/db/07/4b/db074b18-0ae9-471b-d055-5e1d4b9f808b/bNrmMoiaDrzuGwskPWKSUw-temp-upload.omirqbeg.png	http://a1609.phobos.apple.com/us/r30/Purple/v4/51/76/00/5176007e-61fa-4426-dd48-c23c0e876afc/USCAP_Icon72.png	None	3.5	com.uscap.mypath	17+	USD	MyPath helps users quickly access peer curated pathology articles, textbook\excerpts, slide images, lectures, Academy meeting handouts, and other\pathology-related content. Comments about specific content are posted by other\members of the Pathology community to help users learn, interact, and connect. \MyPath users have the unprecedented ability to connect and share content with\other Pathologis…	[]	18234542	Free	[u'6020', u'6017']	[u'Medical', u'Education']	[u'http://a2.mzstatic.com/us/r30/Purple/v4/2f/68/bb/2f68bb9c-6899-77d9-e9ed-134aa459401a/screen480x480.jpeg']	False	software	[u'EN']	0.0	6020	Medical	2012-03-17T00:03:33Z	None	[]	U S & Canadian Academy of Path.	http://mypath.uscap.org	[u'iPadFourthGen', u'iPadWifi', u'iPad2Wifi', u'iPadMini', u'iPadFourthGen4G', u'iPadThirdGen', u'iPadThirdGen4G', u'iPadMini4G', u'iPad23G', u'iPad3G']	MyPath	17+	MyPath	https://itunes.apple.com/us/app/mypath/id509061204?mt=8&uo=4	0	4	1.3	software
529927142	337733265	Anno73 - Medical Publishing	https://itunes.apple.com/us/artist/anno73-medical-publishing/id337733265?uo=4	http://a760.phobos.apple.com/us/r30/Purple1/v4/11/ed/57/11ed57d9-4f16-aa76-40b0-9c4b1ceb883c/mzl.bqkkscww.png	http://a760.phobos.apple.com/us/r30/Purple1/v4/11/ed/57/11ed57d9-4f16-aa76-40b0-9c4b1ceb883c/mzl.bqkkscww.png	http://a180.phobos.apple.com/us/r30/Purple1/v4/9c/c6/b2/9cc6b291-4ced-8fb4-22b7-a4e383b5dbd8/AppIcon57x57.png	None	None	com.anno73.zakkaartjes2b	17+	USD	De problemen worden altijd opgelost bij die paar uitzonderingen waarbij de app niet meteen werkt. Mochten er problemen blijven voordoen mail ons dan vooral. Tot nog toe is bij iedereen de app werkend gekregen laat het ons weten en we zullen samen het probleem verhelpen. Als we de app niet werkend krijgen zullen we uiteraard het geld terug storten (dit is echter in al die jaren nog maar 1 keer voo…	[u'iosUniversal']	372518	$3.99	[u'6020', u'6013']	[u'Medical', u'Health & Fitness']	[u'http://a4.mzstatic.com/us/r30/Purple3/v4/28/25/d7/2825d7f5-3dda-47c3-422c-d29b3e25d3bc/screen480x480.jpeg', u'http://a3.mzstatic.com/us/r30/Purple1/v4/63/72/83/637283b5-2a70-1260-60af-a2af56e7c008/screen480x480.jpeg', u'http://a4.mzstatic.com/us/r30/Purple3/v4/f6/6f/0d/f66f0dab-0770-28ac-21ae-2157553fde11/screen480x480.jpeg', u'http://a3.mzstatic.com/us/r30/Purple5/v4/29/41/68/29416807-7861-25…	False	software	[u'EN']	3.99	6020	Medical	2012-05-26T23:23:21Z	Bugfixes and stability improvements.	[u'http://a2.mzstatic.com/us/r30/Purple3/v4/31/39/df/3139dfa9-b912-f002-5aff-b76e69061670/screen1136x1136.jpeg', u'http://a1.mzstatic.com/us/r30/Purple3/v4/de/2c/70/de2c70b9-0cd6-48f2-4023-9c05ba133637/screen1136x1136.jpeg', u'http://a3.mzstatic.com/us/r30/Purple3/v4/4a/31/9a/4a319a9a-7eeb-e1da-16ce-60a9108561e0/screen1136x1136.jpeg', u'http://a5.mzstatic.com/us/r30/Purple5/v4/74/da/61/74da6152-3…	Anno73 - Medical Publishing	None	[u'iPhone4S', u'iPadMini4G', u'iPadWifi', u'iPhone5s', u'iPadThirdGen', u'iPad3G', u'iPhone-3GS', u'iPhone5', u'iPadFourthGen4G', u'iPodTouchFifthGen', u'iPhone5c', u'iPadMini', u'iPadThirdGen4G', u'iPhone4', u'iPodTouchThirdGen', u'iPadFourthGen', u'iPodTouchourthGen', u'iPad2Wifi', u'iPad23G']	Medische Zakkaartjes 2 (inclusief medische afkortingen en differentiaal diagnoses)	17+	Medische Zakkaartjes 2 (inclusief medische afkortingen en differentiaal diagnoses)	https://itunes.apple.com/us/app/medische-zakkaartjes-2-inclusief/id529927142?mt=8&uo=4	0	0	1.5.3	software
811350524	701023428	c sharples	https://itunes.apple.com/us/artist/c-sharples/id701023428?uo=4	http://a1441.phobos.apple.com/us/r30/Purple4/v4/f8/3b/cf/f83bcfd8-d1b0-d3e2-8b90-6fdc20cbb3fc/mzl.tonecglo.png	http://a1441.phobos.apple.com/us/r30/Purple4/v4/f8/3b/cf/f83bcfd8-d1b0-d3e2-8b90-6fdc20cbb3fc/mzl.tonecglo.png	http://a953.phobos.apple.com/us/r30/Purple6/v4/65/c2/17/65c21703-263a-6323-5cb2-a28bb0673892/Icon.png	None	None	com.appstogether.bpt	4+	USD	Banora Physical Therapies is located in Tweed Heads, NSW. Our team of highly trained professionals are able to quickly and effectively treat a wide range of conditions such as spinal/back pain, neurological conditions, sports injuries, work related complaints and injuries from car accidents. Our team brings you expertise in hydrotherapy, physiotherapy, remedial & oncology therapy, podiatry, ortho…	[u'iosUniversal']	20614198	Free	[u'6020']	[u'Medical']	[u'http://a2.mzstatic.com/us/r30/Purple4/v4/26/7a/88/267a880f-1040-c9e4-a4df-32797954f01d/screen480x480.jpeg', u'http://a1.mzstatic.com/us/r30/Purple/v4/ee/4f/a2/ee4fa2fc-7d99-71e4-e5b7-940f77afe22a/screen480x480.jpeg', u'http://a1.mzstatic.com/us/r30/Purple6/v4/2d/99/67/2d996748-3b68-519a-9502-2710e380ad7c/screen480x480.jpeg', u'http://a1.mzstatic.com/us/r30/Purple6/v4/32/7e/99/327e99bc-bff0-e4c…	False	software	[u'AR', u'NB', u'DA', u'NL', u'EN', u'FI', u'FR', u'DE', u'EL', u'HE', u'HU', u'ID', u'IT', u'JA', u'KO', u'PL', u'PT', u'RO', u'RU', u'ZH', u'ES', u'SV', u'ZH', u'TR']	0.0	6020	Medical	2014-02-06T21:12:42Z	None	[u'http://a2.mzstatic.com/us/r30/Purple4/v4/5f/f9/2f/5ff92f48-709c-6358-4a72-acf94f9b7198/screen1136x1136.jpeg', u'http://a3.mzstatic.com/us/r30/Purple6/v4/87/d7/31/87d7318c-d604-7f38-af87-efc163a98399/screen1136x1136.jpeg', u'http://a1.mzstatic.com/us/r30/Purple6/v4/b2/41/df/b241dfa6-f652-82d9-ee2e-8cbc41b6c2c9/screen1136x1136.jpeg', u'http://a4.mzstatic.com/us/r30/Purple4/v4/d3/22/ec/d322ec7e-3…	c sharples	None	[u'iPad23G', u'iPadThirdGen4G', u'iPad3G', u'iPadWifi', u'iPadMini4G', u'iPodTouchFifthGen', u'iPadFourthGen', u'iPhone5c', u'iPadMini', u'iPodTouchourthGen', u'iPhone4S', u'iPodTouchThirdGen', u'iPadThirdGen', u'iPhone4', u'iPhone-3GS', u'iPad2Wifi', u'iPadFourthGen4G', u'iPhone5', u'iPhone5s']	Banora Physical Therapies	4+	Banora Physical Therapies	https://itunes.apple.com/us/app/banora-physical-therapies/id811350524?mt=8&uo=4	0	0	1.0	software
502409398	407552995	ReviseAid	https://itunes.apple.com/us/artist/reviseaid/id407552995?uo=4	http://a383.phobos.apple.com/us/r30/Purple/v4/30/2f/42/302f42fc-e7c5-9315-b19e-1a9de8040de8/mzl.mnefjftx.png	http://a383.phobos.apple.com/us/r30/Purple/v4/30/2f/42/302f42fc-e7c5-9315-b19e-1a9de8040de8/mzl.mnefjftx.png	http://a1424.phobos.apple.com/us/r30/Purple/v4/d7/3a/1c/d73a1c76-6f7b-1220-58c4-786f380c224d/Icon.png	None	1.5	com.DolphinMedical.FRCOphth1	12+	USD	ReviseAid FRCOphth part 1 is the only way to revise for your part one while on the move. Crammed with 120 MCQs (an entire exams worth) with an equal spread across all the categories from previous exam report breakdown.\No subscription is required, and once you have downloaded the app you don't even need an internet connection. It will give you a score so you can keep tabs on your progress, and yo…	[u'gameCenter']	1018846	Free	[u'6020', u'6017']	[u'Medical', u'Education']	[]	True	software	[u'EN']	0.0	6020	Medical	2012-04-02T21:47:49Z	Corrects the Game Centre configuration	[u'http://a4.mzstatic.com/us/r30/Purple/v4/88/32/db/8832db4f-c8b8-4019-0d6f-aa87edf583db/screen320x480.jpeg', u'http://a3.mzstatic.com/us/r30/Purple/v4/e1/1e/a9/e11ea9d3-8ff8-2d96-6835-2bfeb66b8a68/screen320x480.jpeg', u'http://a5.mzstatic.com/us/r30/Purple/v4/10/d3/92/10d392e9-c31a-57c0-ab7c-a52cd2800dd9/screen320x480.jpeg', u'http://a5.mzstatic.com/us/r30/Purple/v4/a5/e5/b4/a5e5b4c8-d1e8-ab22-f…	Dolphin Medical Ltd	http://	[u'iPadWifi', u'iPhone4', u'iPadMini', u'iPadFourthGen4G', u'iPad3G', u'iPadMini4G', u'iPodTouchourthGen', u'iPadFourthGen', u'iPadThirdGen', u'iPad2Wifi', u'iPodTouchThirdGen', u'iPodTouchFifthGen', u'iPhone-3GS', u'iPhone5c', u'iPhone5', u'iPadThirdGen4G', u'iPhone5s', u'iPad23G', u'iPhone4S']	FRCOphth Part 1	12+	FRCOphth Part 1	https://itunes.apple.com/us/app/frcophth-part-1/id502409398?mt=8&uo=4	0	2	1.1.1	software
432894095	367876713	Blast Applications	https://itunes.apple.com/us/artist/blast-applications/id367876713?uo=4	http://a736.phobos.apple.com/us/r30/Purple/a6/ee/0b/mzl.ztjxwrws.png	http://a736.phobos.apple.com/us/r30/Purple/a6/ee/0b/mzl.ztjxwrws.png	http://a195.phobos.apple.com/us/r30/Purple/20/8b/df/mzi.okqzwixo.png	None	5.0	cameo	4+	USD	Cameo Matching Game – Cosmetic Surgery before and after game\Dr. Blyer is a dual board certified, dual degree surgeon practicing in New York City, and Long Island one of the best cosmetic surgeons in NY Having won numerous awards such as the Patient’s Choice Award and most Compassionate Doctor Award, Dr. Blyer has been recognized by his patients for his excellent care interviewed and quoted as an…	[]	1828557	Free	[u'6020', u'6016']	[u'Medical', u'Entertainment']	[]	False	software	[u'EN']	0.0	6020	Medical	2011-04-27T01:56:08Z	chage des in email	[u'http://a3.mzstatic.com/us/r30/Purple/v4/47/4e/5e/474e5e50-81d9-cac6-61c4-10df5daf7480/screen320x480.jpeg']	Blast Applications Inc	http://	[u'iPodTouchFifthGen', u'iPadThirdGen', u'iPod-touch-with-mic', u'iPhone4S', u'iPad23G', u'iPhone5', u'iPhone5c', u'iPadWifi', u'iPhone4', u'iPadThirdGen4G', u'iPadFourthGen', u'iPadMini', u'iPhone-3GS', u'iPad3G', u'iPad2Wifi', u'iPadMini4G', u'iPodTouchourthGen', u'iPadFourthGen4G', u'iPhone-3G', u'iPodTouchThirdGen', u'iPhone5s']	Cosmetic Surgery Matching Game	4+	Cosmetic Surgery Matching Game	https://itunes.apple.com/us/app/cosmetic-surgery-matching/id432894095?mt=8&uo=4	0	1	4	software
827806283	432194917	Computer Rx	https://itunes.apple.com/us/artist/computer-rx/id432194917?uo=4	http://a1362.phobos.apple.com/us/r30/Purple3/v4/7b/57/14/7b57146b-ba46-10cf-fe4b-11f6a5e76a1d/mzl.cqgobagi.png	http://a1362.phobos.apple.com/us/r30/Purple3/v4/7b/57/14/7b57146b-ba46-10cf-fe4b-11f6a5e76a1d/mzl.cqgobagi.png	http://a1427.phobos.apple.com/us/r30/Purple3/v4/7f/6a/08/7f6a087d-1cd6-d521-2852-24ba47805645/Icon.png	None	None	net.winrx.hite	17+	USD	Hite Drug is a free application that helps connect you to your local Hite Pharmacy. \\Additionally, we also have an online interface that offers even more features than the app. Refill requests submitted using the Hite Drug app or through the pharmacy’s Internet refill portal appear directly on your pharmacist’s screen! \\*Submit a refill request using the prescription number and patient last nam…	[]	4652955	Free	[u'6020', u'6013']	[u'Medical', u'Health & Fitness']	[]	False	software	[u'EN']	0.0	6020	Medical	2014-03-07T18:42:22Z	iOS 8 compatibility	[u'http://a4.mzstatic.com/us/r30/Purple/v4/c6/3e/00/c63e0012-b19b-ab74-17f5-ff0760096a35/screen1136x1136.jpeg']	Computer-Rx	None	[u'iPad2Wifi', u'iPhone5s', u'iPadThirdGen', u'iPad23G', u'iPhone5', u'iPhone-3GS', u'iPhone5c', u'iPadThirdGen4G', u'iPadFourthGen4G', u'iPhone4S', u'iPadMini4G', u'iPodTouchourthGen', u'iPhone4', u'iPodTouchFifthGen', u'iPadMini', u'iPadFourthGen']	Hite Drug	17+	Hite Drug	https://itunes.apple.com/us/app/hite-drug/id827806283?mt=8&uo=4	0	0	2.6	software
615585559	615585562	American Society for Colposcopy and Cervical Pathology Inc	https://itunes.apple.com/us/artist/american-society-for-colposcopy/id615585562?uo=4	http://a452.phobos.apple.com/us/r30/Purple6/v4/31/40/ee/3140eecc-b4a9-5814-1d9c-6fc7787eb208/mzl.tdqerkad.png	http://a452.phobos.apple.com/us/r30/Purple6/v4/31/40/ee/3140eecc-b4a9-5814-1d9c-6fc7787eb208/mzl.tdqerkad.png	http://a153.phobos.apple.com/us/r30/Purple6/v4/8e/4c/f6/8e4cf6ae-d906-5fc1-c17c-fb2c38072fc1/Icon.png	5.0	5.0	org.asccp.mobile	4+	USD	ASCCP Abnormal Cervical Cancer Screening Guidelines- There’s an app for that!\\The ASCCP has developed a comprehensive, user friendly app for the Updated Consensus Guidelines for Managing Abnormal Cervical Cancer Screening Tests and Cancer Precursors. Each individual recommendation and the algorithms can be viewed following a few keystrokes to enter important patient data. The app is simple to us…	[u'iosUniversal']	13615310	$9.99	[u'6020', u'6017']	[u'Medical', u'Education']	[u'http://a3.mzstatic.com/us/r30/Purple/v4/fc/bc/8a/fcbc8ae6-d286-a964-6ee5-f7af064186e5/screen480x480.jpeg', u'http://a4.mzstatic.com/us/r30/Purple6/v4/d9/ca/aa/d9caaa16-93d8-9194-1b56-1f7bc0217b23/screen480x480.jpeg', u'http://a1.mzstatic.com/us/r30/Purple4/v4/32/49/0d/32490de4-28b1-8213-7fff-179ca04d6c55/screen480x480.jpeg', u'http://a4.mzstatic.com/us/r30/Purple4/v4/fe/88/93/fe88938f-f555-225…	False	software	[u'EN', u'ES']	9.99	6020	Medical	2013-03-22T07:00:00Z	Update flow for CIN 2,3 Management	[u'http://a4.mzstatic.com/us/r30/Purple4/v4/03/52/89/0352898d-3c66-0deb-4ae9-b6145a8d20f5/screen1136x1136.jpeg', u'http://a3.mzstatic.com/us/r30/Purple4/v4/d5/ef/50/d5ef5080-888b-2d3c-d7d3-29a8b129c502/screen1136x1136.jpeg', u'http://a5.mzstatic.com/us/r30/Purple/v4/c3/bf/0f/c3bf0f5d-b024-44d6-cbf9-c364430442c4/screen1136x1136.jpeg', u'http://a4.mzstatic.com/us/r30/Purple6/v4/98/23/d8/9823d895-37…	American Society for Colposcopy and Cervical Pathology	None	[u'iPhone5', u'iPadFourthGen', u'iPadThirdGen4G', u'iPadWifi', u'iPodTouchThirdGen', u'iPhone4', u'iPad2Wifi', u'iPhone5s', u'iPodTouchFifthGen', u'iPadThirdGen', u'iPodTouchourthGen', u'iPhone-3GS', u'iPadFourthGen4G', u'iPadMini', u'iPadMini4G', u'iPhone5c', u'iPhone4S', u'iPad3G', u'iPad23G']	ASCCP Mobile	4+	ASCCP Mobile	https://itunes.apple.com/us/app/asccp-mobile/id615585559?mt=8&uo=4	68	5	1.1.2	software
789922557	789922560	HeartBuds LLC	https://itunes.apple.com/us/artist/heartbuds-llc/id789922560?uo=4	http://a1809.phobos.apple.com/us/r30/Purple4/v4/03/e1/90/03e190a0-e3c9-e986-699b-14823464521d/mzl.zjlovujj.png	http://a1809.phobos.apple.com/us/r30/Purple4/v4/03/e1/90/03e190a0-e3c9-e986-699b-14823464521d/mzl.zjlovujj.png	http://a486.phobos.apple.com/us/r30/Purple6/v4/a7/91/fb/a791fbeb-6fd7-fb35-d5e7-442a8c529e79/icon.png	None	3.0	com.heartbuds.heartbuds	4+	USD	The HeartBuds App provides the ability to listen, display and record sounds simultaneously using an external microphone. The recordings can be played back or shared. It is intended to be used with the HeartBuds Device – an acoustic amplifier - and your own headphones or earbuds to record even subtle sounds. The Heartbuds Device is sold separately & available at www.heartbuds.com.\\This device is …	[]	2500473	Free	[u'6020']	[u'Medical']	[]	False	software	[u'EN']	0.0	6020	Medical	2014-01-14T02:55:20Z	None	[u'http://a5.mzstatic.com/us/r30/Purple/v4/50/52/3a/50523ae1-d367-9fff-d25b-3d2b9d543fa9/screen1136x1136.jpeg', u'http://a3.mzstatic.com/us/r30/Purple6/v4/32/89/e3/3289e3d4-d278-62cf-3caf-9ddca928b9b0/screen1136x1136.jpeg', u'http://a3.mzstatic.com/us/r30/Purple6/v4/f6/fd/de/f6fdde90-09f9-2700-7aff-ffd2da0ba4aa/screen1136x1136.jpeg']	HeartBuds LLC	None	[u'iPhone5c', u'iPadMini', u'iPadFourthGen', u'iPad23G', u'iPhone5s', u'iPodTouchFifthGen', u'iPhone4S', u'iPadThirdGen', u'iPad2Wifi', u'iPadMini4G', u'iPhone5', u'iPhone4', u'iPadThirdGen4G', u'iPadFourthGen4G']	HeartBuds	4+	HeartBuds	https://itunes.apple.com/us/app/heartbuds/id789922557?mt=8&uo=4	0	2	1.0	software
765420896	803755767	Sprockit Apps	https://itunes.apple.com/us/artist/sprockit-apps/id803755767?uo=4	http://a653.phobos.apple.com/us/r30/Purple/v4/3e/f7/a3/3ef7a3db-e62b-4d61-5870-b268ed744a89/mzl.hzlojsut.png	http://a653.phobos.apple.com/us/r30/Purple/v4/3e/f7/a3/3ef7a3db-e62b-4d61-5870-b268ed744a89/mzl.hzlojsut.png	http://a307.phobos.apple.com/us/r30/Purple6/v4/4d/5a/ab/4d5aab53-c050-dc50-d59f-db156a61d8fa/MCAT_Icon57.png	None	None	com.sprockitapps.mcatnew	4+	USD	MCAT ®\\Flashcards are a great study tool to prep for the MCAT, but it takes hours to create them by hand, time that could be spent studying - until now. With MCAT for iPhone, iPad, and iPod touch you’ll have over 2,000 detailed, digital flashcards at your fingertips and ready to help you ace your MCAT exam.\\-------\\MCAT is a mobile study guide with the power to help you get prepared for the Me…	[]	7828481	$2.99	[u'6020', u'6017']	[u'Medical', u'Education']	[]	False	software	[u'EN']	2.99	6020	Medical	2013-12-04T01:45:57Z	None	[u'http://a3.mzstatic.com/us/r30/Purple/v4/1f/47/9b/1f479b5b-67f2-b5c3-41b8-774588b70565/screen1136x1136.jpeg', u'http://a3.mzstatic.com/us/r30/Purple4/v4/74/7a/e4/747ae4ea-aafb-d263-fa52-2caa12e4b16e/screen1136x1136.jpeg', u'http://a2.mzstatic.com/us/r30/Purple/v4/be/87/9a/be879a6a-bf66-1191-d55c-14573c22e5f6/screen1136x1136.jpeg', u'http://a3.mzstatic.com/us/r30/Purple/v4/ac/c9/c4/acc9c4fe-b2d8…	Sprockit Apps Inc	None	[u'iPodTouchourthGen', u'iPad2Wifi', u'iPhone5s', u'iPadThirdGen4G', u'iPodTouchFifthGen', u'iPadMini4G', u'iPad23G', u'iPhone-3GS', u'iPhone5', u'iPhone4S', u'iPadMini', u'iPadFourthGen4G', u'iPadFourthGen', u'iPhone4', u'iPhone5c', u'iPadThirdGen']	MCAT ®	4+	MCAT ®	https://itunes.apple.com/us/app/mcat/id765420896?mt=8&uo=4	0	0	2.0	software
456056156	349322218	Andros Link	https://itunes.apple.com/us/artist/andros-link/id349322218?uo=4	http://a1031.phobos.apple.com/us/r30/Purple2/v4/70/a2/57/70a25721-2dcf-1d39-2350-d1f899e4c860/mzl.xckwkcie.png	http://a1031.phobos.apple.com/us/r30/Purple2/v4/70/a2/57/70a25721-2dcf-1d39-2350-d1f899e4c860/mzl.xckwkcie.png	http://a223.phobos.apple.com/us/r30/Purple2/v4/a2/62/e0/a262e066-dfd4-f4b9-45a3-97f9b7461a8e/icon.png	None	None	de.catworkdesign.gesundheitsirrtuemer	12+	USD	± ± ± AUSGEZEICHNET MIT DER NOTE "SEHR GUT" (1,7) im TEST von PC-WELT ± ± ± \± ± ± PLATZ 2 aller(!) Apps in Deutschland, Österreich + Schweiz ± ± ± \± ± ± Note 1,9 von iPhoneWelt & "TOP-APP" und "APP DES TAGES" auf BILD.de ± ± ± \\\AUSZUG AUS DEN REZENSIONEN:\• PC-WELT: "Die App liefert zahlreiche Tipps für ein gesundes Leben und klärt dabei auch über den Unsinn althergebrachter Ratschläge auf. .…	[]	13771705	$0.99	[u'6020', u'6013']	[u'Medical', u'Health & Fitness']	[]	False	software	[u'DE']	0.99	6020	Medical	2011-08-13T07:00:00Z	NEU: 33 neue Gesundheits-Irrtümer	[u'http://a1.mzstatic.com/us/r30/Purple2/v4/19/13/b8/1913b812-5de8-86dd-b6e2-7dd9333c63c3/screen1136x1136.jpeg', u'http://a2.mzstatic.com/us/r30/Purple2/v4/5d/3d/16/5d3d168c-fab3-a82e-9b2a-fbc05de9f149/screen1136x1136.jpeg', u'http://a3.mzstatic.com/us/r30/Purple2/v4/84/ac/c2/84acc2db-4f6a-9373-5161-c1591684194a/screen1136x1136.jpeg', u'http://a2.mzstatic.com/us/r30/Purple2/v4/b7/9e/d5/b79ed541-6…	Andros Link	http://catwork-design.de	[u'iPhone5c', u'iPadFourthGen', u'iPhone4', u'iPadThirdGen4G', u'iPadThirdGen', u'iPodTouchFifthGen', u'iPad2Wifi', u'iPadFourthGen4G', u'iPhone4S', u'iPadMini', u'iPodTouchThirdGen', u'iPodTouchourthGen', u'iPhone5s', u'iPad23G', u'iPadMini4G', u'iPhone5', u'iPad3G', u'iPadWifi', u'iPhone-3GS']	Gesundheits-Irrtümer - 144 Irrtümer aus dem Bereich »Gesundheit & Medizin« werden aufgeklärt!	12+	Gesundheits-Irrtümer - 144 Irrtümer aus dem Bereich »Gesundheit & Medizin« werden aufgeklärt!	https://itunes.apple.com/us/app/gesundheits-irrtumer-144-irrtumer/id456056156?mt=8&uo=4	0	0	2.0	software
740403035	510739737	AppYourself GmbH	https://itunes.apple.com/us/artist/appyourself-gmbh/id510739737?uo=4	http://a290.phobos.apple.com/us/r30/Purple/v4/2c/55/06/2c5506aa-0306-857b-4e25-3a3eac947aa7/mzl.thlydvnk.png	http://a290.phobos.apple.com/us/r30/Purple/v4/2c/55/06/2c5506aa-0306-857b-4e25-3a3eac947aa7/mzl.thlydvnk.png	http://a589.phobos.apple.com/us/r30/Purple4/v4/e1/fe/b5/e1feb553-690a-9c1d-8bae-6f57bc104958/icon.png	None	None	net.ays.DrSchmiedeknecht	4+	USD	Darstellung der Praxis und des Teams,Terminanfragen, sonstige Anfragen, Anfahrt, Patienteninformation, Kontaktdaten,	[]	5084947	Free	[u'6020', u'6013']	[u'Medical', u'Health & Fitness']	[]	False	software	[u'DE']	0.0	6020	Medical	2013-11-14T05:32:56Z	None	[u'http://a1.mzstatic.com/us/r30/Purple4/v4/87/e3/26/87e32659-277d-2113-bbff-ffb688de5368/screen1136x1136.jpeg', u'http://a3.mzstatic.com/us/r30/Purple/v4/66/4f/5b/664f5bbe-3187-ee91-8ce8-fa966fdaed14/screen1136x1136.jpeg', u'http://a1.mzstatic.com/us/r30/Purple4/v4/60/1a/12/601a1251-b199-3713-4790-3b21a6244bdd/screen1136x1136.jpeg', u'http://a4.mzstatic.com/us/r30/Purple4/v4/33/13/17/331317fd-38…	AppYourself GmbH	None	[u'iPhone4S', u'iPodTouchourthGen', u'iPodTouchFifthGen', u'iPadFourthGen4G', u'iPhone5s', u'iPad3G', u'iPadThirdGen', u'iPadWifi', u'iPhone4', u'iPhone5c', u'iPadMini', u'iPadThirdGen4G', u'iPodTouchThirdGen', u'iPhone-3GS', u'iPhone5', u'iPad23G', u'iPadFourthGen', u'iPad2Wifi', u'iPadMini4G']	Dr. Schmiedeknecht	4+	Dr. Schmiedeknecht	https://itunes.apple.com/us/app/dr.-schmiedeknecht/id740403035?mt=8&uo=4	0	0	1.0	software
787043039	810798893	NECKSAFE	https://itunes.apple.com/us/artist/necksafe/id810798893?uo=4	http://a668.phobos.apple.com/us/r30/Purple/v4/86/0c/74/860c74ca-83fa-1232-efad-ac63f107d4de/mzl.piqgdffc.png	http://a668.phobos.apple.com/us/r30/Purple/v4/86/0c/74/860c74ca-83fa-1232-efad-ac63f107d4de/mzl.piqgdffc.png	http://a1570.phobos.apple.com/us/r30/Purple4/v4/e6/d6/55/e6d65555-e923-ee47-002c-cdea4acf4310/icon.png	None	None	com.NeckSafe.Footy1000	12+	USD	NeckSafe® is an educational programme which trains those likely to be first at the scene of an accident (the “First Responders”) to deal with the Acute Management of Spinal Cord Injury (SCI).\ \This NeckSafe Football App is designed as a simple memory aid for those who may be first at the scene of an accident or injury on the football field.\\It is suitable for all football codes worldwide.\\Just…	[u'iosUniversal']	13834499	$1.99	[u'6020', u'6017']	[u'Medical', u'Education']	[u'http://a2.mzstatic.com/us/r30/Purple6/v4/91/3e/eb/913eeb99-1a3f-cd3d-17c2-92b47e73d48a/screen480x480.jpeg']	False	software	[u'EN']	1.99	6020	Medical	2014-01-03T02:07:42Z	Added "Want to know more" to most pages.	[u'http://a5.mzstatic.com/us/r30/Purple/v4/fa/a0/22/faa022ca-13e9-1da7-447f-b7b727550bca/screen1136x1136.jpeg']	Immediate Assistants Events Pty Ltd	http://necksafe.com/products/	[u'iPad2Wifi', u'iPodTouchThirdGen', u'iPhone4S', u'iPhone4', u'iPadMini', u'iPodTouchFifthGen', u'iPad23G', u'iPadWifi', u'iPadFourthGen', u'iPhone5c', u'iPadThirdGen4G', u'iPadFourthGen4G', u'iPad3G', u'iPhone-3GS', u'iPadMini4G', u'iPhone5', u'iPodTouchourthGen', u'iPhone5s', u'iPadThirdGen']	NeckSafeFooty	12+	NeckSafeFooty	https://itunes.apple.com/us/app/necksafefooty/id787043039?mt=8&uo=4	0	0	1.0.1	software
552979386	552979389	mySmartSimulations®, Inc.	https://itunes.apple.com/us/artist/mysmartsimulations-inc./id552979389?uo=4	http://a248.phobos.apple.com/us/r30/Purple2/v4/97/58/e3/9758e332-802f-ca85-9c9d-0d3795a53334/mzl.rivqqwsy.png	http://a248.phobos.apple.com/us/r30/Purple2/v4/97/58/e3/9758e332-802f-ca85-9c9d-0d3795a53334/mzl.rivqqwsy.png	http://a732.phobos.apple.com/us/r30/Purple2/v4/d5/0e/8e/d50e8ec6-f573-3b55-b5f9-e74b57ff7069/app_icon72.png	None	3.0	com.mysmartsim.spotlightcvc	4+	USD	Central venous catheterization is a crucial skill for many healthcare practitioners – Physicians, PA's, Nurse Practitioners and some Advance Practice Nurses. The implications, materials, procedure, complications and treatments of potential complications are vital components of the procedure. Implementation of key safety features and checklists have helped to reduce error; however, the need to pro…	[]	55221344	Free	[u'6020', u'6017']	[u'Medical', u'Education']	[u'http://a2.mzstatic.com/us/r30/Purple/v4/ac/e4/e1/ace4e181-b021-770a-cec7-2cd737e3a7b8/screen480x480.jpeg', u'http://a2.mzstatic.com/us/r30/Purple/v4/61/95/80/61958041-958f-bc5f-2fde-0eac90123907/screen480x480.jpeg', u'http://a4.mzstatic.com/us/r30/Purple/v4/27/c5/2d/27c52d81-b428-b60d-fe8b-bb5e4a5133e2/screen480x480.jpeg', u'http://a2.mzstatic.com/us/r30/Purple/v4/6d/fa/4f/6dfa4f9e-a6f0-0bdb-1…	False	software	[u'EN']	0.0	6020	Medical	2012-08-23T20:21:54Z	Improved navigation and usability.	[]	mySmartSimulations, Inc	http://www.mySmartHealthcare.com/mobile	[u'iPadMini', u'iPadMini4G', u'iPad2Wifi', u'iPad3G', u'iPad23G', u'iPadWifi', u'iPadThirdGen', u'iPadThirdGen4G', u'iPadFourthGen4G', u'iPadFourthGen']	Safety Spotlight - Central Venous Catheterization	4+	Safety Spotlight - Central Venous Catheterization	https://itunes.apple.com/us/app/safety-spotlight-central-venous/id552979386?mt=8&uo=4	0	2	1.4	software
737993886	466881804	ImPACT Applications, Inc.	https://itunes.apple.com/us/artist/impact-applications-inc./id466881804?uo=4	http://a1929.phobos.apple.com/us/r30/Purple/v4/f7/c9/4c/f7c94c86-abb6-bc51-e517-9df449047fff/mzl.nisnfnom.png	http://a1929.phobos.apple.com/us/r30/Purple/v4/f7/c9/4c/f7c94c86-abb6-bc51-e517-9df449047fff/mzl.nisnfnom.png	http://a899.phobos.apple.com/us/r30/Purple4/v4/b2/4c/cf/b24ccf8b-0e5d-024e-a1bc-0af2a5513db3/AppIcon72x72_ipad.png	None	None	com.impacttest.ResearchApp	12+	USD	Note: This app is only accessible to users with an existing Research Project Gamma account. If you do not already have a Research Project account, do not purchase this app.\\This group of cognitive tests is designed to measure memory, reaction time, and attention on an IOS device. The tool is intended for use in measuring cognitive change following a broad range of medical or psychological condit…	[]	8176072	Free	[u'6020']	[u'Medical']	[u'http://a4.mzstatic.com/us/r30/Purple/v4/20/25/9a/20259a41-32b7-e44e-f852-90307d7a74ae/screen480x480.jpeg']	False	software	[u'EN']	0.0	6020	Medical	2013-11-17T04:15:08Z	minor bug fixes	[]	ImPACT Applications, Inc.	None	[u'iPad23G', u'iPad2Wifi', u'iPadThirdGen', u'iPadFourthGen4G', u'iPadMini4G', u'iPadMini', u'iPadThirdGen4G', u'iPadFourthGen']	Gamma Project	12+	Gamma Project	https://itunes.apple.com/us/app/gamma-project/id737993886?mt=8&uo=4	0	0	1.0.3	software
927949641	516303895	The Country Care Group Pty Ltd	https://itunes.apple.com/us/artist/the-country-care-group-pty-ltd/id516303895?uo=4	http://a420.phobos.apple.com/us/r30/Purple5/v4/c8/38/70/c83870e2-257f-039e-dade-209599b400d4/pr_source.jpg?downloadKey=1417725164_1862f823ad5dc644ef18622e8a75b06d	http://a420.phobos.apple.com/us/r30/Purple5/v4/c8/38/70/c83870e2-257f-039e-dade-209599b400d4/pr_source.jpg?downloadKey=1417725164_1862f823ad5dc644ef18622e8a75b06d	http://a814.phobos.apple.com/us/r30/Purple3/v4/24/63/b0/2463b082-b7dc-f8c5-719d-6be16791cfcb/icon_57.png	None	None	com.publ.app.ih92q	17+	USD	TCCG Catalog is the most convenient way to view information and images, for products that are on Country Care Groups existing and upcoming contracts.\Browse our catalogues, tap to open the catalogue, swipe or tap to navigate between pages, bookmark, use search, zoom and share features to read content.	[u'iosUniversal']	32617297	Free	[u'6020', u'6022']	[u'Medical', u'Catalogs']	[u'http://a4.mzstatic.com/us/r30/Purple1/v4/be/8f/ad/be8fade3-bcf1-388b-59f7-c91bebf3b78d/screen480x480.jpeg', u'http://a1.mzstatic.com/us/r30/Purple3/v4/78/53/9e/78539e44-b1be-f373-45c2-8025db3fe453/screen480x480.jpeg', u'http://a5.mzstatic.com/us/r30/Purple5/v4/cb/36/ed/cb36ed11-5378-f65a-6edb-50184daa59b4/screen480x480.jpeg', u'http://a4.mzstatic.com/us/r30/Purple3/v4/0c/df/97/0cdf9733-0790-a2…	False	software	[u'EN']	0.0	6020	Medical	2014-10-18T01:30:39Z	None	[u'http://a3.mzstatic.com/us/r30/Purple5/v4/92/ea/bf/92eabf9f-ba04-73c1-1657-f5f1a501da82/screen1136x1136.jpeg', u'http://a1.mzstatic.com/us/r30/Purple1/v4/5a/98/99/5a989970-89cc-f2cc-0640-8c8a28338aa7/screen1136x1136.jpeg', u'http://a1.mzstatic.com/us/r30/Purple1/v4/78/76/d7/7876d701-6c17-b64d-2d32-e9f581513676/screen1136x1136.jpeg', u'http://a4.mzstatic.com/us/r30/Purple3/v4/4e/59/d1/4e59d13d-e…	The Country Care Group Pty Ltd	http://thecountrycaregroup.com.au/ContactUs.aspx	[u'iPhone5c', u'iPhone5', u'iPadMini', u'iPhone-3GS', u'iPadFourthGen', u'iPad23G', u'iPadThirdGen', u'iPadMini4G', u'iPadThirdGen4G', u'iPhone4S', u'iPhone5s', u'iPad2Wifi', u'iPodTouchourthGen', u'iPhone4', u'iPadFourthGen4G', u'iPodTouchFifthGen']	TCCG Catalog	17+	TCCG Catalog	https://itunes.apple.com/us/app/tccg-catalog/id927949641?mt=8&uo=4	0	0	1.0.0	software
609112545	603205486	William Goldfarb P.A.	https://itunes.apple.com/us/artist/william-goldfarb-p.a./id603205486?uo=4	http://a622.phobos.apple.com/us/r30/Purple/v4/f3/7f/26/f37f2653-bd6e-0807-dffe-82a58f1dfac2/mzl.redhtvub.png	http://a622.phobos.apple.com/us/r30/Purple/v4/f3/7f/26/f37f2653-bd6e-0807-dffe-82a58f1dfac2/mzl.redhtvub.png	http://a784.phobos.apple.com/us/r30/Purple/v4/c0/b5/33/c0b533ca-1bc6-83aa-d04a-133afd8b658e/icon57.png	None	None	com.loyalprograms.HelixCares	4+	USD	HELIX Urgent Care & Walk-In Medical Centers provide quality care daily, with no appointment necessary, just walk in!\\Our Certified Urgent Care Centers are professionally staffed and provide a wide range of services from rapid medical treatment to wellness exams for people of all ages.\\Come and feel the difference - save time, save money and get better, faster!\\With this new app, you will be ab…	[]	7835141	Free	[u'6020', u'6013']	[u'Medical', u'Health & Fitness']	[]	False	software	[u'EN']	0.0	6020	Medical	2013-03-15T12:33:31Z	App updates, bug fix for certain missing features, performance improvements.	[u'http://a5.mzstatic.com/us/r30/Purple2/v4/4b/99/2e/4b992e1e-1adb-73dc-edac-6541c4682a51/screen1136x1136.jpeg', u'http://a1.mzstatic.com/us/r30/Purple/v4/d9/73/5e/d9735e15-fd55-82cd-5b1e-9f953390e40f/screen1136x1136.jpeg', u'http://a2.mzstatic.com/us/r30/Purple/v4/f2/d2/b7/f2d2b70a-e571-b1a0-99fa-fb3fdd4b0263/screen1136x1136.jpeg', u'http://a2.mzstatic.com/us/r30/Purple/v4/cc/f0/78/ccf07825-cc07…	William Goldfarb P.A.	None	[u'iPodTouchThirdGen', u'iPodTouchFifthGen', u'iPadFourthGen', u'iPhone4', u'iPadThirdGen', u'iPadWifi', u'iPadThirdGen4G', u'iPhone5', u'iPadFourthGen4G', u'iPad3G', u'iPadMini4G', u'iPhone-3GS', u'iPhone4S', u'iPad23G', u'iPhone5c', u'iPhone5s', u'iPadMini', u'iPad2Wifi', u'iPodTouchourthGen']	Helix Cares	4+	Helix Cares	https://itunes.apple.com/us/app/helix-cares/id609112545?mt=8&uo=4	0	0	1.3	software
741752884	741752887	Lina Elsayed	https://itunes.apple.com/us/artist/lina-elsayed/id741752887?uo=4	http://a416.phobos.apple.com/us/r30/Purple1/v4/47/37/f5/4737f5fc-456d-534b-001f-e352706a6d40/mzl.zgvshvan.png	http://a416.phobos.apple.com/us/r30/Purple1/v4/47/37/f5/4737f5fc-456d-534b-001f-e352706a6d40/mzl.zgvshvan.png	http://a71.phobos.apple.com/us/r30/Purple3/v4/ed/ef/5b/edef5b96-fc97-55e1-d181-38e02896687c/AppIcon57x57.png	5.0	5.0	naturemelodies	4+	USD	Having trouble falling asleep?\\This app has beautiful nature sounds that will help you feel better, relax, release stress, prepare for meditation and fall asleep faster. This app can also be used in many situations and is perfect during messaging session, exercising in yoga classes, while working on your favorite activities, or help your baby fall asleep if you're a parent. Start enjoying your n…	[]	191707090	Free	[u'6020']	[u'Medical']	[]	False	software	[u'EN']	0.0	6020	Medical	2013-11-18T22:26:00Z	- More bug fixes :)	[u'http://a1.mzstatic.com/us/r30/Purple5/v4/cd/8a/e8/cd8ae8e9-c535-e554-5fcb-6bd6025b283e/screen322x572.jpeg', u'http://a2.mzstatic.com/us/r30/Purple4/v4/26/e9/5f/26e95fc3-7164-255d-7724-2409796832e6/screen322x572.jpeg', u'http://a1.mzstatic.com/us/r30/Purple5/v4/fa/32/7e/fa327e29-0d3c-908a-c027-f1d244c5dce8/screen322x572.jpeg', u'http://a1.mzstatic.com/us/r30/Purple3/v4/16/ae/ae/16aeae93-212a-7c…	Lina Elsayed	None	[u'iPhone4', u'iPhone5s', u'iPadFourthGen', u'iPadThirdGen4G', u'iPadMini', u'iPhone-3GS', u'iPad23G', u'iPodTouchourthGen', u'iPadThirdGen', u'iPhone4S', u'iPadMini4G', u'iPad2Wifi', u'iPhone5', u'iPhone5c', u'iPodTouchFifthGen', u'iPadFourthGen4G']	Nature Melodies - Relaxing and Soothing Sounds for Stress Reduction, Mindfulness, Meditation, Relaxation and Better Sleep - Free	4+	Nature Melodies - Relaxing and Soothing Sounds for Stress Reduction, Mindfulness, Meditation, Relaxation and Better Sleep - Free	https://itunes.apple.com/us/app/nature-melodies-relaxing-soothing/id741752884?mt=8&uo=4	106	26	2.0.2	software
543874492	543874495	Horizon Paz. ve Dan. Hizm. Ltd. Sti.	https://itunes.apple.com/us/artist/horizon-paz.-ve-dan.-hizm./id543874495?uo=4	http://a216.phobos.apple.com/us/r30/Purple/v4/d3/5e/54/d35e545a-b99e-6b60-a85f-bb39adb7c328/mzl.uyabozev.jpg	http://a216.phobos.apple.com/us/r30/Purple/v4/d3/5e/54/d35e545a-b99e-6b60-a85f-bb39adb7c328/mzl.uyabozev.jpg	http://a1740.phobos.apple.com/us/r30/Purple/v4/97/f8/5e/97f85e1e-8330-9ee0-c41d-e29bec24bff6/B.png	None	None	com.horizon.Botox	4+	USD	Bu uygulamada BOTOX'un kronik migrendeki etkinliği ve öngörülen etki mekanizması gösterilmektedir. \\Bu uygulama sağlık personelleri için hazırlanmıştır. Uygulamaya giriş yapmak için şifre gerekmektedir.	[]	3201594	Free	[u'6020']	[u'Medical']	[u'http://a1.mzstatic.com/us/r30/Purple/v4/17/da/1b/17da1b0f-a897-3632-ff58-b2b84241f8d9/screen480x480.jpeg', u'http://a1.mzstatic.com/us/r30/Purple/v4/d4/64/21/d4642107-08e3-5874-6b37-87a4cbe59a2f/screen480x480.jpeg', u'http://a2.mzstatic.com/us/r30/Purple/v4/bd/68/08/bd68089b-4be6-e919-35a3-62281c840e84/screen480x480.jpeg']	False	software	[u'EN']	0.0	6020	Medical	2012-07-19T00:07:02Z	İçerik güncellendi.	[]	Horizon Paz. ve Dan. Hizm. Ltd. Sti.	http://	[u'iPadFourthGen', u'iPadThirdGen4G', u'iPad2Wifi', u'iPadFourthGen4G', u'iPadMini', u'iPadMini4G', u'iPadWifi', u'iPad23G', u'iPad3G', u'iPadThirdGen']	Botox	4+	Botox	https://itunes.apple.com/us/app/botox/id543874492?mt=8&uo=4	0	0	1.2	software
846401884	757790984	Vijay Gajula	https://itunes.apple.com/us/artist/vijay-gajula/id757790984?uo=4	http://a1040.phobos.apple.com/us/r30/Purple4/v4/a9/33/1b/a9331b82-f69b-8b55-ce5b-2446b51d640f/mzl.tggknbvq.png	http://a1040.phobos.apple.com/us/r30/Purple4/v4/a9/33/1b/a9331b82-f69b-8b55-ce5b-2446b51d640f/mzl.tggknbvq.png	http://a1359.phobos.apple.com/us/r30/Purple4/v4/59/28/36/59283642-f84e-3974-9edb-b7dfa5d429e8/AppIcon60x60_2x.png	None	4.0	com.bluemobileapps.UrgentCareWaitTime	4+	USD	App is an informational tool for Palo Alto Medical Foundation (PAMF) Urgent Care centers waiting time, contact & directions. App is useful for people living in and around Bayarea, California, USA	[]	187915	Free	[u'6020', u'6013']	[u'Medical', u'Health & Fitness']	[]	False	software	[u'EN']	0.0	6020	Medical	2014-04-01T16:39:14Z	* Minor bug fixes	[u'http://a5.mzstatic.com/us/r30/Purple/v4/60/fc/25/60fc25aa-1af5-e54a-fd48-033474db04cc/screen1136x1136.jpeg']	Vijay Gajula	None	[u'iPadMini4G', u'iPhone4', u'iPhone5', u'iPadMini', u'iPhone5c', u'iPhone4S', u'iPhone5s', u'iPad2Wifi', u'iPadThirdGen4G', u'iPadFourthGen', u'iPadFourthGen4G', u'iPodTouchFifthGen', u'iPadThirdGen', u'iPad23G']	Urgent Care Waiting Time for PAMF	4+	Urgent Care Waiting Time for PAMF	https://itunes.apple.com/us/app/urgent-care-waiting-time-for/id846401884?mt=8&uo=4	0	1	1.1	software
897456815	886562306	SEAT MEDIA AGENCY PIEMONTE 1	https://itunes.apple.com/us/artist/seat-media-agency-piemonte-1/id886562306?uo=4	http://a368.phobos.apple.com/us/r30/Purple5/v4/84/49/fc/8449fc48-530f-4d30-9c3a-693e500aa41a/mzl.qthwnfpd.png	http://a368.phobos.apple.com/us/r30/Purple5/v4/84/49/fc/8449fc48-530f-4d30-9c3a-693e500aa41a/mzl.qthwnfpd.png	http://a1251.phobos.apple.com/us/r30/Purple3/v4/1b/e6/85/1be6857c-d3de-d541-50a5-9210a581904e/icon.png	None	None	it.pgmobapp2.Riabilita	4+	USD	Grazie a questa applicazione potrai conoscere tutti i trattamenti di fisioterapia che offre il centro Riabilita e scoprire le cause più comuni dei dolori cervicali. Contattaci e chiedi facilmente informazioni, troveremo il trattamento più adatto al tuo problema!	[u'iosUniversal']	20364245	Free	[u'6020']	[u'Medical']	[u'http://a4.mzstatic.com/us/r30/Purple4/v4/98/69/5e/98695e76-a746-0c2f-7419-648b51961978/screen480x480.jpeg', u'http://a3.mzstatic.com/us/r30/Purple/v4/d0/b1/ff/d0b1ff6d-a8a5-4c7d-4ffb-e8ca3c82f799/screen480x480.jpeg', u'http://a1.mzstatic.com/us/r30/Purple/v4/e4/a6/0f/e4a60fc4-b7b0-e2c4-cdde-1e42919dac52/screen480x480.jpeg', u'http://a3.mzstatic.com/us/r30/Purple2/v4/ee/59/be/ee59beff-c82e-7935…	False	software	[u'EN', u'FR', u'IT', u'ZH']	0.0	6020	Medical	2014-07-20T04:50:01Z	Bug fixes.	[u'http://a4.mzstatic.com/us/r30/Purple/v4/ee/86/2a/ee862aa9-a61d-f1e2-19cc-a430d2b1a593/screen1136x1136.jpeg', u'http://a1.mzstatic.com/us/r30/Purple4/v4/69/0b/08/690b08e7-d09b-ec3f-0ce3-6f55e9883869/screen1136x1136.jpeg', u'http://a3.mzstatic.com/us/r30/Purple6/v4/20/fc/3e/20fc3eee-1aba-15df-def3-f02f9185e45d/screen1136x1136.jpeg', u'http://a3.mzstatic.com/us/r30/Purple/v4/cf/60/d8/cf60d8ba-521…	Digital Local Services Piemonte 1 S.r.l.	None	[u'iPodTouchFifthGen', u'iPadFourthGen', u'iPadMini4G', u'iPad23G', u'iPad2Wifi', u'iPadFourthGen4G', u'iPodTouchourthGen', u'iPadThirdGen4G', u'iPhone4', u'iPadMini', u'iPhone5s', u'iPadThirdGen', u'iPhone5', u'iPhone5c', u'iPhone4S', u'iPhone-3GS']	Riabilita	4+	Riabilita	https://itunes.apple.com/us/app/riabilita/id897456815?mt=8&uo=4	0	0	5.0	software
666911227	666911250	TwentySix TwentyEight	https://itunes.apple.com/us/artist/twentysix-twentyeight/id666911250?uo=4	http://a302.phobos.apple.com/us/r30/Purple/v4/1a/90/ad/1a90ad38-3702-2dc1-4165-2c76eeb12fac/mzl.ytxqacbf.png	http://a302.phobos.apple.com/us/r30/Purple/v4/1a/90/ad/1a90ad38-3702-2dc1-4165-2c76eeb12fac/mzl.ytxqacbf.png	http://a693.phobos.apple.com/us/r30/Purple4/v4/b0/80/8e/b0808e66-ff99-6c71-f6ae-7ac6fc42aacf/AppIcon57x57.png	None	None	Twentysix-Twentyeight.MediPreg	4+	USD	***Please note, due to IOS7.1 not displaying a Full Screen Caller Image, the Patient's information is not currently readable when a call comes through. We're working on it. ***\MediPreg will allow doctors, GPs, obstetricians, midwives, doula's, gynaecologists and other medical professionals to keep track of their pregnancy patients, and have key information immediately available when the patient …	[]	4252387	$4.99	[u'6020', u'6012']	[u'Medical', u'Lifestyle']	[]	False	software	[u'EN']	4.99	6020	Medical	2013-08-04T20:35:49Z	* Added iCloud support to keep your data backed up and safe. Also, when upgrading your iPhone you can keep your data. iCloud does take a little while to migrate the data, so once activated, please give the app a few minutes.\* Updated MediPreg for IOS 7\* Due to the new look of the IOS 7 call screen, MediPreg's profile images has been changed to fit above the new call buttons.\* The Timeline scre…	[u'http://a5.mzstatic.com/us/r30/Purple/v4/02/4a/2d/024a2d90-be48-1a44-6d36-827744c8eaa2/screen1136x1136.jpeg', u'http://a2.mzstatic.com/us/r30/Purple4/v4/6a/31/27/6a31274d-f02d-dba6-c2ec-86c8d48c69e5/screen1136x1136.jpeg', u'http://a2.mzstatic.com/us/r30/Purple6/v4/bc/39/8f/bc398f78-f7e6-b36e-aedc-5e1ae5e951ec/screen1136x1136.jpeg', u'http://a1.mzstatic.com/us/r30/Purple6/v4/a4/d2/84/a4d28430-fd…	Twentysix Twentyeight Development (Pty) Ltd	None	[u'iPhone5', u'iPhone4', u'iPodTouchFifthGen', u'iPadFourthGen4G', u'iPadFourthGen', u'iPadMini', u'iPhone4S', u'iPhone5c', u'iPadMini4G', u'iPadThirdGen4G', u'iPad23G', u'iPadThirdGen', u'iPhone-3GS', u'iPad2Wifi', u'iPodTouchourthGen', u'iPhone5s']	MediPreg	4+	MediPreg	https://itunes.apple.com/us/app/medipreg/id666911227?mt=8&uo=4	0	0	1.2.0	software
693370911	672764651	John Cominio	https://itunes.apple.com/us/artist/john-cominio/id672764651?uo=4	http://a1009.phobos.apple.com/us/r30/Purple5/v4/3b/11/a8/3b11a809-b05f-bb8a-e8d8-b73d0d6067e8/mzl.dopfnhty.png	http://a1009.phobos.apple.com/us/r30/Purple5/v4/3b/11/a8/3b11a809-b05f-bb8a-e8d8-b73d0d6067e8/mzl.dopfnhty.png	http://a1773.phobos.apple.com/us/r30/Purple5/v4/28/a0/6f/28a06ff0-030c-9787-337d-ef47af2ad551/AppIcon57x57.png	3.0	None	com.cominio.Med-Records	4+	USD	Keep track of your personal medical history. Never forget your important medical information again. Track information for you, your spouse, your children, your parents, and you in-laws.\\Features include:\1) Track basic personal medical information.\2) Track your doctors (including pictures) and call him with the tap of a button.\3) Track you medications (including pictures).\4) Track you Allergi…	[]	2760291	Free	[u'6020', u'6013']	[u'Medical', u'Health & Fitness']	[]	False	software	[u'NB', u'CA', u'CS', u'DA', u'NL', u'EN', u'FI', u'FR', u'DE', u'EL', u'HE', u'HU', u'ID', u'IT', u'JA', u'KO', u'PL', u'PT', u'RO', u'RU', u'ZH', u'SK', u'ES', u'SV', u'ZH', u'TR']	0.0	6020	Medical	2013-10-02T18:57:09Z	Fixed a bug where viewing or adding a medical procedure would crash the app.	[u'http://a2.mzstatic.com/us/r30/Purple4/v4/9f/ee/88/9fee88a5-3096-df11-9161-f30420aa100d/screen1136x1136.jpeg', u'http://a4.mzstatic.com/us/r30/Purple4/v4/8b/ff/0e/8bff0ef4-3595-5c97-f010-5e60d12fd720/screen1136x1136.jpeg', u'http://a2.mzstatic.com/us/r30/Purple3/v4/02/fb/7a/02fb7a7a-52a1-bbdc-49a9-064ebd567d0f/screen1136x1136.jpeg', u'http://a5.mzstatic.com/us/r30/Purple1/v4/72/8a/7f/728a7f48-7…	John Cominio	None	[u'iPhone5', u'iPhone5c', u'iPadFourthGen', u'iPadThirdGen4G', u'iPadFourthGen4G', u'iPad23G', u'iPadThirdGen', u'iPad2Wifi', u'iPadMini', u'iPodTouchFifthGen', u'iPadMini4G', u'iPhone4S', u'iPhone5s']	Medical Records Tracker	4+	Medical Records Tracker	https://itunes.apple.com/us/app/medical-records-tracker/id693370911?mt=8&uo=4	5	0	1.9	software
534298766	367031326	Elsevier Inc.	https://itunes.apple.com/us/artist/elsevier-inc./id367031326?mt=11&uo=4	http://a1200.phobos.apple.com/us/r30/Purple5/v4/7b/57/e5/7b57e50e-be44-943b-91c4-34c1a721963b/mzl.suuypuov.png	http://a1200.phobos.apple.com/us/r30/Purple5/v4/7b/57/e5/7b57e50e-be44-943b-91c4-34c1a721963b/mzl.suuypuov.png	http://a1156.phobos.apple.com/us/r30/Purple5/v4/ee/23/fb/ee23fb3c-dafa-57d0-06a9-ce7f3b7e010c/Icon-57.png	3.5	None	com.elsevier.stmj.jat.newsstand.YMEM	4+	USD	Annals of Emergency Medicine\Now available for both iPad and iPhone! Stay current with the latest science and research in emergency medicine. The Annals of Emergency Medicine app brings you the convenience of reading your favorite journal from anywhere in the world with just a tap.\•Browse new issues or jump to the featured articles with a tap\•Download issues while reading: no need to wait \•Get…	[u'iosUniversal', u'newsstand']	32826306	Free	[u'6020', u'6021', u'13027']	[u'Medical', u'Newsstand', u'Science']	[u'http://a1.mzstatic.com/us/r30/Purple1/v4/95/29/86/9529861a-3ef7-986d-2771-d984789132b2/screen480x480.jpeg', u'http://a4.mzstatic.com/us/r30/Purple3/v4/15/f2/d0/15f2d0b3-6af3-42cf-7fbf-979e8f8d9e59/screen480x480.jpeg', u'http://a5.mzstatic.com/us/r30/Purple4/v4/94/41/f6/9441f660-20ee-0579-2510-d6b7bd42b04f/screen480x480.jpeg', u'http://a1.mzstatic.com/us/r30/Purple3/v4/63/92/67/63926766-cba0-60…	False	software	[u'EN']	0.0	6020	Medical	2012-07-20T22:52:55Z	Maintenance Release	[u'http://a5.mzstatic.com/us/r30/Purple4/v4/f8/24/89/f8248910-dbb1-209f-3f92-c49735529fd3/screen1136x1136.jpeg', u'http://a3.mzstatic.com/us/r30/Purple5/v4/d7/c4/df/d7c4df7c-5571-7bbe-526e-38c91f314a74/screen1136x1136.jpeg', u'http://a4.mzstatic.com/us/r30/Purple4/v4/d7/98/1f/d7981fc9-17f4-ffe6-26b4-aa37a9dc100d/screen1136x1136.jpeg', u'http://a3.mzstatic.com/us/r30/Purple4/v4/c6/f7/0b/c6f70b3a-5…	Elsevier Inc.	None	[u'iPad2Wifi', u'iPadMini4G', u'iPhone4S', u'iPad23G', u'iPadThirdGen4G', u'iPodTouchourthGen', u'iPadMini', u'iPadThirdGen', u'iPadFourthGen', u'iPodTouchThirdGen', u'iPhone-3GS', u'iPhone5', u'iPhone5c', u'iPhone4', u'iPhone5s', u'iPad3G', u'iPodTouchFifthGen', u'iPadFourthGen4G', u'iPadWifi']	Annals of Emergency Medicine	4+	Annals of Emergency Medicine	https://itunes.apple.com/us/app/annals-of-emergency-medicine/id534298766?mt=8&uo=4	10	0	4.0	software
523784934	498025553	Forward Interactive Media	https://itunes.apple.com/us/artist/forward-interactive-media/id498025553?uo=4	http://a510.phobos.apple.com/us/r30/Purple1/v4/5d/cd/94/5dcd94f5-620f-8a82-9ac5-745df18c5c74/mzl.joxcvirq.png	http://a510.phobos.apple.com/us/r30/Purple1/v4/5d/cd/94/5dcd94f5-620f-8a82-9ac5-745df18c5c74/mzl.joxcvirq.png	http://a81.phobos.apple.com/us/r30/Purple1/v4/01/77/b3/0177b380-3edc-eeb1-582c-40de75931697/Icon.png	None	None	com.forwardmedia.gibsonapp	4+	USD	Gibson Area Hospital and Health Services of Gibson Ciy, IL presents to you this mobile app. \\Use this app as an information resource to find and get GPS directions to local clinics, search physicians, preregister for the emergency room and much more!	[u'iosUniversal']	13716464	Free	[u'6020']	[u'Medical']	[u'http://a4.mzstatic.com/us/r30/Purple4/v4/d8/bd/65/d8bd65fc-96b5-28e1-b204-4838b31d2ab2/screen480x480.jpeg', u'http://a3.mzstatic.com/us/r30/Purple4/v4/24/89/0b/24890b84-d291-f38f-aa94-606be36393d6/screen480x480.jpeg', u'http://a3.mzstatic.com/us/r30/Purple3/v4/ca/7f/78/ca7f786a-22ce-3abd-313f-53f2386eac17/screen480x480.jpeg']	False	software	[u'AR', u'NB', u'CA', u'CS', u'DA', u'NL', u'EN', u'FI', u'FR', u'DE', u'EL', u'HE', u'HU', u'ID', u'IT', u'JA', u'KO', u'PL', u'PT', u'RO', u'RU', u'ZH', u'ES', u'SV', u'ZH', u'TR']	0.0	6020	Medical	2012-05-10T00:39:55Z	Enhance User Interface, bug fixes, better usability	[u'http://a4.mzstatic.com/us/r30/Purple4/v4/f3/e0/b4/f3e0b420-604d-24b3-85b9-643c0783fb75/screen1136x1136.jpeg', u'http://a5.mzstatic.com/us/r30/Purple3/v4/5b/63/d2/5b63d2ce-33e7-0d48-4ba2-8da73c320341/screen1136x1136.jpeg', u'http://a5.mzstatic.com/us/r30/Purple1/v4/0f/e7/94/0fe7944f-727e-2d49-443c-eb098427e6f9/screen1136x1136.jpeg']	Rema Duncan	None	[u'iPhone4S', u'iPodTouchourthGen', u'iPhone-3GS', u'iPadFourthGen', u'iPadThirdGen4G', u'iPad2Wifi', u'iPhone5s', u'iPhone5c', u'iPadThirdGen', u'iPadMini', u'iPadMini4G', u'iPodTouchFifthGen', u'iPadFourthGen4G', u'iPad23G', u'iPhone4', u'iPhone5']	Gibson Hospital App	4+	Gibson Hospital App	https://itunes.apple.com/us/app/gibson-hospital-app/id523784934?mt=8&uo=4	0	0	1.1	software
690783098	524192484	W. L. Gore & Associates, Inc.	https://itunes.apple.com/us/artist/w.-l.-gore-associates-inc./id524192484?uo=4	http://a29.phobos.apple.com/us/r30/Purple6/v4/99/c5/61/99c56102-e092-a227-56c0-0d7f38d2e49c/mzl.junvoqtw.jpg	http://a29.phobos.apple.com/us/r30/Purple6/v4/99/c5/61/99c56102-e092-a227-56c0-0d7f38d2e49c/mzl.junvoqtw.jpg	http://a505.phobos.apple.com/us/r30/Purple4/v4/f7/04/d0/f704d056-af34-53a3-e1f8-87cc472c0787/57.png	None	None	com.gore.mpd.MDResource	4+	USD	The Gore MD Resource puts popular clinical resources in the hands of health care providers who treat a variety of cardiovascular conditions.\\This multimedia library features resources to assist you in case preparation, patient education, peer-to-peer education, device selection, and more.\\MD Resource lets you:\\• View and download resources that address:\\- interventional and surgical repair of…	[u'iosUniversal']	3567801	Free	[u'6020']	[u'Medical']	[u'http://a5.mzstatic.com/us/r30/Purple6/v4/dd/cd/c7/ddcdc78e-0be4-2199-6169-6f62cb7e134e/screen480x480.jpeg', u'http://a3.mzstatic.com/us/r30/Purple6/v4/c9/64/1a/c9641ae9-dabe-6232-b602-0d5db88dc771/screen480x480.jpeg', u'http://a1.mzstatic.com/us/r30/Purple4/v4/fe/d4/2b/fed42b04-82a3-18ae-afe7-87f8c408b34b/screen480x480.jpeg']	False	software	[u'EN', u'DE']	0.0	6020	Medical	2013-11-15T08:00:00Z	Enhanced download capabilities\\Speaker presentations available to email as PowerPoint® files \\Additional usability improvements and bug fixes	[u'http://a2.mzstatic.com/us/r30/Purple4/v4/91/6a/3f/916a3fe2-1abb-20f3-bd00-ba3564825d06/screen1136x1136.jpeg', u'http://a5.mzstatic.com/us/r30/Purple4/v4/79/4a/24/794a2498-0ad8-75a4-f9a4-e0bdf0b43d4a/screen1136x1136.jpeg', u'http://a3.mzstatic.com/us/r30/Purple/v4/34/76/9c/34769ceb-7005-6481-45a7-b85489c8c06e/screen1136x1136.jpeg']	W. L. Gore & Associates, Inc.	None	[u'iPhone-3GS', u'iPhone5s', u'iPadFourthGen4G', u'iPhone5', u'iPad2Wifi', u'iPodTouchThirdGen', u'iPadFourthGen', u'iPhone5c', u'iPad23G', u'iPadWifi', u'iPad3G', u'iPodTouchFifthGen', u'iPadMini', u'iPadMini4G', u'iPodTouchourthGen', u'iPadThirdGen4G', u'iPhone4', u'iPhone4S', u'iPadThirdGen']	MD Resource	4+	MD Resource	https://itunes.apple.com/us/app/md-resource/id690783098?mt=8&uo=4	0	0	1.1	software
640983949	456442252	Jianmin Wu	https://itunes.apple.com/us/artist/jianmin-wu/id456442252?uo=4	http://a758.phobos.apple.com/us/r30/Purple4/v4/aa/fc/b6/aafcb646-cd90-3c31-178b-98a6b2cbb018/mzl.mkyxgxvt.png	http://a758.phobos.apple.com/us/r30/Purple4/v4/aa/fc/b6/aafcb646-cd90-3c31-178b-98a6b2cbb018/mzl.mkyxgxvt.png	http://a985.phobos.apple.com/us/r30/Purple/v4/3f/ba/22/3fba224f-3ba1-f8e3-8657-83a161a9fc7f/Icon.png	None	None	com.imcomponents.dishu	4+	USD	Amblyopia, otherwise known as lazy eye, is a disorder of the visual system that is characterized by poor or lack of vision in an eye that is otherwise physically normal, or out of proportion to associated structural abnormalities. It has been estimated to affect 1–5% of the population.\\Amblyopia means that visual stimulation either fails to transmit or is poorly transmitted through the optic ner…	[u'iosUniversal']	2563635	$0.99	[u'6020', u'6017']	[u'Medical', u'Education']	[u'http://a2.mzstatic.com/us/r30/Purple2/v4/3e/f0/f6/3ef0f6a8-836f-791c-b170-85b4ceeb7210/screen480x480.jpeg', u'http://a1.mzstatic.com/us/r30/Purple/v4/ca/09/f1/ca09f15a-d4d7-7241-ec87-b8d0a7bb41da/screen480x480.jpeg', u'http://a5.mzstatic.com/us/r30/Purple2/v4/3d/d3/a2/3dd3a2f1-a18d-4e0e-8d8b-e075fbe35751/screen480x480.jpeg', u'http://a1.mzstatic.com/us/r30/Purple2/v4/07/8e/27/078e2788-d975-87e…	False	software	[u'EN', u'ZH']	0.99	6020	Medical	2013-05-01T17:29:53Z	+ fixed mirror bugs	[u'http://a2.mzstatic.com/us/r30/Purple2/v4/4b/dd/3c/4bdd3c65-0b2d-7c97-1603-aa7bc96bf079/screen320x320.jpeg', u'http://a2.mzstatic.com/us/r30/Purple2/v4/f6/62/30/f66230c8-da54-8891-1ff3-f81cb33e5fc4/screen320x320.jpeg', u'http://a2.mzstatic.com/us/r30/Purple/v4/cb/cc/46/cbcc46ca-7925-e785-ebcc-ae4f018373b0/screen320x320.jpeg', u'http://a5.mzstatic.com/us/r30/Purple/v4/c2/f0/02/c2f0020e-b04c-a60a…	Jianmin Wu	None	[u'iPhone4', u'iPhone5', u'iPadThirdGen4G', u'iPadMini4G', u'iPodTouchFifthGen', u'iPodTouchourthGen', u'iPad3G', u'iPhone-3GS', u'iPadMini', u'iPad2Wifi', u'iPadWifi', u'iPhone5c', u'iPadFourthGen', u'iPhone4S', u'iPadFourthGen4G', u'iPadThirdGen', u'iPodTouchThirdGen', u'iPad23G', u'iPhone5s']	Amblyopia (Lazy Eye) - Hit Moles	4+	Amblyopia (Lazy Eye) - Hit Moles	https://itunes.apple.com/us/app/amblyopia-lazy-eye-hit-moles/id640983949?mt=8&uo=4	0	0	2.2	software
912289264	542098911	RHD Australia	https://itunes.apple.com/us/artist/rhd-australia/id542098911?uo=4	http://a729.phobos.apple.com/us/r30/Purple3/v4/9a/67/bd/9a67bdb7-a7e7-f882-a80d-35e1fd2acd4a/mzl.ttrqyame.png	http://a729.phobos.apple.com/us/r30/Purple3/v4/9a/67/bd/9a67bdb7-a7e7-f882-a80d-35e1fd2acd4a/mzl.ttrqyame.png	http://a122.phobos.apple.com/us/r30/Purple1/v4/e2/1c/f9/e21cf9f2-df30-0aba-c507-a95497cf0e0a/AppIcon72x72.png	None	None	au.edu.menzies.staystrong	12+	USD	AIMhi Stay Strong is a motivational care planning tool that assists health professionals to promote the wellbeing of Aboriginal clients by considering their social supports, strengths, worries and the goals or changes they would like to make. It is designed for use by Aboriginal Health Workers, nurses, GPs, allied health professionals and others to facilitate delivery of a structured brief interv…	[]	43596817	$7.99	[u'6020', u'6013']	[u'Medical', u'Health & Fitness']	[u'http://a3.mzstatic.com/us/r30/Purple4/v4/d6/2f/df/d62fdfcc-9256-ace0-c6e4-f8be73674c75/screen480x480.jpeg', u'http://a3.mzstatic.com/us/r30/Purple4/v4/86/ff/10/86ff108a-7004-0fee-a4c1-bee31c0b2e51/screen480x480.jpeg', u'http://a3.mzstatic.com/us/r30/Purple1/v4/c0/63/f7/c063f7a5-fba0-ffdf-c01e-43401aa716a2/screen480x480.jpeg', u'http://a4.mzstatic.com/us/r30/Purple5/v4/78/c3/4e/78c34e7e-cad4-39…	False	software	[u'DA', u'EN']	7.99	6020	Medical	2014-09-28T15:56:13Z	None	[]	Dale Thompson	None	[u'iPadMini4G', u'iPadThirdGen', u'iPad2Wifi', u'iPad23G', u'iPadThirdGen4G', u'iPadFourthGen', u'iPadFourthGen4G', u'iPadMini']	AIMhi Stay Strong App	12+	AIMhi Stay Strong App	https://itunes.apple.com/us/app/aimhi-stay-strong-app/id912289264?mt=8&uo=4	0	0	1.0	software
654295642	567262702	MEDICAL PROTOCOLS LLC	https://itunes.apple.com/us/artist/medical-protocols-llc/id567262702?uo=4	http://a921.phobos.apple.com/us/r30/Purple4/v4/9b/69/43/9b6943ed-5bd6-fb66-60b0-b16fb0966929/mzl.uaxyfipc.png	http://a921.phobos.apple.com/us/r30/Purple4/v4/9b/69/43/9b6943ed-5bd6-fb66-60b0-b16fb0966929/mzl.uaxyfipc.png	http://a1445.phobos.apple.com/us/r30/Purple/v4/df/99/19/df991906-c35d-e3f1-ceb2-4db67052a8e5/Icon.png	None	1.0	com.medicalprotocols.vascularlab	4+	USD	VascularLab provides easy to access information in the setting of non-invasive vascular laboratory. Web based videos on various topics are available for free. Various topics of interest and key doppler ultrasound images can be bought in-app (store) to aid during interpretation and performance of study.	[u'iosUniversal']	2111063	$0.99	[u'6020', u'6017']	[u'Medical', u'Education']	[u'http://a2.mzstatic.com/us/r30/Purple2/v4/e0/18/32/e018326b-8cf5-5d36-705d-a29a0acbcd77/screen480x480.jpeg', u'http://a2.mzstatic.com/us/r30/Purple/v4/ff/86/f0/ff86f006-c797-c4e6-0ab0-5e892d047fcf/screen480x480.jpeg', u'http://a2.mzstatic.com/us/r30/Purple2/v4/72/25/e1/7225e12f-0355-88f3-2ec3-a9d9cc7f48a8/screen480x480.jpeg', u'http://a1.mzstatic.com/us/r30/Purple2/v4/c7/41/ea/c741ea6a-4983-711…	False	software	[u'EN']	0.99	6020	Medical	2013-07-06T19:27:12Z	Fixed the app content download error due to corrupt download server link	[u'http://a1.mzstatic.com/us/r30/Purple/v4/f4/2e/20/f42e205a-3a4d-7d18-cce7-462c4e2e2189/screen1136x1136.jpeg', u'http://a1.mzstatic.com/us/r30/Purple2/v4/54/9f/a3/549fa36d-ef3a-09d8-9031-3f498e8201da/screen1136x1136.jpeg', u'http://a2.mzstatic.com/us/r30/Purple2/v4/c2/f7/41/c2f7413b-27be-725f-eb3a-1b44d236f6c6/screen1136x1136.jpeg']	MEDICAL PROTOCOLS LLC	None	[u'iPhone5s', u'iPhone4', u'iPhone5c', u'iPadThirdGen', u'iPadThirdGen4G', u'iPadMini4G', u'iPadFourthGen4G', u'iPodTouchourthGen', u'iPad2Wifi', u'iPadFourthGen', u'iPhone4S', u'iPad23G', u'iPhone-3GS', u'iPhone5', u'iPodTouchFifthGen', u'iPadMini']	VascularLab	4+	VascularLab	https://itunes.apple.com/us/app/vascularlab/id654295642?mt=8&uo=4	0	1	2.1	software
658327525	456254305	Les Laboratoires Servier	https://itunes.apple.com/us/artist/les-laboratoires-servier/id456254305?uo=4	http://a1950.phobos.apple.com/us/r30/Purple1/v4/6c/bb/a3/6cbba3fa-b746-94b5-1a73-130260fadafd/mzl.vgxinshh.png	http://a1950.phobos.apple.com/us/r30/Purple1/v4/6c/bb/a3/6cbba3fa-b746-94b5-1a73-130260fadafd/mzl.vgxinshh.png	http://a261.phobos.apple.com/us/r30/Purple1/v4/8b/69/17/8b6917c7-3162-c0cd-009a-c8a7894f7fa4/icon.png	None	None	com.servier.biblioclick-cardiology	4+	USD	A simple way to perform complex Pubmed® queries in a single click.\How does it work?\Biblioclick builds and submits highly complex queries to Pubmed based on selected topics.\Results are returned as a list of articles with the possibility to refine the search range.	[u'iosUniversal']	4484995	Free	[u'6020', u'6017']	[u'Medical', u'Education']	[u'http://a2.mzstatic.com/us/r30/Purple/v4/e8/0d/ac/e80daca0-f2dc-e2ca-ce5d-91903c4d1313/screen480x480.jpeg', u'http://a5.mzstatic.com/us/r30/Purple2/v4/9c/ca/d8/9ccad87c-9ab2-8a6f-3ded-382c8118c50f/screen480x480.jpeg', u'http://a3.mzstatic.com/us/r30/Purple/v4/d2/fc/e2/d2fce2f0-982e-a8ea-1577-5a3f71acccd7/screen480x480.jpeg']	False	software	[u'EN', u'DE']	0.0	6020	Medical	2013-06-13T16:07:55Z	New design to improve user experience\Minor bugs fixing	[u'http://a4.mzstatic.com/us/r30/Purple/v4/fa/ad/5e/faad5e57-bccf-5e0c-6d76-5ff793bbea1a/screen322x572.jpeg', u'http://a1.mzstatic.com/us/r30/Purple/v4/eb/94/5f/eb945fbe-b546-54d0-ace4-599103f05d94/screen322x572.jpeg', u'http://a2.mzstatic.com/us/r30/Purple/v4/c8/1e/ea/c81eea28-b492-76bb-001e-a81f18c96f35/screen322x572.jpeg']	Les Laboratoires Servier	None	[u'iPhone5', u'iPad23G', u'iPadMini4G', u'iPhone4S', u'iPodTouchourthGen', u'iPodTouchFifthGen', u'iPadFourthGen', u'iPadMini', u'iPad2Wifi', u'iPhone4', u'iPadWifi', u'iPodTouchThirdGen', u'iPadFourthGen4G', u'iPhone-3GS', u'iPhone5c', u'iPadThirdGen', u'iPadThirdGen4G', u'iPad3G', u'iPhone5s']	Biblioclick in Cardiology	4+	Biblioclick in Cardiology	https://itunes.apple.com/us/app/biblioclick-in-cardiology/id658327525?mt=8&uo=4	0	0	2.00.02	software
831453541	831453544	Mohammed Ashik	https://itunes.apple.com/us/artist/mohammed-ashik/id831453544?uo=4	http://a609.phobos.apple.com/us/r30/Purple4/v4/35/d0/a8/35d0a832-bffc-3cca-daaa-aebd2ee18b8c/mzl.knipxait.png	http://a609.phobos.apple.com/us/r30/Purple4/v4/35/d0/a8/35d0a832-bffc-3cca-daaa-aebd2ee18b8c/mzl.knipxait.png	http://a90.phobos.apple.com/us/r30/Purple/v4/b0/d6/8e/b0d68e42-34d0-285d-0153-ac741917da34/AppIcon60x60_2x.png	None	None	com.MobileIncredibleSolutions.PAH-Antibiotic	4+	USD	The Antibiotics Guidelines app and content management service allows pharmacists within a Trust to create their own local antibiotics guidelines via a self-administered Portal.\\Content management is user-friendly and the service features the ability to easily add text, images and links to video, so that the pharmacists can edit and personalise the Guidelines.\\Once the content is published, doct…	[u'iosUniversal']	4001770	Free	[u'6020', u'6013']	[u'Medical', u'Health & Fitness']	[u'http://a2.mzstatic.com/us/r30/Purple/v4/f4/a2/d3/f4a2d3b7-7872-2551-8643-20be772cb792/screen480x480.jpeg', u'http://a3.mzstatic.com/us/r30/Purple/v4/d0/41/e6/d041e632-95c5-796e-03f0-f3290974011d/screen480x480.jpeg', u'http://a1.mzstatic.com/us/r30/Purple/v4/c8/06/b4/c806b4ca-7689-f34f-a6c9-9f245d896f0a/screen480x480.jpeg', u'http://a3.mzstatic.com/us/r30/Purple/v4/cc/21/53/cc2153cf-4a74-249c-0…	False	software	[u'EN']	0.0	6020	Medical	2014-03-21T05:43:52Z	Added 'About' category\Fixed typos	[u'http://a2.mzstatic.com/us/r30/Purple/v4/c0/31/7c/c0317c21-bbd2-24e8-9bf7-384cf72a2bea/screen1136x1136.jpeg', u'http://a1.mzstatic.com/us/r30/Purple/v4/e4/2a/f0/e42af002-b6f1-f000-d09b-36bf2883a769/screen1136x1136.jpeg', u'http://a4.mzstatic.com/us/r30/Purple/v4/e6/d5/0a/e6d50ac6-2d5a-2b12-1b70-fc792ce809a3/screen1136x1136.jpeg', u'http://a3.mzstatic.com/us/r30/Purple/v4/f1/26/27/f12627b5-bdfa-…	Mohammed Ashik	None	[u'iPad2Wifi', u'iPadThirdGen', u'iPad23G', u'iPhone4S', u'iPodTouchFifthGen', u'iPhone5', u'iPadFourthGen', u'iPhone5c', u'iPhone4', u'iPadMini', u'iPhone5s', u'iPadThirdGen4G', u'iPadMini4G', u'iPadFourthGen4G']	PAH Antibiotic Guidelines	4+	PAH Antibiotic Guidelines	https://itunes.apple.com/us/app/pah-antibiotic-guidelines/id831453541?mt=8&uo=4	0	0	1.1	software
333221010	308338028	Blausen Medical Communications, Inc.	https://itunes.apple.com/us/artist/blausen-medical-communications/id308338028?uo=4	http://a864.phobos.apple.com/us/r30/Purple/9e/23/83/mzl.tnejnygk.png	http://a864.phobos.apple.com/us/r30/Purple/9e/23/83/mzl.tnejnygk.png	http://a32.phobos.apple.com/us/r30/Purple/f0/a6/0d/mzi.syhayuwj.png	None	None	com.blausen.HumanAtlasDigestive	12+	USD	Now available, the Blausen Digestive Atlas provides a comprehensive set of digestive-related 3D animations, detailing 33 conditions and procedures. Whether digestive specialist, general practitioner, student or consumer, this is an ideal resource for communicating core concepts, right in the palm of your hand and right at point of care. Derived from the Blausen Medical award winning, world's larg…	[]	59021847	$4.99	[u'6020', u'6013']	[u'Medical', u'Health & Fitness']	[]	False	software	[u'EN']	4.99	6020	Medical	2009-10-14T15:54:30Z	- Added caching of menus and videos for faster performance. \- Added the Female Anatomy to the Rotatable Human Figure \- Added Airplay Support \- Various Bug Fixes	[u'http://a2.mzstatic.com/us/r30/Purple/v4/3f/72/9d/3f729d0b-4b32-6212-0799-155e99528366/screen320x480.jpeg', u'http://a2.mzstatic.com/us/r30/Purple/v4/05/43/4c/05434c62-87e4-1255-bf1e-db30c05d3383/screen320x480.jpeg', u'http://a2.mzstatic.com/us/r30/Purple/v4/5a/e3/07/5ae307c5-2564-0636-ad73-d390c0a6f36d/screen320x480.jpeg', u'http://a4.mzstatic.com/us/r30/Purple/v4/60/f3/e2/60f3e2d5-ad78-bade-c…	Blausen Medical Communications, Inc.	http://www.blausen.com/iphone	[u'iPodTouchThirdGen', u'iPodTouchourthGen', u'iPhone4', u'iPadFourthGen', u'iPhone5s', u'iPadThirdGen', u'iPadWifi', u'iPadFourthGen4G', u'iPhone-3GS', u'iPhone5c', u'iPadThirdGen4G', u'iPhone-3G', u'iPadMini4G', u'iPad2Wifi', u'iPod-touch-with-mic', u'iPhone4S', u'iPhone5', u'iPad3G', u'iPadMini', u'iPad23G', u'iPodTouchFifthGen']	Blausen Digestive Atlas	12+	Blausen Digestive Atlas	https://itunes.apple.com/us/app/blausen-digestive-atlas/id333221010?mt=8&uo=4	0	0	3.3	software
595046327	595046750	Frauenaerztliche Bundesakademie	https://itunes.apple.com/us/artist/frauenaerztliche-bundesakademie/id595046750?uo=4	http://a1331.phobos.apple.com/us/r30/Purple/v4/1d/f3/c7/1df3c773-0abb-3091-48c8-39a20cfd6fae/mzl.wpgupzzo.png	http://a1331.phobos.apple.com/us/r30/Purple/v4/1d/f3/c7/1df3c773-0abb-3091-48c8-39a20cfd6fae/mzl.wpgupzzo.png	http://a88.phobos.apple.com/us/r30/Purple4/v4/cc/c3/33/ccc333b7-6f98-2f9e-fba7-27747587e692/app_icon_57x57.png	None	None	de.fba.foko	4+	USD	Fortbildungskongress Düsseldorf (19. bis 22. Februar 2014) – einer der größten gynäkologischen Fortbildungskongresse in Deutschland\Die App für den FOKO 2014 bietet Ihnen Informationen zum wissenschaftlichen Programm, zu Referenten und zur Industrieausstellung. Außerdem finden Sie wichtige organisatorische Hinweise zu Ihrem Kongressbesuch.\Um alle wichtigen Termine im Blick zu haben, bieten wir I…	[]	14972367	Free	[u'6020', u'6000']	[u'Medical', u'Business']	[]	False	software	[u'EN', u'DE']	0.0	6020	Medical	2013-01-28T11:12:19Z	Aktualisiert Zeitplan für 2014	[u'http://a5.mzstatic.com/us/r30/Purple6/v4/2b/8a/10/2b8a1052-1ed6-097f-099f-d9ff4f45df7e/screen1136x1136.jpeg', u'http://a5.mzstatic.com/us/r30/Purple/v4/ba/c2/99/bac29927-608d-eda9-8931-d2abaaf133bc/screen1136x1136.jpeg', u'http://a4.mzstatic.com/us/r30/Purple4/v4/6f/e8/94/6fe894c0-20c8-0108-1581-ae5476e79f25/screen1136x1136.jpeg', u'http://a2.mzstatic.com/us/r30/Purple4/v4/5a/5f/85/5a5f854d-06…	FBA Frauenärztliche BundesAkademie GmbH	None	[u'iPhone4S', u'iPadMini', u'iPad2Wifi', u'iPhone4', u'iPodTouchFifthGen', u'iPad3G', u'iPadMini4G', u'iPad23G', u'iPodTouchThirdGen', u'iPhone5s', u'iPadFourthGen', u'iPodTouchourthGen', u'iPadThirdGen4G', u'iPhone5', u'iPadThirdGen', u'iPhone-3GS', u'iPadWifi', u'iPadFourthGen4G', u'iPhone5c']	Fortbildungskongress Düsseldorf 2014	4+	Fortbildungskongress Düsseldorf 2014	https://itunes.apple.com/us/app/fortbildungskongress-dusseldorf/id595046327?mt=8&uo=4	0	0	2.0	software
650808173	650808176	Greater New York Hospital Foundation, Inc.	https://itunes.apple.com/us/artist/greater-new-york-hospital/id650808176?uo=4	http://a310.phobos.apple.com/us/r30/Purple/v4/eb/39/fc/eb39fc13-e580-7593-3a25-8eee78394d6d/mzl.ogjlyvtx.png	http://a310.phobos.apple.com/us/r30/Purple/v4/eb/39/fc/eb39fc13-e580-7593-3a25-8eee78394d6d/mzl.ogjlyvtx.png	http://a1157.phobos.apple.com/us/r30/Purple/v4/ed/41/53/ed4153e0-d003-196e-ec4e-a83890771d8c/Icon.png	None	5.0	org.gnyha.HITE	4+	USD	Connecting New Yorkers to more than 5,000 free and low-cost health and social services.\\What is HITE?\\Health Information Tool for Empowerment (HITE) is an online directory that provides information on more than 5,000 free and low-cost health and social service resources in New York City and Long Island. Search HITE in the following categories:\•Health Care & Medicine\•Dental & Optical\•Mental H…	[]	1051066	Free	[u'6020', u'6013']	[u'Medical', u'Health & Fitness']	[]	False	software	[u'EN']	0.0	6020	Medical	2013-06-02T07:00:00Z	None	[u'http://a5.mzstatic.com/us/r30/Purple/v4/dc/84/c5/dc84c5a9-eebe-ba24-0d0d-27110189ffef/screen1136x1136.jpeg', u'http://a1.mzstatic.com/us/r30/Purple2/v4/9b/a5/a6/9ba5a662-c661-4576-4945-ba8ec56249e9/screen1136x1136.jpeg', u'http://a3.mzstatic.com/us/r30/Purple2/v4/ea/ca/09/eaca09e2-4370-ef0e-690e-e72b9cdca6db/screen1136x1136.jpeg', u'http://a5.mzstatic.com/us/r30/Purple/v4/d9/f9/9e/d9f99e9e-353…	Greater New York Hospital Foundation, Inc.	http://www.hitesite.org	[u'iPodTouchFifthGen', u'iPad3G', u'iPhone-3GS', u'iPadThirdGen', u'iPodTouchourthGen', u'iPadMini', u'iPad2Wifi', u'iPadFourthGen', u'iPhone4', u'iPhone5', u'iPhone5c', u'iPadWifi', u'iPadThirdGen4G', u'iPadFourthGen4G', u'iPhone4S', u'iPodTouchThirdGen', u'iPadMini4G', u'iPad23G', u'iPhone5s']	HITE: NYC and LI Health & Social Services	4+	HITE: NYC and LI Health & Social Services	https://itunes.apple.com/us/app/hite-nyc-li-health-social/id650808173?mt=8&uo=4	0	2	1	software
541731472	436144429	Pierre Bongen	https://itunes.apple.com/us/artist/pierre-bongen/id436144429?uo=4	http://a1507.phobos.apple.com/us/r30/Purple/v4/f3/1d/35/f31d358d-ca4a-36be-ada1-cc55a3f9d1fe/mzl.flregbcs.png	http://a1507.phobos.apple.com/us/r30/Purple/v4/f3/1d/35/f31d358d-ca4a-36be-ada1-cc55a3f9d1fe/mzl.flregbcs.png	http://a1028.phobos.apple.com/us/r30/Purple2/v4/39/95/6d/39956d11-2c35-2c6e-6549-d75338023376/Icon.png	2.0	2.0	info.tap-it.Vital-Signs	4+	USD	Vital Signs DB is a utility which enables you to collect and track the following vital signs over time:\\• blood pressure\• pulse rate\• temperature\• blood sugar\• pain\• weight\\\Features :\\• Customizable list of vital signs.\• Customizable, zoomable chart.\• Customizable and quick input with jog dial and automatic navigation.\• The collected data can be shared and printed.	[]	2360607	Free	[u'6020', u'6013']	[u'Medical', u'Health & Fitness']	[]	False	software	[u'EN', u'DE']	0.0	6020	Medical	2012-07-14T16:32:03Z	• NEW: Collected data may now be shared via e-mail (as CSV or PDF file) or printed.\• Fixed an issue on iOS 6 which prevented the display of the chart.	[u'http://a4.mzstatic.com/us/r30/Purple2/v4/bd/61/71/bd6171cd-4547-b5a1-efaa-e1466d8e1954/screen1136x1136.jpeg', u'http://a4.mzstatic.com/us/r30/Purple2/v4/35/f3/95/35f395ec-4466-13e4-f658-c619867acc7f/screen320x320.jpeg', u'http://a2.mzstatic.com/us/r30/Purple/v4/e7/32/d0/e732d071-b17d-7325-1ead-7793cbfec313/screen1136x1136.jpeg', u'http://a3.mzstatic.com/us/r30/Purple/v4/fd/68/2d/fd682dc2-ad0f-…	Pierre Bongen	None	[u'iPodTouchourthGen', u'iPadMini', u'iPadFourthGen4G', u'iPodTouchFifthGen', u'iPhone4', u'iPhone5s', u'iPhone-3GS', u'iPhone4S', u'iPadThirdGen4G', u'iPadThirdGen', u'iPad2Wifi', u'iPhone5', u'iPadMini4G', u'iPad23G', u'iPadFourthGen', u'iPhone5c']	Vital Signs DB	4+	Vital Signs DB	https://itunes.apple.com/us/app/vital-signs-db/id541731472?mt=8&uo=4	13	9	2.0	software
645431567	645431630	Thomas Schnider	https://itunes.apple.com/us/artist/thomas-schnider/id645431630?uo=4	http://a1014.phobos.apple.com/us/r30/Purple4/v4/90/18/40/9018407c-871e-727e-a93c-28c5db770a1c/mzl.qhfomrmc.jpg	http://a1014.phobos.apple.com/us/r30/Purple4/v4/90/18/40/9018407c-871e-727e-a93c-28c5db770a1c/mzl.qhfomrmc.jpg	http://a1089.phobos.apple.com/us/r30/Purple/v4/e6/d6/ae/e6d6ae0e-0680-2e9f-3d50-ad1028f63ab5/AppIcon57x57.png	None	None	ch.kssg.FentaSim	4+	USD	FentaSim is an educational tool used for understanding and visualizing the effect-site concentration of fentanyl.\ Anesthesiologists and other clinicians involved with anaesthesiology or pain medicine, from residents to the very experienced, will find FentaSim a valuable tool for understanding rational dosing strategies tailored to individual patients. \\The simulations use a (weight proportional…	[]	3096584	Free	[u'6020']	[u'Medical']	[]	False	software	[u'EN']	0.0	6020	Medical	2013-05-10T18:48:12Z	User Interface changes (iOS 7!)\Persistent store of dosing history	[u'http://a1.mzstatic.com/us/r30/Purple4/v4/4e/bc/2a/4ebc2a99-698d-3dc7-204d-f9cb7091325a/screen1136x1136.jpeg', u'http://a2.mzstatic.com/us/r30/Purple2/v4/99/9c/7e/999c7eee-7ed6-cbcf-5615-479dfd739c9e/screen320x320.jpeg']	Thomas Schnider	None	[u'iPadMini', u'iPodTouchourthGen', u'iPadThirdGen', u'iPhone-3GS', u'iPhone4S', u'iPodTouchFifthGen', u'iPhone5c', u'iPad2Wifi', u'iPadFourthGen', u'iPad23G', u'iPadMini4G', u'iPhone5s', u'iPadFourthGen4G', u'iPhone5', u'iPhone4', u'iPadThirdGen4G']	FentaSim	4+	FentaSim	https://itunes.apple.com/us/app/fentasim/id645431567?mt=8&uo=4	0	0	0.9	software
739468391	370316732	GammaPoint, LLC	https://itunes.apple.com/us/artist/gammapoint-llc/id370316732?uo=4	http://a588.phobos.apple.com/us/r30/Purple/v4/29/44/c7/2944c7df-af6b-2026-5b0b-160e5fc66028/mzl.dtttfjcc.png	http://a588.phobos.apple.com/us/r30/Purple/v4/29/44/c7/2944c7df-af6b-2026-5b0b-160e5fc66028/mzl.dtttfjcc.png	http://a1031.phobos.apple.com/us/r30/Purple4/v4/ea/77/4a/ea774a58-4c51-abdb-cbf8-0ccf191586e8/icon57.png	None	None	com.gamma-point.painlesslog	4+	USD	A faster and easy way to log your pain. Calendar view for a quick glance of pain events. Fully customizable triggers, symptoms, locations and medications list. Share report with your doctor. Mark your period date to co-relation between migraine episodes.\\Soothing app colors!\Simple and clean iOS7 design\Add Audio Notes	[]	3833351	$1.99	[u'6020', u'6013']	[u'Medical', u'Health & Fitness']	[]	False	software	[u'EN']	1.99	6020	Medical	2013-11-19T23:03:29Z	Bug Fixes	[u'http://a2.mzstatic.com/us/r30/Purple/v4/c3/e6/8e/c3e68e3a-8d26-0c21-e26e-834648e4b429/screen1136x1136.jpeg', u'http://a4.mzstatic.com/us/r30/Purple/v4/eb/a1/a6/eba1a63e-bf96-2eaa-0dee-72718a85eb66/screen1136x1136.jpeg', u'http://a1.mzstatic.com/us/r30/Purple6/v4/89/38/d3/8938d38d-bf65-8964-be99-f2182ba6e9f9/screen1136x1136.jpeg', u'http://a5.mzstatic.com/us/r30/Purple/v4/d7/8b/f0/d78bf0e4-7246…	GammaPoint LLC	http://gamma-point.com/content/ouch-pain-log	[u'iPhone5s', u'iPadThirdGen4G', u'iPadMini4G', u'iPadFourthGen4G', u'iPhone4', u'iPadThirdGen', u'iPhone4S', u'iPad2Wifi', u'iPadFourthGen', u'iPhone5', u'iPhone5c', u'iPodTouchFifthGen', u'iPadMini', u'iPad23G']	Ouch - Chronic Pain Log, Migraine Diary	4+	Ouch - Chronic Pain Log, Migraine Diary	https://itunes.apple.com/us/app/ouch-chronic-pain-log-migraine/id739468391?mt=8&uo=4	0	0	1.0	software
349929131	330207894	Da Pont	https://itunes.apple.com/us/artist/da-pont/id330207894?uo=4	http://a879.phobos.apple.com/us/r30/Purple/v4/c3/21/84/c3218468-9b0e-a9de-63ee-684211c50a53/mzl.rwupdpay.png	http://a879.phobos.apple.com/us/r30/Purple/v4/c3/21/84/c3218468-9b0e-a9de-63ee-684211c50a53/mzl.rwupdpay.png	http://a1970.phobos.apple.com/us/r30/Purple/v4/24/88/2c/24882c09-81ed-b83a-6e8e-8dda4bc70680/Icon.png	2.5	None	com.dapont.mdm	4+	USD	NOW INTEGRATED WITH DOG MEDICAL AGENDA FOR MAC AND DOG MEDICAL AGENDA FOR IPAD APPLICATIONS!!! \Here is an application that will enable you to keep track of and always have to hand all information relative to the health of your dogs: general information (such as breed, color, microchip information, ...), vaccinations, physical examination, medications , allergies, diagnostic tests and results, ..…	[]	3555795	$3.99	[u'6020', u'6013']	[u'Medical', u'Health & Fitness']	[]	False	software	[u'EN', u'FR', u'IT']	3.99	6020	Medical	2010-01-14T22:07:54Z	- User interface review for compatibility with iOS7	[u'http://a1.mzstatic.com/us/r30/Purple4/v4/66/f5/be/66f5be49-45f1-dafd-5287-2c091b96564b/screen1136x1136.jpeg', u'http://a2.mzstatic.com/us/r30/Purple4/v4/06/38/13/06381320-f988-0034-bb8a-2f24443436e7/screen1136x1136.jpeg', u'http://a1.mzstatic.com/us/r30/Purple/v4/f5/ac/a9/f5aca97e-832a-ab16-39fe-9beff1ba3023/screen1136x1136.jpeg', u'http://a2.mzstatic.com/us/r30/Purple/v4/10/41/c0/1041c0ac-25f…	Da Pont	http://www.jupiterengineering.com	[u'iPadThirdGen', u'iPad23G', u'iPadFourthGen', u'iPad3G', u'iPhone4', u'iPadFourthGen4G', u'iPadThirdGen4G', u'iPhone-3GS', u'iPadWifi', u'iPodTouchThirdGen', u'iPodTouchFifthGen', u'iPadMini4G', u'iPodTouchourthGen', u'iPhone4S', u'iPhone5c', u'iPad2Wifi', u'iPhone5', u'iPhone5s', u'iPadMini']	Dog Medical Agenda	4+	Dog Medical Agenda	https://itunes.apple.com/us/app/dog-medical-agenda/id349929131?mt=8&uo=4	7	0	4.4	software
479707359	423445791	Timothy Wolf	https://itunes.apple.com/us/artist/timothy-wolf/id423445791?uo=4	http://a288.phobos.apple.com/us/r30/Purple/fd/53/30/mzl.sodhkzbx.png	http://a288.phobos.apple.com/us/r30/Purple/fd/53/30/mzl.sodhkzbx.png	http://a531.phobos.apple.com/us/r30/Purple/d2/3b/45/mzi.nspzqwex.png	None	4.0	com.mems.com	4+	USD	Mamaroneck Emergency Medical Services (MEMS) treatment protocols and field guide. Currently includes their BLS protocols, ALS protocols will be added as soon as they are updated.\\Mamaroneck Emergency Medical Services (MEMS) is a volunteer ambulance service providing emergency care for the Village of Mamaroneck, New York. Operating 24 hours a day, MEMS responds to over 1,400 calls for assistance …	[]	1121408	Free	[u'6020', u'6006']	[u'Medical', u'Reference']	[]	False	software	[u'EN']	0.0	6020	Medical	2011-11-16T22:37:34Z	None	[u'http://a4.mzstatic.com/us/r30/Purple/v4/a5/7e/29/a57e29a6-2f38-1067-7fe6-3000316f9f75/screen320x480.jpeg', u'http://a5.mzstatic.com/us/r30/Purple/v4/35/27/95/3527954a-e0f9-8ad1-4034-24a8c6ce2b14/screen320x480.jpeg', u'http://a4.mzstatic.com/us/r30/Purple/v4/31/62/e0/3162e001-b2f4-96e1-8143-cfed8d5506e8/screen320x480.jpeg', u'http://a5.mzstatic.com/us/r30/Purple/v4/4a/bd/aa/4abdaaa1-69c1-fe28-8…	Timothy Wolf	None	[u'iPadWifi', u'iPodTouchourthGen', u'iPhone5c', u'iPhone5', u'iPhone-3GS', u'iPodTouchFifthGen', u'iPadMini4G', u'iPad23G', u'iPadMini', u'iPhone4', u'iPad2Wifi', u'iPadThirdGen', u'iPhone4S', u'iPodTouchThirdGen', u'iPad3G', u'iPadFourthGen', u'iPadThirdGen4G', u'iPod-touch-with-mic', u'iPadFourthGen4G', u'iPhone-3G', u'iPhone5s']	MEMS Field Guide	4+	MEMS Field Guide	https://itunes.apple.com/us/app/mems-field-guide/id479707359?mt=8&uo=4	0	4	1.0	software
405844974	368739161	WebLantis	https://itunes.apple.com/us/artist/weblantis/id368739161?uo=4	http://a1113.phobos.apple.com/us/r30/Purple/34/42/d7/mzi.xfyblybj.jpg	http://a1113.phobos.apple.com/us/r30/Purple/34/42/d7/mzi.xfyblybj.jpg	http://a1472.phobos.apple.com/us/r30/Purple/d5/0d/a2/mzi.rxjydsvu.png	None	None	de.weblantis.improvememory	4+	USD	Embarrassed When You Can't Remember A Person's Name? Are You Habitually Forgetful And Absentminded?\\Your brain is used to storing memory. So, if you continue to forget things, what good is it for? You need to have information at the drop of a hat. Delaying the process can bring unpleasant consequences, as explained in previous paragraphs. It's not good to have these lapses when you're in your 20…	[]	734947	$0.99	[u'6020', u'6013']	[u'Medical', u'Health & Fitness']	[]	False	software	[u'EN']	0.99	6020	Medical	2010-12-01T03:07:12Z	None	[u'http://a5.mzstatic.com/us/r30/Purple/v4/4a/b5/ba/4ab5ba8d-938a-6caf-ca7a-84e714c7ced5/screen320x480.jpeg', u'http://a5.mzstatic.com/us/r30/Purple/v4/23/aa/35/23aa35c2-f24d-e463-65a9-9b77b0691549/screen320x480.jpeg', u'http://a2.mzstatic.com/us/r30/Purple/v4/3a/71/f7/3a71f70e-45f2-b0d7-f608-0f26064c6109/screen320x480.jpeg', u'http://a3.mzstatic.com/us/r30/Purple/v4/1b/9f/c2/1b9fc2ce-a702-6186-7…	Reimund Lube	http://weblantis.com	[u'iPod-touch', u'iPadMini', u'iPod-touch-with-mic', u'iPad2Wifi', u'iPadFourthGen', u'iPhone-3G', u'iPhone4S', u'iPadMini4G', u'iPad3G', u'iPodTouchThirdGen', u'iPadThirdGen4G', u'iPhone4', u'iPhone5s', u'iPad23G', u'iPodTouchFifthGen', u'iPhone5', u'iPadWifi', u'iPhone-3GS', u'iPadThirdGen', u'iPodTouchourthGen', u'iPhone', u'iPadFourthGen4G', u'iPhone5c']	Improve Your Memory - Learn The Never-Forgetting-Anything Tips & Tricks!	4+	Improve Your Memory - Learn The Never-Forgetting-Anything Tips & Tricks!	https://itunes.apple.com/us/app/improve-your-memory-learn/id405844974?mt=8&uo=4	0	0	1.0	software
418198852	418198855	National Kidney Foundation	https://itunes.apple.com/us/artist/national-kidney-foundation/id418198855?uo=4	http://a1277.phobos.apple.com/us/r30/Purple6/v4/18/aa/ee/18aaee1e-0b09-9738-6d8f-11a2d441a32d/mzl.tnfiwxkf.png	http://a1277.phobos.apple.com/us/r30/Purple6/v4/18/aa/ee/18aaee1e-0b09-9738-6d8f-11a2d441a32d/mzl.tnfiwxkf.png	http://a1288.phobos.apple.com/us/r30/Purple4/v4/d7/7a/aa/d77aaac0-359b-998c-324a-ec095b4ebb69/icon_57.png	None	5.0	com.nkf.albuminuria	4+	USD	A quick pocket tool to help medical professionals assess and treat albuminuria in people with diabetes and other high risk patients. Designed for rapid, convenient, point-of-care intervention whenever and wherever you need it. Content is adapted from KDOQI evidence-based clinical practice guidelines and recommendations from the National Kidney Foundation.\\Features:\\Designed for rapid, convenien…	[]	2183320	Free	[u'6020', u'6006']	[u'Medical', u'Reference']	[]	False	software	[u'EN']	0.0	6020	Medical	2011-02-10T22:46:07Z	Minor technical fix. Updated to reflect the 2014 KDOQI US Commentary on the 2012 KDIGO Clinical Practice Guidelines for Chronic Kidney Disease and the 2012 KDIGO CPG for Chronic Kidney Disease.	[u'http://a5.mzstatic.com/us/r30/Purple4/v4/30/f1/42/30f14272-aaa8-405e-8d36-ca5e72e6402d/screen1136x1136.jpeg', u'http://a3.mzstatic.com/us/r30/Purple2/v4/f6/56/d7/f656d7b7-223d-8dcc-2976-9d5cee993995/screen1136x1136.jpeg', u'http://a4.mzstatic.com/us/r30/Purple/v4/dc/7a/7b/dc7a7b95-07d1-df94-bcf5-5429f657f473/screen1136x1136.jpeg', u'http://a5.mzstatic.com/us/r30/Purple/v4/41/7e/c5/417ec58b-462…	National Kidney Foundation	None	[u'iPadThirdGen4G', u'iPhone5', u'iPad23G', u'iPhone5c', u'iPhone4', u'iPhone5s', u'iPhone-3GS', u'iPadMini4G', u'iPadFourthGen4G', u'iPadFourthGen', u'iPad2Wifi', u'iPadMini', u'iPodTouchourthGen', u'iPadThirdGen', u'iPodTouchFifthGen', u'iPhone4S']	Screening for Albuminuria in Patients with Diabetes	4+	Screening for Albuminuria in Patients with Diabetes	https://itunes.apple.com/us/app/screening-for-albuminuria/id418198852?mt=8&uo=4	0	1	2.0.1	software
874464935	874464938	Edward Evans	https://itunes.apple.com/us/artist/edward-evans/id874464938?uo=4	http://a57.phobos.apple.com/us/r30/Purple3/v4/ee/a7/e4/eea7e4ee-6670-a7d3-1bc4-de51d8ad39c9/mzl.vpvirtur.png	http://a57.phobos.apple.com/us/r30/Purple3/v4/ee/a7/e4/eea7e4ee-6670-a7d3-1bc4-de51d8ad39c9/mzl.vpvirtur.png	http://a1797.phobos.apple.com/us/r30/Purple3/v4/ee/c9/f8/eec9f834-c79a-c82a-6689-83ee96d97b70/AppIcon60x60_U00402x.png	None	None	com.tegapp.TEGapp	17+	USD	TEG (Thromboelastography) App is an app that concentrates on the resulted outcomes from the Thromboelastography Test. TEG is a point-of-care whole blood viscoelastic coagulation test that yields information about the function of the clotting factors, platelets and fibrinogen. There are three categories: 1. Decision tree that yields three values to give a coagulation result. 2. Example tracings to…	[u'iosUniversal']	2087808	$3.99	[u'6020', u'6017']	[u'Medical', u'Education']	[u'http://a4.mzstatic.com/us/r30/Purple1/v4/3f/69/e7/3f69e782-2ee6-f06f-29bb-a4cdbfd8b1de/screen480x480.jpeg', u'http://a1.mzstatic.com/us/r30/Purple3/v4/d4/55/64/d4556496-e08d-6a69-d50f-943b2a920406/screen480x480.jpeg', u'http://a5.mzstatic.com/us/r30/Purple1/v4/5d/a2/c4/5da2c403-0369-763f-0c5e-27296142c721/screen480x480.jpeg', u'http://a2.mzstatic.com/us/r30/Purple3/v4/92/04/df/9204df8b-03d0-6b…	False	software	[u'EN']	3.99	6020	Medical	2014-11-02T21:46:58Z	Updated reference text	[u'http://a3.mzstatic.com/us/r30/Purple1/v4/dd/9b/58/dd9b58da-3801-1c3b-43f0-e541e7e63efc/screen1136x1136.jpeg', u'http://a1.mzstatic.com/us/r30/Purple1/v4/3b/38/19/3b381943-107a-fab4-e1fc-9df48ac0aa1e/screen1136x1136.jpeg', u'http://a2.mzstatic.com/us/r30/Purple5/v4/c5/f4/95/c5f4950d-c94d-876b-b7cb-238a0f060f0b/screen1136x1136.jpeg', u'http://a2.mzstatic.com/us/r30/Purple3/v4/f6/b1/ab/f6b1abcf-2…	Edward Evans	None	[u'iPadMini', u'iPadThirdGen4G', u'iPad23G', u'iPhone4', u'iPad2Wifi', u'iPadMini4G', u'iPhone4S', u'iPadThirdGen', u'iPadFourthGen', u'iPhone5s', u'iPhone5', u'iPodTouchFifthGen', u'iPadFourthGen4G', u'iPhone5c']	Teg App	17+	Teg App	https://itunes.apple.com/us/app/teg-app/id874464935?mt=8&uo=4	0	0	1.0.2	software
897933992	897933995	Dario Souza	https://itunes.apple.com/us/artist/dario-souza/id897933995?uo=4	http://a1246.phobos.apple.com/us/r30/Purple4/v4/46/ee/ee/46eeee79-e967-2e06-f3cc-104e6d3b3a63/mzl.sdmytcet.png	http://a1246.phobos.apple.com/us/r30/Purple4/v4/46/ee/ee/46eeee79-e967-2e06-f3cc-104e6d3b3a63/mzl.sdmytcet.png	http://a1651.phobos.apple.com/us/r30/Purple5/v4/96/19/53/96195303-984f-c972-7a52-1ec045328e8c/iphone54-ipodtouch_120px.png	None	None	com.raduapp.radU	4+	USD	RadU is Radiology University.\\Targeted to all healthcare professionals willing to learn, get updated, test their knowledge and grab the latest information on Radiology. Teachers are highly trained, board certified radiologists who take their time to prepare a quick 10-15 minute lessons on several radiology topics.\Discussions, classes, seminars, quizzes, calendar information on special dates are…	[]	6242774	Free	[u'6020', u'6017']	[u'Medical', u'Education']	[]	False	software	[u'EN']	0.0	6020	Medical	2014-07-20T04:57:04Z	- bug fix in video playback (using more bandwidth)	[u'http://a1.mzstatic.com/us/r30/Purple4/v4/0b/6a/65/0b6a6574-0564-51ed-3786-f5aaca5e8413/screen1136x1136.jpeg', u'http://a3.mzstatic.com/us/r30/Purple4/v4/fe/f5/cc/fef5cca7-c7ee-c7ea-c2af-8889d3e09f4b/screen1136x1136.jpeg', u'http://a1.mzstatic.com/us/r30/Purple4/v4/ba/1a/cf/ba1acff0-bff9-e2aa-fbd4-d03f3f9225dc/screen1136x1136.jpeg', u'http://a3.mzstatic.com/us/r30/Purple/v4/c3/a9/67/c3a967fc-83…	Dario Souza	None	[u'iPadThirdGen4G', u'iPodTouchFifthGen', u'iPadFourthGen4G', u'iPadThirdGen', u'iPhone4S', u'iPadMini', u'iPad2Wifi', u'iPadFourthGen', u'iPadMini4G', u'iPhone4', u'iPhone5', u'iPad23G', u'iPhone5s', u'iPhone5c']	RadU - Radiology University	4+	RadU - Radiology University	https://itunes.apple.com/us/app/radu-radiology-university/id897933992?mt=8&uo=4	0	0	1.1.19	software
383837103	383286109	telepark	https://itunes.apple.com/us/artist/telepark/id383286109?uo=4	http://a1569.phobos.apple.com/us/r30/Purple/41/90/bb/mzi.cwpqrnid.png	http://a1569.phobos.apple.com/us/r30/Purple/41/90/bb/mzi.cwpqrnid.png	http://a1369.phobos.apple.com/us/r30/Purple/1c/24/70/mzi.fzfngbpp.png	None	None	com.telepark.esteticade	4+	USD	KaVo präsentiert: Die neue Behandlungseinheit ESTETICA E50.\\Erfahren Sie alles Wissenswerte über die neue KaVo ESTETICA E50 auf Ihrem iPhone oder Ihrem iPod touch. Erleben Sie wie eine intuitive Bedienung und zukunftsweisende Feature Ihre tägliche Arbeit erleichtern und optimieren können. Lassen Sie sich von den neuen Chromeditionen schokobraun und nachtblau inspirieren oder stellen Sie Polster-…	[]	14455961	Free	[u'6020', u'6002']	[u'Medical', u'Utilities']	[]	False	software	[u'EN']	0.0	6020	Medical	2010-08-10T20:45:36Z	- Video Update	[u'http://a5.mzstatic.com/us/r30/Purple/v4/7f/91/cb/7f91cbde-be35-0a48-2c4a-e8947254bdda/screen320x480.jpeg', u'http://a3.mzstatic.com/us/r30/Purple/v4/77/35/c9/7735c90b-6a49-d403-4188-4fe0e32d61d4/screen320x480.jpeg', u'http://a5.mzstatic.com/us/r30/Purple/v4/68/16/40/681640a9-b29e-e3c7-3611-cf729f257a50/screen320x480.jpeg', u'http://a5.mzstatic.com/us/r30/Purple/v4/1c/b8/7f/1cb87fb4-b4c1-14ff-0…	Patrick Thomas	http://www.kavo.com	[u'iPhone5s', u'iPadWifi', u'iPadMini', u'iPhone4S', u'iPhone5c', u'iPod-touch', u'iPodTouchThirdGen', u'iPadThirdGen', u'iPadThirdGen4G', u'iPodTouchourthGen', u'iPad3G', u'iPadFourthGen4G', u'iPhone5', u'iPhone4', u'iPadFourthGen', u'iPodTouchFifthGen', u'iPhone', u'iPad2Wifi', u'iPhone-3G', u'iPad23G', u'iPhone-3GS', u'iPod-touch-with-mic', u'iPadMini4G']	ESTETICA de	4+	ESTETICA de	https://itunes.apple.com/us/app/estetica-de/id383837103?mt=8&uo=4	0	0	1.10	software
932706102	391140243	Cerner Corporation	https://itunes.apple.com/us/artist/cerner-corporation/id391140243?uo=4	http://a945.phobos.apple.com/us/r30/Purple5/v4/dc/0a/81/dc0a817d-864b-33b1-dfd2-4f727bc772fd/pr_source.png?downloadKey=1417724804_b292cb6a4a1a78241b9bedf4b9732576	http://a945.phobos.apple.com/us/r30/Purple5/v4/dc/0a/81/dc0a817d-864b-33b1-dfd2-4f727bc772fd/pr_source.png?downloadKey=1417724804_b292cb6a4a1a78241b9bedf4b9732576	http://a1124.phobos.apple.com/us/r30/Purple3/v4/5a/5c/5d/5a5c5d01-1378-e40c-60fa-df35649812fc/AppIcon60x60_U00402x.png	None	5.0	com.cernerpowerchart.urology	17+	USD	PowerChart Touch Urology for iPad and iPhone supports fast, easy and smart workflows for the urologist. PowerChart Touch Urology allows urologists to complete a typical patient visit and inpatient workflows, including:\\• Review their schedule and patient charts\• Review laboratory, radiology and medication orders\• Prescribe and Refill medications with electronic submission to pharmacies includi…	[u'iosUniversal']	23308062	Free	[u'6020']	[u'Medical']	[u'http://a1.mzstatic.com/us/r30/Purple3/v4/50/03/f5/5003f5fd-e01f-94f8-a59a-80c04dee662a/screen480x480.jpeg', u'http://a1.mzstatic.com/us/r30/Purple5/v4/f3/e5/7a/f3e57a99-a0d2-c352-8bcf-c4b57e626aa6/screen480x480.jpeg', u'http://a1.mzstatic.com/us/r30/Purple3/v4/a0/b4/84/a0b484a8-76cf-5c8b-a804-7f73f40dfe70/screen480x480.jpeg', u'http://a4.mzstatic.com/us/r30/Purple5/v4/f5/74/cb/f574cbb3-677a-1f…	False	software	[u'EN', u'FR', u'DE', u'ES']	0.0	6020	Medical	2014-11-03T03:15:38Z	None	[u'http://a5.mzstatic.com/us/r30/Purple5/v4/0e/b8/83/0eb8838d-3b69-c0f7-c3d4-6c8455ee68dc/screen1136x1136.jpeg', u'http://a3.mzstatic.com/us/r30/Purple3/v4/ea/3d/c9/ea3dc920-d977-8df0-eb5a-31b885fd3880/screen1136x1136.jpeg', u'http://a4.mzstatic.com/us/r30/Purple3/v4/88/18/ed/8818ed82-c827-1185-ec6d-d3f80ff7ff55/screen1136x1136.jpeg', u'http://a2.mzstatic.com/us/r30/Purple3/v4/29/9a/98/299a98dc-8…	Cerner Corporation	None	[u'iPhone5c', u'iPhone5', u'iPhone4', u'iPad2Wifi', u'iPadMini', u'iPhone5s', u'iPadFourthGen', u'iPadMini4G', u'iPad23G', u'iPhone4S', u'iPadThirdGen4G', u'iPodTouchFifthGen', u'iPadThirdGen', u'iPadFourthGen4G']	Cerner Urology	17+	Cerner Urology	https://itunes.apple.com/us/app/cerner-urology/id932706102?mt=8&uo=4	0	1	1.0	software
392019805	363557241	The Pinnacles Interactive Pte Ltd	https://itunes.apple.com/us/artist/pinnacles-interactive-pte/id363557241?uo=4	http://a676.phobos.apple.com/us/r30/Purple/92/80/89/mzi.gamfzgwr.png	http://a676.phobos.apple.com/us/r30/Purple/92/80/89/mzi.gamfzgwr.png	http://a1920.phobos.apple.com/us/r30/Purple/2d/49/a2/mzi.lujgbkcw.png	None	5.0	com.thepinnacles.bodcal	4+	USD	Keep track of your medical appointments on the go. BodCal reminds you of\your upcoming medical appointments as well as stores your previous dates.\A special feature of BodCal is the predetermined alerts for medical,\dental and health screening examinations recommended for different age\groups and specific for gender.\\BodCal can also store your key medical information such as your blood\type, all…	[]	488065	$1.99	[u'6020', u'6013']	[u'Medical', u'Health & Fitness']	[]	False	software	[u'EN']	1.99	6020	Medical	2010-09-26T22:04:49Z	None	[u'http://a3.mzstatic.com/us/r30/Purple/v4/ca/b3/69/cab369c7-2f13-667a-24e6-6f0fe1bb9686/screen320x480.jpeg', u'http://a5.mzstatic.com/us/r30/Purple/v4/e1/94/71/e19471c5-ec15-ab56-d1ad-24e478bfa594/screen320x480.jpeg', u'http://a1.mzstatic.com/us/r30/Purple/v4/d2/f9/cb/d2f9cb02-5107-9bc4-0915-b7b188f5bee6/screen320x480.jpeg']	The Pinnacles Interactive Pte Ltd	http://www.thepinnacles.com	[u'iPadFourthGen4G', u'iPadThirdGen4G', u'iPhone5s', u'iPadMini', u'iPodTouchThirdGen', u'iPodTouchFifthGen', u'iPadFourthGen', u'iPad2Wifi', u'iPhone5', u'iPhone4', u'iPadMini4G', u'iPhone-3GS', u'iPodTouchourthGen', u'iPad3G', u'iPadWifi', u'iPhone4S', u'iPhone5c', u'iPadThirdGen', u'iPhone-3G', u'iPod-touch-with-mic', u'iPad23G']	BodCal Body Calendar	4+	BodCal Body Calendar	https://itunes.apple.com/us/app/bodcal-body-calendar/id392019805?mt=8&uo=4	0	1	001	software
400529549	400529552	Whimsical Inc.	https://itunes.apple.com/us/artist/whimsical-inc./id400529552?uo=4	http://a60.phobos.apple.com/us/r30/Purple/v4/db/2c/98/db2c986f-e7dc-b484-165a-0c65f957ac15/mzl.bfowxmhd.png	http://a60.phobos.apple.com/us/r30/Purple/v4/db/2c/98/db2c986f-e7dc-b484-165a-0c65f957ac15/mzl.bfowxmhd.png	http://a368.phobos.apple.com/us/r30/Purple6/v4/ff/4b/3c/ff4b3c17-43b6-80f4-011c-39130b2ea106/AppIcon57x57.png	4.5	5.0	com.whimsicalinc.lily	9+	USD	Lily Pro is a remarkably beautiful and easy way to chart and evaluate your cycles.\\You want to learn more about Lily Pro and how it works? Head over to http://whimsicallily.com for more detailed information!\\Follow us on Twitter: @WhimsicalLily\\Lily Pro is an App for cycle charting, offering data charting for period, cervical fluid and basal body temperature. The evaluation happens automatical…	[]	15789303	$5.99	[u'6020', u'6013']	[u'Medical', u'Health & Fitness']	[]	False	software	[u'EN', u'DE']	5.99	6020	Medical	2010-11-06T01:55:12Z	This update introduces two new icons into the graph to improve readability of the cervical fluid quality: an 'empty set' icon for days where no cervical fluid was observed, and a question mark for days with missing data for the cervical fluid.\\For every cycle you choose to track the cervical fluid quality for, you should try to avoid seeing the question mark symbol in your graph, especially arou…	[u'http://a3.mzstatic.com/us/r30/Purple6/v4/1c/1a/83/1c1a83d6-623b-84a9-573c-ce5f851cdb4d/screen1136x1136.jpeg', u'http://a5.mzstatic.com/us/r30/Purple/v4/b8/60/e5/b860e5fe-bd77-b4f3-39a4-f94b9b28e9d7/screen1136x1136.jpeg', u'http://a4.mzstatic.com/us/r30/Purple4/v4/98/c4/64/98c4646a-57fe-7dcd-6dbe-239d4a42f57e/screen1136x1136.jpeg', u'http://a2.mzstatic.com/us/r30/Purple4/v4/bd/c7/c2/bdc7c2e1-53…	Whimsical Inc.	http://whimsicallily.com	[u'iPhone5', u'iPhone4', u'iPodTouchFifthGen', u'iPad3G', u'iPadFourthGen', u'iPadMini4G', u'iPad2Wifi', u'iPadThirdGen4G', u'iPadThirdGen', u'iPadFourthGen4G', u'iPodTouchourthGen', u'iPadWifi', u'iPhone5c', u'iPad23G', u'iPodTouchThirdGen', u'iPadMini', u'iPhone5s', u'iPhone-3GS', u'iPhone4S']	Lily Pro - Your Personal Fertility Tracker and Ovulation Calculator	9+	Lily Pro - Your Personal Fertility Tracker and Ovulation Calculator	https://itunes.apple.com/us/app/lily-pro-your-personal-fertility/id400529549?mt=8&uo=4	263	15	2.8	software
882400008	652785170	JOSE MARIA MIR PIZA	https://itunes.apple.com/us/artist/jose-maria-mir-piza/id652785170?uo=4	http://a157.phobos.apple.com/us/r30/Purple4/v4/57/e6/9f/57e69f1e-0bdc-97a9-8a24-c5ff3d74e6ec/mzl.hqltmmyp.png	http://a157.phobos.apple.com/us/r30/Purple4/v4/57/e6/9f/57e69f1e-0bdc-97a9-8a24-c5ff3d74e6ec/mzl.hqltmmyp.png	http://a896.phobos.apple.com/us/r30/Purple3/v4/32/7f/79/327f795d-383f-0221-acb5-753dd84e9768/AppIcon60x60_2x.png	None	None	com.dolomoflo.doctoralert	4+	USD	A simple app to use, designed to have relevant information in an emergency in the wallpaper.\\We follow a few simple steps :\- Entering information into your profile ( your picture, RH , date of birth , medication and medical data necessary to know in an emergency ).\- Edit a contact to call\- Choose the background and the template you want, save the image and choose for the lock screen .\There, …	[u'iosUniversal']	9147150	Free	[u'6020', u'6013']	[u'Medical', u'Health & Fitness']	[u'http://a2.mzstatic.com/us/r30/Purple/v4/c1/93/22/c1932278-825e-58f8-3b0e-2e2f9a651765/screen480x480.jpeg', u'http://a4.mzstatic.com/us/r30/Purple/v4/cb/ac/b7/cbacb7b2-58d5-f98c-a475-0f006e12829b/screen480x480.jpeg', u'http://a5.mzstatic.com/us/r30/Purple/v4/c6/d2/4c/c6d24c93-d9d8-648d-19cd-2edd4b52b9c3/screen480x480.jpeg', u'http://a5.mzstatic.com/us/r30/Purple2/v4/ce/5a/81/ce5a81bd-5c3d-2fb5-…	False	software	[u'EN', u'FR', u'ES']	0.0	6020	Medical	2014-06-22T04:51:47Z	- Added more options to select more phone numbers in the user profile screen \- Added option to select which will appear on the phone wallpaper created.	[u'http://a5.mzstatic.com/us/r30/Purple6/v4/23/21/70/23217067-f6a6-a624-564e-d94666d44aab/screen1136x1136.jpeg', u'http://a3.mzstatic.com/us/r30/Purple/v4/fd/de/4e/fdde4e5f-1466-cf94-dfc2-f4e6ce303ee7/screen1136x1136.jpeg', u'http://a2.mzstatic.com/us/r30/Purple4/v4/ad/5c/bb/ad5cbb68-7b60-3dc0-52b9-48bcf5ff8acc/screen1136x1136.jpeg', u'http://a3.mzstatic.com/us/r30/Purple4/v4/c6/d4/83/c6d483a5-5c…	JOSE MARIA MIR PIZA	None	[u'iPhone4', u'iPhone4S', u'iPhone5', u'iPadFourthGen4G', u'iPadMini', u'iPodTouchFifthGen', u'iPadThirdGen', u'iPhone5c', u'iPad23G', u'iPadThirdGen4G', u'iPadFourthGen', u'iPhone5s', u'iPad2Wifi', u'iPadMini4G']	Doctor's Alert	4+	Doctor's Alert	https://itunes.apple.com/us/app/doctors-alert/id882400008?mt=8&uo=4	0	0	1.0.2	software
431615772	431604812	Wissenschaftliche Verlagsgesellschaft Stuttgart	https://itunes.apple.com/us/artist/wissenschaftliche-verlagsgesellschaft/id431604812?uo=4	http://a653.phobos.apple.com/us/r30/Purple/v4/4f/33/5c/4f335c9d-a6cd-8d61-7a5f-995d5335ab6a/mzl.sjzptvvv.png	http://a653.phobos.apple.com/us/r30/Purple/v4/4f/33/5c/4f335c9d-a6cd-8d61-7a5f-995d5335ab6a/mzl.sjzptvvv.png	http://a256.phobos.apple.com/us/r30/Purple/v4/51/6a/50/516a5000-b843-35a7-6fe1-bde924e4f61a/icon.png	None	None	lehrbuecher.PharmBiol	12+	USD	Die biologischen Grundlagen der Pharmazie\\Der "Reinhard" ist das Synonym für didaktisch hervorragend aufbereitet Wissen in der Pharmazeutischen Biologie. Die Autoren haben den Klassiker völlig überarbeitet und auf den aktuellen Stand gebracht.\\• 555 farbige Abbildungen und Fotos veranschaulichen die Inhalte\• Deckt alle Prüfungsgebiete ab.\• Zusammenfassungen verschaffen Überblick.\\Das Werk de…	[u'iosUniversal']	196559599	$74.99	[u'6020', u'6017']	[u'Medical', u'Education']	[u'http://a5.mzstatic.com/us/r30/Purple/v4/62/db/bb/62dbbb28-1184-5e77-2031-b19b052c432c/screen480x480.jpeg', u'http://a4.mzstatic.com/us/r30/Purple/v4/aa/f2/ac/aaf2acb2-1e80-4493-5ad2-7fbd93e4db55/screen480x480.jpeg', u'http://a1.mzstatic.com/us/r30/Purple/v4/43/9e/42/439e4252-895c-aa41-c3c6-5ca5c370aa96/screen480x480.jpeg', u'http://a2.mzstatic.com/us/r30/Purple/v4/40/01/12/40011267-58a2-95e0-8…	False	software	[u'EN', u'DE', u'SE', u'ES']	74.99	6020	Medical	2011-04-19T22:59:47Z	Updateprobleme behoben. Notiz- und Lesezeichenfunktion sind wieder wie gewohnt nutzbar.	[u'http://a1.mzstatic.com/us/r30/Purple/v4/87/f9/96/87f996eb-d95d-b80b-cb40-8ececc042573/screen320x480.jpeg', u'http://a4.mzstatic.com/us/r30/Purple/v4/75/f2/85/75f28501-c123-aeca-e8fa-d9432f82ae14/screen320x480.jpeg', u'http://a5.mzstatic.com/us/r30/Purple/v4/8c/d1/67/8cd167ed-aa30-e864-8002-162fc0e86143/screen320x480.jpeg', u'http://a4.mzstatic.com/us/r30/Purple/v4/2e/3b/07/2e3b0722-8277-2cb6-e…	Wissenschaftliche Verlagsgesellschaft mbH	http://www.wissenschaftliche-verlagsgesellschaft.de/bereiche/apps.html	[u'iPadFourthGen4G', u'iPadFourthGen', u'iPhone-3GS', u'iPadThirdGen4G', u'iPhone5', u'iPad3G', u'iPodTouchThirdGen', u'iPadWifi', u'iPhone4', u'iPad23G', u'iPhone5s', u'iPadMini4G', u'iPad2Wifi', u'iPodTouchFifthGen', u'iPhone4S', u'iPadThirdGen', u'iPodTouchourthGen', u'iPadMini', u'iPhone5c']	Pharmazeutische Biologie	12+	Pharmazeutische Biologie	https://itunes.apple.com/us/app/pharmazeutische-biologie/id431615772?mt=8&uo=4	0	0	1.3	software
320248325	320248328	Big Blue Apps	https://itunes.apple.com/us/artist/big-blue-apps/id320248328?uo=4	http://a1815.phobos.apple.com/us/r30/Purple/v4/af/ed/26/afed2642-2fc1-936b-feff-c7af397835f6/mzl.cecgevpi.png	http://a1815.phobos.apple.com/us/r30/Purple/v4/af/ed/26/afed2642-2fc1-936b-feff-c7af397835f6/mzl.cecgevpi.png	http://a924.phobos.apple.com/us/r30/Purple4/v4/88/f8/d6/88f8d63c-3d61-d28a-b39a-d4b7d839ec2d/newlogosmall.png	2.5	4.5	com.bigblueapps.babyagecalulator	4+	USD	Baby Age Calculator is designed as a useful tool for doctors who work with babies and need to quickly calculate a babies age in weeks so they can quickly assess its position on a growth chart. By calculating the age of a baby quickly doctors using the app will be able to spend less time calculating numbers and more time thinking about their patients.\\The app also has a Corrected Gestational Age …	[]	119763	Free	[u'6020', u'6002']	[u'Medical', u'Utilities']	[]	False	software	[u'EN']	0.0	6020	Medical	2009-07-03T17:26:53Z	Updated to support iOS 7	[u'http://a5.mzstatic.com/us/r30/Purple/v4/d3/41/a7/d341a702-0c4e-405f-5b33-35e390149064/screen1136x1136.jpeg', u'http://a3.mzstatic.com/us/r30/Purple/v4/5f/48/82/5f48821f-cee9-c626-7bd5-ac8d8c9eb087/screen1136x1136.jpeg', u'http://a1.mzstatic.com/us/r30/Purple/v4/20/f7/98/20f798fd-52fa-b1b9-8b3f-b866fb6434af/screen1136x1136.jpeg']	Henry Turner	http://www.bigblueapps.webs.com	[u'iPadThirdGen4G', u'iPodTouchFifthGen', u'iPhone4', u'iPadThirdGen', u'iPad23G', u'iPhone5c', u'iPadMini4G', u'iPhone4S', u'iPadFourthGen4G', u'iPhone5s', u'iPadMini', u'iPhone5', u'iPad2Wifi', u'iPadFourthGen']	Baby Age Calculator	4+	Baby Age Calculator	https://itunes.apple.com/us/app/baby-age-calculator/id320248325?mt=8&uo=4	294	2	2	software
905682312	575743968	Amir Vahid Roudsari	https://itunes.apple.com/us/artist/amir-vahid-roudsari/id575743968?uo=4	http://a1780.phobos.apple.com/us/r30/Purple5/v4/34/45/62/3445628c-8a3f-8b3e-9149-145731d4d083/pr_source.png?downloadKey=1417724813_536315eae8fa93bed31e045045ec6c1f	http://a1780.phobos.apple.com/us/r30/Purple5/v4/34/45/62/3445628c-8a3f-8b3e-9149-145731d4d083/pr_source.png?downloadKey=1417724813_536315eae8fa93bed31e045045ec6c1f	http://a13.phobos.apple.com/us/r30/Purple3/v4/9b/1b/12/9b1b1213-4ed5-d93a-6ef3-52ed747f1a2b/AppIcon-157x57.png	None	None	com.avrudi.dctlog	4+	USD	The first of its kind in the world of dentistry, this app keeps a log of your units of activities. Tailored to suit the Dental Core Training programme in the UK, the app has a comprehensive database of items in restorative dentistry, prosthodontics, endodontics, periodontics, conservation, minor oral surgery and implant dentistry with charts suitable for both adult dentition and deciduous teeth.\…	[]	1477621	$8.99	[u'6020', u'6017']	[u'Medical', u'Education']	[]	False	software	[u'EN']	8.99	6020	Medical	2014-08-06T19:46:02Z	- An issue with the screen sizes of iPhone 6 and iPhone 6 plus has been fixed	[u'http://a5.mzstatic.com/us/r30/Purple5/v4/3b/d7/80/3bd78084-4ddb-4446-9eca-7dcfd5a289d4/screen1136x1136.jpeg', u'http://a4.mzstatic.com/us/r30/Purple3/v4/23/c1/b2/23c1b280-6f55-41a9-d1b2-e423aab2bd43/screen1136x1136.jpeg', u'http://a4.mzstatic.com/us/r30/Purple3/v4/d3/cd/70/d3cd7028-d269-634d-8937-cb43ac5dc5dc/screen1136x1136.jpeg', u'http://a1.mzstatic.com/us/r30/Purple1/v4/33/4b/7a/334b7a09-b…	Amir Vahid Roudsari	None	[u'iPhone5', u'iPodTouchFifthGen', u'iPadFourthGen4G', u'iPad23G', u'iPadThirdGen', u'iPad2Wifi', u'iPhone5s', u'iPhone4', u'iPadThirdGen4G', u'iPhone5c', u'iPadMini', u'iPadMini4G', u'iPhone4S', u'iPadFourthGen']	DCTLog	4+	DCTLog	https://itunes.apple.com/us/app/dctlog/id905682312?mt=8&uo=4	0	0	1.4	software
636325106	636325249	Richmond Products Inc	https://itunes.apple.com/us/artist/richmond-products-inc/id636325249?uo=4	http://a933.phobos.apple.com/us/r30/Purple/v4/f6/c9/f2/f6c9f2ef-657d-8d1e-8aa1-e5f4992f8378/mzl.dnbrbjrq.png	http://a933.phobos.apple.com/us/r30/Purple/v4/f6/c9/f2/f6c9f2ef-657d-8d1e-8aa1-e5f4992f8378/mzl.dnbrbjrq.png	http://a1584.phobos.apple.com/us/r30/Purple/v4/c2/a3/50/c2a35061-0f4b-34e2-b753-c9c207e536a4/icon_iphone.png	None	5.0	com.richmond.hrr.calculator	4+	USD	You can now use your iPad or iPhone to enter patient results by touch screen when\administering the HRR Pseudoisochromatic Plate test. These results are then interpreted into\a recommended diagnosis based on the rules from the original HRR Instructions. The patient\file can be immediately updated via e-mail or PDF. Patient privacy is maintained by password\protected entry. Since the actual HRR Pl…	[u'iosUniversal']	11651366	$19.99	[u'6020', u'6013']	[u'Medical', u'Health & Fitness']	[u'http://a1.mzstatic.com/us/r30/Purple2/v4/11/7c/7f/117c7f83-262a-0941-a2d5-14311071b710/screen480x480.jpeg', u'http://a1.mzstatic.com/us/r30/Purple/v4/d2/9f/9a/d29f9a95-4ead-9bd8-89f3-4046de208156/screen480x480.jpeg', u'http://a4.mzstatic.com/us/r30/Purple2/v4/18/7e/b7/187eb73a-e840-55df-10e3-0c6ca8666adb/screen480x480.jpeg', u'http://a3.mzstatic.com/us/r30/Purple2/v4/19/5b/b8/195bb83d-ab0e-b86…	False	software	[u'EN']	19.99	6020	Medical	2013-05-06T19:49:22Z	None	[u'http://a2.mzstatic.com/us/r30/Purple/v4/dd/b4/a9/ddb4a94e-d22b-1a7e-519c-43f8fe442ceb/screen1136x1136.jpeg', u'http://a4.mzstatic.com/us/r30/Purple/v4/e8/a9/9d/e8a99d44-4731-7ef6-5dd7-79c059397912/screen1136x1136.jpeg', u'http://a3.mzstatic.com/us/r30/Purple2/v4/a3/11/52/a3115235-8901-63fb-2e02-a5379a93e52c/screen1136x1136.jpeg', u'http://a4.mzstatic.com/us/r30/Purple2/v4/5e/a1/08/5ea1083c-bd7…	Richmond Products Inc	None	[u'iPad3G', u'iPadMini', u'iPadFourthGen4G', u'iPhone5c', u'iPad2Wifi', u'iPadFourthGen', u'iPhone-3GS', u'iPodTouchFifthGen', u'iPad23G', u'iPadThirdGen4G', u'iPadThirdGen', u'iPhone4', u'iPadMini4G', u'iPodTouchourthGen', u'iPhone5s', u'iPhone5', u'iPhone4S', u'iPadWifi', u'iPodTouchThirdGen']	HRR Calculator	4+	HRR Calculator	https://itunes.apple.com/us/app/hrr-calculator/id636325106?mt=8&uo=4	0	3	1.0	software
608481095	529859988	NC Bath Ltd	https://itunes.apple.com/us/artist/nc-bath-ltd/id529859988?uo=4	http://a523.phobos.apple.com/us/r30/Purple2/v4/ac/1b/4d/ac1b4ddd-c3a6-3b04-cf6f-0aca45ea45e5/mzl.axnryhjs.png	http://a523.phobos.apple.com/us/r30/Purple2/v4/ac/1b/4d/ac1b4ddd-c3a6-3b04-cf6f-0aca45ea45e5/mzl.axnryhjs.png	http://a456.phobos.apple.com/us/r30/Purple2/v4/0d/f9/78/0df9787e-a17f-dbb8-7719-c3db6630f5e7/widcombe_icon.png	None	None	com.mediloc8.widcombe	12+	USD	This App allows patients of Widcombe Surgery rapid access to surgery services and information from their iPhone or iPad.	[]	568956	Free	[u'6020', u'6013']	[u'Medical', u'Health & Fitness']	[]	False	software	[u'EN']	0.0	6020	Medical	2013-03-09T00:41:23Z	minor mods - show activity indicator when loading	[u'http://a3.mzstatic.com/us/r30/Purple/v4/d1/92/4b/d1924b14-1ae1-6fc6-3f6c-1b48c45b93ae/screen1136x1136.jpeg', u'http://a2.mzstatic.com/us/r30/Purple2/v4/a5/4e/83/a54e8317-ad02-aafd-0151-7fa4b178c91e/screen1136x1136.jpeg', u'http://a5.mzstatic.com/us/r30/Purple2/v4/1d/3d/aa/1d3daa6f-9003-0ab2-1dc2-4c95762eb530/screen1136x1136.jpeg', u'http://a1.mzstatic.com/us/r30/Purple2/v4/7d/56/f5/7d56f5be-80…	Neil McCabe	http://www.mediloc8.com	[u'iPhone5s', u'iPad2Wifi', u'iPodTouchThirdGen', u'iPadMini4G', u'iPhone4S', u'iPadWifi', u'iPad3G', u'iPad23G', u'iPodTouchFifthGen', u'iPadThirdGen4G', u'iPhone5', u'iPadFourthGen4G', u'iPadMini', u'iPhone4', u'iPhone-3GS', u'iPadFourthGen', u'iPadThirdGen', u'iPhone5c', u'iPodTouchourthGen']	Widcombe Surgery	12+	Widcombe Surgery	https://itunes.apple.com/us/app/widcombe-surgery/id608481095?mt=8&uo=4	0	0	1.1	software
748007886	610296613	Karim Galil	https://itunes.apple.com/us/artist/karim-galil/id610296613?uo=4	http://a872.phobos.apple.com/us/r30/Purple/v4/83/c3/d4/83c3d4cf-1ee5-bf40-b99a-89fa959af891/mzl.csqaifep.png	http://a872.phobos.apple.com/us/r30/Purple/v4/83/c3/d4/83c3d4cf-1ee5-bf40-b99a-89fa959af891/mzl.csqaifep.png	http://a646.phobos.apple.com/us/r30/Purple/v4/8d/38/ba/8d38bab9-a001-12a0-6d58-d8ad0efde442/57.png	None	None	com.kryptonworx.quon	4+	USD	Dr. Daniel Quon was born and raised in Hernando, Mississippi. He earned a B.A. degree from the University of Mississippi and was a member of the inaugural class of the University of Mississippi School of Dentistry in Jackson, Mississippi. He was a member of the first graduating dental school class, earning the D.M.D. degree in 1979.	[u'iosUniversal']	8828540	Free	[u'6020', u'6013']	[u'Medical', u'Health & Fitness']	[u'http://a1.mzstatic.com/us/r30/Purple/v4/3a/e3/ef/3ae3ef9a-c369-8d53-ec3b-9351f816b7bb/screen480x480.jpeg', u'http://a1.mzstatic.com/us/r30/Purple4/v4/27/1f/4b/271f4be6-591e-6993-bb48-286da2a66b3c/screen480x480.jpeg', u'http://a1.mzstatic.com/us/r30/Purple/v4/78/5a/81/785a81ff-ef2f-844b-7d74-9469e11b549d/screen480x480.jpeg']	False	software	[u'EN']	0.0	6020	Medical	2013-11-20T01:24:00Z	Fix bug of viewing images in office gallery	[u'http://a4.mzstatic.com/us/r30/Purple4/v4/7f/bd/64/7fbd6462-c709-6720-3ec7-bea3b14b0fb7/screen1136x1136.jpeg', u'http://a1.mzstatic.com/us/r30/Purple4/v4/0b/e0/5c/0be05c52-1cf2-8e12-93c7-3c4782362eca/screen1136x1136.jpeg', u'http://a2.mzstatic.com/us/r30/Purple6/v4/6b/46/42/6b464202-df0f-c647-c191-332c8e0df07e/screen1136x1136.jpeg']	Karim Galil	http://kryptonworx.com	[u'iPhone5c', u'iPodTouchThirdGen', u'iPad23G', u'iPadFourthGen4G', u'iPodTouchourthGen', u'iPodTouchFifthGen', u'iPhone5', u'iPadFourthGen', u'iPhone4', u'iPhone4S', u'iPadThirdGen4G', u'iPadWifi', u'iPad3G', u'iPadMini', u'iPhone-3GS', u'iPad2Wifi', u'iPadThirdGen', u'iPhone5s', u'iPadMini4G']	Daniel Quon, D.M.D.	4+	Daniel Quon, D.M.D.	https://itunes.apple.com/us/app/daniel-quon-d.m.d./id748007886?mt=8&uo=4	0	0	1.2	software
609238097	557777034	abdulla alajmi	https://itunes.apple.com/us/artist/abdulla-alajmi/id557777034?uo=4	http://a132.phobos.apple.com/us/r30/Purple2/v4/30/1f/e7/301fe716-0508-0716-dc23-fe3bef49d790/mzl.rsdkkiiq.png	http://a132.phobos.apple.com/us/r30/Purple2/v4/30/1f/e7/301fe716-0508-0716-dc23-fe3bef49d790/mzl.rsdkkiiq.png	http://a373.phobos.apple.com/us/r30/Purple/v4/ca/2d/c3/ca2dc31c-0e02-721c-a216-be3d2e285c8d/Morph_converted.png	None	None	Com.Abdulla.topMorphology	4+	USD	T Morphology Exam Preparation App developed by dentists, provides a useful study tool for dental undergraduate and postgraduate students in learning about and mastering the morphology of permanent dentition. It consisits of clinical photographs with accompanying study notes and a chapter of short answer questions. We have added the dental memes section for you to enjoy the funny and exciting dent…	[]	31224392	$1.99	[u'6020', u'6017']	[u'Medical', u'Education']	[]	False	software	[u'EN']	1.99	6020	Medical	2013-03-04T23:34:08Z	None	[u'http://a1.mzstatic.com/us/r30/Purple/v4/c4/59/52/c45952f2-dee2-d4c9-de44-440482796120/screen1136x1136.jpeg', u'http://a5.mzstatic.com/us/r30/Purple/v4/c0/c4/64/c0c4648f-a7c7-7f64-e189-62d81207dbda/screen1136x1136.jpeg', u'http://a3.mzstatic.com/us/r30/Purple/v4/fb/02/87/fb028727-2c67-6b8a-12ed-2059a9bcbd02/screen1136x1136.jpeg', u'http://a2.mzstatic.com/us/r30/Purple/v4/cd/ca/d6/cdcad644-53bd-…	abdulla alajmi	None	[u'iPhone5c', u'iPadThirdGen4G', u'iPhone-3GS', u'iPadMini4G', u'iPhone5s', u'iPodTouchourthGen', u'iPadFourthGen', u'iPodTouchFifthGen', u'iPadFourthGen4G', u'iPad23G', u'iPad2Wifi', u'iPhone5', u'iPadThirdGen', u'iPhone4S', u'iPhone4', u'iPadMini']	Tooth Morphology Exam preparation	4+	Tooth Morphology Exam preparation	https://itunes.apple.com/us/app/tooth-morphology-exam-preparation/id609238097?mt=8&uo=4	0	0	1.0	software
505864483	505862557	Health & Parenting Ltd	https://itunes.apple.com/us/artist/health-parenting-ltd/id505862557?uo=4	http://a1413.phobos.apple.com/us/r30/Purple3/v4/c0/1d/0d/c01d0df7-4fb1-5c6f-7fcf-a88ec2e342e6/mzl.mpcsyjss.png	http://a1413.phobos.apple.com/us/r30/Purple3/v4/c0/1d/0d/c01d0df7-4fb1-5c6f-7fcf-a88ec2e342e6/mzl.mpcsyjss.png	http://a1534.phobos.apple.com/us/r30/Purple1/v4/3c/48/56/3c485628-5f99-26e0-6b7a-61ff0e609641/AppIcon60x60_U00402x.png	4.5	5.0	com.HP.PregnancyiPhonelite	12+	USD	Pregnant? Get the worldwide No.1 Pregnancy App\\ Want to see beautiful, interactive images for every week of pregnancy? Join more than 3 million users who already use this App to follow their pregnancy. \\The App can also be personalized for dads, grandparents and other family members. \\Everything you need in one App!\\- DAILY pregnancy info \- Color and scan images \- Personal diary\- Personal …	[u'iosUniversal']	60425847	Free	[u'6020', u'6017']	[u'Medical', u'Education']	[u'http://a4.mzstatic.com/us/r30/Purple5/v4/75/44/27/75442771-247a-1fce-032d-2ae3ea40303c/screen480x480.jpeg', u'http://a1.mzstatic.com/us/r30/Purple5/v4/4b/50/cd/4b50cd8a-78e6-4200-f94f-7f685f45ad90/screen480x480.jpeg', u'http://a4.mzstatic.com/us/r30/Purple1/v4/af/31/2a/af312af9-f424-db62-a934-5161263955c4/screen480x480.jpeg', u'http://a3.mzstatic.com/us/r30/Purple3/v4/f3/95/f3/f395f39a-3d1b-8c…	False	software	[u'EN', u'FR', u'DE', u'ES']	0.0	6020	Medical	2012-04-05T21:54:25Z	For this update we improved the daily blog, and made it relevant to your week of pregnancy. Behind the scenes we’ve also been working at making the App as reliable as possible, made overall performance improvements, and fixed some bugs. This update will also fix a possible due date bug, related to daylight saving time.\\If you appreciate the work we do here at Health & Parenting, would you please…	[u'http://a1.mzstatic.com/us/r30/Purple3/v4/ec/c7/67/ecc76735-1f30-c05f-9fd1-aaa6ba7f3ea4/screen1136x1136.jpeg', u'http://a5.mzstatic.com/us/r30/Purple1/v4/b8/74/58/b87458d5-2209-5c68-0a03-bcda4a0aeec1/screen1136x1136.jpeg', u'http://a5.mzstatic.com/us/r30/Purple5/v4/5c/4c/fd/5c4cfd4f-0496-1e56-68fa-e15f1ae5c9a6/screen1136x1136.jpeg', u'http://a1.mzstatic.com/us/r30/Purple1/v4/fa/a6/a8/faa6a836-8…	Health & Parenting Ltd.	http://www.health-and-parenting.com/contact/	[u'iPadMini4G', u'iPadThirdGen', u'iPad23G', u'iPhone5c', u'iPhone4S', u'iPodTouchFifthGen', u'iPadFourthGen4G', u'iPadMini', u'iPhone5', u'iPhone5s', u'iPadThirdGen4G', u'iPad2Wifi', u'iPadFourthGen', u'iPhone4']	Pregnancy +	12+	Pregnancy +	https://itunes.apple.com/us/app/pregnancy-+/id505864483?mt=8&uo=4	2594	143	3.0.4	software
569880915	563476910	Salumedia	https://itunes.apple.com/us/artist/salumedia/id563476910?uo=4	http://a93.phobos.apple.com/us/r30/Purple2/v4/9c/2a/c7/9c2ac790-0f57-a817-9422-f5777bb82c6b/mzl.zzopoecs.png	http://a93.phobos.apple.com/us/r30/Purple2/v4/9c/2a/c7/9c2ac790-0f57-a817-9422-f5777bb82c6b/mzl.zzopoecs.png	http://a554.phobos.apple.com/us/r30/Purple2/v4/8e/6a/0a/8e6a0aca-c271-0037-2160-29d762460f31/Icon.png	None	None	AulaCM	4+	USD	Guía de Salud de la Escuela Andaluza de Pacientes con la que dispondrás de forma fácil y cómoda de toda la información generada en el Aula de Cáncer de Mama, actualizada dinámicamente: noticias, consejos, vídeos, presentaciones.\\La Escuela de Pacientes es un proyecto de la Consejería de Salud de la Junta de Andalucía para mejorar la salud y la calidad de vida de las personas que padecen enfermed…	[u'iosUniversal']	2201337	Free	[u'6020', u'6006']	[u'Medical', u'Reference']	[u'http://a3.mzstatic.com/us/r30/Purple/v4/c1/d6/bb/c1d6bb01-069c-d846-ea03-19a178d1b830/screen480x480.jpeg', u'http://a5.mzstatic.com/us/r30/Purple/v4/ff/2f/0e/ff2f0ee5-0864-8190-d363-83b59b204de5/screen480x480.jpeg', u'http://a1.mzstatic.com/us/r30/Purple/v4/f4/c9/df/f4c9dfeb-15c8-908e-b926-66b80cfe9400/screen480x480.jpeg', u'http://a4.mzstatic.com/us/r30/Purple/v4/fc/8b/f0/fc8bf0c7-40d7-7e11-2…	False	software	[u'EN', u'ES']	0.0	6020	Medical	2012-10-19T19:23:13Z	Corrección de errores.	[u'http://a5.mzstatic.com/us/r30/Purple/v4/c6/cd/e3/c6cde369-9b24-4f80-c408-bb53f0807357/screen1136x1136.jpeg', u'http://a3.mzstatic.com/us/r30/Purple/v4/ce/f7/95/cef795d4-dd40-87fe-1eab-3efd4a19b4eb/screen1136x1136.jpeg', u'http://a5.mzstatic.com/us/r30/Purple/v4/dd/64/8d/dd648d51-04ba-85f7-46f4-3aeee6f50ad0/screen1136x1136.jpeg', u'http://a3.mzstatic.com/us/r30/Purple/v4/d1/ff/03/d1ff03b9-6922-…	Salumedia Tecnologias S.L.	http://salumedia.com/custom-services/appbook-school-of-patients-breast-cancer-classroom	[u'iPhone5', u'iPadFourthGen', u'iPadMini', u'iPadThirdGen', u'iPhone4S', u'iPhone-3GS', u'iPhone4', u'iPadThirdGen4G', u'iPodTouchourthGen', u'iPadWifi', u'iPadMini4G', u'iPodTouchFifthGen', u'iPad23G', u'iPhone5c', u'iPhone5s', u'iPad3G', u'iPad2Wifi', u'iPadFourthGen4G', u'iPodTouchThirdGen']	Escuela de Pacientes: Aula de Cáncer de Mama	4+	Escuela de Pacientes: Aula de Cáncer de Mama	https://itunes.apple.com/us/app/escuela-pacientes-aula-cancer/id569880915?mt=8&uo=4	0	0	1.0.3	software
666758716	500652956	PredicXions LLC	https://itunes.apple.com/us/artist/predicxions-llc/id500652956?uo=4	http://a591.phobos.apple.com/us/r30/Purple6/v4/56/20/81/5620819f-ed06-c073-22e7-6018c26ad3dc/mzl.mrukewxh.png	http://a591.phobos.apple.com/us/r30/Purple6/v4/56/20/81/5620819f-ed06-c073-22e7-6018c26ad3dc/mzl.mrukewxh.png	http://a87.phobos.apple.com/us/r30/Purple4/v4/6d/65/66/6d6566fe-dd32-1a53-0b56-802294ef62e3/Icon.png	None	1.0	com.PillsGenie.VitalActs	4+	USD	Pills Genie is your reminder Genie that gives you a very easy way to remember all your medications. Try it to believe it and you will find it to be the most helpful and informative app on medical and health related reminders as well as insights. Pills Genie lets you visually interactive way manage your medication schedules. Check out our HELP VIDEOS to understand how easy it is to navigate around…	[u'iosUniversal']	18393223	$0.99	[u'6020', u'6007']	[u'Medical', u'Productivity']	[u'http://a1.mzstatic.com/us/r30/Purple6/v4/86/b8/2b/86b82bc6-4221-8bff-b426-d424fefaa55e/screen480x480.jpeg', u'http://a3.mzstatic.com/us/r30/Purple4/v4/3e/b8/75/3eb875ed-f4bd-a403-aa29-9e74c6d8e1ad/screen480x480.jpeg', u'http://a2.mzstatic.com/us/r30/Purple4/v4/36/df/46/36df4681-2a97-5209-b40e-8090a8bbba91/screen480x480.jpeg', u'http://a4.mzstatic.com/us/r30/Purple4/v4/ac/80/7b/ac807bd3-ab2e-61…	False	software	[u'EN']	0.99	6020	Medical	2013-07-04T21:59:30Z	None	[u'http://a1.mzstatic.com/us/r30/Purple6/v4/71/f8/55/71f8550a-f1f2-87d6-4d03-c83db0ea7348/screen1136x1136.jpeg', u'http://a2.mzstatic.com/us/r30/Purple4/v4/b4/5a/07/b45a075d-3435-6e77-feb6-2bed9b6c2fe6/screen1136x1136.jpeg', u'http://a4.mzstatic.com/us/r30/Purple4/v4/47/5e/e7/475ee746-c100-504f-8998-657dc81df78e/screen1136x1136.jpeg', u'http://a3.mzstatic.com/us/r30/Purple6/v4/20/be/f9/20bef90c-c…	PredicXions LLC	http://www.appswami.com	[u'iPadMini4G', u'iPad2Wifi', u'iPhone5', u'iPadThirdGen', u'iPodTouchThirdGen', u'iPhone5c', u'iPodTouchFifthGen', u'iPodTouchourthGen', u'iPadFourthGen4G', u'iPadMini', u'iPadWifi', u'iPhone-3GS', u'iPhone4', u'iPhone4S', u'iPhone5s', u'iPad23G', u'iPadFourthGen', u'iPadThirdGen4G', u'iPad3G']	Pills Genie	4+	Pills Genie	https://itunes.apple.com/us/app/pills-genie/id666758716?mt=8&uo=4	0	2	1.0	software
387961274	334702451	MediCom Worldwide, Inc.	https://itunes.apple.com/us/artist/medicom-worldwide-inc./id334702451?uo=4	http://a729.phobos.apple.com/us/r30/Purple6/v4/89/0f/04/890f04d9-52c6-b469-7b98-4e5629326667/mzl.xwbivasz.png	http://a729.phobos.apple.com/us/r30/Purple6/v4/89/0f/04/890f04d9-52c6-b469-7b98-4e5629326667/mzl.xwbivasz.png	http://a1921.phobos.apple.com/us/r30/Purple6/v4/46/7b/49/467b4904-8b34-482d-65a7-83fc10e973e8/mm_mobile_icon_iPhone_52x52.png	3.5	None	com.managingmyeloma.mmmobileapp	4+	USD	Managing Myeloma (MM) is pleased to offer MM Mobile, a FREE application to stay current with the latest information and educational programs in the management of multiple myeloma. Included is a valuable collection of current news, clinical support resources and easy-to-use calculators for ISS staging and creatinine clearance designed for health care professionals, including physicians, nurses, ph…	[u'iosUniversal']	5112402	Free	[u'6020', u'6017']	[u'Medical', u'Education']	[u'http://a5.mzstatic.com/us/r30/Purple6/v4/5f/3c/e4/5f3ce4d8-38f3-71f0-3ce7-7448297eb7ae/screen480x480.jpeg', u'http://a1.mzstatic.com/us/r30/Purple6/v4/f3/71/3e/f3713e67-cd54-0b6a-aeba-969a65605a18/screen480x480.jpeg', u'http://a2.mzstatic.com/us/r30/Purple4/v4/96/29/17/9629170f-0533-fb54-8b5f-e4eda306a5ea/screen480x480.jpeg', u'http://a5.mzstatic.com/us/r30/Purple6/v4/a9/bc/e9/a9bce9f6-862d-ec…	False	software	[u'EN']	0.0	6020	Medical	2010-08-27T17:29:29Z	- iOS 7.0 Compatible\- Fixed an issue where videos wouldn't play the first time in FAQ of the Week section	[u'http://a4.mzstatic.com/us/r30/Purple/v4/7b/d7/d3/7bd7d3cd-90e9-08f8-b95b-7b174512f319/screen1136x1136.jpeg', u'http://a4.mzstatic.com/us/r30/Purple/v4/5f/af/b6/5fafb6e6-38f3-ab53-3549-174f7857dbd5/screen1136x1136.jpeg', u'http://a4.mzstatic.com/us/r30/Purple6/v4/40/09/31/400931fc-1991-dcd4-1f80-23ca2f2b7a9e/screen1136x1136.jpeg', u'http://a5.mzstatic.com/us/r30/Purple4/v4/b4/64/32/b4643262-b6d…	Corona Productions, Inc.	http://www.managingmyeloma.com/mm-mobile	[u'iPadMini4G', u'iPhone-3GS', u'iPadFourthGen', u'iPadThirdGen4G', u'iPhone5c', u'iPodTouchourthGen', u'iPad3G', u'iPhone4', u'iPadMini', u'iPhone5', u'iPodTouchFifthGen', u'iPhone5s', u'iPad23G', u'iPadThirdGen', u'iPodTouchThirdGen', u'iPad2Wifi', u'iPhone4S', u'iPadWifi', u'iPadFourthGen4G']	MM Mobile	4+	MM Mobile	https://itunes.apple.com/us/app/mm-mobile/id387961274?mt=8&uo=4	5	0	1.2.0	software
464294076	378810752	Michael Haegele	https://itunes.apple.com/us/artist/michael-haegele/id378810752?uo=4	http://a1692.phobos.apple.com/us/r30/Purple/v4/9e/1c/6b/9e1c6b71-9e86-5364-8a3c-50d1351d6d0b/mzl.mzxhxzry.png	http://a1692.phobos.apple.com/us/r30/Purple/v4/9e/1c/6b/9e1c6b71-9e86-5364-8a3c-50d1351d6d0b/mzl.mzxhxzry.png	http://a1441.phobos.apple.com/us/r30/Purple/v4/3d/ee/1b/3dee1b25-bc6e-6cc9-127b-6b0db197ab03/hivLogoApp.png	None	None	de.mhaegele.hivleitfaden	17+	USD	Ein Leitfaden zu HIV und AIDS für Ärzte, Apotheker, Helfer und Betroffene\\Durch die Komplexität der HIV-Infektion im medizinisch-wissenschaftlichen und psychosozialen Bereich ergibt sich inzwischen eine nahezu unüberschaubare Informationsfülle. Täglich werden neue Erfahrungsberichte und Studienergebnisse veröffentlicht. Das Ziel des HIV-Arbeitskreis Südwest war es daher, eine übersichtliche, ind…	[u'iosUniversal']	3115841	Free	[u'6020']	[u'Medical']	[u'http://a1.mzstatic.com/us/r30/Purple/v4/a6/c8/ec/a6c8ec98-fdce-9b1e-7bfb-cc62caa0cb0a/screen480x480.jpeg', u'http://a3.mzstatic.com/us/r30/Purple/v4/87/13/ae/8713ae8b-0b76-f6ce-50de-7c2cfcef374e/screen480x480.jpeg', u'http://a2.mzstatic.com/us/r30/Purple/v4/99/19/9a/99199a36-8421-cc58-8f2e-650eec51876b/screen480x480.jpeg', u'http://a3.mzstatic.com/us/r30/Purple/v4/47/94/28/47942861-7d44-c82c-1…	False	software	[u'EN']	0.0	6020	Medical	2011-09-30T21:25:03Z	umfangreiches Inhaltsupdate, viele Aktualisierungen und deutlich mehr klinische Bilder	[u'http://a4.mzstatic.com/us/r30/Purple/v4/4d/8e/a7/4d8ea701-263f-480f-4cdf-eae150aa4c55/screen320x480.jpeg', u'http://a3.mzstatic.com/us/r30/Purple/v4/83/2b/34/832b349a-b07d-241e-4493-170022f3a61a/screen320x480.jpeg', u'http://a2.mzstatic.com/us/r30/Purple/v4/92/ad/8f/92ad8f1d-de37-c352-da8f-2d790b01f53e/screen320x480.jpeg', u'http://a5.mzstatic.com/us/r30/Purple/v4/7f/ad/b0/7fadb027-d5b8-0b17-2…	Michael Haegele	http://www.gesundapps.com/cms/index.asp?inst=gesundapps&snr=8517	[u'iPadWifi', u'iPadFourthGen', u'iPhone-3G', u'iPad2Wifi', u'iPhone4', u'iPhone-3GS', u'iPodTouchourthGen', u'iPadThirdGen4G', u'iPodTouchFifthGen', u'iPod-touch-with-mic', u'iPad3G', u'iPadFourthGen4G', u'iPhone5c', u'iPad23G', u'iPhone5', u'iPadThirdGen', u'iPhone5s', u'iPadMini', u'iPadMini4G', u'iPhone4S', u'iPodTouchThirdGen']	HIVleitfaden	17+	HIVleitfaden	https://itunes.apple.com/us/app/hivleitfaden/id464294076?mt=8&uo=4	0	0	Version 1.1	software
684411566	695074066	Hasan Memon	https://itunes.apple.com/us/artist/hasan-memon/id695074066?uo=4	http://a1849.phobos.apple.com/us/r30/Purple6/v4/c2/a8/75/c2a87501-14d7-6b78-417e-abd2990dae92/mzl.wzysujiu.png	http://a1849.phobos.apple.com/us/r30/Purple6/v4/c2/a8/75/c2a87501-14d7-6b78-417e-abd2990dae92/mzl.wzysujiu.png	http://a1253.phobos.apple.com/us/r30/Purple6/v4/71/a6/45/71a6454e-dcb1-1f3e-6b86-db238117cfdd/Icon.png	5.0	None	com.Psychiatronics.UpInSmoke	12+	USD	Would smokers quit cigarettes if they knew how much they would save? Evidence based research shows that financial based incentives are statistically significant motivators for patients to quit cigarettes.\\This tool is designed to be a visual aid for clinicians counseling patients to quit cigarettes. With a large and easy to read display for showing patients, this tool allows clinicians to quickl…	[]	774945	Free	[u'6020', u'6013']	[u'Medical', u'Health & Fitness']	[]	False	software	[u'EN']	0.0	6020	Medical	2013-08-28T05:50:54Z	- Minor visual enhancements and font fixes for iOS 7\- Working links for websites and phone numbers	[u'http://a5.mzstatic.com/us/r30/Purple6/v4/bc/97/6e/bc976e35-2fe6-35ed-463a-844f26e70b94/screen1136x1136.jpeg', u'http://a4.mzstatic.com/us/r30/Purple4/v4/8f/42/f4/8f42f428-b2ad-000e-5864-b22c3f610189/screen1136x1136.jpeg', u'http://a2.mzstatic.com/us/r30/Purple6/v4/6f/8a/9d/6f8a9d40-8583-a701-8761-9cb0669487d9/screen1136x1136.jpeg', u'http://a3.mzstatic.com/us/r30/Purple/v4/25/ec/f6/25ecf6f4-f8…	Hasan Memon	None	[u'iPhone5c', u'iPad2Wifi', u'iPadThirdGen4G', u'iPadFourthGen4G', u'iPadFourthGen', u'iPadMini4G', u'iPhone4', u'iPhone4S', u'iPhone5s', u'iPad23G', u'iPodTouchFifthGen', u'iPadMini', u'iPadThirdGen', u'iPhone5']	Up In Smoke Calculator	12+	Up In Smoke Calculator	https://itunes.apple.com/us/app/up-in-smoke-calculator/id684411566?mt=8&uo=4	6	0	1.1	software
680851684	571300079	mark bradford	https://itunes.apple.com/us/artist/mark-bradford/id571300079?uo=4	http://a1804.phobos.apple.com/us/r30/Purple4/v4/1b/1b/d3/1b1bd3f1-6171-be60-aa3a-76151f7412f6/mzl.rqngjywu.png	http://a1804.phobos.apple.com/us/r30/Purple4/v4/1b/1b/d3/1b1bd3f1-6171-be60-aa3a-76151f7412f6/mzl.rqngjywu.png	http://a1427.phobos.apple.com/us/r30/Purple/v4/d4/aa/f6/d4aaf601-421a-2cb7-bf4a-f48c4ab9a8db/DarumaDrawing57.png	None	5.0	com.thisisnotaclinic.Daruma-IM	17+	USD	Review questions for the Internal Medicine Boards. Written by a physician who was tired of over-priced review materials. Currently with 400 questions in various subject areas. More questions to come. I will never charge more than a penny a question and have no plans to charge for additional questions. I respect privacy and do not access your photos as some other reviews reportedly do.	[u'iosUniversal']	19373425	$0.99	[u'6020', u'6017']	[u'Medical', u'Education']	[u'http://a3.mzstatic.com/us/r30/Purple6/v4/d7/27/11/d72711fa-4c4c-55cc-bf73-7417dc248bab/screen480x480.jpeg', u'http://a5.mzstatic.com/us/r30/Purple6/v4/bb/76/6f/bb766f76-b855-fbcc-bfe4-f48adb4d40c2/screen480x480.jpeg', u'http://a2.mzstatic.com/us/r30/Purple4/v4/52/ec/60/52ec6055-9f2a-6a66-ec17-69afff28e4d5/screen480x480.jpeg', u'http://a1.mzstatic.com/us/r30/Purple/v4/d1/69/cb/d169cba8-2349-432…	False	software	[u'EN']	0.99	6020	Medical	2013-08-01T02:18:27Z	This new version is a complete overhaul of the user interface because my wife said the old one was ugly and difficult to use. Being married to me you think she'd be used to that. It is redesigned it to be straight-forward with no scrolling needed. Images are bigger. It is now easier to create custom question sets. Also, now your old tests are saved so that you can review them at a later date.	[u'http://a5.mzstatic.com/us/r30/Purple/v4/f7/5f/08/f75f089c-5f83-0951-313b-4105cd39b74f/screen1136x1136.jpeg', u'http://a1.mzstatic.com/us/r30/Purple/v4/fa/aa/6d/faaa6d49-5e71-d462-5c7f-5ab3cf0253c1/screen1136x1136.jpeg', u'http://a2.mzstatic.com/us/r30/Purple/v4/f9/2f/d7/f92fd776-eaec-658f-7fc3-0aec17a06bba/screen1136x1136.jpeg', u'http://a5.mzstatic.com/us/r30/Purple4/v4/a8/71/0a/a8710aa0-70dc…	mark bradford	None	[u'iPad23G', u'iPad2Wifi', u'iPadThirdGen4G', u'iPadMini', u'iPhone5c', u'iPadThirdGen', u'iPadMini4G', u'iPodTouchFifthGen', u'iPhone5s', u'iPadFourthGen4G', u'iPhone5', u'iPadFourthGen', u'iPhone4', u'iPhone-3GS', u'iPhone4S', u'iPodTouchourthGen']	Daruma IM Board Review	17+	Daruma IM Board Review	https://itunes.apple.com/us/app/daruma-im-board-review/id680851684?mt=8&uo=4	0	2	2.0	software
505158264	505158267	Social Care Alba	https://itunes.apple.com/us/artist/social-care-alba/id505158267?uo=4	http://a876.phobos.apple.com/us/r30/Purple/03/a5/80/mzm.iehwrchh.png	http://a876.phobos.apple.com/us/r30/Purple/03/a5/80/mzm.iehwrchh.png	http://a1424.phobos.apple.com/us/r30/Purple/8c/0b/83/mzi.tywwcsbv.png	None	None	com.socialcarealba.communicationtool	4+	USD	For many people the ability to communicate with those around them is hampered by conditions such as Dementia, Stroke, Brain Damage or General Ill Health. The communication tool is designed to bridge that gap. Whether you are a care giver, professional, family member or have yourself a difficulty communicating, this tool helps overcome some of this barrier.\\They say a picture speaks a thousand wo…	[]	9376006	Free	[u'6020', u'6013']	[u'Medical', u'Health & Fitness']	[]	False	software	[u'EN']	0.0	6020	Medical	2012-03-06T23:57:48Z	None	[u'http://a3.mzstatic.com/us/r30/Purple/v4/b5/e5/7f/b5e57f74-ddcb-4f49-9cfb-6123c297680d/screen320x480.jpeg', u'http://a3.mzstatic.com/us/r30/Purple/v4/1b/a3/32/1ba332ce-9572-0c63-d22d-362c582fbbfc/screen320x480.jpeg', u'http://a2.mzstatic.com/us/r30/Purple/v4/2e/ef/bc/2eefbc99-1856-e239-ee51-45bfb069c071/screen320x480.jpeg', u'http://a3.mzstatic.com/us/r30/Purple/v4/0a/6a/d2/0a6ad2ab-706e-ee3a-c…	Stephen Wilson	http://www.social-care.org	[u'iPodTouchourthGen', u'iPhone4S', u'iPodTouchThirdGen', u'iPhone5s', u'iPhone5c', u'iPad2Wifi', u'iPad23G', u'iPhone-3G', u'iPadMini', u'iPodTouchFifthGen', u'iPadMini4G', u'iPhone5', u'iPadThirdGen4G', u'iPadThirdGen', u'iPadFourthGen4G', u'iPhone4', u'iPod-touch-with-mic', u'iPad3G', u'iPadWifi', u'iPadFourthGen', u'iPhone-3GS']	Communication Tool	4+	Communication Tool	https://itunes.apple.com/us/app/communication-tool/id505158264?mt=8&uo=4	0	0	1.0	software
502409286	495605450	Trevor Champagne	https://itunes.apple.com/us/artist/trevor-champagne/id495605450?uo=4	http://a1777.phobos.apple.com/us/r30/Purple/09/80/d2/mzl.rddnwpor.png	http://a1777.phobos.apple.com/us/r30/Purple/09/80/d2/mzl.rddnwpor.png	http://a261.phobos.apple.com/us/r30/Purple/eb/3a/8e/mzi.kwkatdqe.png	None	None	com.trevorchampagne.PASICalc	4+	USD	The PASI (Psoriasis Area and Severity Index) is a calculation used by dermatologists to establish the extent of disease which can have implications for access to treatment. Unique features of this calculator include:\\- No pharmaceutical company branding\- Text descriptions of all the subjective components of the score\- Live updating of the score as each component of the score is entered\- No nu…	[]	1520896	Free	[u'6020', u'6002']	[u'Medical', u'Utilities']	[]	False	software	[u'EN']	0.0	6020	Medical	2012-03-02T19:36:15Z	None	[u'http://a2.mzstatic.com/us/r30/Purple/v4/d8/73/43/d8734363-3888-6ed7-d5f0-bcd931b4ad1c/screen320x480.jpeg', u'http://a2.mzstatic.com/us/r30/Purple/v4/f6/35/18/f6351838-922a-2c04-82ac-46c486a3848a/screen320x480.jpeg']	Trevor Champagne	None	[u'iPadMini4G', u'iPadThirdGen4G', u'iPhone4', u'iPhone5', u'iPadThirdGen', u'iPodTouchourthGen', u'iPhone-3GS', u'iPad3G', u'iPadMini', u'iPodTouchThirdGen', u'iPhone5c', u'iPhone4S', u'iPad2Wifi', u'iPadWifi', u'iPhone5s', u'iPadFourthGen', u'iPodTouchFifthGen', u'iPad23G', u'iPadFourthGen4G']	PASICalc	4+	PASICalc	https://itunes.apple.com/us/app/pasicalc/id502409286?mt=8&uo=4	0	0	1.0	software
894175895	894175898	Datalogic Software, Inc.	https://itunes.apple.com/us/artist/datalogic-software-inc./id894175898?uo=4	http://a1593.phobos.apple.com/us/r30/Purple4/v4/a8/8d/18/a88d1808-a3d3-5012-31a7-18f307e830cc/mzl.dcbqtquq.png	http://a1593.phobos.apple.com/us/r30/Purple4/v4/a8/8d/18/a88d1808-a3d3-5012-31a7-18f307e830cc/mzl.dcbqtquq.png	http://a1182.phobos.apple.com/us/r30/Purple4/v4/cb/3b/ca/cb3bca6f-3cba-c7f0-5bad-5ce5d8894c45/icon.png	None	None	com.datalogic-software.visitclock	4+	USD	VisitClock is an application that electronically verifies service visits and documents the precise time service provision begins and ends.	[u'iosUniversal']	23234663	Free	[u'6020', u'6007']	[u'Medical', u'Productivity']	[u'http://a3.mzstatic.com/us/r30/Purple/v4/f9/3a/d3/f93ad360-8cea-2bcb-d250-4ca71057f081/screen480x480.jpeg', u'http://a5.mzstatic.com/us/r30/Purple2/v4/a2/58/86/a258865e-1d6f-3dd2-34c9-1cd3f29fddb3/screen480x480.jpeg', u'http://a4.mzstatic.com/us/r30/Purple4/v4/c3/62/86/c362866d-3cf5-4e72-bccc-ffff686030ae/screen480x480.jpeg']	False	software	[u'EN', u'DE']	0.0	6020	Medical	2014-07-20T04:34:20Z	Fixed registration issue	[u'http://a2.mzstatic.com/us/r30/Purple/v4/f8/2f/dc/f82fdc39-6f11-a810-721e-e6fd4525f8df/screen1136x1136.jpeg', u'http://a2.mzstatic.com/us/r30/Purple4/v4/fa/60/ee/fa60ee0a-e59f-cc5e-7851-d27420cd6a6f/screen1136x1136.jpeg', u'http://a4.mzstatic.com/us/r30/Purple/v4/f9/52/db/f952dba8-5247-4ed7-d2bf-c9a1407be90c/screen1136x1136.jpeg']	Datalogic Software Inc.	None	[u'iPodTouchFifthGen', u'iPad3G', u'iPadThirdGen4G', u'iPodTouchThirdGen', u'iPadFourthGen', u'iPadMini4G', u'iPad23G', u'iPhone-3GS', u'iPad2Wifi', u'iPadMini', u'iPhone5s', u'iPhone5', u'iPhone5c', u'iPhone4S', u'iPadThirdGen', u'iPodTouchourthGen', u'iPhone4', u'iPadWifi', u'iPadFourthGen4G']	VisitClock	4+	VisitClock	https://itunes.apple.com/us/app/visitclock/id894175895?mt=8&uo=4	0	0	1.0.1	software
643410468	474528696	Blirt LLC	https://itunes.apple.com/us/artist/blirt-llc/id474528696?uo=4	http://a955.phobos.apple.com/us/r30/Purple2/v4/cc/d9/70/ccd970b6-cf6c-2618-5e0b-089103286603/mzl.kckjyxzp.png	http://a955.phobos.apple.com/us/r30/Purple2/v4/cc/d9/70/ccd970b6-cf6c-2618-5e0b-089103286603/mzl.kckjyxzp.png	http://a1128.phobos.apple.com/us/r30/Purple/v4/c4/f7/07/c4f70733-8938-26c1-629b-5232f2023914/Icon.png	3.5	3.5	com.marxentlabs.brainscan	4+	USD	BRAIN SCAN\The Brain: Rotate it. Touch it. Dive deep into the world of neuroscience.\\Discover the leading edge in neuroscience and neuroimaging research through our virtual 3D brain. Learn about the tools, technologies, and medical therapies being developed at Wright State University in Dayton, Ohio, where scientists and doctors are working together to unravel the mystery of the brain and nervou…	[u'iosUniversal']	24399865	Free	[u'6020', u'6017']	[u'Medical', u'Education']	[u'http://a5.mzstatic.com/us/r30/Purple2/v4/9b/da/a1/9bdaa1ee-a489-2e93-1d27-0428a88d72be/screen480x480.jpeg', u'http://a1.mzstatic.com/us/r30/Purple/v4/d3/49/89/d3498910-0f60-a1fc-1e43-1bc6dc75b2c4/screen480x480.jpeg', u'http://a5.mzstatic.com/us/r30/Purple2/v4/1f/99/2e/1f992ef9-6329-6745-6cb7-07ce4d31995d/screen480x480.jpeg']	False	software	[u'EN']	0.0	6020	Medical	2013-05-09T19:47:12Z	None	[u'http://a1.mzstatic.com/us/r30/Purple2/v4/f9/30/69/f930696c-f3f9-2ac6-abab-4144b3faf21e/screen320x320.jpeg', u'http://a3.mzstatic.com/us/r30/Purple/v4/c2/f8/a9/c2f8a900-40a7-91e7-22aa-af7cc08bcfb6/screen320x320.jpeg', u'http://a1.mzstatic.com/us/r30/Purple/v4/e9/ee/99/e9ee99db-cc0f-1e89-06f7-00b8195970b1/screen320x320.jpeg']	Blirt LLC	None	[u'iPhone4S', u'iPhone5s', u'iPhone4', u'iPadThirdGen', u'iPhone-3GS', u'iPhone5', u'iPadFourthGen4G', u'iPad2Wifi', u'iPadFourthGen', u'iPodTouchourthGen', u'iPad23G', u'iPadMini4G', u'iPodTouchFifthGen', u'iPhone5c', u'iPadMini', u'iPadThirdGen4G']	Wright State Brain Scan	4+	Wright State Brain Scan	https://itunes.apple.com/us/app/wright-state-brain-scan/id643410468?mt=8&uo=4	7	7	1.0	software
645468108	409699779	Matis inc.	https://itunes.apple.com/us/artist/matis-inc./id409699779?uo=4	http://a1268.phobos.apple.com/us/r30/Purple5/v4/59/14/44/591444f0-278c-5a04-736a-fd77349d9f14/mzl.laaogarg.png	http://a1268.phobos.apple.com/us/r30/Purple5/v4/59/14/44/591444f0-278c-5a04-736a-fd77349d9f14/mzl.laaogarg.png	http://a1278.phobos.apple.com/us/r30/Purple4/v4/f1/de/dc/f1dedcf0-cda5-b913-f474-0e92fd5d6605/AppIcon57x57.png	3.0	4.0	com.MatisInc.CrossPlatformInterComm	4+	USD	Baby video monitor - Use any two devices (iPhone-Android , iPad-iPhone, iPad-Android, iPhone-iPhone, etc'...) as a reliable and easy-to-use audio and video baby monitor (Wi-Fi based).\\Enjoy a 10-minute free session without paying! \Once you've paid for the app on one device, the app automatically works on the other device free of charge!\\Convenient features for parents include:\•Reliable real-t…	[u'iosUniversal']	21593112	Free	[u'6020', u'6007']	[u'Medical', u'Productivity']	[u'http://a2.mzstatic.com/us/r30/Purple6/v4/a0/ea/79/a0ea796c-dcdb-fd83-690f-a3a7d73b70be/screen480x480.jpeg', u'http://a4.mzstatic.com/us/r30/Purple4/v4/e9/07/8e/e9078e47-2e58-a6a3-6a99-5f0bbcab3ebe/screen480x480.jpeg', u'http://a2.mzstatic.com/us/r30/Purple/v4/23/ac/6d/23ac6d6f-8fe4-cb86-4117-92393de91e1b/screen480x480.jpeg', u'http://a2.mzstatic.com/us/r30/Purple6/v4/ac/ca/6e/acca6e07-344b-9d5…	False	software	[u'EN']	0.0	6020	Medical	2013-08-30T01:32:08Z	upgraded video/audio engines	[u'http://a4.mzstatic.com/us/r30/Purple/v4/df/0d/72/df0d7269-f7b1-88e4-7c61-14105c38fb04/screen1136x1136.jpeg', u'http://a2.mzstatic.com/us/r30/Purple/v4/0e/2b/e4/0e2be427-924e-4ded-dde6-181a174c644f/screen1136x1136.jpeg', u'http://a1.mzstatic.com/us/r30/Purple6/v4/eb/5d/2c/eb5d2c7d-ce44-8e5d-175f-de6bf532eee2/screen1136x1136.jpeg', u'http://a1.mzstatic.com/us/r30/Purple6/v4/33/01/a7/3301a7d3-d4d…	iam fetus	None	[u'iPad2Wifi', u'iPhone4', u'iPadFourthGen', u'iPodTouchourthGen', u'iPadThirdGen', u'iPadFourthGen4G', u'iPhone5', u'iPhone5c', u'iPadThirdGen4G', u'iPhone-3GS', u'iPhone4S', u'iPhone5s', u'iPadMini', u'iPadMini4G', u'iPodTouchFifthGen', u'iPad23G']	My Baby Monitor - Best Video & Audio Intercom LITE	4+	My Baby Monitor - Best Video & Audio Intercom LITE	https://itunes.apple.com/us/app/my-baby-monitor-best-video/id645468108?mt=8&uo=4	18	8	2.01	software
897610282	532343007	Grab App	https://itunes.apple.com/us/artist/grab-app/id532343007?uo=4	http://a926.phobos.apple.com/us/r30/Purple1/v4/b4/f8/bf/b4f8bfde-8ee5-a786-6c15-e5f205f14a44/mzl.xwbotfit.jpg	http://a926.phobos.apple.com/us/r30/Purple1/v4/b4/f8/bf/b4f8bfde-8ee5-a786-6c15-e5f205f14a44/mzl.xwbotfit.jpg	http://a248.phobos.apple.com/us/r30/Purple5/v4/53/20/6e/53206ec2-ab41-f58f-7851-d7f2e2a235c3/AppIcon57x57.png	None	None	com.zhakota.Anatomy	12+	USD	Анатомия человека — одна из фундаментальных дисциплин в системе медицинского и биологического образования. Знание анатомии является основополагающим в образовании врача любой специальности.\\"Cito! анатомия" это словарь, содержащий свыше 6600 анатомических терминов тела человека. Чёткие и ёмкие определения помогут быстро выучить или вспомнить анатомические термины. Данное приложение послужит прек…	[u'iosUniversal']	15248723	$1.99	[u'6020', u'6017']	[u'Medical', u'Education']	[u'http://a3.mzstatic.com/us/r30/Purple3/v4/44/18/bf/4418bf2c-27fe-17b6-816d-809296585a84/screen480x480.jpeg', u'http://a4.mzstatic.com/us/r30/Purple3/v4/ae/17/d8/ae17d840-7eda-6e36-8b03-815d5afa7210/screen480x480.jpeg', u'http://a3.mzstatic.com/us/r30/Purple5/v4/5d/84/98/5d84982b-6ca5-adcd-59c6-60ccfc3846c8/screen480x480.jpeg', u'http://a1.mzstatic.com/us/r30/Purple1/v4/38/7b/f2/387bf266-3313-22…	False	software	[u'EN', u'RU']	1.99	6020	Medical	2014-08-14T18:29:32Z	*** Важно! Удалите предыдущую версию перед установкой этой версии. *** \Экстренное обновление. Исправлено падение при старте.\Critical crash on start fix.	[u'http://a3.mzstatic.com/us/r30/Purple1/v4/93/03/bf/9303bfa5-4b43-00b9-1016-befbd5f4fe43/screen1136x1136.jpeg', u'http://a1.mzstatic.com/us/r30/Purple1/v4/95/0a/5e/950a5e89-d424-4434-e93a-44eeea90d14e/screen1136x1136.jpeg', u'http://a1.mzstatic.com/us/r30/Purple3/v4/ed/c6/ab/edc6ab0d-2d6e-abaa-8e2b-f1e4d5992bd5/screen1136x1136.jpeg', u'http://a5.mzstatic.com/us/r30/Purple3/v4/e9/64/43/e964434c-0…	Dmitry Zhakota	None	[u'iPhone5s', u'iPadFourthGen4G', u'iPhone5c', u'iPadFourthGen', u'iPad23G', u'iPadMini', u'iPadMini4G', u'iPhone4', u'iPad2Wifi', u'iPhone4S', u'iPhone5', u'iPadThirdGen', u'iPadThirdGen4G', u'iPodTouchFifthGen']	Cito! анатомия человека словарь медицинских терминов	12+	Cito! анатомия человека словарь медицинских терминов	https://itunes.apple.com/us/app/cito!-anatomia-celoveka-slovar/id897610282?mt=8&uo=4	0	0	1.2.2	software
687300151	687300154	SCRI	https://itunes.apple.com/us/artist/scri/id687300154?uo=4	http://a1250.phobos.apple.com/us/r30/Purple3/v4/14/d1/20/14d120e4-9af4-e309-3870-5677bef02a69/mzl.sdmbqbdx.png	http://a1250.phobos.apple.com/us/r30/Purple3/v4/14/d1/20/14d120e4-9af4-e309-3870-5677bef02a69/mzl.sdmbqbdx.png	http://a1234.phobos.apple.com/us/r30/Purple5/v4/0c/81/ef/0c81eff7-a4be-1d17-34eb-62f146898023/app_icon-76.png	None	None	com.scri.microstrategy.ipad	4+	USD	Clinical Trial Review is an application designed to make SCRI trials and eligibility criteria available and searchable in an electronic form to our partnering physicians and research staff. It is important to note that trial availability and criteria can change frequently and suddenly due to factors such as global/national enrollment and protocol amendments, etc. This application is intended to s…	[]	56114311	Free	[u'6020', u'6006']	[u'Medical', u'Reference']	[u'http://a5.mzstatic.com/us/r30/Purple4/v4/6e/f5/67/6ef56798-c05c-24c8-a49e-3504d0861576/screen480x480.jpeg', u'http://a3.mzstatic.com/us/r30/Purple4/v4/e6/d9/00/e6d9002b-1541-91ff-3d47-287fb85a746c/screen480x480.jpeg', u'http://a5.mzstatic.com/us/r30/Purple6/v4/45/8f/81/458f8167-fe65-cafc-2bdb-2a618b75fe98/screen480x480.jpeg', u'http://a3.mzstatic.com/us/r30/Purple4/v4/52/90/78/52907863-edab-d3…	False	software	[u'EN']	0.0	6020	Medical	2013-08-21T21:38:03Z	Update for MSTR 9.4 Update 4 and XCode 5.1.1.\Squashed additional Bugs!!!	[]	SARAH CANNON RESEARCH INSTITUTE, LLC	None	[u'iPadFourthGen', u'iPad23G', u'iPadFourthGen4G', u'iPadMini4G', u'iPadThirdGen', u'iPad2Wifi', u'iPadThirdGen4G', u'iPadMini']	SCRI Clinical Trial Review - iPad edition	4+	SCRI Clinical Trial Review - iPad edition	https://itunes.apple.com/us/app/scri-clinical-trial-review/id687300151?mt=8&uo=4	0	0	2.2.0	software
905746114	905746117	Qumista, LLC	https://itunes.apple.com/us/artist/qumista-llc/id905746117?uo=4	http://a1238.phobos.apple.com/us/r30/Purple3/v4/3e/f0/5c/3ef05ca6-be4d-0b26-7293-e8636b6fa76e/mzl.snuktsep.png	http://a1238.phobos.apple.com/us/r30/Purple3/v4/3e/f0/5c/3ef05ca6-be4d-0b26-7293-e8636b6fa76e/mzl.snuktsep.png	http://a832.phobos.apple.com/us/r30/Purple1/v4/0d/33/50/0d3350fe-74f8-ecf7-7723-6cf9654079f6/Icon.png	None	5.0	CMSTmobapp.at.UpperExtremeMotionGuide	9+	USD	Hi There!\\You know how you've passed, aced, or even perfected your last anatomy quiz in college, then those tidbits of information in your brain starts fading away as the days, months, and years go by? Do you need to know what Spinal Segments activate when your Teres Minor fires? Maybe you just need a quick look at Normal Range of Motion value of Wrist Flexion. You've come to the right place! \\…	[u'iosUniversal']	39523910	$0.99	[u'6020']	[u'Medical']	[u'http://a1.mzstatic.com/us/r30/Purple5/v4/ab/3f/3f/ab3f3faa-dc7a-58c8-bad0-c355abfe4b43/screen480x480.jpeg', u'http://a3.mzstatic.com/us/r30/Purple3/v4/29/58/eb/2958ebd2-90b9-6adc-9108-66c55e5f3eb4/screen480x480.jpeg']	False	software	[u'EN']	0.99	6020	Medical	2014-08-11T11:10:35Z	Updated to include: Scapulothoracic and horizontal shoulder movements.	[u'http://a1.mzstatic.com/us/r30/Purple4/v4/98/51/8f/98518f59-8855-d830-974c-57eb63824949/screen1136x1136.jpeg', u'http://a1.mzstatic.com/us/r30/Purple4/v4/48/47/58/484758f8-7de9-fef4-3e0e-46b7a69ad7e5/screen1136x1136.jpeg']	Qumista, LLC	http://uemotionguide.weebly.com/how-it-works.html	[u'iPodTouchourthGen', u'iPadFourthGen', u'iPadThirdGen', u'iPad2Wifi', u'iPhone5c', u'iPhone5', u'iPhone5s', u'iPhone-3GS', u'iPodTouchFifthGen', u'iPhone4S', u'iPad23G', u'iPhone4', u'iPadMini', u'iPadMini4G', u'iPadFourthGen4G', u'iPadThirdGen4G']	Upper Extremity Motion Guide	9+	Upper Extremity Motion Guide	https://itunes.apple.com/us/app/upper-extremity-motion-guide/id905746114?mt=8&uo=4	0	1	1.43.75.239	software
560085317	359886492	Prestimedia	https://itunes.apple.com/us/artist/prestimedia/id359886492?uo=4	http://a1675.phobos.apple.com/us/r30/Purple/v4/74/d6/a3/74d6a312-2d41-24aa-e2d1-524f379e742a/mzm.nvpivnnp.png	http://a1675.phobos.apple.com/us/r30/Purple/v4/74/d6/a3/74d6a312-2d41-24aa-e2d1-524f379e742a/mzm.nvpivnnp.png	http://a644.phobos.apple.com/us/r30/Purple/v4/26/41/e4/2641e4d7-4444-c1f0-d232-027bb31efcbc/Icon-72.png	None	None	com.prestimedia.nsk	4+	USD	Keep in touch! Be informed 24h824 a 7d/7 about NSK's dental innovations and news. Find all the latest products information, promotionnal offersand videos about NSK in an intuitive interface. Geolocalisation allows you to find easilly and quickly your contacts and manageyour route at a touch of a button. Discover our brand new website which always offersmore tools and all the latest information of…	[]	5989472	Free	[u'6020']	[u'Medical']	[u'http://a3.mzstatic.com/us/r30/Purple/v4/58/37/3e/58373e3d-e327-1e42-2baf-4edb26cc0183/screen480x480.jpeg', u'http://a4.mzstatic.com/us/r30/Purple/v4/04/51/cd/0451cdd2-f71f-dd8a-585d-56e0be031cba/screen480x480.jpeg', u'http://a3.mzstatic.com/us/r30/Purple/v4/9b/59/e9/9b59e9f3-27d8-8f95-9561-88d147accaa0/screen480x480.jpeg', u'http://a5.mzstatic.com/us/r30/Purple/v4/87/c0/82/87c082f4-d367-c51c-1…	False	software	[u'NL', u'EN', u'FR', u'DE', u'JA', u'RU', u'ES']	0.0	6020	Medical	2012-10-16T01:40:11Z	* Bug Fixes\* Improved the overall stability of the application\* Better support for iOS 6	[]	Prestimedia	None	[u'iPadMini4G', u'iPad3G', u'iPad2Wifi', u'iPadWifi', u'iPadThirdGen', u'iPadFourthGen', u'iPad23G', u'iPadFourthGen4G', u'iPadMini', u'iPadThirdGen4G']	NSK dental dynamic and surgical instrument	4+	NSK dental dynamic and surgical instrument	https://itunes.apple.com/us/app/nsk-dental-dynamic-surgical/id560085317?mt=8&uo=4	0	0	1.20	software
895239472	475824757	MOBILE APP INNOVATIONS, LLC	https://itunes.apple.com/us/artist/mobile-app-innovations-llc/id475824757?uo=4	http://a750.phobos.apple.com/us/r30/Purple/v4/c0/6f/ad/c06fad54-9bf0-a5ab-eb0b-1b639d5a124b/mzl.iahzdfzh.png	http://a750.phobos.apple.com/us/r30/Purple/v4/c0/6f/ad/c06fad54-9bf0-a5ab-eb0b-1b639d5a124b/mzl.iahzdfzh.png	http://a1571.phobos.apple.com/us/r30/Purple4/v4/00/98/a9/0098a956-b9b8-b7ef-2722-3a80e22e4479/Icon.png	None	5.0	com.AppInnovators.FAFP	4+	USD	The Florida Academy of Family Physicians (FAFP) is composed of more than 4,000 family medicine physicians, resident physicians, and medical students from across the state. The FAFP works to advance the specialty of family medicine by promoting excellence and improvement in the healthcare of all Floridians. Our priority is to help our members to become the best family physicians they can be throug…	[u'iosUniversal']	15135527	Free	[u'6020']	[u'Medical']	[u'http://a1.mzstatic.com/us/r30/Purple4/v4/0a/17/32/0a1732e7-fff0-f4da-ea3b-dc85054e137b/screen480x480.jpeg', u'http://a4.mzstatic.com/us/r30/Purple6/v4/be/a2/2a/bea22abb-5ede-4355-35c6-b08102298fff/screen480x480.jpeg', u'http://a5.mzstatic.com/us/r30/Purple/v4/d4/d2/59/d4d25910-a8b6-0953-bf2c-2ca561fda260/screen480x480.jpeg', u'http://a5.mzstatic.com/us/r30/Purple/v4/ea/47/10/ea4710de-c5be-0e73…	False	software	[u'AR', u'NB', u'CA', u'CS', u'DA', u'NL', u'EN', u'FI', u'FR', u'DE', u'EL', u'HE', u'HU', u'ID', u'IT', u'JA', u'KO', u'PL', u'PT', u'RO', u'RU', u'ZH', u'ES', u'SV', u'ZH', u'TR']	0.0	6020	Medical	2014-07-13T04:38:39Z	None	[u'http://a3.mzstatic.com/us/r30/Purple/v4/c8/f1/37/c8f13754-4dab-e3b2-2019-533338ec2cbd/screen1136x1136.jpeg', u'http://a3.mzstatic.com/us/r30/Purple/v4/db/9f/c1/db9fc145-3cc5-cbb8-1a7f-18d5ea63e29d/screen1136x1136.jpeg', u'http://a2.mzstatic.com/us/r30/Purple4/v4/a2/d7/4d/a2d74dc5-0f3b-3cbe-a5d6-cebe64e724b3/screen1136x1136.jpeg', u'http://a4.mzstatic.com/us/r30/Purple/v4/eb/df/6a/ebdf6a5b-1043…	MOBILE APP INNOVATIONS, LLC	None	[u'iPhone5c', u'iPad2Wifi', u'iPhone4', u'iPhone5', u'iPadMini', u'iPadThirdGen', u'iPodTouchourthGen', u'iPad23G', u'iPodTouchFifthGen', u'iPadMini4G', u'iPadFourthGen', u'iPhone4S', u'iPadFourthGen4G', u'iPhone-3GS', u'iPhone5s', u'iPadThirdGen4G']	Florida Academy of Family Physicians	4+	Florida Academy of Family Physicians	https://itunes.apple.com/us/app/florida-academy-family-physicians/id895239472?mt=8&uo=4	0	1	1.0	software
453079254	453079257	UM Gordon Center	https://itunes.apple.com/us/artist/um-gordon-center/id453079257?uo=4	http://a824.phobos.apple.com/us/r30/Purple/9b/76/67/mzm.knyyrzvg.png	http://a824.phobos.apple.com/us/r30/Purple/9b/76/67/mzm.knyyrzvg.png	http://a884.phobos.apple.com/us/r30/Purple/51/24/77/mzi.hybejtfk.png	3.5	3.5	edu.miami.med.gcrme.MENDems	4+	USD	The Miami Emergency Neurologic Deficit (MEND) Examination is a focused neurologic assessment tool to aid healthcare providers in rapid identification of patients with stroke. The exam incorporates the Cincinnati Prehospital Stroke Scale (CPSS), and has additional components from the NIH Stroke Scale (NIHSS). \\The MEND EMS application facilitates the organization of detection and management of th…	[]	1075273	$1.99	[u'6020', u'6013']	[u'Medical', u'Health & Fitness']	[]	False	software	[u'EN']	1.99	6020	Medical	2011-08-04T18:21:37Z	None	[u'http://a5.mzstatic.com/us/r30/Purple/v4/ab/c9/44/abc944f0-64a2-d7de-b356-b2fbf562bf00/screen320x480.jpeg', u'http://a2.mzstatic.com/us/r30/Purple/v4/31/88/f1/3188f145-3145-3904-6122-2f698fa226da/screen320x480.jpeg']	Gordon Center for Research in Medical Education	http://www.asls.net	[u'iPhone4', u'iPhone-3GS', u'iPadThirdGen4G', u'iPadThirdGen', u'iPhone5', u'iPodTouchFifthGen', u'iPadFourthGen', u'iPad2Wifi', u'iPadFourthGen4G', u'iPhone5c', u'iPadWifi', u'iPhone-3G', u'iPad3G', u'iPod-touch-with-mic', u'iPhone4S', u'iPadMini4G', u'iPad23G', u'iPhone5s', u'iPodTouchourthGen', u'iPadMini', u'iPodTouchThirdGen']	MEND EMS	4+	MEND EMS	https://itunes.apple.com/us/app/mend-ems/id453079254?mt=8&uo=4	5	5	1.0	software
762798239	710640250	Sean Burchell	https://itunes.apple.com/us/artist/sean-burchell/id710640250?uo=4	http://a1970.phobos.apple.com/us/r30/Purple4/v4/fc/cb/43/fccb43f6-ef30-31db-3234-d093fd5cfd92/mzl.otojpmtb.jpg	http://a1970.phobos.apple.com/us/r30/Purple4/v4/fc/cb/43/fccb43f6-ef30-31db-3234-d093fd5cfd92/mzl.otojpmtb.jpg	http://a806.phobos.apple.com/us/r30/Purple4/v4/ce/0e/e3/ce0ee324-f0b9-0fce-9871-0b374031513e/Icon.png	None	None	com.gomobile.RetiPhys	4+	USD	Retinal Physician delivers in-depth coverage of the latest advances in AMD, diabetic retinopathy, macular edema, retinal vein occlusion as well as surgical intervention in posterior segment care. It reaches both retinal specialists and general ophthalmologists with practical insight regarding current and future treatment strategies in medical and surgical retina care. The most comprehensive retin…	[u'iosUniversal']	24992072	Free	[u'6020']	[u'Medical']	[u'http://a3.mzstatic.com/us/r30/Purple4/v4/b3/b2/22/b3b22218-8e5d-6667-313d-a5a1d74008e3/screen480x480.jpeg', u'http://a1.mzstatic.com/us/r30/Purple6/v4/a8/7a/04/a87a04a6-c6f8-6926-8811-84b5b39811e2/screen480x480.jpeg', u'http://a1.mzstatic.com/us/r30/Purple4/v4/ea/a7/4c/eaa74c83-f3c9-22f4-6865-42e7356e4025/screen480x480.jpeg']	False	software	[u'AR', u'NB', u'DA', u'NL', u'EN', u'FI', u'FR', u'DE', u'EL', u'HE', u'HU', u'IT', u'JA', u'KO', u'PL', u'PT', u'RU', u'ZH', u'ES', u'SV', u'ZH']	0.0	6020	Medical	2013-12-01T10:46:08Z	None	[u'http://a2.mzstatic.com/us/r30/Purple4/v4/ee/21/91/ee219115-8bd9-8366-3295-a7fc82637668/screen1136x1136.jpeg', u'http://a1.mzstatic.com/us/r30/Purple6/v4/0a/01/03/0a01038b-fab0-b0f6-efc3-68f5f45e23ab/screen1136x1136.jpeg', u'http://a4.mzstatic.com/us/r30/Purple6/v4/a3/7d/a5/a37da573-b0ee-879f-9a28-84bb130f3223/screen1136x1136.jpeg']	Sean Burchell	None	[u'iPadFourthGen4G', u'iPhone-3GS', u'iPadFourthGen', u'iPadThirdGen4G', u'iPadThirdGen', u'iPhone5c', u'iPadMini', u'iPodTouchFifthGen', u'iPhone4S', u'iPhone4', u'iPodTouchThirdGen', u'iPadMini4G', u'iPhone5', u'iPhone5s', u'iPad2Wifi', u'iPadWifi', u'iPodTouchourthGen', u'iPad23G', u'iPad3G']	Retinal Physician	4+	Retinal Physician	https://itunes.apple.com/us/app/retinal-physician/id762798239?mt=8&uo=4	0	0	1.0	software
651482252	651482255	SBR Health	https://itunes.apple.com/us/artist/sbr-health/id651482255?uo=4	http://a702.phobos.apple.com/us/r30/Purple/v4/27/3d/b2/273db2d5-f345-5649-87ce-286013973fad/mzl.ymhzpexq.png	http://a702.phobos.apple.com/us/r30/Purple/v4/27/3d/b2/273db2d5-f345-5649-87ce-286013973fad/mzl.ymhzpexq.png	http://a1512.phobos.apple.com/us/r30/Purple2/v4/f4/3f/08/f43f088c-4992-a9db-4a1b-579b79acc39c/Icon.png	None	None	com.sbrhealth.virtualvisits.ios	4+	USD	Description \For patients of participating medical institutions, the SBR Health VirtualVisit app makes it easy to see your participating health provider anywhere at any time, using high-quality videoconferencing. \For qualified providers, the SBR Health VirtualVisit app makes it easy to consult with your patients, as well as collaborate and conference with your care team staff, specialists and la…	[u'iosUniversal']	7136618	Free	[u'6020', u'6013']	[u'Medical', u'Health & Fitness']	[u'http://a1.mzstatic.com/us/r30/Purple/v4/92/27/bf/9227bf96-52f9-d06f-4bbe-7a0b7eed6287/screen480x480.jpeg', u'http://a5.mzstatic.com/us/r30/Purple/v4/4c/41/10/4c41102b-fb93-1863-0bcb-4dd4c04ba6fd/screen480x480.jpeg', u'http://a1.mzstatic.com/us/r30/Purple6/v4/91/c8/22/91c822d1-779e-a3d3-cbc3-4fc2a054c696/screen480x480.jpeg', u'http://a3.mzstatic.com/us/r30/Purple4/v4/92/a2/0c/92a20c49-c767-7f3e…	False	software	[u'EN']	0.0	6020	Medical	2013-06-07T16:48:46Z	Ability for bandwidth and user self test added where supported by your healthcare institution.	[u'http://a3.mzstatic.com/us/r30/Purple4/v4/a2/69/95/a269950d-681b-7d79-bb38-f24cacdeda31/screen1136x1136.jpeg', u'http://a2.mzstatic.com/us/r30/Purple4/v4/61/87/99/61879941-1b8a-f478-fcf1-4e937679c845/screen1136x1136.jpeg', u'http://a1.mzstatic.com/us/r30/Purple2/v4/e5/75/da/e575da04-1bf9-dace-8949-06109bca6e3a/screen1136x1136.jpeg', u'http://a4.mzstatic.com/us/r30/Purple4/v4/1a/13/a5/1a13a5f9-a…	SBR Health, Inc.	http://www.sbrhealth.com	[u'iPadThirdGen4G', u'iPhone4', u'iPhone5s', u'iPadMini', u'iPhone4S', u'iPad2Wifi', u'iPadThirdGen', u'iPadMini4G', u'iPad23G', u'iPodTouchFifthGen', u'iPadFourthGen', u'iPodTouchourthGen', u'iPhone5', u'iPhone-3GS', u'iPadFourthGen4G', u'iPhone5c']	VirtualVisit	4+	VirtualVisit	https://itunes.apple.com/us/app/virtualvisit/id651482252?mt=8&uo=4	0	0	2.1.8	software
912797793	399842589	RealCME, Inc.	https://itunes.apple.com/us/artist/realcme-inc./id399842589?uo=4	http://a1875.phobos.apple.com/us/r30/Purple3/v4/25/c5/42/25c542f1-0592-88a5-8018-3bdba88e158b/mzl.oivybwcv.png	http://a1875.phobos.apple.com/us/r30/Purple3/v4/25/c5/42/25c542f1-0592-88a5-8018-3bdba88e158b/mzl.oivybwcv.png	http://a1916.phobos.apple.com/us/r30/Purple3/v4/40/c9/10/40c910a5-fd79-2730-9044-7c9388bfcde1/GAME57x57.png	None	None	com.realcme.game	12+	USD	Global Academy for Medical Education Inc. offers Continuing Medical Education (CME/CE) programs for health professionals in all specialties.\\As an extension to our live events and web-based programs, this innovative FREE CME CASES app, powered by RealCME, will help you fulfill your CME/CE requirements from the convenience of your iPhone.\\This app offers a robust selection of unique, interactive…	[]	3768296	Free	[u'6020', u'6017']	[u'Medical', u'Education']	[]	False	software	[u'EN']	0.0	6020	Medical	2014-09-07T01:10:14Z	None	[u'http://a4.mzstatic.com/us/r30/Purple3/v4/ad/cf/97/adcf9725-ca91-1a9a-bfa2-66b549b2f2ba/screen1136x1136.jpeg', u'http://a4.mzstatic.com/us/r30/Purple3/v4/4b/b8/02/4bb80210-a6df-71a3-336f-4bdc0956278c/screen1136x1136.jpeg', u'http://a3.mzstatic.com/us/r30/Purple4/v4/eb/11/25/eb11254e-0828-ea88-a124-5a8fec340a84/screen1136x1136.jpeg', u'http://a1.mzstatic.com/us/r30/Purple4/v4/19/47/cc/1947ccfe-4…	RealCME, Inc.	None	[u'iPad2Wifi', u'iPhone-3GS', u'iPad23G', u'iPadMini4G', u'iPadFourthGen', u'iPhone4S', u'iPodTouchourthGen', u'iPodTouchFifthGen', u'iPhone5', u'iPhone4', u'iPhone5s', u'iPhone5c', u'iPadThirdGen4G', u'iPadThirdGen', u'iPadFourthGen4G', u'iPadMini']	CME CASES	12+	CME CASES	https://itunes.apple.com/us/app/cme-cases/id912797793?mt=8&uo=4	0	0	2.2	software
426337099	426337102	Akira Yoshida	https://itunes.apple.com/us/artist/akira-yoshida/id426337102?uo=4	http://a1392.phobos.apple.com/us/r30/Purple/v4/40/89/e8/4089e86b-5008-b04b-b9a5-f898fe77997d/mzl.qgsytbda.jpg	http://a1392.phobos.apple.com/us/r30/Purple/v4/40/89/e8/4089e86b-5008-b04b-b9a5-f898fe77997d/mzl.qgsytbda.jpg	http://a933.phobos.apple.com/us/r30/Purple/v4/78/69/f9/7869f963-3d22-40ea-966a-df0a0f499a90/icon.png	None	None	AR2	4+	USD	AR2 for iPadは、レセプト作成ソフト「アーチャンレセプト2」に診療情報を入力、閲覧する為のiPad専用アプリです。\\レセプト作成に必要な傷病名、診療行為、医薬品、所見を入力できます。\\初期設定では、弊社デモ機に接続されますので、アカウントはそのままで、パスワード「demo」でログインして動作を確認してください。	[]	985935	Free	[u'6020']	[u'Medical']	[u'http://a2.mzstatic.com/us/r30/Purple/v4/b9/7a/f0/b97af010-11e6-9fc8-f44d-b2faecba9469/screen480x480.jpeg', u'http://a5.mzstatic.com/us/r30/Purple/v4/35/c1/a4/35c1a488-f9e4-7405-6cca-e4e7586d8f5c/screen480x480.jpeg', u'http://a2.mzstatic.com/us/r30/Purple/v4/28/b0/84/28b08431-350a-0b82-500f-875c1aa2332f/screen480x480.jpeg', u'http://a5.mzstatic.com/us/r30/Purple/v4/6c/b4/ec/6cb4ec94-ed26-783e-4…	False	software	[u'JA']	0.0	6020	Medical	2011-05-09T17:57:13Z	※このバージョンを使用する為には、AR2 Ver 2.30 rev 0006 以降のインストールが必要です。\・処方入力画面で、詳細項目を入力できるようになりました。\ それに伴い、院外処方や一般名処方の対応も行いました。\・処方入力画面で、単位数量を表示できるようになりました。\・処方入力画面で、用法で入力した内容が保存されるようになりました。\・処方入力画面で、量および日数入力の選択範囲を変更しました。\・各種不具合を修正しました。\ 自動算定処理で、正常に算定されていなかった不具合を修正。\ 自動で院外処方にしている場合に、院外に○がついていなかった不具合を修正。\ 使用項目選択で、保存した際に終了してしまう不具合を修正。\ 保険情報を追加した場合に、正常に保存されていなかった不具合を修正。\ 所見画面で、表示がずれて表示される不具合を修正。\ 各入力欄で、特定の文字を入力すると、…	[]	Akira Yoshida	http://www.apple-doctor.co.jp/ar2_2.html#OP7	[u'iPadWifi', u'iPadFourthGen', u'iPadFourthGen4G', u'iPadMini', u'iPad23G', u'iPadThirdGen4G', u'iPadMini4G', u'iPadThirdGen', u'iPad3G', u'iPad2Wifi']	AR2 for iPad	4+	AR2 for iPad	https://itunes.apple.com/us/app/ar2-for-ipad/id426337099?mt=8&uo=4	0	0	1.0.8	software
477700443	368899986	SunScroll	https://itunes.apple.com/us/artist/sunscroll/id368899986?uo=4	http://a617.phobos.apple.com/us/r30/Purple/d0/33/07/mzm.gbhuscro.png	http://a617.phobos.apple.com/us/r30/Purple/d0/33/07/mzm.gbhuscro.png	http://a1975.phobos.apple.com/us/r30/Purple/d3/ac/d5/mzi.lrrdniof.png	None	None	com.sunscroll.pediatrics	4+	USD	Pediatrics or paediatrics is the branch of medicine that deals with the medical care of infants, children, and adolescents. A medical practitioner who specializes in this area is known as a pediatrician or paediatrician.\\As medical professionals “Pediatricians” enjoys high social status, as a result having stable income and job security. Hence, Pediatrics is one of the major medical specialty – …	[u'iosUniversal']	6428289	$0.99	[u'6020', u'6013']	[u'Medical', u'Health & Fitness']	[u'http://a4.mzstatic.com/us/r30/Purple/v4/78/da/3f/78da3f4a-157b-1453-f2bc-77bacb0bbbe6/screen480x480.jpeg', u'http://a1.mzstatic.com/us/r30/Purple/v4/32/65/5e/32655e44-1379-f353-0564-3723a260a896/screen480x480.jpeg', u'http://a2.mzstatic.com/us/r30/Purple/v4/1e/32/4d/1e324d60-01cb-2311-5c37-7876416dd2bc/screen480x480.jpeg', u'http://a5.mzstatic.com/us/r30/Purple/v4/ae/28/f4/ae28f4c3-d21f-ba91-1…	False	software	[u'EN']	0.99	6020	Medical	2011-11-08T21:44:08Z	None	[u'http://a3.mzstatic.com/us/r30/Purple/v4/bf/29/2b/bf292b95-cbfb-f03b-8a6a-32f1d00ca601/screen320x480.jpeg', u'http://a3.mzstatic.com/us/r30/Purple/v4/bc/ae/9e/bcae9eb1-4f95-908a-b352-143be005c9b4/screen320x480.jpeg', u'http://a3.mzstatic.com/us/r30/Purple/v4/a0/53/12/a053125f-ef00-7042-e8e3-c53373407214/screen320x480.jpeg', u'http://a3.mzstatic.com/us/r30/Purple/v4/0d/4e/b6/0d4eb644-f365-89c2-c…	Publish This, LLC	None	[u'iPhone-3GS', u'iPhone5s', u'iPhone4', u'iPodTouchourthGen', u'iPhone-3G', u'iPad23G', u'iPadMini4G', u'iPod-touch-with-mic', u'iPodTouchFifthGen', u'iPadWifi', u'iPhone5c', u'iPodTouchThirdGen', u'iPadThirdGen', u'iPadFourthGen4G', u'iPadMini', u'iPad3G', u'iPadThirdGen4G', u'iPhone5', u'iPhone4S', u'iPadFourthGen', u'iPad2Wifi']	Pediatrics Multiple Choice Test	4+	Pediatrics Multiple Choice Test	https://itunes.apple.com/us/app/pediatrics-multiple-choice/id477700443?mt=8&uo=4	0	0	1.0	software
602557796	602525188	ID BUG PAL	https://itunes.apple.com/us/artist/id-bug-pal/id602525188?uo=4	http://a1719.phobos.apple.com/us/r30/Purple4/v4/38/19/a1/3819a1eb-8c4b-432d-6188-23eab89970a3/mzl.sldtujro.png	http://a1719.phobos.apple.com/us/r30/Purple4/v4/38/19/a1/3819a1eb-8c4b-432d-6188-23eab89970a3/mzl.sldtujro.png	http://a1295.phobos.apple.com/us/r30/Purple4/v4/61/0b/49/610b496f-2911-b245-2f5d-d87311d5ce2c/Icon.png	None	None	com.curbsidedoc.IDBugPal	4+	USD	Application Descriptions: (Medical Information like Infectious disease, Bugs and drugs at your Fingertips.)\\Medical professionals can find information like Infectious disease, Bugs and drugs in this Infectious disease app.\\ID Bug Pal is an up-to-date guide to commonly recognized organisms and therapeutic choices. It has been produced to provide an easily accessible cross reference of organisms …	[u'iosUniversal']	1863905	$9.99	[u'6020', u'6013']	[u'Medical', u'Health & Fitness']	[u'http://a2.mzstatic.com/us/r30/Purple4/v4/6b/f3/14/6bf31491-fe27-0d80-3811-d3193cce1610/screen480x480.jpeg', u'http://a4.mzstatic.com/us/r30/Purple6/v4/a7/32/4c/a7324c85-7ca9-9773-421c-93d4aeda640b/screen480x480.jpeg', u'http://a3.mzstatic.com/us/r30/Purple4/v4/36/42/1f/36421f9e-56e1-ed08-a697-47ea29f12a0e/screen480x480.jpeg', u'http://a2.mzstatic.com/us/r30/Purple6/v4/39/ba/42/39ba42d4-0008-eb…	False	software	[u'EN']	9.99	6020	Medical	2013-02-24T23:17:15Z	-Bug fixes.\-Minor updates.	[u'http://a1.mzstatic.com/us/r30/Purple6/v4/8c/9b/52/8c9b5275-7af8-674f-12f6-34687fb9fb7d/screen1136x1136.jpeg', u'http://a5.mzstatic.com/us/r30/Purple6/v4/13/8d/36/138d36a9-0800-d1d4-9610-4e89f3055331/screen568x568.jpeg', u'http://a2.mzstatic.com/us/r30/Purple6/v4/47/e5/73/47e57388-5ac2-caa6-b5bd-f305ac0213ec/screen568x568.jpeg', u'http://a2.mzstatic.com/us/r30/Purple4/v4/0b/4a/da/0b4ada67-16af-…	Curbside Doc, LLC	http://curbsidedoc.com/	[u'iPhone5c', u'iPad2Wifi', u'iPhone4', u'iPad3G', u'iPadFourthGen4G', u'iPadMini4G', u'iPodTouchFifthGen', u'iPadThirdGen', u'iPhone4S', u'iPadFourthGen', u'iPadMini', u'iPodTouchourthGen', u'iPadWifi', u'iPhone5s', u'iPodTouchThirdGen', u'iPadThirdGen4G', u'iPhone5', u'iPhone-3GS', u'iPad23G']	ID BUG PAL+	4+	ID BUG PAL+	https://itunes.apple.com/us/app/id-bug-pal+/id602557796?mt=8&uo=4	0	0	1.2.1	software
933501964	496784238	Hypnosis and Subliminal, LLC	https://itunes.apple.com/us/artist/hypnosis-and-subliminal-llc/id496784238?uo=4	http://a1437.phobos.apple.com/us/r30/Purple3/v4/9c/8d/54/9c8d5431-90e0-fabc-0a34-87d430f104aa/pr_source.jpg?downloadKey=1417725235_21b7cdc275504055adfbcb639d305e73	http://a1437.phobos.apple.com/us/r30/Purple3/v4/9c/8d/54/9c8d5431-90e0-fabc-0a34-87d430f104aa/pr_source.jpg?downloadKey=1417725235_21b7cdc275504055adfbcb639d305e73	http://a383.phobos.apple.com/us/r30/Purple3/v4/54/0f/9b/540f9bf5-7b3f-1a1a-fe64-c6ec64fdc63f/AppIcon57x57.png	None	None	com.subliminalaffirmations.rmmetaphysical	4+	USD	Cleanse your energy, get into touch with your inner psychic, and hone the power of your mind with these hypnosis programs. **Spiritual Cleanse included for FREE!**\\Now you can enjoy Rachael Meddows’ amazing hypnosis programs in a new way! Make a playlist, customize each session, and purchase the Unlock All program to unlock all 10 tracks for one low price.\\* Easy to edit playlist – Listen to mo…	[u'iosUniversal']	93855946	Free	[u'6020', u'6012']	[u'Medical', u'Lifestyle']	[u'http://a1.mzstatic.com/us/r30/Purple1/v4/3d/dd/e7/3ddde7c4-01a2-5ac4-490b-8092936b08a8/screen480x480.jpeg', u'http://a1.mzstatic.com/us/r30/Purple3/v4/72/a0/27/72a02715-1673-1da2-b717-3c96f30682b2/screen480x480.jpeg', u'http://a3.mzstatic.com/us/r30/Purple3/v4/7c/d3/e6/7cd3e6e5-5f4e-3da0-33bc-2aee77e9d616/screen480x480.jpeg', u'http://a1.mzstatic.com/us/r30/Purple3/v4/68/93/7c/68937cd9-a2f0-26…	False	software	[u'EN']	0.0	6020	Medical	2014-11-09T19:30:21Z	None	[u'http://a2.mzstatic.com/us/r30/Purple3/v4/7f/c6/5a/7fc65a32-87ca-edf6-5eb3-973471e33e92/screen322x572.jpeg', u'http://a2.mzstatic.com/us/r30/Purple3/v4/8b/47/54/8b47543b-bb3c-30d3-808f-caf311b3134a/screen1136x1136.jpeg', u'http://a2.mzstatic.com/us/r30/Purple3/v4/14/32/32/14323282-c8d5-097e-5800-e7367f7810aa/screen1136x1136.jpeg', u'http://a4.mzstatic.com/us/r30/Purple3/v4/b5/c4/83/b5c483bd-b6a…	Subliminal Affirmations LLC	None	[u'iPadThirdGen4G', u'iPodTouchourthGen', u'iPadMini4G', u'iPodTouchFifthGen', u'iPhone-3GS', u'iPhone5s', u'iPhone4S', u'iPadMini', u'iPadFourthGen', u'iPadFourthGen4G', u'iPhone5', u'iPhone4', u'iPad2Wifi', u'iPad23G', u'iPhone5c', u'iPadThirdGen']	Third Eye Psychic Power and Metaphysical ESP And Astral Projection Hypnosis Bundle with Alarm Clock, Music, Meditation and Subliminal	4+	Third Eye Psychic Power and Metaphysical ESP And Astral Projection Hypnosis Bundle with Alarm Clock, Music, Meditation and Subliminal	https://itunes.apple.com/us/app/third-eye-psychic-power-metaphysical/id933501964?mt=8&uo=4	0	0	1.0	software
884760766	828363450	Daniel Juergens	https://itunes.apple.com/us/artist/daniel-juergens/id828363450?uo=4	http://a1042.phobos.apple.com/us/r30/Purple6/v4/67/9c/da/679cdab4-6724-2cb3-b5a3-5eaf162b2f50/mzl.dsqrgipc.png	http://a1042.phobos.apple.com/us/r30/Purple6/v4/67/9c/da/679cdab4-6724-2cb3-b5a3-5eaf162b2f50/mzl.dsqrgipc.png	http://a1857.phobos.apple.com/us/r30/Purple2/v4/a6/6c/14/a66c143a-9e32-6fed-b2d2-6d6b7fe334a0/AppIcon60x60_2x.png	None	None	com.juergensdesigndefizit.Na	17+	USD	Ein schöner und einfach zu bedienender Rechner um bei Hyponatriämie das Na Defizit zu berechnen.\Sie können auch die benötigte Menge Infusionslösung zum Ausgleich der Hyponatriämie berechnen. \Wobei sie bedenken sollten den Natriumspiegel nicht zu schnell anzuheben.\\Die medizinischen Informationen innerhalb der application dienen nur der allgemeinen Information und ersetzten keinen fachmedizinis…	[]	187651	$0.99	[u'6020', u'6006']	[u'Medical', u'Reference']	[]	False	software	[u'EN']	0.99	6020	Medical	2014-06-04T00:01:10Z	None	[u'http://a3.mzstatic.com/us/r30/Purple6/v4/fe/46/3b/fe463bcb-91fd-f66a-1835-0f25dbebcf9c/screen1136x1136.jpeg', u'http://a4.mzstatic.com/us/r30/Purple/v4/f9/eb/cc/f9ebccb2-9462-0f77-8b8e-0b9234c33bd9/screen1136x1136.jpeg']	Daniel Juergens	None	[u'iPhone5', u'iPadFourthGen4G', u'iPodTouchFifthGen', u'iPadMini', u'iPad2Wifi', u'iPadThirdGen', u'iPad23G', u'iPadMini4G', u'iPhone4', u'iPhone5s', u'iPadThirdGen4G', u'iPhone4S', u'iPadFourthGen', u'iPhone5c']	Na Defizit	17+	Na Defizit	https://itunes.apple.com/us/app/na-defizit/id884760766?mt=8&uo=4	0	0	1.0	software
895033942	895033945	compliance4patient	https://itunes.apple.com/us/artist/compliance4patient/id895033945?uo=4	http://a390.phobos.apple.com/us/r30/Purple5/v4/83/be/e8/83bee81c-1f34-fe85-985d-b79988b7ad5b/mzl.dynteklf.png	http://a390.phobos.apple.com/us/r30/Purple5/v4/83/be/e8/83bee81c-1f34-fe85-985d-b79988b7ad5b/mzl.dynteklf.png	http://a849.phobos.apple.com/us/r30/Purple3/v4/e0/89/50/e08950e6-1b75-ca91-ff7c-8c57f8a425b0/AppIcon-260x60_2x.png	None	None	C4P.WebAkademia	17+	USD	WebAkadémia slúži výlučne na kreditovné vzdelávanie odbornej verejnosti z medicínskeho prostredia (lekárov, medikov, sestier). Odteraz kdekoľvek, kde je dostupné internetové pripojenie si môžete prezrieť videoprezentácie, prezentácie, alebo prečítať odborné články popredných slovenských odborníkov z rôznych oblastí medicíny v čase, ktorý vyhovuje len Vám. Navyše, po vyplnení autodidaktických test…	[]	8858588	Free	[u'6020', u'6017']	[u'Medical', u'Education']	[]	False	software	[u'EN']	0.0	6020	Medical	2014-07-20T04:41:34Z	- pridané notifikácie nových WebAkadémií	[u'http://a2.mzstatic.com/us/r30/Purple4/v4/f6/ef/62/f6ef62f3-b403-3eec-fba5-e7c499385f72/screen1136x1136.jpeg', u'http://a5.mzstatic.com/us/r30/Purple6/v4/3d/ac/08/3dac0874-bf9b-153f-c124-f1d90add9d24/screen1136x1136.jpeg', u'http://a3.mzstatic.com/us/r30/Purple4/v4/12/24/1f/12241faf-5cab-1f84-e57c-e46f2b12d312/screen1136x1136.jpeg', u'http://a5.mzstatic.com/us/r30/Purple/v4/f8/5a/bb/f85abb8a-4e…	C4P, s.r.o.	None	[u'iPad2Wifi', u'iPadFourthGen', u'iPadFourthGen4G', u'iPad23G', u'iPhone5c', u'iPhone5s', u'iPhone4S', u'iPadThirdGen', u'iPhone4', u'iPadMini4G', u'iPhone5', u'iPadMini', u'iPadThirdGen4G', u'iPodTouchFifthGen']	WebAkadémia	17+	WebAkadémia	https://itunes.apple.com/us/app/webakademia/id895033942?mt=8&uo=4	0	0	1.1	software
547137025	492636876	everywhereIM	https://itunes.apple.com/us/artist/everywhereim/id492636876?uo=4	http://a1884.phobos.apple.com/us/r30/Purple/v4/57/85/24/578524df-8ded-2296-76bb-c466375d4023/mzl.wvarvpqy.png	http://a1884.phobos.apple.com/us/r30/Purple/v4/57/85/24/578524df-8ded-2296-76bb-c466375d4023/mzl.wvarvpqy.png	http://a1341.phobos.apple.com/us/r30/Purple/v4/46/38/1c/46381cbf-3245-4045-e056-cd202c95edf3/Icon.png	None	None	com.everywhereim.hematoevents	4+	USD	Novartis Pharma Nederland heeft een app laten ontwikkelen voor artsen waarmee men een overzicht te zien krijgt van nationale – en internationale gebeurtenissen op het gebied van de hematologie. Deze app toont niet alleen data van hematologische nascholingen maar ook van relevante vakinhoudelijke bijeenkomsten en congressen. Met 1 klik kan men deze gebeurtenissen toevoegen aan de eigen agenda.	[]	2985808	Free	[u'6020']	[u'Medical']	[]	False	software	[u'NL', u'EN']	0.0	6020	Medical	2012-08-07T06:59:31Z	Bug fixing	[u'http://a2.mzstatic.com/us/r30/Purple/v4/d4/1d/f4/d41df4ec-ba81-ba91-4f38-bba2268cf29a/screen1136x1136.jpeg', u'http://a3.mzstatic.com/us/r30/Purple/v4/f8/22/73/f8227380-eac2-9776-32c2-24feb0ace9fb/screen1136x1136.jpeg']	everywhereIM Ltd.	None	[u'iPad3G', u'iPodTouchourthGen', u'iPhone4', u'iPadFourthGen', u'iPodTouchFifthGen', u'iPhone5', u'iPhone4S', u'iPhone5c', u'iPhone-3GS', u'iPadMini', u'iPad2Wifi', u'iPadFourthGen4G', u'iPhone5s', u'iPadThirdGen4G', u'iPadThirdGen', u'iPadWifi', u'iPadMini4G', u'iPad23G', u'iPodTouchThirdGen']	Hemato Events	4+	Hemato Events	https://itunes.apple.com/us/app/hemato-events/id547137025?mt=8&uo=4	0	0	1.2.2	software
894532392	481691496	AppsVision	https://itunes.apple.com/us/artist/appsvision/id481691496?uo=4	http://a1907.phobos.apple.com/us/r30/Purple1/v4/05/a0/8a/05a08a5f-a8af-98cf-115e-9519f5857c49/mzl.scitoczc.png	http://a1907.phobos.apple.com/us/r30/Purple1/v4/05/a0/8a/05a08a5f-a8af-98cf-115e-9519f5857c49/mzl.scitoczc.png	http://a1290.phobos.apple.com/us/r30/Purple5/v4/99/8c/0c/998c0c58-b238-e2ab-6f50-d32c9956a0db/icon.png	None	None	com.appsvision.cliniqueesthetiquesaintaubin	12+	USD	L'application "Chirurgie esthétique saint-aubin" vous offre la possibilité de consulter toutes les infos utiles de la clinique (Tarifs, prestations, avis…) mais aussi de recevoir leurs dernières News ou Flyers sous forme de notifications Push.\\Caractéristiques de l'application :\\- La présentation et coordonnées \- Les galeries photos & vidéos\- Les Flyers et News en notifications push\- La géol…	[u'iosUniversal']	23733811	Free	[u'6020', u'6012']	[u'Medical', u'Lifestyle']	[u'http://a5.mzstatic.com/us/r30/Purple4/v4/b6/ad/26/b6ad2659-91d4-5072-ed93-45449c2a859f/screen480x480.jpeg', u'http://a2.mzstatic.com/us/r30/Purple3/v4/1f/24/1b/1f241b0f-de7b-0dce-e5ac-f1f91c6b6fc1/screen480x480.jpeg', u'http://a5.mzstatic.com/us/r30/Purple4/v4/cb/12/96/cb129694-aa24-316d-448d-95ac067a27f2/screen480x480.jpeg', u'http://a5.mzstatic.com/us/r30/Purple4/v4/4f/5a/ab/4f5aabac-bf1b-52…	False	software	[u'EN']	0.0	6020	Medical	2014-07-13T04:37:37Z	- changement de charte graphique	[u'http://a5.mzstatic.com/us/r30/Purple4/v4/56/3b/83/563b8307-cd31-c517-a54a-a7b94595a692/screen1136x1136.jpeg', u'http://a2.mzstatic.com/us/r30/Purple1/v4/24/ff/a4/24ffa4e2-f992-7fd3-06bc-0af74bb6319f/screen1136x1136.jpeg', u'http://a3.mzstatic.com/us/r30/Purple5/v4/f2/e1/6e/f2e16e6c-3917-1c3b-61aa-f705da102eb8/screen1136x1136.jpeg', u'http://a3.mzstatic.com/us/r30/Purple3/v4/39/fe/f9/39fef9ba-8…	AppsVision	None	[u'iPadFourthGen4G', u'iPhone5', u'iPodTouchFifthGen', u'iPadMini', u'iPad23G', u'iPad2Wifi', u'iPadThirdGen4G', u'iPhone-3GS', u'iPhone4', u'iPhone5c', u'iPadMini4G', u'iPadFourthGen', u'iPhone5s', u'iPadThirdGen', u'iPhone4S', u'iPodTouchourthGen']	Chirurgie esthétique saint-aubin	12+	Chirurgie esthétique saint-aubin	https://itunes.apple.com/us/app/chirurgie-esthetique-saint/id894532392?mt=8&uo=4	0	0	1.1	software
894325156	457115227	Progetto Dentale Apollonia srl	https://itunes.apple.com/us/artist/progetto-dentale-apollonia/id457115227?uo=4	http://a886.phobos.apple.com/us/r30/Purple/v4/ee/d8/99/eed8997f-3e58-a928-06fb-6987e9318981/mzl.zhluwlht.png	http://a886.phobos.apple.com/us/r30/Purple/v4/ee/d8/99/eed8997f-3e58-a928-06fb-6987e9318981/mzl.zhluwlht.png	http://a788.phobos.apple.com/us/r30/Purple4/v4/db/bd/a1/dbbda1fa-4f52-d634-6b94-4091f81e7aed/AppIcon57x57.png	None	None	it.odontosalute.OdontoSalute	4+	USD	Scopri direttamente dal tuo iPhone OdontoSalute, il primo network italiano di cliniche odontoiatriche low cost. \\Con oltre 15 cliniche aperte in tutta Italia e la sua formula "low cost - high quality", OdontoSalute è la prima rete di cliniche dentali che si propone di far sorridere proprio tutti.\\Installando questa app, sarà proprio come avere un dentista sempre nella tua tasca!	[]	7129009	Free	[u'6020', u'6013']	[u'Medical', u'Health & Fitness']	[]	False	software	[u'EN']	0.0	6020	Medical	2014-07-12T06:57:19Z	None	[u'http://a2.mzstatic.com/us/r30/Purple4/v4/3d/a1/0a/3da10ae8-4d8b-ddb9-7c3e-8e2a7c6c7381/screen1136x1136.jpeg', u'http://a1.mzstatic.com/us/r30/Purple/v4/f6/fb/84/f6fb84b5-a5c0-0f09-969c-c82caab32e8e/screen1136x1136.jpeg', u'http://a1.mzstatic.com/us/r30/Purple/v4/fa/0a/f2/fa0af236-829b-a310-33f8-0d689690ac75/screen1136x1136.jpeg', u'http://a4.mzstatic.com/us/r30/Purple6/v4/e5/69/b4/e569b4b9-ba2…	Progetto Dentale Apollonia SRL	None	[u'iPadFourthGen4G', u'iPad23G', u'iPodTouchourthGen', u'iPhone4', u'iPadFourthGen', u'iPad2Wifi', u'iPadThirdGen', u'iPhone-3GS', u'iPadMini4G', u'iPadThirdGen4G', u'iPodTouchFifthGen', u'iPhone5', u'iPhone5s', u'iPhone5c', u'iPhone4S', u'iPadMini']	OdontoSalute	4+	OdontoSalute	https://itunes.apple.com/us/app/odontosalute/id894325156?mt=8&uo=4	0	0	1.0	software
683981702	721359922	PEBmed Servicos de Informatica Ltda	https://itunes.apple.com/us/artist/pebmed-servicos-informatica/id721359922?uo=4	http://a685.phobos.apple.com/us/r30/Purple3/v4/f2/e1/08/f2e108a1-2031-8df7-e61b-eb9d27d2736b/mzl.pcnduaap.png	http://a685.phobos.apple.com/us/r30/Purple3/v4/f2/e1/08/f2e108a1-2031-8df7-e61b-eb9d27d2736b/mzl.pcnduaap.png	http://a626.phobos.apple.com/us/r30/Purple3/v4/d4/0a/eb/d40aeb7f-abba-5080-f6f5-c710871da7c8/Icon-Small.png	None	None	com.appmedbr.cti	12+	USD	O Guia de Terapia Intensiva é o aplicativo definitivo para quem trabalha em CTI. Este aplicativo tornará mais fácil o dia-a-dia, da evolução diária dos pacientes às intercorrências clínicas e cirúrgicas. BAIXE AGORA MESMO!\\Dividido em sessões práticas, conforme a abordagem clínica, o iCTI fornece informações confiáveis para a tomada de decisões e condutas que ocorrem na terapia intensiva. Conteú…	[u'iosUniversal']	25258046	$9.99	[u'6020']	[u'Medical']	[u'http://a3.mzstatic.com/us/r30/Purple4/v4/58/57/cd/5857cd10-93fc-16a8-a909-3bbd35564102/screen480x480.jpeg', u'http://a5.mzstatic.com/us/r30/Purple4/v4/3c/cd/a5/3ccda54a-e3a7-f1f2-c00f-0c434702ac28/screen480x480.jpeg', u'http://a2.mzstatic.com/us/r30/Purple3/v4/24/c8/ad/24c8adde-8b8a-22cf-0452-bf8a436bf64d/screen480x480.jpeg', u'http://a4.mzstatic.com/us/r30/Purple3/v4/3b/72/96/3b729647-4ffd-aa…	False	software	[u'PT']	9.99	6020	Medical	2013-08-08T02:37:58Z	* Nova calculadora: Escore SAPS II\* Nova calculadora: Peso ideal (para ventilação mecânica e ajuste de dose de drogas)	[u'http://a2.mzstatic.com/us/r30/Purple4/v4/bb/7a/b4/bb7ab460-c7ad-f41f-3958-f92056acef84/screen1136x1136.jpeg', u'http://a5.mzstatic.com/us/r30/Purple4/v4/ed/e1/cb/ede1cb4a-e2a1-3b6b-46b9-217f40ec62a5/screen1136x1136.jpeg', u'http://a3.mzstatic.com/us/r30/Purple3/v4/7d/e8/86/7de886a9-9c46-c546-0ac7-b4d3da033c22/screen1136x1136.jpeg', u'http://a2.mzstatic.com/us/r30/Purple3/v4/14/16/33/1416334c-6…	PEBmed Servicos de Informatica Ltda	http://www.pebmed.com.br	[u'iPhone5', u'iPadMini4G', u'iPadThirdGen4G', u'iPadFourthGen4G', u'iPhone4S', u'iPad2Wifi', u'iPhone4', u'iPhone5s', u'iPadThirdGen', u'iPadFourthGen', u'iPodTouchourthGen', u'iPhone5c', u'iPodTouchFifthGen', u'iPad23G', u'iPhone-3GS', u'iPadMini']	Terapia Intensiva - CTI: O guia definitivo para médicos e estudantes de medicina. Procedimentos, Condutas, Calculadoras, Bulários e mais!	12+	Terapia Intensiva - CTI: O guia definitivo para médicos e estudantes de medicina. Procedimentos, Condutas, Calculadoras, Bulários e mais!	https://itunes.apple.com/us/app/terapia-intensiva-cti-o-guia/id683981702?mt=8&uo=4	0	0	3.0	software
776078573	784510681	Adventist Health System Sunbelt Healthcare Corp	https://itunes.apple.com/us/artist/adventist-health-system-sunbelt/id784510681?uo=4	http://a1504.phobos.apple.com/us/r30/Purple4/v4/e6/58/22/e6582249-6ba6-8755-2432-1527bfcd459a/mzl.pknyhzvi.png	http://a1504.phobos.apple.com/us/r30/Purple4/v4/e6/58/22/e6582249-6ba6-8755-2432-1527bfcd459a/mzl.pknyhzvi.png	http://a1578.phobos.apple.com/us/r30/Purple/v4/2d/b1/b2/2db1b295-a37f-a094-d606-d4b380b69cdf/TakomaAppIcon57x57.png	None	None	com.AHS.TakomaRegionalHospital	4+	USD	Takoma Connect is your direct connection to Takoma Regional Hospital. Through Connect, you can access hospital directions and ER wait times, find physicians by name or specialty, learn about services and treatments, and even pay your bill. You can also send patients e-cards and request prayer from our chaplains and medical staff.	[]	21238338	Free	[u'6020']	[u'Medical']	[]	False	software	[u'EN']	0.0	6020	Medical	2013-12-09T08:00:00Z	- Bug fixes\- UI enhancements	[u'http://a3.mzstatic.com/us/r30/Purple4/v4/6e/ea/e0/6eeae0da-4e4e-d953-99c9-24f20f7d650a/screen1136x1136.jpeg', u'http://a1.mzstatic.com/us/r30/Purple/v4/04/94/83/049483ce-237a-c871-cd27-32607d23edf2/screen1136x1136.jpeg', u'http://a2.mzstatic.com/us/r30/Purple4/v4/7f/8e/b6/7f8eb687-625d-bced-3613-4d4955ae34da/screen1136x1136.jpeg', u'http://a1.mzstatic.com/us/r30/Purple6/v4/cb/c4/6e/cbc46ebf-4a…	Adventist Health System Sunbelt Healthcare Corp	None	[u'iPhone5', u'iPodTouchFifthGen', u'iPad23G', u'iPodTouchourthGen', u'iPadMini', u'iPadFourthGen4G', u'iPadThirdGen', u'iPhone4', u'iPadMini4G', u'iPhone-3GS', u'iPhone4S', u'iPadThirdGen4G', u'iPhone5s', u'iPadFourthGen', u'iPad2Wifi', u'iPhone5c']	Takoma Connect	4+	Takoma Connect	https://itunes.apple.com/us/app/takoma-connect/id776078573?mt=8&uo=4	0	0	1.3	software
891683590	891683593	John COWDREY	https://itunes.apple.com/us/artist/john-cowdrey/id891683593?uo=4	http://a309.phobos.apple.com/us/r30/Purple/v4/fc/e4/0b/fce40bc6-eace-18e7-1a31-96a3c9e611a3/mzl.bezmbmiy.png	http://a309.phobos.apple.com/us/r30/Purple/v4/fc/e4/0b/fce40bc6-eace-18e7-1a31-96a3c9e611a3/mzl.bezmbmiy.png	http://a147.phobos.apple.com/us/r30/Purple5/v4/2a/2b/ab/2a2babbb-67cd-c266-f759-19f49c7bf2e3/AppIcon-157x57.png	None	None	com.weedmed.app	17+	USD	The first portable maps up loader for *medical weed Dispensary users. *medical weed Delivery services.\*Smoke shops\*Use you smart phone or tablet to up load you Dispensary or Delivery Service info to general users of app.\*Dispensary locations / Delivery Services , Easy to use.\*Maps and videos uploader, pictures and reviews. info.\*Easy for General user and dispensary users and Delivery Service…	[u'iosUniversal']	15090104	Free	[u'6020']	[u'Medical']	[u'http://a4.mzstatic.com/us/r30/Purple3/v4/7d/c0/bd/7dc0bd64-37b2-af3d-0a90-04b5afb8be60/screen480x480.jpeg', u'http://a2.mzstatic.com/us/r30/Purple3/v4/62/4f/b9/624fb9f4-5818-3e9c-e3f6-e02eeaff064c/screen480x480.jpeg', u'http://a4.mzstatic.com/us/r30/Purple5/v4/be/bc/64/bebc6411-1991-fb14-9bb5-30069674698c/screen480x480.jpeg', u'http://a5.mzstatic.com/us/r30/Purple4/v4/e1/14/fb/e114fbb8-e76b-e7…	False	software	[u'EN']	0.0	6020	Medical	2014-08-21T02:20:10Z	None	[u'http://a4.mzstatic.com/us/r30/Purple4/v4/86/25/3c/86253cb0-ffed-57b6-5e7b-6f17bc06270b/screen1136x1136.jpeg', u'http://a2.mzstatic.com/us/r30/Purple1/v4/87/83/70/8783706f-9f49-21a6-ae5c-b39383f19514/screen1136x1136.jpeg', u'http://a1.mzstatic.com/us/r30/Purple3/v4/6b/73/f1/6b73f1cd-4162-3ecb-8a5e-97afdb5339bd/screen1136x1136.jpeg', u'http://a5.mzstatic.com/us/r30/Purple3/v4/5e/ad/00/5ead0002-7…	John COWDREY	None	[u'iPodTouchFifthGen', u'iPhone5', u'iPad23G', u'iPhone5s', u'iPadFourthGen4G', u'iPadThirdGen', u'iPadMini4G', u'iPadFourthGen', u'iPhone4', u'iPad2Wifi', u'iPhone5c', u'iPadThirdGen4G', u'iPadMini', u'iPhone4S']	Weed Med	17+	Weed Med	https://itunes.apple.com/us/app/weed-med/id891683590?mt=8&uo=4	0	0	1.0	software
787915886	787915889	Emanuele Peris	https://itunes.apple.com/us/artist/emanuele-peris/id787915889?uo=4	http://a1635.phobos.apple.com/us/r30/Purple6/v4/b0/94/60/b09460bb-12fc-c460-645d-9d74869629bf/mzl.fadenehv.png	http://a1635.phobos.apple.com/us/r30/Purple6/v4/b0/94/60/b09460bb-12fc-c460-645d-9d74869629bf/mzl.fadenehv.png	http://a606.phobos.apple.com/us/r30/Purple4/v4/94/75/50/94755085-ddb5-423b-b4f4-40983ae31c04/icon.png	None	None	triageterritoriale	4+	USD	Support for territorial triage in mass casualty. The program contains both the S.T.A.R.T. (Algorithm for triage of adults) and the JumpStart (algorithm to use when evaluating a pediatric casualty).	[u'iosUniversal']	7151759	Free	[u'6020']	[u'Medical']	[u'http://a4.mzstatic.com/us/r30/Purple/v4/cd/42/ce/cd42ce7b-b9f1-e2ec-7121-e268566f171f/screen480x480.jpeg', u'http://a2.mzstatic.com/us/r30/Purple6/v4/96/52/24/96522435-04aa-e218-e3f9-c92431abc753/screen480x480.jpeg', u'http://a2.mzstatic.com/us/r30/Purple4/v4/f2/08/66/f2086674-d4f1-5d15-458c-90868251d78f/screen480x480.jpeg', u'http://a1.mzstatic.com/us/r30/Purple6/v4/44/fd/65/44fd6542-dd80-588…	False	software	[u'EN']	0.0	6020	Medical	2014-01-12T19:29:06Z	None	[u'http://a4.mzstatic.com/us/r30/Purple6/v4/0c/79/8d/0c798d9c-d01b-5d59-3aa0-7c4c7f4129f2/screen568x568.jpeg', u'http://a5.mzstatic.com/us/r30/Purple6/v4/f4/ed/32/f4ed328f-d55b-814b-a91e-739fec5c19b2/screen568x568.jpeg', u'http://a5.mzstatic.com/us/r30/Purple/v4/e8/87/a5/e887a558-ed58-ce4b-bc28-64171f40b27b/screen568x568.jpeg', u'http://a5.mzstatic.com/us/r30/Purple/v4/c0/ad/14/c0ad14a7-1641-839c…	Emanuele Peris	None	[u'iPodTouchourthGen', u'iPhone5', u'iPadMini', u'iPadWifi', u'iPhone4S', u'iPadFourthGen4G', u'iPhone5s', u'iPodTouchFifthGen', u'iPad3G', u'iPhone4', u'iPadThirdGen4G', u'iPadThirdGen', u'iPadMini4G', u'iPhone-3GS', u'iPodTouchThirdGen', u'iPhone5c', u'iPadFourthGen', u'iPad2Wifi', u'iPad23G']	Triage Territoriale	4+	Triage Territoriale	https://itunes.apple.com/us/app/triage-territoriale/id787915886?mt=8&uo=4	0	0	1.0.2	software
478877250	463653800	ShaneB	https://itunes.apple.com/us/artist/shaneb/id463653800?uo=4	http://a1578.phobos.apple.com/us/r30/Purple/cb/9e/6d/mzl.uejpdcus.png	http://a1578.phobos.apple.com/us/r30/Purple/cb/9e/6d/mzl.uejpdcus.png	http://a1653.phobos.apple.com/us/r30/Purple/f1/77/5d/mzi.eodksefg.png	1.0	1.5	ShaneB1010	4+	USD	Includes a list of important sounds from the heart and lungs. To help you learn and better understand the serious conditions and sounds of the hear and lungs.\\Perfect for EMTs, Nurses, Doctors, Home Health Aids, and students in all health related fields.\\\Heart Sounds\ - Normal\ - Aortic Regurgitation\ - Aortic Stenosis\ - Coarcatation of the Aorta\ - Congestive Heart Failure\ - Hypertrophic Ca…	[]	7228325	$1.99	[u'6020', u'6017']	[u'Medical', u'Education']	[]	False	software	[u'EN']	1.99	6020	Medical	2011-11-15T00:19:13Z	Clarify in app that headphones are required for optimum app performance.	[u'http://a2.mzstatic.com/us/r30/Purple/v4/d9/54/96/d9549633-725a-850b-8293-0fbdc83b299b/screen320x480.jpeg', u'http://a4.mzstatic.com/us/r30/Purple/v4/c6/38/6b/c6386bc6-8c35-0d98-8f49-f5fccb7eeb46/screen320x480.jpeg', u'http://a5.mzstatic.com/us/r30/Purple/v4/e6/c1/d5/e6c1d56b-a6d3-7f98-c7c7-8ad1f19b27ea/screen320x480.jpeg', u'http://a5.mzstatic.com/us/r30/Purple/v4/c7/c9/67/c7c967eb-3474-7f07-f…	Shane Byrnes	http://	[u'iPadThirdGen4G', u'iPod-touch-with-mic', u'iPadFourthGen', u'iPhone-3GS', u'iPadMini', u'iPhone5', u'iPhone4', u'iPadWifi', u'iPodTouchourthGen', u'iPhone5c', u'iPodTouchThirdGen', u'iPad3G', u'iPhone-3G', u'iPad23G', u'iPad2Wifi', u'iPodTouchFifthGen', u'iPhone4S', u'iPadMini4G', u'iPadFourthGen4G', u'iPhone5s', u'iPadThirdGen']	Stethoscope Sounds	4+	Stethoscope Sounds	https://itunes.apple.com/us/app/stethoscope-sounds/id478877250?mt=8&uo=4	10	8	1.2	software
712282612	455987143	Urios - Informatica Commerciale S.p.A.	https://itunes.apple.com/us/artist/urios-informatica-commerciale/id455987143?uo=4	http://a914.phobos.apple.com/us/r30/Purple/v4/97/1c/8a/971c8a16-9081-fbfd-b0c1-d5c163b03b98/mzl.bjdcvcru.png	http://a914.phobos.apple.com/us/r30/Purple/v4/97/1c/8a/971c8a16-9081-fbfd-b0c1-d5c163b03b98/mzl.bjdcvcru.png	http://a794.phobos.apple.com/us/r30/Purple/v4/90/83/ed/9083ed65-cf24-7b3a-056c-41e50b861422/new_life_57.png	None	None	com.uriosweb.newlife	4+	USD	La app ambulatorio new life rappresenta una vera Fidelity App. Potrete approfittare delle promozioni che verranno rese disponibili.\ Verrete subito avvisati tramite notifiche push per tutte le notizie interessanti. Lo faremo per starvi accanto e per farvi avere un vero sorriso!	[]	3534901	Free	[u'6020']	[u'Medical']	[]	False	software	[u'EN']	0.0	6020	Medical	2013-09-27T04:30:19Z	None	[u'http://a1.mzstatic.com/us/r30/Purple4/v4/e5/52/f7/e552f77f-fcdc-fca7-b2b9-f13bda946310/screen1136x1136.jpeg', u'http://a3.mzstatic.com/us/r30/Purple6/v4/77/48/92/774892a9-d12e-8a67-f8aa-baad63e85fcb/screen1136x1136.jpeg', u'http://a4.mzstatic.com/us/r30/Purple6/v4/b5/95/6e/b5956e4c-ff6f-65db-7b86-8086dd53fc18/screen1136x1136.jpeg']	Informatica Commerciale S.p.A.	None	[u'iPad2Wifi', u'iPhone5c', u'iPodTouchourthGen', u'iPhone5', u'iPhone5s', u'iPodTouchFifthGen', u'iPhone4S', u'iPadThirdGen4G', u'iPhone-3GS', u'iPadMini', u'iPad23G', u'iPadFourthGen4G', u'iPadFourthGen', u'iPhone4', u'iPadMini4G', u'iPadThirdGen']	New Life	4+	New Life	https://itunes.apple.com/us/app/new-life/id712282612?mt=8&uo=4	0	0	1.0	software
537919218	477126264	Kenes International Organizers of Congresses Ltd.	https://itunes.apple.com/us/artist/kenes-international-organizers/id477126264?uo=4	http://a1140.phobos.apple.com/us/r30/Purple/v4/9f/7e/c3/9f7ec32c-24b2-2065-8e54-825e612420eb/mzm.cdyhqgtw.png	http://a1140.phobos.apple.com/us/r30/Purple/v4/9f/7e/c3/9f7ec32c-24b2-2065-8e54-825e612420eb/mzm.cdyhqgtw.png	http://a870.phobos.apple.com/us/r30/Purple/v4/19/c0/89/19c0893a-00d7-bee1-8b05-760a80f634bb/Icon.png	None	None	com.directvision.fensforum	4+	USD	The biennial FENS Forum provides a unique opportunity to meet and discuss the most recent advances in basic neuroscience, mechanisms of the many diseases of the brain and clinical research. The programme of the FENS Forum is second to none, and attracts a world-wide audience.	[u'iosUniversal']	6097383	Free	[u'6020']	[u'Medical']	[u'http://a2.mzstatic.com/us/r30/Purple/v4/44/38/06/44380667-3c8d-7184-840b-2c08adfa6f12/screen480x480.jpeg', u'http://a5.mzstatic.com/us/r30/Purple/v4/52/39/ea/5239ea89-c8d3-2aeb-a7b5-64af8e5f20b7/screen480x480.jpeg', u'http://a5.mzstatic.com/us/r30/Purple/v4/87/fe/ae/87feae5d-7355-9b96-d865-296a8dc50f61/screen480x480.jpeg', u'http://a5.mzstatic.com/us/r30/Purple/v4/78/52/2d/78522ded-151e-7fcd-3…	False	software	[u'EN']	0.0	6020	Medical	2012-07-23T23:54:58Z	None	[u'http://a5.mzstatic.com/us/r30/Purple/v4/08/8b/90/088b9078-2e3e-556d-8413-def3239e8f1b/screen320x480.jpeg', u'http://a4.mzstatic.com/us/r30/Purple/v4/18/b1/6f/18b16fe1-1b1e-57c0-15d3-4bd044e74bd6/screen320x480.jpeg', u'http://a1.mzstatic.com/us/r30/Purple/v4/03/35/c8/0335c8a4-f032-f11c-9456-e65ecc15a6a9/screen320x480.jpeg', u'http://a3.mzstatic.com/us/r30/Purple/v4/93/19/56/931956d0-f1fc-d779-1…	Kenes International Organizers of Congresses Ltd.	None	[u'iPhone4S', u'iPadFourthGen', u'iPad2Wifi', u'iPadWifi', u'iPhone5c', u'iPadThirdGen4G', u'iPodTouchFifthGen', u'iPodTouchThirdGen', u'iPadThirdGen', u'iPad23G', u'iPhone5', u'iPhone-3GS', u'iPodTouchourthGen', u'iPad3G', u'iPhone5s', u'iPhone4', u'iPadMini4G', u'iPadFourthGen4G', u'iPadMini']	FENS Forum	4+	FENS Forum	https://itunes.apple.com/us/app/fens-forum/id537919218?mt=8&uo=4	0	0	0.1	software
596832611	409878776	LVDG SARL	https://itunes.apple.com/us/artist/lvdg-sarl/id409878776?uo=4	http://a916.phobos.apple.com/us/r30/Purple/v4/eb/a1/77/eba1776c-4e51-de45-4e06-6de342bfaf2e/mzl.cwgrfsov.jpg	http://a916.phobos.apple.com/us/r30/Purple/v4/eb/a1/77/eba1776c-4e51-de45-4e06-6de342bfaf2e/mzl.cwgrfsov.jpg	http://a1851.phobos.apple.com/us/r30/Purple/v4/e2/b9/37/e2b9378d-8917-4e37-9c28-2daf9e67f498/Icon.png	None	None	com.agm.renal-adapt	4+	USD	Must the dosage of a medication be adapted in patients with renal impairment or on dialysis ?\\You may determine with this app whether dosage is necessary in patients with renal impairment. \\Based on an estimate of your patient’s renal function, you will have access to simple recommendations on medications dosage adjustments:\\-OUI, dosage must be reduced\-NON, the medication can be used at its …	[]	2039096	Free	[u'6020', u'6013']	[u'Medical', u'Health & Fitness']	[]	False	software	[u'FR']	0.0	6020	Medical	2013-02-06T20:46:21Z	None	[u'http://a4.mzstatic.com/us/r30/Purple/v4/f2/04/0c/f2040cbe-5c8b-92f6-e326-687805cc16c3/screen1136x1136.jpeg', u'http://a2.mzstatic.com/us/r30/Purple/v4/e0/c6/43/e0c6434b-659d-b7b8-cc52-2e614abf9966/screen1136x1136.jpeg', u'http://a1.mzstatic.com/us/r30/Purple2/v4/f6/d7/cc/f6d7cce4-b9fc-cedd-41ef-3b0be1dd9fdc/screen1136x1136.jpeg', u'http://a5.mzstatic.com/us/r30/Purple/v4/f8/65/f7/f865f72c-4021…	LVDG SARL	http://www.sitegr.com	[u'iPad3G', u'iPodTouchFifthGen', u'iPhone5s', u'iPhone-3GS', u'iPadFourthGen4G', u'iPadMini', u'iPadFourthGen', u'iPhone4', u'iPodTouchourthGen', u'iPodTouchThirdGen', u'iPhone5c', u'iPad23G', u'iPhone5', u'iPadMini4G', u'iPad2Wifi', u'iPadThirdGen', u'iPhone4S', u'iPadWifi', u'iPadThirdGen4G']	Renal Adapt	4+	Renal Adapt	https://itunes.apple.com/us/app/renal-adapt/id596832611?mt=8&uo=4	0	0	1.0	software
469398160	469055762	UROLOGIA PRACTICA CB	https://itunes.apple.com/us/artist/urologia-practica-cb/id469055762?uo=4	http://a1064.phobos.apple.com/us/r30/Purple/v4/1c/cb/38/1ccb3812-09c3-4dcb-aa80-c253d33e0584/mzl.frrjkpqr.png	http://a1064.phobos.apple.com/us/r30/Purple/v4/1c/cb/38/1ccb3812-09c3-4dcb-aa80-c253d33e0584/mzl.frrjkpqr.png	http://a1295.phobos.apple.com/us/r30/Purple/v4/c6/bb/2f/c6bb2f7d-46a0-4f1e-6ffd-f53ec13f4aa3/Icon.png	None	None	com.urologiapractica.atlasquirurgico	12+	USD	El Atlas Quirúrgico de Urología Práctica es un libro de consulta pensado no sólo para Urólogos, Cirujanos Generales, Ginecólogos y Cirujanos Pediátricos en formación que quieran estudiar técnicas de cirugía urológica, sino también para especialistas ya formados que quieran refrescar conocimientos sobre una determinada técnica quirúrgica. En el ejercicio de nuestra profesión, todos nos topamos con…	[]	36657482	$4.99	[u'6020', u'6013']	[u'Medical', u'Health & Fitness']	[]	False	software	[u'ES']	4.99	6020	Medical	2011-10-07T00:06:30Z	- ¡ADVERTENCIA! Las notas que hayas tomado en versiones previas desaparecerán. Copia y pega la información en otro sitio antes de descargar la actualización.\- En esta versión hay un botón de sincronización en la esquina superior izquierda de las pantallas principales. Presiónalo para comprobar si hay actualizaciones de la aplicación. \- Mejorado el diseño de los menús.\- Añadida una página de no…	[u'http://a4.mzstatic.com/us/r30/Purple/v4/c2/dc/ba/c2dcbaed-b20b-a577-984e-cb0011a27da0/screen1136x1136.jpeg', u'http://a4.mzstatic.com/us/r30/Purple/v4/b1/f1/12/b1f11211-7776-a192-7547-2f69cfc3ca7b/screen1136x1136.jpeg', u'http://a3.mzstatic.com/us/r30/Purple/v4/e8/c3/67/e8c36713-65c4-391e-e9cc-9d613b5ba26c/screen1136x1136.jpeg', u'http://a1.mzstatic.com/us/r30/Purple/v4/4f/c9/31/4fc93120-66c0-…	Juan Pablo Burgu√©s Gasi√≥n	http://www.facebook.com/urologiapractica	[u'iPhone5s', u'iPadThirdGen', u'iPadFourthGen', u'iPad3G', u'iPadThirdGen4G', u'iPodTouchThirdGen', u'iPadMini4G', u'iPadMini', u'iPhone4', u'iPhone-3GS', u'iPadWifi', u'iPad23G', u'iPhone5c', u'iPadFourthGen4G', u'iPhone4S', u'iPodTouchFifthGen', u'iPad2Wifi', u'iPhone5', u'iPodTouchourthGen']	Atlas Quirúrgico de Urología Práctica (versión iPhone)	12+	Atlas Quirúrgico de Urología Práctica (versión iPhone)	https://itunes.apple.com/us/app/atlas-quirurgico-urologia/id469398160?mt=8&uo=4	0	0	2.0	software
847695102	667048401	jose mendez	https://itunes.apple.com/us/artist/jose-mendez/id667048401?uo=4	http://a1866.phobos.apple.com/us/r30/Purple6/v4/c3/42/41/c34241bd-d9c0-d44a-d3d8-cef2e651964f/mzl.sjlllzlk.png	http://a1866.phobos.apple.com/us/r30/Purple6/v4/c3/42/41/c34241bd-d9c0-d44a-d3d8-cef2e651964f/mzl.sjlllzlk.png	http://a642.phobos.apple.com/us/r30/Purple4/v4/06/a6/4c/06a64c4a-dde4-b191-ab36-529600df8afb/Icon.png	None	None	com.purpurapi.coesp	4+	USD	Esta es la mejor manera de estar en contacto con COE Servicios Profesionales.\\Por medio de este App podrás generar citas, recibir información de interés y ubicar las clínicas más cercanas a ti.\\Esta es la manera en que podrás llevar en el bolsillo un recordatorio de tu plan COE.\\- Solicita citas\- Ubica la clínica más cerca de ti\- Comenta y comparte comentarios\- Recibe notificaciones con inf…	[u'iosUniversal']	19996483	Free	[u'6020']	[u'Medical']	[u'http://a2.mzstatic.com/us/r30/Purple4/v4/43/78/84/437884f6-b7b8-95d8-1f08-bd722c1ff0b9/screen480x480.jpeg', u'http://a1.mzstatic.com/us/r30/Purple6/v4/5e/54/e7/5e54e71c-2c74-6959-54da-a03449a5ec57/screen480x480.jpeg', u'http://a1.mzstatic.com/us/r30/Purple4/v4/d7/77/92/d7779238-b622-d9b0-c643-f8dadbf2bab7/screen480x480.jpeg']	False	software	[u'AR', u'NB', u'DA', u'NL', u'EN', u'FI', u'FR', u'DE', u'EL', u'HE', u'HU', u'ID', u'IT', u'JA', u'KO', u'PL', u'PT', u'RO', u'RU', u'ZH', u'ES', u'SV', u'ZH', u'TR']	0.0	6020	Medical	2014-04-01T12:56:54Z	None	[u'http://a2.mzstatic.com/us/r30/Purple/v4/4b/5d/1a/4b5d1a99-53ae-e709-f2e3-60180c0fa955/screen1136x1136.jpeg', u'http://a5.mzstatic.com/us/r30/Purple6/v4/bf/6d/3d/bf6d3d6d-5452-8d70-04ab-e62fa64e360e/screen1136x1136.jpeg', u'http://a2.mzstatic.com/us/r30/Purple/v4/d9/61/7d/d9617d87-949f-2b05-2cff-bf398e63bd1e/screen1136x1136.jpeg']	jose mendez	None	[u'iPodTouchFifthGen', u'iPhone-3GS', u'iPadWifi', u'iPhone4', u'iPad3G', u'iPadFourthGen4G', u'iPad23G', u'iPhone4S', u'iPadThirdGen4G', u'iPadThirdGen', u'iPadFourthGen', u'iPhone5c', u'iPadMini', u'iPad2Wifi', u'iPodTouchourthGen', u'iPhone5s', u'iPadMini4G', u'iPodTouchThirdGen', u'iPhone5']	COE Serv Pro	4+	COE Serv Pro	https://itunes.apple.com/us/app/coe-serv-pro/id847695102?mt=8&uo=4	0	0	1.0	software
643700094	533815471	Creative App Development Ltd	https://itunes.apple.com/us/artist/creative-app-development-ltd/id533815471?uo=4	http://a383.phobos.apple.com/us/r30/Purple2/v4/de/f6/7d/def67dc1-dffb-a6d4-61ae-b8e1502c6a19/mzl.byfjlvyx.png	http://a383.phobos.apple.com/us/r30/Purple2/v4/de/f6/7d/def67dc1-dffb-a6d4-61ae-b8e1502c6a19/mzl.byfjlvyx.png	http://a1942.phobos.apple.com/us/r30/Purple2/v4/72/45/98/72459847-f299-ed55-7fd6-08ce780c16d0/icon.png	None	None	com.appsfordoctors.boris	4+	USD	Health Trends Research LLC has conducted over 200 clinical drug research trials, working with major pharmaceutical companies to explore new treatment options in the following therapeutic areas: hyperlipidemia (high cholesterol and high triglycerides), hypertension, diabetes, obesity, osteoarthritis, migraine, gout, erectile dysfunction, and vaccine development.	[]	4769969	Free	[u'6020']	[u'Medical']	[]	False	software	[u'EN']	0.0	6020	Medical	2013-05-08T16:23:36Z	Minor changes to details	[u'http://a2.mzstatic.com/us/r30/Purple/v4/d6/78/94/d678948d-492c-1d34-123a-4c2b22677f40/screen1136x1136.jpeg', u'http://a3.mzstatic.com/us/r30/Purple2/v4/4e/e1/8f/4ee18f56-31c9-850f-7b5e-6b86e66a33d2/screen1136x1136.jpeg', u'http://a4.mzstatic.com/us/r30/Purple2/v4/85/2a/71/852a719d-0e1a-b5e0-e2b7-f1c30e0e7cb6/screen1136x1136.jpeg', u'http://a1.mzstatic.com/us/r30/Purple/v4/f8/5f/8c/f85f8c43-2fb…	Creative App Development Limited	None	[u'iPadThirdGen', u'iPhone5', u'iPhone4', u'iPhone-3GS', u'iPhone4S', u'iPadWifi', u'iPad2Wifi', u'iPodTouchourthGen', u'iPadFourthGen', u'iPhone5c', u'iPad3G', u'iPadMini', u'iPodTouchThirdGen', u'iPhone5s', u'iPodTouchFifthGen', u'iPadMini4G', u'iPad23G', u'iPadThirdGen4G', u'iPadFourthGen4G']	Health Trends Research	4+	Health Trends Research	https://itunes.apple.com/us/app/health-trends-research/id643700094?mt=8&uo=4	0	0	1.1	software
449573314	449303300	Christian Stenbjerg	https://itunes.apple.com/us/artist/christian-stenbjerg/id449303300?uo=4	http://a1970.phobos.apple.com/us/r30/Purple1/v4/73/df/9a/73df9ad9-903e-34f5-2b60-733a3a5f0779/mzl.nabpuhzo.png	http://a1970.phobos.apple.com/us/r30/Purple1/v4/73/df/9a/73df9ad9-903e-34f5-2b60-733a3a5f0779/mzl.nabpuhzo.png	http://a1376.phobos.apple.com/us/r30/Purple3/v4/bf/4a/93/bf4a93f0-31ea-0349-25d6-3720df000320/AppIcon57x57.png	None	None	Actioncards.ambu	17+	USD	http://actioncardsambu.blogspot.com/\\Præhospitalt opslagsværk med huskeremser, \algoritmer, farmakologi, behandler- og para-\medicinske kompetencer, og præhospitale \patientgrupper. \\Opslagsværket giver hurtig adgang til normal-\værdier, HLR, guidelines 2010, og GCS, såvel \som en udførlig oversigt over præhospitale \medicinske kompetencer, og gennemgang af \typiske patientgrupperinger, indehol…	[]	6933910	$4.99	[u'6020']	[u'Medical']	[]	False	software	[u'DA']	4.99	6020	Medical	2011-08-15T17:22:27Z	▸ Jext (EpiPen) ændret fra dosis i mg (0,15-0,3-0,45) til mikrog. (150-300-450).	[u'http://a1.mzstatic.com/us/r30/Purple/v4/a5/64/c5/a564c5c4-363e-9520-157e-1ddb6814d567/screen1136x1136.jpeg', u'http://a2.mzstatic.com/us/r30/Purple/v4/d4/f6/fd/d4f6fd49-8bfb-20aa-5367-76d83ec0cc61/screen1136x1136.jpeg', u'http://a4.mzstatic.com/us/r30/Purple/v4/0c/f1/37/0cf13792-4bf4-4182-9d94-8f88c2215cf0/screen1136x1136.jpeg', u'http://a1.mzstatic.com/us/r30/Purple/v4/34/65/9f/34659f76-3df9-…	Christian Stenbjerg	None	[u'iPadMini4G', u'iPhone5s', u'iPhone4', u'iPhone-3GS', u'iPhone4S', u'iPodTouchourthGen', u'iPadThirdGen4G', u'iPad23G', u'iPadFourthGen', u'iPadMini', u'iPadFourthGen4G', u'iPadThirdGen', u'iPhone5', u'iPad2Wifi', u'iPhone5c', u'iPodTouchFifthGen']	Ambulance Actioncards	17+	Ambulance Actioncards	https://itunes.apple.com/us/app/ambulance-actioncards/id449573314?mt=8&uo=4	0	0	2.1.5	software
516386739	436881547	Wolters Kluwer Health Lippincott Williams & Wilkins	https://itunes.apple.com/us/artist/wolters-kluwer-health-lippincott/id436881547?uo=4	http://a535.phobos.apple.com/us/r30/Purple4/v4/fa/73/e1/fa73e1b7-8b0c-1c2b-9e6c-5a8d32f3c65b/mzl.othxvjyp.png	http://a535.phobos.apple.com/us/r30/Purple4/v4/fa/73/e1/fa73e1b7-8b0c-1c2b-9e6c-5a8d32f3c65b/mzl.othxvjyp.png	http://a1057.phobos.apple.com/us/r30/Purple4/v4/44/dc/cf/44dccf6c-0ec2-e5a8-3ddc-589f4bd75214/Icon-72.png	None	None	com.wolterskluwerhealth.neuroreport	12+	USD	NeuroReport \\Publishing the very latest research in neuroscience. \\Welcome to the iPad app for NeuroReport. This dynamic app combines a print-like reading experience with changeable text size, article-sharing features, multimedia links, and other enhancements. \\Key benefits include: \\- Easy-to-read, full-text articles that can be shared via email or social media\- Access to content offline\- …	[]	4795251	Free	[u'6020']	[u'Medical']	[u'http://a1.mzstatic.com/us/r30/Purple3/v4/d7/9c/75/d79c7513-923a-74a5-20c9-f62bea8cc8b2/screen480x480.jpeg', u'http://a1.mzstatic.com/us/r30/Purple1/v4/2b/ec/ac/2becaca2-21e1-5cf8-3f57-53e116813e84/screen480x480.jpeg', u'http://a4.mzstatic.com/us/r30/Purple1/v4/aa/7b/fa/aa7bfa7e-1299-7873-ad53-46b01f9c074a/screen480x480.jpeg', u'http://a4.mzstatic.com/us/r30/Purple1/v4/26/ce/0e/26ce0e83-32d1-68…	False	software	[u'EN']	0.0	6020	Medical	2012-05-09T07:00:00Z	- Critical bug fixes for iOS 8; update mandatory to support iOS 8	[]	Wolters Kluwer Health	None	[u'iPadFourthGen4G', u'iPadThirdGen4G', u'iPadThirdGen', u'iPadMini', u'iPad2Wifi', u'iPad23G', u'iPadFourthGen', u'iPadMini4G']	NeuroReport	12+	NeuroReport	https://itunes.apple.com/us/app/neuroreport/id516386739?mt=8&uo=4	0	0	1.3	software
660296916	660296919	Martin Boutges	https://itunes.apple.com/us/artist/martin-boutges/id660296919?uo=4	http://a676.phobos.apple.com/us/r30/Purple5/v4/be/f4/7e/bef47e71-3a59-67a3-6cc0-b2842c6a260c/mzl.xcthetqn.png	http://a676.phobos.apple.com/us/r30/Purple5/v4/be/f4/7e/bef47e71-3a59-67a3-6cc0-b2842c6a260c/mzl.xcthetqn.png	http://a1135.phobos.apple.com/us/r30/Purple5/v4/cf/cb/e0/cfcbe042-0986-bfb5-d1a5-bc1d901e8ef4/appicon57x57.png	None	None	Martin-Boutges.Ascleo	17+	USD	Your psychotherapy in your pocket! \\Stop Anxiety is the leading application for the support of therapies for reducing anxiety, stress, obsessive-compulsive disorders, depression, phobias, and social phobia. \\- DETECT YOUR DISORDERS with our self-diagnosis programs. \\Gain access to 6 medical forms used by health professionals to detect and analyze the symptoms of the main psychological disorder…	[]	4023622	Free	[u'6020', u'6013']	[u'Medical', u'Health & Fitness']	[]	False	software	[u'EN', u'FR']	0.0	6020	Medical	2014-10-26T05:59:38Z	Now in english too!	[u'http://a5.mzstatic.com/us/r30/Purple3/v4/d9/9c/31/d99c3114-f42e-7f07-201b-3272c56e7ed8/screen1136x1136.jpeg', u'http://a5.mzstatic.com/us/r30/Purple1/v4/8a/42/28/8a42286f-67b0-9118-d1b3-bd7b56e5ee10/screen1136x1136.jpeg', u'http://a4.mzstatic.com/us/r30/Purple1/v4/23/7e/96/237e96af-5486-28f6-f79b-618cf7ef5bcc/screen1136x1136.jpeg', u'http://a4.mzstatic.com/us/r30/Purple3/v4/c0/d7/47/c0d747b3-b…	Martin Boutges	None	[u'iPhone4', u'iPhone4S', u'iPad2Wifi', u'iPodTouchourthGen', u'iPadMini4G', u'iPhone5c', u'iPadThirdGen', u'iPad23G', u'iPadMini', u'iPadThirdGen4G', u'iPadFourthGen4G', u'iPhone5', u'iPhone-3GS', u'iPadFourthGen', u'iPhone5s', u'iPodTouchFifthGen']	Stop Anxiety: recover your serenity using CBT psychology	17+	Stop Anxiety: recover your serenity using CBT psychology	https://itunes.apple.com/us/app/stop-anxiety-recover-your/id660296916?mt=8&uo=4	0	0	3.1	software
697289957	697289960	Elaine Lyles	https://itunes.apple.com/us/artist/elaine-lyles/id697289960?uo=4	http://a787.phobos.apple.com/us/r30/Purple3/v4/76/80/12/76801253-0227-a5c1-d8cf-112977ec783b/pr_source.png?downloadKey=1417726124_73aad6e232756f4557ebc0b8124e8351	http://a787.phobos.apple.com/us/r30/Purple3/v4/76/80/12/76801253-0227-a5c1-d8cf-112977ec783b/pr_source.png?downloadKey=1417726124_73aad6e232756f4557ebc0b8124e8351	http://a174.phobos.apple.com/us/r30/Purple3/v4/5f/39/1a/5f391a97-866c-b800-bd21-19e90a7ca2c1/AppIcon60x60_U00402x.png	4.0	None	com.clinicalcc.clinicalcc	12+	USD	Now clinicians can have quick and ready access to theory-driven and evidence-based communication tools that are useful in difficult conversations. Endorsed by the End-of-Life Nursing Education Consortium and renowned palliative care physician Diane Meier, this APP provides easy-to-deliver responses when communicating in moments of tension, sorrow, fear, anxiety, awkwardness, and hesitancy. Health…	[]	33219879	Free	[u'6020', u'6017']	[u'Medical', u'Education']	[]	False	software	[u'EN']	0.0	6020	Medical	2013-09-12T19:58:07Z	• Update content for new branding\• Performance updates\• Minor bug fixes\• New feedback form	[u'http://a2.mzstatic.com/us/r30/Purple1/v4/3a/15/f4/3a15f4cd-6552-e571-9754-20004e101b9f/screen1136x1136.jpeg', u'http://a5.mzstatic.com/us/r30/Purple3/v4/5d/68/9a/5d689a91-b888-b394-f621-5dfd93620c6e/screen1136x1136.jpeg', u'http://a3.mzstatic.com/us/r30/Purple3/v4/35/e4/8e/35e48e47-4450-c750-4cae-1b41c7fc331c/screen1136x1136.jpeg', u'http://a5.mzstatic.com/us/r30/Purple5/v4/60/97/76/609776d0-7…	Elaine Lyles	None	[u'iPhone5', u'iPhone5c', u'iPhone5s', u'iPhone4', u'iPad2Wifi', u'iPadMini', u'iPadThirdGen', u'iPhone4S', u'iPadFourthGen', u'iPadThirdGen4G', u'iPad23G', u'iPodTouchFifthGen', u'iPadFourthGen4G', u'iPadMini4G']	Health Communication	12+	Health Communication	https://itunes.apple.com/us/app/health-communication/id697289957?mt=8&uo=4	5	0	1.2	software
599955961	599944298	D.A.I. OPTICAL INDUSTRIES S.R.L.	https://itunes.apple.com/us/artist/d.a.i.-optical-industries/id599944298?uo=4	http://a435.phobos.apple.com/us/r30/Purple2/v4/6a/fa/34/6afa343f-ac67-ecad-4dc2-3626f596b05f/mzl.msgmwlfp.png	http://a435.phobos.apple.com/us/r30/Purple2/v4/6a/fa/34/6afa343f-ac67-ecad-4dc2-3626f596b05f/mzl.msgmwlfp.png	http://a1910.phobos.apple.com/us/r30/Purple2/v4/ea/a1/74/eaa174d3-c449-fc5e-dcfe-312fb4697b9a/Icon-72.png	None	None	com.daioptical.store.daireality	4+	USD	DAI REALITY: LA REALTA’ AUMENTATA \La realtà aumentata, o realtà mediata dall’elaboratore, arricchisce la percezione sensoriale umana con informazioni elettroniche allo scopo di simulare un effetto in real time.\DAI REALITY, l’applicazione D.A.I. Optical™, utilizza le immagini reali, riprese dal vivo dalla webcam dell’iPad, a cui sovrappone informazioni multimediali interattive per facilitare la …	[]	497526108	$119.99	[u'6020', u'6013']	[u'Medical', u'Health & Fitness']	[u'http://a4.mzstatic.com/us/r30/Purple2/v4/f5/ae/85/f5ae855f-f53c-4360-fe2b-de4c09f73c86/screen480x480.jpeg', u'http://a5.mzstatic.com/us/r30/Purple2/v4/40/c6/66/40c666dd-58ec-5799-7ce1-c344cb35d272/screen480x480.jpeg', u'http://a1.mzstatic.com/us/r30/Purple2/v4/48/04/16/480416c5-5922-da95-6fde-9acc5c49bf36/screen480x480.jpeg', u'http://a4.mzstatic.com/us/r30/Purple/v4/d9/ee/1e/d9ee1e73-2f86-aa5…	False	software	[u'EN']	119.99	6020	Medical	2013-02-16T05:35:47Z	None	[]	D.A.I. OPTICAL INDUSTRIES S.R.L.	None	[u'iPadThirdGen4G', u'iPad3G', u'iPadMini', u'iPadFourthGen4G', u'iPadWifi', u'iPad23G', u'iPadFourthGen', u'iPadThirdGen', u'iPadMini4G', u'iPad2Wifi']	DAI REALITY	4+	DAI REALITY	https://itunes.apple.com/us/app/dai-reality/id599955961?mt=8&uo=4	0	0	1.0	software
545180862	457265984	App-licable	https://itunes.apple.com/us/artist/app-licable/id457265984?uo=4	http://a810.phobos.apple.com/us/r30/Purple/v4/c8/09/70/c8097064-2a88-f812-7f37-ef7d5043511d/mzl.tvzekoml.jpg	http://a810.phobos.apple.com/us/r30/Purple/v4/c8/09/70/c8097064-2a88-f812-7f37-ef7d5043511d/mzl.tvzekoml.jpg	http://a1919.phobos.apple.com/us/r30/Purple/v4/6a/cf/9b/6acf9b14-7b37-f49b-747d-340f0e7fabe7/Icon.png	None	5.0	slpscoring.com.sppa-pat-pls	4+	USD	****Introductory Price 75% off**********\\This scoring app will help you score specific client goals quickly and accurately.\\Using the boxes above, simply fill in the client’s initials (or other confidential but identifying information), goal and cue level (suggestions provided below).\\Press “Scoring” tab at bottom centre of this screen.\\Tap the appropriate button (correct, incorrect, correct …	[u'iosUniversal']	2269807	$2.99	[u'6020', u'6017']	[u'Medical', u'Education']	[u'http://a4.mzstatic.com/us/r30/Purple/v4/17/ec/3f/17ec3fe5-b0cb-f455-1307-cb495911a562/screen480x480.jpeg', u'http://a5.mzstatic.com/us/r30/Purple/v4/a4/76/43/a47643d7-c000-c39c-7564-c548cc98112a/screen480x480.jpeg', u'http://a4.mzstatic.com/us/r30/Purple/v4/65/e3/01/65e30137-fbc5-5861-8ce5-6b0e5a77385e/screen480x480.jpeg', u'http://a1.mzstatic.com/us/r30/Purple/v4/42/b5/cb/42b5cb60-16a1-6ff5-6…	False	software	[u'EN']	2.99	6020	Medical	2012-08-02T20:50:41Z	None	[u'http://a3.mzstatic.com/us/r30/Purple/v4/93/32/a5/9332a515-1324-001f-f7d6-fc275648ffd6/screen320x480.jpeg', u'http://a5.mzstatic.com/us/r30/Purple/v4/2b/76/ff/2b76ffd4-5a1b-59ee-5a7b-9336d74e7799/screen320x480.jpeg', u'http://a5.mzstatic.com/us/r30/Purple/v4/6e/6f/2a/6e6f2a03-ac90-de68-77bf-6d4e9dd0737a/screen320x480.jpeg', u'http://a5.mzstatic.com/us/r30/Purple/v4/19/2b/98/192b9871-5652-7327-b…	J McHattie	None	[u'iPad3G', u'iPhone-3GS', u'iPadMini', u'iPadFourthGen', u'iPhone4', u'iPadWifi', u'iPhone4S', u'iPad2Wifi', u'iPadMini4G', u'iPadThirdGen', u'iPhone5s', u'iPodTouchFifthGen', u'iPad23G', u'iPhone5c', u'iPodTouchourthGen', u'iPodTouchThirdGen', u'iPhone5', u'iPadThirdGen4G', u'iPadFourthGen4G']	SLP Scoring Plus	4+	SLP Scoring Plus	https://itunes.apple.com/us/app/slp-scoring-plus/id545180862?mt=8&uo=4	0	2	002	software
605800669	605800672	UMC Physician Network Services	https://itunes.apple.com/us/artist/umc-physician-network-services/id605800672?uo=4	http://a94.phobos.apple.com/us/r30/Purple2/v4/9d/0c/10/9d0c109a-21be-5a80-b628-0f66aaa5156f/mzl.zrdsvqig.png	http://a94.phobos.apple.com/us/r30/Purple2/v4/9d/0c/10/9d0c109a-21be-5a80-b628-0f66aaa5156f/mzl.zrdsvqig.png	http://a442.phobos.apple.com/us/r30/Purple2/v4/57/17/b1/5717b1de-efd0-568c-2bcb-77295c4eb760/Icon.png	4.5	4.5	net.pnsonline.waitfromhome	4+	USD	Avoid long waits at the Doctor office. Wait from the comfort of your own home or while running errands. We'll notify you when its your time to come in.\\The Convenient way to wait.\\1. Register on your PC, laptop, or tablet device\2. select a participating location\3. Wait for your notification\4. Proceed to the selected location\5. See a provider\\As Featured by KCBD and KAMC	[u'iosUniversal']	2474887	Free	[u'6020', u'6013']	[u'Medical', u'Health & Fitness']	[u'http://a3.mzstatic.com/us/r30/Purple2/v4/43/84/4b/43844bbe-462f-ff19-174e-3e8460277740/screen480x480.jpeg', u'http://a5.mzstatic.com/us/r30/Purple/v4/e7/d4/b0/e7d4b099-be65-5dcf-b753-6cf73fd1f70c/screen480x480.jpeg', u'http://a2.mzstatic.com/us/r30/Purple/v4/d4/e1/c3/d4e1c33f-2538-6ca1-b124-0471420c5560/screen480x480.jpeg', u'http://a3.mzstatic.com/us/r30/Purple2/v4/ce/f8/ea/cef8ea8a-80a6-27fa…	False	software	[u'EN']	0.0	6020	Medical	2013-03-06T20:17:27Z	None	[u'http://a5.mzstatic.com/us/r30/Purple/v4/c6/08/fd/c608fdcd-5795-64bc-b2d7-5113819dfa93/screen1136x1136.jpeg', u'http://a1.mzstatic.com/us/r30/Purple/v4/f1/48/a7/f148a716-9df2-8502-865d-1358c5785d4f/screen1136x1136.jpeg', u'http://a4.mzstatic.com/us/r30/Purple/v4/e0/5d/d7/e05dd7ba-e191-84fb-7345-13d08ba9a21b/screen1136x1136.jpeg', u'http://a3.mzstatic.com/us/r30/Purple2/v4/59/a5/f9/59a5f98b-d363…	UMC Physician Network Services	http://www.waitfromhome.com	[u'iPhone4', u'iPadMini4G', u'iPadThirdGen', u'iPhone5s', u'iPodTouchFifthGen', u'iPadWifi', u'iPadFourthGen4G', u'iPadFourthGen', u'iPadThirdGen4G', u'iPad3G', u'iPhone5c', u'iPhone5', u'iPodTouchourthGen', u'iPad23G', u'iPodTouchThirdGen', u'iPhone-3GS', u'iPadMini', u'iPad2Wifi', u'iPhone4S']	Wait From Home	4+	Wait From Home	https://itunes.apple.com/us/app/wait-from-home/id605800669?mt=8&uo=4	7	7	1.0	software
570675164	400674182	Eurand, Inc.	https://itunes.apple.com/us/artist/eurand-inc./id400674182?uo=4	http://a1470.phobos.apple.com/us/r30/Purple/v4/33/2d/ed/332dede3-cddb-c37f-a007-5711eb4ac0cb/mzl.awbupdcn.png	http://a1470.phobos.apple.com/us/r30/Purple/v4/33/2d/ed/332dede3-cddb-c37f-a007-5711eb4ac0cb/mzl.awbupdcn.png	http://a1018.phobos.apple.com/us/r30/Purple/v4/8b/00/2e/8b002e82-8e8d-7933-dcf9-436b899ba708/ZENPEP_App_Icon_57.png	None	4.0	com.aptalis.zenpep	4+	USD	The ZENPEP iPhone Dosing Calculator is an application that helps healthcare professionals quickly determine dosing based on a patient’s weight or fat intake. It also provides capsule-combination options for meals and snacks, and can calculate capsule-strengths based on 30- or 90-day prescriptions. This application is only to be used by healthcare professionals.	[]	2509584	Free	[u'6020', u'6013']	[u'Medical', u'Health & Fitness']	[]	False	software	[u'EN']	0.0	6020	Medical	2012-11-13T01:14:28Z	None	[u'http://a3.mzstatic.com/us/r30/Purple/v4/8b/ce/a9/8bcea91d-78ac-2c4a-ca62-b768c54fae10/screen1136x1136.jpeg', u'http://a5.mzstatic.com/us/r30/Purple/v4/a6/4a/5a/a64a5a7b-f879-eeff-8106-7ee8009d79a0/screen1136x1136.jpeg', u'http://a1.mzstatic.com/us/r30/Purple/v4/bf/70/aa/bf70aa01-e9ae-6318-9bc6-3af240659392/screen1136x1136.jpeg', u'http://a2.mzstatic.com/us/r30/Purple/v4/b4/05/ab/b405abc8-0ecd-…	Eurand, Inc.	None	[u'iPhone5', u'iPhone-3GS', u'iPhone4', u'iPhone4S', u'iPhone5s', u'iPhone5c']	Zenpep iPhone Dosing Calculator	4+	Zenpep iPhone Dosing Calculator	https://itunes.apple.com/us/app/zenpep-iphone-dosing-calculator/id570675164?mt=8&uo=4	0	1	1.0	software
617333143	617333146	Orthofix Srl	https://itunes.apple.com/us/artist/orthofix-srl/id617333146?uo=4	http://a209.phobos.apple.com/us/r30/Purple/v4/c8/b5/98/c8b59814-34d6-5383-04a8-a0bae02562f2/mzl.ielxmood.png	http://a209.phobos.apple.com/us/r30/Purple/v4/c8/b5/98/c8b59814-34d6-5383-04a8-a0bae02562f2/mzl.ielxmood.png	http://a133.phobos.apple.com/us/r30/Purple/v4/f0/84/45/f08445b9-ee0a-c6a5-6afd-74f407a3a894/Icona_Orthofix_72.png	4.5	4.0	it.orthofix.abs	12+	USD	Orthofix ABS – A Touch of Orthofix Knowledge \\The Orthofix Applications by Anatomical Site App provides Healthcare Professionals the different fractures and deformity treatment options using Orthofix external and/or internal fixation systems. Examples of possible assemblies or devices are illustrated for each anatomical area and further organized by type of application (fractures, joint stiffnes…	[]	27539309	Free	[u'6020']	[u'Medical']	[u'http://a3.mzstatic.com/us/r30/Purple4/v4/9f/cf/fb/9fcffbfb-4e46-8ffb-d71a-375febc9932d/screen480x480.jpeg', u'http://a4.mzstatic.com/us/r30/Purple4/v4/b7/b4/b0/b7b4b087-5d83-030b-ed05-25f8af0604d8/screen480x480.jpeg', u'http://a4.mzstatic.com/us/r30/Purple4/v4/49/e4/e2/49e4e2e2-b198-940d-56c2-a2ee92573553/screen480x480.jpeg', u'http://a3.mzstatic.com/us/r30/Purple6/v4/15/dd/42/15dd427b-c0d9-22…	False	software	[u'NB', u'CA', u'CS', u'DA', u'NL', u'EN', u'FI', u'FR', u'DE', u'EL', u'HE', u'HU', u'ID', u'IT', u'JA', u'KO', u'PL', u'PT', u'RO', u'RU', u'ZH', u'SK', u'ES', u'SV', u'ZH', u'TR']	0.0	6020	Medical	2013-06-03T07:00:00Z	- update contents	[]	Orthofix srl	http://www.orthofix.com	[u'iPad2Wifi', u'iPadMini4G', u'iPadWifi', u'iPadFourthGen', u'iPadThirdGen', u'iPadFourthGen4G', u'iPadMini', u'iPad23G', u'iPad3G', u'iPadThirdGen4G']	Orthofix Applications by Anatomical Site	12+	Orthofix Applications by Anatomical Site	https://itunes.apple.com/us/app/orthofix-applications-by-anatomical/id617333143?mt=8&uo=4	5	2	1.3.2	software
527888768	527824627	iThink Design Studio LLP	https://itunes.apple.com/us/artist/ithink-design-studio-llp/id527824627?uo=4	http://a342.phobos.apple.com/us/r30/Purple/v4/92/03/d2/9203d2fb-d54e-2786-983d-042dff17e0f6/OGY9SZnCp2W8vH2ZjDGtbw-temp-upload.yypghvvl.png	http://a342.phobos.apple.com/us/r30/Purple/v4/92/03/d2/9203d2fb-d54e-2786-983d-042dff17e0f6/OGY9SZnCp2W8vH2ZjDGtbw-temp-upload.yypghvvl.png	http://a1544.phobos.apple.com/us/r30/Purple/v4/66/58/af/6658afe7-b688-0b6a-7f18-dda4ebc30b98/Icon.png	None	None	com.ithinkds.BabyDoctor	4+	USD	Buy the Baby Doctor app now & follow us on twitter for exclusive offers! \\“A new baby is like the beginning of all things - Wonder, Hope, dream of possibilities!”\\The parents will have an awesome feeling when a baby is born!\Babies are very sensitive. One needs to keep utmost care about baby’s health.\\Its difficult to identify sometimes about any problem your baby has. So, here, we bring you t…	[]	837383	$0.99	[u'6020']	[u'Medical']	[]	False	software	[u'EN']	0.99	6020	Medical	2012-05-24T07:00:00Z	None	[u'http://a2.mzstatic.com/us/r30/Purple/v4/b1/06/15/b10615bd-b65a-ece0-9699-85e3e2bb5b3f/screen320x480.jpeg', u'http://a5.mzstatic.com/us/r30/Purple/v4/bc/44/f3/bc44f33c-bfeb-f162-437b-6d15bd20f351/screen320x480.jpeg', u'http://a1.mzstatic.com/us/r30/Purple/v4/b6/7c/c5/b67cc5f8-7728-79e6-03c6-6884ad7a9b30/screen320x480.jpeg', u'http://a3.mzstatic.com/us/r30/Purple/v4/2c/a0/ec/2ca0ec30-08dc-5d1d-f…	iThink Design Studio LLP	None	[u'iPhone5', u'iPadThirdGen', u'iPodTouchourthGen', u'iPhone5c', u'iPad3G', u'iPodTouchThirdGen', u'iPhone5s', u'iPodTouchFifthGen', u'iPadMini4G', u'iPhone4', u'iPadThirdGen4G', u'iPad2Wifi', u'iPhone4S', u'iPadWifi', u'iPadFourthGen', u'iPadFourthGen4G', u'iPhone-3GS', u'iPadMini', u'iPad23G']	Baby Doctor	4+	Baby Doctor	https://itunes.apple.com/us/app/baby-doctor/id527888768?mt=8&uo=4	0	0	1.0	software
705416490	719716133	Steven Leuck	https://itunes.apple.com/us/artist/steven-leuck/id719716133?uo=4	http://a1631.phobos.apple.com/us/r30/Purple/v4/bf/63/1f/bf631f3b-9823-eb47-0049-416f358cd94e/mzl.cqwkciwp.jpg	http://a1631.phobos.apple.com/us/r30/Purple/v4/bf/63/1f/bf631f3b-9823-eb47-0049-416f358cd94e/mzl.cqwkciwp.jpg	http://a1595.phobos.apple.com/us/r30/Purple6/v4/c9/88/6d/c9886dd1-7b81-d1b4-6f4a-372c32ad1efe/icon.png	None	2.5	com.AudibleRx.AudibleRx	4+	USD	Medication information you LISTEN to.\ > 200+ Medication Specific Counseling Sessions available\ > Audio mp3 format\ > Designed for the Audible Learner\ > Pharmacy-Counter medication education\ > Counseling Sessions organized by condition\\WHAT WE OFFER: \AudibleRx offers pharmacy based,Medication Specific Counseling Sessions, provided in audio format, with the intent of educating individuals to …	[u'iosUniversal']	3979359	Free	[u'6020']	[u'Medical']	[u'http://a2.mzstatic.com/us/r30/Purple6/v4/29/18/a3/2918a3aa-b305-d26c-8cd0-d6ec181d2f86/screen480x480.jpeg', u'http://a3.mzstatic.com/us/r30/Purple4/v4/a1/15/f5/a115f532-5e99-a8b6-e421-1370ad2776ce/screen480x480.jpeg', u'http://a4.mzstatic.com/us/r30/Purple4/v4/5c/e7/42/5ce7425a-4571-fde6-9bd1-3861c3ed3bd5/screen480x480.jpeg', u'http://a5.mzstatic.com/us/r30/Purple4/v4/d9/80/e6/d980e6f2-33f2-2c…	False	software	[u'EN', u'DE', u'SE', u'ES']	0.0	6020	Medical	2013-09-24T23:13:06Z	Bugs that were slowing the system down have been addressed.	[u'http://a5.mzstatic.com/us/r30/Purple/v4/20/47/ce/2047ce3f-b62d-f5fe-e640-2ffd987a4946/screen568x568.jpeg', u'http://a4.mzstatic.com/us/r30/Purple/v4/7b/58/c0/7b58c021-4411-7ca9-0ef0-2cb92184900a/screen568x568.jpeg', u'http://a2.mzstatic.com/us/r30/Purple6/v4/04/6c/84/046c843a-4e2b-c1b8-5bd2-de22657ebd69/screen568x568.jpeg', u'http://a5.mzstatic.com/us/r30/Purple/v4/3d/72/a0/3d72a078-e80d-592e-…	Steven Leuck	http://audiblerx.blogspot.com/2012/04/medication-specific-counseling-sessions.html	[u'iPhone4S', u'iPadWifi', u'iPadFourthGen', u'iPad23G', u'iPhone5s', u'iPadThirdGen4G', u'iPadMini', u'iPadMini4G', u'iPodTouchourthGen', u'iPad3G', u'iPad2Wifi', u'iPodTouchThirdGen', u'iPadFourthGen4G', u'iPhone4', u'iPhone-3GS', u'iPadThirdGen', u'iPhone5c', u'iPhone5', u'iPodTouchFifthGen']	AudibleRx	4+	AudibleRx	https://itunes.apple.com/us/app/audiblerx/id705416490?mt=8&uo=4	0	3	2.0	software
898561928	898561931	Michal Wozniak	https://itunes.apple.com/us/artist/michal-wozniak/id898561931?uo=4	http://a1748.phobos.apple.com/us/r30/Purple4/v4/27/f7/72/27f772ff-ecf3-526b-a20f-0009ef2c01ae/mzl.thlxqvsg.png	http://a1748.phobos.apple.com/us/r30/Purple4/v4/27/f7/72/27f772ff-ecf3-526b-a20f-0009ef2c01ae/mzl.thlxqvsg.png	http://a586.phobos.apple.com/us/r30/Purple4/v4/84/74/5f/84745fc4-a11c-0f56-533a-e75c3529a371/AppIcon57x57.png	None	None	com.catalyst.com	17+	USD	Catalyst is a quick reference guide for common medication used in modern anaesthesia. Its purpose is to provide information 'on the go' using best practice and best evidence guidelines where possible. It is NOT designed to be a comprehensive manual on the topic.\\All medicines are colour coded. It is especially useful in hospital environments where printed material, telephone network, or internet…	[u'iosUniversal']	7303747	$3.99	[u'6020', u'6006']	[u'Medical', u'Reference']	[u'http://a5.mzstatic.com/us/r30/Purple4/v4/fc/73/0c/fc730cf5-b1f4-440a-54d0-e94a9b0c549b/screen480x480.jpeg', u'http://a4.mzstatic.com/us/r30/Purple/v4/c0/7e/2c/c07e2ce1-968a-49f5-34be-629b0cca60e8/screen480x480.jpeg', u'http://a3.mzstatic.com/us/r30/Purple3/v4/e1/8d/07/e18d07c3-e329-1a1e-58c8-743efaf3689a/screen480x480.jpeg', u'http://a2.mzstatic.com/us/r30/Purple3/v4/ea/82/ab/ea82ab62-799d-324…	False	software	[u'EN']	3.99	6020	Medical	2014-07-25T06:40:22Z	None	[u'http://a1.mzstatic.com/us/r30/Purple4/v4/9e/5f/d9/9e5fd96c-4c61-6bcb-9d92-9c5c22481449/screen1136x1136.jpeg', u'http://a5.mzstatic.com/us/r30/Purple4/v4/bc/d1/79/bcd179ff-0278-2959-efe4-8fe7e6cf85e5/screen1136x1136.jpeg', u'http://a3.mzstatic.com/us/r30/Purple4/v4/b8/e0/4c/b8e04c9e-7c83-ceb2-7863-0cb31c6e6201/screen1136x1136.jpeg', u'http://a2.mzstatic.com/us/r30/Purple4/v4/fc/71/d9/fc71d95c-7…	Michal Wozniak	None	[u'iPadThirdGen4G', u'iPadThirdGen', u'iPodTouchourthGen', u'iPadMini4G', u'iPodTouchFifthGen', u'iPhone5s', u'iPadFourthGen', u'iPhone-3GS', u'iPadFourthGen4G', u'iPad2Wifi', u'iPadMini', u'iPhone5c', u'iPad23G', u'iPhone4S', u'iPhone5', u'iPhone4']	Catalyst Anaesthesia	17+	Catalyst Anaesthesia	https://itunes.apple.com/us/app/catalyst-anaesthesia/id898561928?mt=8&uo=4	0	0	1.0.0	software
667462277	455244009	Whatsuparound	https://itunes.apple.com/us/artist/whatsuparound/id455244009?uo=4	http://a1284.phobos.apple.com/us/r30/Purple6/v4/9d/e2/92/9de29235-83eb-2feb-2b9b-cf92cadd515d/mzl.kihzziqq.png	http://a1284.phobos.apple.com/us/r30/Purple6/v4/9d/e2/92/9de29235-83eb-2feb-2b9b-cf92cadd515d/mzl.kihzziqq.png	http://a1411.phobos.apple.com/us/r30/Purple/v4/9f/e6/67/9fe667cc-ba44-938b-ff3f-7be3e48b1755/appicon.png	None	None	com.whatsuparound.medline	4+	USD	Medline Sağlık Grubu mobil uygulamaları sayesinde sağlık ile ilgili birçok sorunuza cevap bulabilecek, Medline Hastaneleri hakkında detaylı bilgilere (doktorlarımız ve bölümlerimiz) sahip olabilecek, doktorlarımızdan randevu alabilecek ve Medline Hastanelerinde yaptırmış olduğunuz test sonuçlarına kolayca ulaşabileceksiniz.\ \Bu uygulama ile ;\- Acil Sağlık Hizmetlerimizde görevli doktorlarımıza …	[]	6868534	Free	[u'6020', u'6000']	[u'Medical', u'Business']	[]	False	software	[u'EN', u'RU', u'TR']	0.0	6020	Medical	2013-07-03T00:21:38Z	Bug fix and new background	[u'http://a4.mzstatic.com/us/r30/Purple4/v4/76/c8/bf/76c8bfc4-4c58-c1ae-c956-b9987bafbb84/screen1136x1136.jpeg', u'http://a2.mzstatic.com/us/r30/Purple6/v4/37/df/98/37df9878-c093-fc4d-a339-52e3f9154fd2/screen1136x1136.jpeg']	i-con technologies international inc.	None	[u'iPad3G', u'iPhone-3GS', u'iPadMini', u'iPadMini4G', u'iPhone4S', u'iPad2Wifi', u'iPodTouchThirdGen', u'iPhone5', u'iPhone4', u'iPhone5c', u'iPodTouchFifthGen', u'iPadThirdGen4G', u'iPodTouchourthGen', u'iPadFourthGen4G', u'iPadThirdGen', u'iPadFourthGen', u'iPhone5s', u'iPadWifi', u'iPad23G']	Medline Sağlık	4+	Medline Sağlık	https://itunes.apple.com/us/app/medline-sagl-k/id667462277?mt=8&uo=4	0	0	2.1	software
526249570	526249573	Octomed	https://itunes.apple.com/us/artist/octomed/id526249573?uo=4	http://a427.phobos.apple.com/us/r30/Purple/v4/db/6a/63/db6a63a0-aa6e-413b-cdce-146f407a7e37/qiurJWYD4dcbnxQzYlkU70-temp-upload.jcalezds.png	http://a427.phobos.apple.com/us/r30/Purple/v4/db/6a/63/db6a63a0-aa6e-413b-cdce-146f407a7e37/qiurJWYD4dcbnxQzYlkU70-temp-upload.jcalezds.png	http://a381.phobos.apple.com/us/r30/Purple/v4/0d/49/e0/0d49e00d-fb00-09d1-dba3-1ebf79331fb2/Icon.png	4.5	4.5	com.Octomed.calculators	4+	USD	A absolute zero nonsense clinical calculator suite! Complete with up to 50 of the most commonly used calculations in the hospital, unit conversion, and instant real time results. Have the best medical computation in your pocket at all times!	[u'iosUniversal']	2972529	Free	[u'6020']	[u'Medical']	[u'http://a4.mzstatic.com/us/r30/Purple/v4/61/f5/f4/61f5f447-7678-c10c-f8d4-e5bf027441a6/screen480x480.jpeg']	False	software	[u'EN']	0.0	6020	Medical	2012-05-16T23:04:51Z	More calculations, revision of UI.	[u'http://a2.mzstatic.com/us/r30/Purple/v4/2b/89/e9/2b89e9b1-101e-97c6-81f2-2ba70437862a/screen320x480.jpeg', u'http://a1.mzstatic.com/us/r30/Purple/v4/4c/c4/cc/4cc4cc76-3c4a-aac9-5154-b96846351e57/screen320x480.jpeg']	Phillip Wang	http://	[u'iPad23G', u'iPadMini4G', u'iPadThirdGen4G', u'iPadMini', u'iPhone4S', u'iPodTouchThirdGen', u'iPadFourthGen4G', u'iPhone', u'iPadWifi', u'iPodTouchFifthGen', u'iPod-touch', u'iPhone-3G', u'iPhone5s', u'iPhone5c', u'iPodTouchourthGen', u'iPad3G', u'iPadFourthGen', u'iPad2Wifi', u'iPhone4', u'iPadThirdGen', u'iPhone-3GS', u'iPod-touch-with-mic', u'iPhone5']	Octomed Calculators	4+	Octomed Calculators	https://itunes.apple.com/us/app/octomed-calculators/id526249570?mt=8&uo=4	5	4	2	software
913845201	913845204	Mahesh Pokkadavath	https://itunes.apple.com/us/artist/mahesh-pokkadavath/id913845204?uo=4	http://a690.phobos.apple.com/us/r30/Purple3/v4/1d/41/5a/1d415a68-7c20-555d-4f29-d3aa14754ebc/mzl.jwloahuw.png	http://a690.phobos.apple.com/us/r30/Purple3/v4/1d/41/5a/1d415a68-7c20-555d-4f29-d3aa14754ebc/mzl.jwloahuw.png	http://a1592.phobos.apple.com/us/r30/Purple3/v4/2f/4b/6d/2f4b6d3b-f79f-853d-0916-14f21493326c/icon57x57.png	None	None	com.webnamaste.IndiaUltrasoundApp	4+	USD	India Ultrasound App helps you Buy, Sell and get Services of Ultrasound machines.\Innovation + Sophistication + Reliability = Ultrasound India Pvt. Ltd.\\With new machines, technology and research, healthcare redefines life day-by-day. So does Ultrasound India Private Limited. We are running with the time and catalysing its dream run with innovative involvements, technical competence and state-of…	[]	3321574	Free	[u'6020', u'6000']	[u'Medical', u'Business']	[]	False	software	[u'EN']	0.0	6020	Medical	2014-09-11T01:50:13Z	Improved User Experience	[u'http://a4.mzstatic.com/us/r30/Purple4/v4/df/1b/1e/df1b1e41-6cef-86d8-0214-b17db5705db8/screen1136x1136.jpeg']	Mahesh Pokkadavath	http://www.indiaultrasound.com/	[u'iPhone-3GS', u'iPadFourthGen', u'iPad23G', u'iPodTouchourthGen', u'iPadThirdGen', u'iPhone4', u'iPadThirdGen4G', u'iPhone5', u'iPadMini4G', u'iPodTouchFifthGen', u'iPadFourthGen4G', u'iPhone5c', u'iPhone5s', u'iPad2Wifi', u'iPadMini', u'iPhone4S']	India Ultrasound	4+	India Ultrasound	https://itunes.apple.com/us/app/india-ultrasound/id913845201?mt=8&uo=4	0	0	2.0	software
413970390	325075390	i-mobilize, inc.	https://itunes.apple.com/us/artist/i-mobilize-inc./id325075390?uo=4	http://a966.phobos.apple.com/us/r30/Purple/4e/08/35/mzl.etwcqhkr.png	http://a966.phobos.apple.com/us/r30/Purple/4e/08/35/mzl.etwcqhkr.png	http://a515.phobos.apple.com/us/r30/Purple/3d/42/80/mzi.uufpqkxw.png	None	None	com.i-mobilize.spiders	4+	USD	Arachnophobia. It’s a fancy name for a very simple fear. You’re afraid of spiders. Your fear of spiders developed at some point in your life, most likely as the result of some incident when your saw a spider and felt fear or alarm. It doesn’t matter if you were truly at risk or not; your mind believes you were and has created a thought pattern that triggers fear whenever a spider is nearby. It is…	[u'iosUniversal']	25114778	$2.99	[u'6020']	[u'Medical']	[u'http://a3.mzstatic.com/us/r30/Purple/v4/48/0d/62/480d621b-e10c-df0c-f551-c90e17851002/screen480x480.jpeg', u'http://a5.mzstatic.com/us/r30/Purple/v4/87/2a/19/872a197e-a0bb-1e08-d7a1-04cdeba36043/screen480x480.jpeg', u'http://a4.mzstatic.com/us/r30/Purple/v4/36/a4/5f/36a45f65-bebc-bbfc-cd01-6db7d7234f2d/screen480x480.jpeg', u'http://a2.mzstatic.com/us/r30/Purple/v4/90/80/38/90803806-f41e-6b55-6…	False	software	[u'EN']	2.99	6020	Medical	2011-01-11T01:47:59Z	New version fixes bugs while running under iOS 5.	[u'http://a2.mzstatic.com/us/r30/Purple/v4/99/b8/0d/99b80d9e-bfbb-9601-5fa7-fed24e5f76ce/screen320x480.jpeg', u'http://a5.mzstatic.com/us/r30/Purple/v4/20/83/9d/20839d73-01fd-d925-0517-55971ee0b3f5/screen320x480.jpeg', u'http://a1.mzstatic.com/us/r30/Purple/v4/19/e7/23/19e72322-b37d-be90-c43c-ef7ed916ec09/screen320x480.jpeg', u'http://a5.mzstatic.com/us/r30/Purple/v4/92/81/47/92814740-35ca-bcf5-e…	i-mobilize.com Inc.	None	[u'iPadWifi', u'iPodTouchFifthGen', u'iPhone-3GS', u'iPad2Wifi', u'iPodTouchThirdGen', u'iPad23G', u'iPhone5s', u'iPhone4', u'iPadMini', u'iPhone4S', u'iPadThirdGen', u'iPadFourthGen', u'iPodTouchourthGen', u'iPadThirdGen4G', u'iPadFourthGen4G', u'iPad3G', u'iPhone5c', u'iPhone5', u'iPadMini4G']	Overcome Fear of Spiders (Arachnophobia) Hypnosis App-Benjamin Bonetti	4+	Overcome Fear of Spiders (Arachnophobia) Hypnosis App-Benjamin Bonetti	https://itunes.apple.com/us/app/overcome-fear-spiders-arachnophobia/id413970390?mt=8&uo=4	0	0	4.0	software
647662495	502827504	Zed Technologies	https://itunes.apple.com/us/artist/zed-technologies/id502827504?uo=4	http://a432.phobos.apple.com/us/r30/Purple4/v4/12/56/2c/12562cea-2e53-eec8-ec33-5e4d8ef5e18d/mzl.ptblzdgc.png	http://a432.phobos.apple.com/us/r30/Purple4/v4/12/56/2c/12562cea-2e53-eec8-ec33-5e4d8ef5e18d/mzl.ptblzdgc.png	http://a572.phobos.apple.com/us/r30/Purple4/v4/2c/5c/db/2c5cdb98-7e48-86de-6b39-13d66f68ac37/ApplicationIcon-iPhone.png	None	None	com.zedtechnologies.mnxviewer	12+	USD	The MNX viewer is for radiologists to use for accessing reports and images. Users have to be registered with Medinexus in order to gain access to the system. Please note there is no charge to use this application.	[u'iosUniversal']	9153316	Free	[u'6020']	[u'Medical']	[u'http://a2.mzstatic.com/us/r30/Purple4/v4/21/17/14/2117141b-518e-5bc1-3f47-5bd873e90ac6/screen480x480.jpeg', u'http://a1.mzstatic.com/us/r30/Purple4/v4/ba/0b/d1/ba0bd11f-fe00-891e-76ca-90867182de75/screen480x480.jpeg', u'http://a2.mzstatic.com/us/r30/Purple/v4/2b/c1/c9/2bc1c9f2-ec06-8375-f043-719859d12fee/screen480x480.jpeg', u'http://a3.mzstatic.com/us/r30/Purple4/v4/45/f5/27/45f527fa-bab4-9b5…	False	software	[u'EN']	0.0	6020	Medical	2013-10-04T00:00:27Z	Bug fixes	[u'http://a4.mzstatic.com/us/r30/Purple/v4/c2/30/da/c230da62-2875-afc8-7806-f16eff157cb7/screen1136x1136.jpeg', u'http://a1.mzstatic.com/us/r30/Purple4/v4/f7/68/97/f76897ae-4d48-d4ec-a283-301e44860f44/screen1136x1136.jpeg', u'http://a1.mzstatic.com/us/r30/Purple4/v4/f6/40/39/f64039ee-7d89-84cf-96c4-63ccaf867ef7/screen1136x1136.jpeg', u'http://a1.mzstatic.com/us/r30/Purple6/v4/24/38/0c/24380cb9-b3…	ZED TECHNOLOGIES PTY. LTD.	http://www.medinexus.co.za/product.htm	[u'iPadThirdGen4G', u'iPhone5', u'iPadFourthGen', u'iPhone4', u'iPadFourthGen4G', u'iPhone5s', u'iPhone5c', u'iPadMini4G', u'iPad2Wifi', u'iPadThirdGen', u'iPadMini', u'iPad23G', u'iPodTouchFifthGen', u'iPhone4S']	MNX Viewer	12+	MNX Viewer	https://itunes.apple.com/us/app/mnx-viewer/id647662495?mt=8&uo=4	0	0	1.1.1	software
881455913	881455916	Sergey Tkachenko	https://itunes.apple.com/us/artist/sergey-tkachenko/id881455916?uo=4	http://a613.phobos.apple.com/us/r30/Purple3/v4/2f/0d/58/2f0d585a-f77b-3fc9-4122-00e67b71e43e/mzl.gyezcxpq.png	http://a613.phobos.apple.com/us/r30/Purple3/v4/2f/0d/58/2f0d585a-f77b-3fc9-4122-00e67b71e43e/mzl.gyezcxpq.png	http://a33.phobos.apple.com/us/r30/Purple3/v4/db/5a/47/db5a4754-c1ca-49f7-a6a8-6a333f8423a2/AppIcon57x57.png	None	None	su.apteki	4+	USD	Сервис поиска лекарств в аптеках России.\Более 100 городов, более 2 500 000 товаров, ежедневное обновление.\\Экономьте время и деньги — находите ближайшие аптеки, в которых есть в наличии необходимые вам лекарственные средства и аптечные товары по выгодной цене.\\Узнавайте актуальную стоимость препаратов, контакты, адреса и графики работы аптек, месторасположение на карте, схемы проезда, возможно…	[]	6349717	Free	[u'6020', u'6013']	[u'Medical', u'Health & Fitness']	[]	False	software	[u'EN', u'RU']	0.0	6020	Medical	2014-05-30T02:23:11Z	Адаптированная версия, учитывающая изменения в iOS 8.	[u'http://a4.mzstatic.com/us/r30/Purple5/v4/82/f2/24/82f2249e-deac-1ebd-cdee-e98cbfb18555/screen1136x1136.jpeg', u'http://a1.mzstatic.com/us/r30/Purple1/v4/d7/38/bc/d738bc9e-ee7c-f12c-4eb2-7aa5377e4170/screen1136x1136.jpeg', u'http://a2.mzstatic.com/us/r30/Purple3/v4/97/f2/a9/97f2a935-6585-8593-31dc-dd359490ff02/screen1136x1136.jpeg', u'http://a4.mzstatic.com/us/r30/Purple1/v4/4c/b7/83/4cb783c6-0…	Sergey Tkachenko	None	[u'iPhone5s', u'iPadMini4G', u'iPhone4S', u'iPhone5c', u'iPadThirdGen4G', u'iPhone5', u'iPhone4', u'iPadThirdGen', u'iPodTouchFifthGen', u'iPadFourthGen', u'iPad23G', u'iPadMini', u'iPad2Wifi', u'iPadFourthGen4G']	Apteki.su - поиск лекарств в аптеках России, наличие, цены	4+	Apteki.su - поиск лекарств в аптеках России, наличие, цены	https://itunes.apple.com/us/app/apteki.su-poisk-lekarstv-v/id881455913?mt=8&uo=4	0	0	1.0.2	software
432775696	431473865	Dee Zee	https://itunes.apple.com/us/artist/dee-zee/id431473865?uo=4	http://a316.phobos.apple.com/us/r30/Purple/6a/f2/78/mzm.zeoydnnt.png	http://a316.phobos.apple.com/us/r30/Purple/6a/f2/78/mzm.zeoydnnt.png	http://a188.phobos.apple.com/us/r30/Purple/89/68/75/mzi.vspeymiq.png	None	1.0	os.1stopapp.mainBrainHD	4+	USD	Main Brain is a term describing one or more capacities[disambiguation needed] of the mind. In different contexts this can be defined in different ways, including the capacities for abstract thought, understanding, communication, reasoning, learning, planning, emotional intelligence and problem solving.\Intelligence is most widely studied in humans, but has also been observed in animals and plants…	[u'iosUniversal']	3146089	$1.99	[u'6020', u'6013']	[u'Medical', u'Health & Fitness']	[u'http://a2.mzstatic.com/us/r30/Purple/v4/7f/eb/2c/7feb2c20-90e7-38b6-2596-c6264eb5f4c5/screen480x480.jpeg', u'http://a1.mzstatic.com/us/r30/Purple/v4/4a/78/a1/4a78a1f2-5017-f229-21f5-21164f8f7d3d/screen480x480.jpeg', u'http://a4.mzstatic.com/us/r30/Purple/v4/9f/20/cc/9f20ccd8-86e6-b410-72a0-963fd11ca833/screen480x480.jpeg', u'http://a3.mzstatic.com/us/r30/Purple/v4/b9/9d/25/b99d25f4-2bcb-8c96-e…	False	software	[u'EN']	1.99	6020	Medical	2011-06-23T07:00:00Z	None	[u'http://a5.mzstatic.com/us/r30/Purple/v4/4e/10/de/4e10de3d-0555-2756-e8d7-bb4770fbc070/screen320x480.jpeg', u'http://a3.mzstatic.com/us/r30/Purple/v4/a7/b5/e2/a7b5e267-9e4c-e3cb-451a-7ff1068c62a6/screen320x480.jpeg', u'http://a1.mzstatic.com/us/r30/Purple/v4/25/80/c7/2580c787-18c1-1362-663a-5de7e02b5535/screen320x480.jpeg', u'http://a5.mzstatic.com/us/r30/Purple/v4/3b/ca/44/3bca446e-261c-5642-f…	Dee Zee	http://onestopappsolution.com/app/	[u'iPod-touch-with-mic', u'iPhone5', u'iPadWifi', u'iPhone4', u'iPadFourthGen', u'iPhone-3GS', u'iPhone5c', u'iPadMini4G', u'iPodTouchourthGen', u'iPodTouchThirdGen', u'iPhone-3G', u'iPodTouchFifthGen', u'iPad23G', u'iPhone5s', u'iPad3G', u'iPadFourthGen4G', u'iPadThirdGen4G', u'iPadThirdGen', u'iPhone4S', u'iPadMini', u'iPad2Wifi']	Main Brain	4+	Main Brain	https://itunes.apple.com/us/app/main-brain/id432775696?mt=8&uo=4	0	3	1.0	software
355193009	337145244	Qpuncture, Inc	https://itunes.apple.com/us/artist/qpuncture-inc/id337145244?uo=4	http://a968.phobos.apple.com/us/r30/Purple/8c/d6/2c/mzl.qxkctrvk.jpg	http://a968.phobos.apple.com/us/r30/Purple/8c/d6/2c/mzl.qxkctrvk.jpg	http://a15.phobos.apple.com/us/r30/Purple/61/a3/0b/mzi.dwlunglv.png	None	None	com.qpuncture.qlectureacu	17+	USD	HB Kim has been teaching CA license Board preparation class for several years in Southern CA area.\\This lecture helps you to understand the major acupoints and herbs to prepare the NCCAOM and State Board test. Each class is almost 1 hour lecture.\\You can choose to start from the beginning or resume from bookmarked lecture. If you have any question about the contents in the lecture, you can emai…	[]	1282852208	$49.99	[u'6020', u'6017']	[u'Medical', u'Education']	[]	False	software	[u'EN']	49.99	6020	Medical	2010-02-19T00:28:08Z	Updated for iOS 4.3.\This update is only for iDevices with iOS 4.0 or higher.\* If you have an iDevice with iOS 3.x, DO NOT DOWNLOAD this update.	[u'http://a2.mzstatic.com/us/r30/Purple/v4/11/c8/73/11c87394-4ab1-ed91-937a-24408f592798/screen320x480.jpeg', u'http://a4.mzstatic.com/us/r30/Purple/v4/24/b3/92/24b39204-7e3d-2de8-48c8-fff84c234bd1/screen320x480.jpeg', u'http://a2.mzstatic.com/us/r30/Purple/v4/b0/e6/e3/b0e6e394-f867-192d-8df2-e46ee54085fa/screen320x480.jpeg', u'http://a3.mzstatic.com/us/r30/Purple/v4/3b/82/ff/3b82ffcb-682f-9324-a…	Qpuncture, Inc	http://www.qpuncture.com	[u'iPhone5c', u'iPhone5s', u'iPhone4S', u'iPadThirdGen4G', u'iPad23G', u'iPadFourthGen4G', u'iPadMini4G', u'iPodTouchThirdGen', u'iPhone-3GS', u'iPadWifi', u'iPad3G', u'iPodTouchourthGen', u'iPadFourthGen', u'iPodTouchFifthGen', u'iPhone5', u'iPadThirdGen', u'iPad2Wifi', u'iPhone4', u'iPhone-3G', u'iPod-touch-with-mic', u'iPadMini']	QLecture Acupuncture	17+	QLecture Acupuncture	https://itunes.apple.com/us/app/qlecture-acupuncture/id355193009?mt=8&uo=4	0	0	1.0.1	software
879387493	879387496	Sonat Apps	https://itunes.apple.com/us/artist/sonat-apps/id879387496?uo=4	http://a865.phobos.apple.com/us/r30/Purple2/v4/0a/6d/fc/0a6dfcc7-2f3b-11f5-b4ed-036090062aca/mzl.rlcjpesn.png	http://a865.phobos.apple.com/us/r30/Purple2/v4/0a/6d/fc/0a6dfcc7-2f3b-11f5-b4ed-036090062aca/mzl.rlcjpesn.png	http://a211.phobos.apple.com/us/r30/Purple2/v4/54/cb/be/54cbbe00-72fe-b4ea-29a6-ff441de353bf/icon.png	None	None	no.sonat.psyktools	4+	USD	A tool for registering psycological examinations on patients\Currently theese surveys are supported:\- Honos\- Madrs\- S-risk\\To use this app, you must register your team at the PsykTools-portal. Please contact Jo Volle (jo.volle@helse-mr.no) at Helse Møre og Romsdal or Sonat Consulting (psyktools@sonat.no) to register your team.	[u'iosUniversal']	4399466	Free	[u'6020', u'6002']	[u'Medical', u'Utilities']	[u'http://a5.mzstatic.com/us/r30/Purple4/v4/63/86/4a/63864ada-a0e0-dc9a-1636-2d33b8cd7b7c/screen480x480.jpeg', u'http://a1.mzstatic.com/us/r30/Purple/v4/f3/3c/9f/f33c9ff7-ab64-2fcd-e5e9-4dac52292903/screen480x480.jpeg']	False	software	[u'EN', u'DE']	0.0	6020	Medical	2014-05-28T22:18:50Z	None	[u'http://a1.mzstatic.com/us/r30/Purple2/v4/07/83/58/07835849-1c18-58dd-3511-8c6aa9d2f01c/screen1136x1136.jpeg', u'http://a4.mzstatic.com/us/r30/Purple/v4/cc/19/d3/cc19d36b-86ba-a9ef-ceb4-b9d21b2e9849/screen1136x1136.jpeg']	Sonat Consulting AS	None	[u'iPadThirdGen', u'iPhone4S', u'iPadThirdGen4G', u'iPhone5s', u'iPadMini4G', u'iPhone5', u'iPadFourthGen', u'iPadMini', u'iPhone5c', u'iPad23G', u'iPhone4', u'iPad2Wifi', u'iPodTouchFifthGen', u'iPadFourthGen4G']	PsykTools	4+	PsykTools	https://itunes.apple.com/us/app/psyktools/id879387493?mt=8&uo=4	0	0	1.3	software
881196671	881196674	Puff Vape Club	https://itunes.apple.com/us/artist/puff-vape-club/id881196674?uo=4	http://a1607.phobos.apple.com/us/r30/Purple/v4/c1/a5/49/c1a54982-cf9a-b629-9a04-4858fa9bf6a8/mzl.kpmrvwfh.jpg	http://a1607.phobos.apple.com/us/r30/Purple/v4/c1/a5/49/c1a54982-cf9a-b629-9a04-4858fa9bf6a8/mzl.kpmrvwfh.jpg	http://a472.phobos.apple.com/us/r30/Purple4/v4/0d/86/83/0d86832f-a12e-0b03-bd96-1d242aa9ceb7/Icon.png	None	5.0	com.BiznessApps.PuffDelivery	17+	USD	An app for members of the Puff Vape Club collective to organize and be rewarded! \Serving the greater Los Angeles areas from the Westside to Northeast Los Angeles and everywhere in between.\\All patients w/ Dr.'s Rec & current, valid CA ID can download app to get verified and join!\\- Get verified directly through the app.\- Join the OG Club frequent patient program.\- Chat w/ friends in our "Bla…	[]	12092791	Free	[u'6020']	[u'Medical']	[]	False	software	[u'AR', u'NB', u'CA', u'CS', u'DA', u'NL', u'EN', u'FI', u'FR', u'DE', u'EL', u'HE', u'HU', u'ID', u'IT', u'JA', u'KO', u'PL', u'PT', u'RO', u'RU', u'ZH', u'ES', u'SV', u'ZH', u'TR']	0.0	6020	Medical	2014-06-22T04:46:05Z	None	[u'http://a5.mzstatic.com/us/r30/Purple4/v4/9e/27/91/9e279166-6cf2-e8e6-60a7-81b56ad10c37/screen1136x1136.jpeg', u'http://a1.mzstatic.com/us/r30/Purple/v4/fd/e8/73/fde87376-a066-7efb-e834-28a3f0dd9e2c/screen1136x1136.jpeg', u'http://a2.mzstatic.com/us/r30/Purple/v4/dd/86/3c/dd863c33-580e-edb0-dc5d-abb362c3f023/screen1136x1136.jpeg']	Puff Vape Club	None	[u'iPhone5', u'iPadThirdGen4G', u'iPadMini4G', u'iPhone-3GS', u'iPhone5c', u'iPadMini', u'iPad23G', u'iPad2Wifi', u'iPodTouchFifthGen', u'iPhone4', u'iPhone5s', u'iPadThirdGen', u'iPadFourthGen4G', u'iPodTouchourthGen', u'iPhone4S', u'iPadFourthGen']	Puff Delivery	17+	Puff Delivery	https://itunes.apple.com/us/app/puff-delivery/id881196671?mt=8&uo=4	0	2	1.0	software
400451931	397592575	Endyanos Imedia	https://itunes.apple.com/us/artist/endyanos-imedia/id397592575?uo=4	http://a1658.phobos.apple.com/us/r30/Purple/45/6a/3d/mzi.yxugzqbp.png	http://a1658.phobos.apple.com/us/r30/Purple/45/6a/3d/mzi.yxugzqbp.png	http://a581.phobos.apple.com/us/r30/Purple/4a/28/ac/mzi.ympuisbb.png	None	None	com.endyanosimedia.SuperficieCorporal	4+	USD	With this app you can calculate quickly and easily the body surface, gives the result from both the following formulas:\\- Mosteller.\- Haycock.\- Du Bois & Du Bois.\- Gehan EA, George SL\- Boyd.	[]	48932	$0.99	[u'6020']	[u'Medical']	[]	False	software	[u'EN', u'ES']	0.99	6020	Medical	2010-11-02T00:30:04Z	English version	[u'http://a5.mzstatic.com/us/r30/Purple/v4/56/48/0f/56480fa4-5041-3ec2-d2d4-b167a2c22d64/screen320x480.jpeg']	Endyanos imedia SLU	http://	[u'iPhone-3G', u'iPadFourthGen4G', u'iPadThirdGen', u'iPodTouchourthGen', u'iPad2Wifi', u'iPadThirdGen4G', u'iPodTouchThirdGen', u'iPodTouchFifthGen', u'iPhone-3GS', u'iPhone', u'iPod-touch-with-mic', u'iPad3G', u'iPadWifi', u'iPod-touch', u'iPadMini', u'iPhone5c', u'iPhone4S', u'iPhone5', u'iPad23G', u'iPadMini4G', u'iPadFourthGen', u'iPhone5s', u'iPhone4']	Body Surface	4+	Body Surface	https://itunes.apple.com/us/app/body-surface/id400451931?mt=8&uo=4	0	0	1.0.1	software
679610625	585356885	mmotio	https://itunes.apple.com/us/artist/mmotio/id585356885?uo=4	http://a243.phobos.apple.com/us/r30/Purple/v4/e3/46/48/e34648b7-888e-fbae-e660-b3c524da5539/mzl.vtkvawvi.png	http://a243.phobos.apple.com/us/r30/Purple/v4/e3/46/48/e34648b7-888e-fbae-e660-b3c524da5539/mzl.vtkvawvi.png	http://a1929.phobos.apple.com/us/r30/Purple4/v4/2f/4a/f6/2f4af66a-fbf6-ebd6-4494-6ddf383a0131/AppIcon60x60_2x.png	None	None	com.mmotio.DictionaryofNursing	4+	USD	Although it’s not humanly possible to remember all medical and nursing terms at every moment, nursing professionals are expected to be well acquainted with a host of healthcare terms for their day-to-day operations. Cue in the Dictionary of Nursing mobile app! This easy reference source brings thousands of relevant definitions, explanations, technical terms, and procedures over a wide range of me…	[u'iosUniversal']	10135213	$9.99	[u'6020', u'6006']	[u'Medical', u'Reference']	[u'http://a4.mzstatic.com/us/r30/Purple4/v4/1b/d7/8b/1bd78b02-6989-4da6-ffbc-025c322b2876/screen480x480.jpeg', u'http://a3.mzstatic.com/us/r30/Purple/v4/f6/99/dd/f699dd91-397e-6a1c-dc5b-995360d83075/screen480x480.jpeg', u'http://a2.mzstatic.com/us/r30/Purple4/v4/14/93/85/14938560-bd9b-b51c-d58b-712229c54907/screen480x480.jpeg', u'http://a1.mzstatic.com/us/r30/Purple/v4/d8/5f/3e/d85f3eaf-698a-bb80…	False	software	[u'EN']	9.99	6020	Medical	2013-09-12T18:54:38Z	Our New Version offers: \1.A new UI design \2.Optimized performance of the App. \3.Minor Bugs fixed	[u'http://a2.mzstatic.com/us/r30/Purple4/v4/b5/55/55/b5555525-bb2e-817b-7f77-e2d995ea2753/screen1136x1136.jpeg', u'http://a3.mzstatic.com/us/r30/Purple4/v4/24/4c/f4/244cf4f5-c0ba-a570-65f7-2ae16d53d960/screen1136x1136.jpeg', u'http://a1.mzstatic.com/us/r30/Purple4/v4/ef/36/9d/ef369de9-b2d2-6f6a-4f75-e9c30e0ef6be/screen1136x1136.jpeg', u'http://a2.mzstatic.com/us/r30/Purple4/v4/cb/03/b9/cb03b941-4…	mmotio llc	None	[u'iPhone5s', u'iPadThirdGen4G', u'iPhone5c', u'iPad2Wifi', u'iPhone4S', u'iPodTouchFifthGen', u'iPadMini4G', u'iPhone4', u'iPadFourthGen4G', u'iPadThirdGen', u'iPhone5', u'iPadMini', u'iPad23G', u'iPadFourthGen']	Dictionary of Nursing	4+	Dictionary of Nursing	https://itunes.apple.com/us/app/dictionary-of-nursing/id679610625?mt=8&uo=4	0	0	2.0	software
524208109	524208113	Watson Pharmaceuticals, Inc.	https://itunes.apple.com/us/artist/watson-pharmaceuticals-inc./id524208113?uo=4	http://a307.phobos.apple.com/us/r30/Purple/v4/d0/5c/23/d05c239f-8bbd-c078-513a-42dd675b910a/1AFAtVK7AbpfiNj6Yc2tl0-temp-upload.kuizgtzz.jpg	http://a307.phobos.apple.com/us/r30/Purple/v4/d0/5c/23/d05c239f-8bbd-c078-513a-42dd675b910a/1AFAtVK7AbpfiNj6Yc2tl0-temp-upload.kuizgtzz.jpg	http://a1393.phobos.apple.com/us/r30/Purple/v4/2e/c0/d1/2ec0d197-a7b8-d17a-1d34-ea77d770e4fc/Icon.png	None	None	com.watson.BPHScoreA	4+	USD	The BPH Symptom Score questionnaire can help men track the progression of their BPH (benign prostatic hyperplasia). Answer eight questions to assess the severity of symptoms and monitor the effectiveness of BPH treatment.\\If you find yourself having to urinate frequently, straining to empty your bladder, unable to postpone urination, or other male urinary problems, you may be suffering from BPH.…	[]	2301610	Free	[u'6020']	[u'Medical']	[]	False	software	[u'EN']	0.0	6020	Medical	2012-05-10T01:07:15Z	None	[u'http://a4.mzstatic.com/us/r30/Purple/v4/27/e4/cb/27e4cb45-c627-70fe-036d-ed1e3eab8f08/screen320x480.jpeg', u'http://a1.mzstatic.com/us/r30/Purple/v4/03/34/b5/0334b5f7-18e3-f996-91ef-e02655bdcebf/screen320x480.jpeg', u'http://a1.mzstatic.com/us/r30/Purple/v4/24/e6/e0/24e6e09a-348e-6d10-9291-55ca54ae9588/screen320x480.jpeg', u'http://a4.mzstatic.com/us/r30/Purple/v4/14/18/8b/14188b86-a9a5-6071-f…	Wedgewood Communications	http://www.rapaflo.com/app.asp	[u'iPad23G', u'iPadThirdGen4G', u'iPhone-3GS', u'iPadMini', u'iPod-touch-with-mic', u'iPhone5', u'iPodTouchThirdGen', u'iPad2Wifi', u'iPadWifi', u'iPhone', u'iPadFourthGen', u'iPhone-3G', u'iPadThirdGen', u'iPhone5s', u'iPod-touch', u'iPhone4', u'iPadFourthGen4G', u'iPodTouchourthGen', u'iPodTouchFifthGen', u'iPad3G', u'iPadMini4G', u'iPhone4S', u'iPhone5c']	BPH Symptom Score	4+	BPH Symptom Score	https://itunes.apple.com/us/app/bph-symptom-score/id524208109?mt=8&uo=4	0	0	1.2	software
894147218	600172344	Jeffrey Berezin	https://itunes.apple.com/us/artist/jeffrey-berezin/id600172344?uo=4	http://a1199.phobos.apple.com/us/r30/Purple1/v4/7c/f8/a9/7cf8a964-f5b2-677a-24e8-f347347b2a49/mzl.srtjdzhl.jpg	http://a1199.phobos.apple.com/us/r30/Purple1/v4/7c/f8/a9/7cf8a964-f5b2-677a-24e8-f347347b2a49/mzl.srtjdzhl.jpg	http://a567.phobos.apple.com/us/r30/Purple4/v4/cb/6e/44/cb6e44f8-f556-23b1-abdd-3b979fcc5ba5/appicon.png	None	3.5	com.KnowledgeTesting.SurgeryBoardReview	4+	USD	General Surgery and Subspecialty Board Reviews\\CHOOSE YOUR REVIEW: General Surgery, Critical Care, Cardiothoracic Surgery, Colon and Rectal Surgery, Hand Surgery, Neurosurgery, Oral Surgery, Orthopedic Surgery, Pediatric Surgery, Otolaryngology, Plastic Surgery, Podiatric Surgery, Thoracic Surgery, Urology, Pediatric Urology, Vascular Surgery, USMLE, COMLEX, ATLS, or ACLS.\\- Thousands of questi…	[u'iosUniversal']	16004736	Free	[u'6020', u'6017']	[u'Medical', u'Education']	[u'http://a2.mzstatic.com/us/r30/Purple/v4/dd/01/97/dd01976b-fe6f-14f8-c9dc-796c8a88d782/screen480x480.jpeg', u'http://a3.mzstatic.com/us/r30/Purple/v4/f5/c2/e1/f5c2e117-e1d6-1ae3-988c-438bcfd95103/screen480x480.jpeg', u'http://a1.mzstatic.com/us/r30/Purple4/v4/ce/26/32/ce263270-3db6-fd89-3ad2-c24a51379db7/screen480x480.jpeg', u'http://a3.mzstatic.com/us/r30/Purple/v4/dd/cd/cb/ddcdcb3c-c2f4-1523-…	False	software	[u'EN']	0.0	6020	Medical	2014-08-15T17:11:53Z	Major bug fix. Fixed error with re-downloading old question databases.	[u'http://a3.mzstatic.com/us/r30/Purple/v4/dd/d9/fb/ddd9fbda-60c1-26d6-e632-c1c4d76ee6df/screen1136x1136.jpeg', u'http://a1.mzstatic.com/us/r30/Purple6/v4/c5/8e/42/c58e42a7-4d3e-a317-9251-2fb63608dbb0/screen1136x1136.jpeg', u'http://a1.mzstatic.com/us/r30/Purple2/v4/38/c4/8e/38c48e6c-02f3-c340-a965-311cd6bb2367/screen1136x1136.jpeg', u'http://a2.mzstatic.com/us/r30/Purple/v4/ec/e6/71/ece67196-e41…	Jeffrey Berezin	None	[u'iPadFourthGen4G', u'iPhone5s', u'iPhone5c', u'iPodTouchFifthGen', u'iPad2Wifi', u'iPhone4', u'iPadMini4G', u'iPad23G', u'iPadMini', u'iPadWifi', u'iPadThirdGen4G', u'iPadThirdGen', u'iPhone4S', u'iPad3G', u'iPhone-3GS', u'iPodTouchThirdGen', u'iPadFourthGen', u'iPhone5', u'iPodTouchourthGen']	Surgery Board Reviews: ATLS, Critical Care,Colon and Rectal, Hand, Neurosurgery, Oral Surgery, Orthopedic, Pediatric, Otolaryngology, Plastic,Thoracic, Urology Vascular, USMLE, COMLEX, ACLS	4+	Surgery Board Reviews: ATLS, Critical Care,Colon and Rectal, Hand, Neurosurgery, Oral Surgery, Orthopedic, Pediatric, Otolaryngology, Plastic,Thoracic, Urology Vascular, USMLE, COMLEX, ACLS	https://itunes.apple.com/us/app/surgery-board-reviews-atls/id894147218?mt=8&uo=4	0	2	3.5	software
447999942	447999945	Labuniq ServicegesellschaftmbH	https://itunes.apple.com/us/artist/labuniq-servicegesellschaftmbh/id447999945?uo=4	http://a198.phobos.apple.com/us/r30/Purple4/v4/0f/57/5b/0f575bbb-ddb8-9a0b-04f8-1791fbc38d7e/mzl.wpuqbaoc.png	http://a198.phobos.apple.com/us/r30/Purple4/v4/0f/57/5b/0f575bbb-ddb8-9a0b-04f8-1791fbc38d7e/mzl.wpuqbaoc.png	http://a667.phobos.apple.com/us/r30/Purple6/v4/c7/42/2e/c7422e0e-5d7d-bb98-1b33-2f65b545e6ed/AppIcon57x57.png	None	None	de.labcare.onlinebefunde	4+	USD	Query your laboratory reports online.\iPhone and iPad access for the Onlinebefunde portal (www.onlinebefunde.com)\\After you've received your access data from your laboratory or doctor your are able to see your blood reports.	[u'iosUniversal']	3168636	Free	[u'6020', u'6013']	[u'Medical', u'Health & Fitness']	[u'http://a1.mzstatic.com/us/r30/Purple4/v4/08/1b/4c/081b4c93-a064-e8f8-af9f-ae3b5241642a/screen480x480.jpeg', u'http://a5.mzstatic.com/us/r30/Purple6/v4/c6/e3/ca/c6e3ca49-1ae2-b85a-18bc-f1ad57b7e6bd/screen480x480.jpeg', u'http://a3.mzstatic.com/us/r30/Purple/v4/0c/35/02/0c350238-ce85-a087-6d8f-686070562018/screen480x480.jpeg', u'http://a3.mzstatic.com/us/r30/Purple6/v4/56/7f/63/567f63a6-8748-395…	False	software	[u'EN', u'FR', u'DE', u'HU', u'IT']	0.0	6020	Medical	2011-07-16T03:38:24Z	- New grouping in the progression graph view\ - Improved push behaviour	[u'http://a5.mzstatic.com/us/r30/Purple/v4/01/75/ac/0175acd0-143e-2ca7-1b3e-af8b4bd678dc/screen1136x1136.jpeg', u'http://a4.mzstatic.com/us/r30/Purple6/v4/ad/c2/c3/adc2c387-fb96-6bfa-9f3f-bc36b6551ee6/screen1136x1136.jpeg', u'http://a2.mzstatic.com/us/r30/Purple6/v4/a4/fe/1b/a4fe1bb8-2a57-31b4-60e5-8dff29ed52ba/screen1136x1136.jpeg', u'http://a1.mzstatic.com/us/r30/Purple6/v4/4d/de/ad/4ddead44-3e…	Labuniq ServicegesellschaftmbH	http://www.labuniq.com	[u'iPadFourthGen4G', u'iPadThirdGen4G', u'iPad23G', u'iPadThirdGen', u'iPhone5', u'iPhone5s', u'iPhone4S', u'iPadMini', u'iPhone4', u'iPadFourthGen', u'iPhone-3GS', u'iPad2Wifi', u'iPodTouchFifthGen', u'iPadMini4G', u'iPodTouchourthGen', u'iPhone5c']	Onlinebefunde	4+	Onlinebefunde	https://itunes.apple.com/us/app/onlinebefunde/id447999942?mt=8&uo=4	0	0	5.4	software
794356885	444432979	TechHeim Co., Ltd.	https://itunes.apple.com/us/artist/techheim-co.-ltd./id444432979?uo=4	http://a1661.phobos.apple.com/us/r30/Purple/v4/c1/7e/88/c17e88e6-d02f-7a87-35b7-525a16b3204b/mzl.keadytgl.png	http://a1661.phobos.apple.com/us/r30/Purple/v4/c1/7e/88/c17e88e6-d02f-7a87-35b7-525a16b3204b/mzl.keadytgl.png	http://a1419.phobos.apple.com/us/r30/Purple/v4/eb/7c/f6/eb7cf68a-4003-df0f-4bad-0a4169ba40b7/57px.png	None	None	com.lab.viewrexmobile.appstore	4+	USD	ViewRex Mobile for CMC SEOUL\\\PACS in your Pocket!\View Medical Images on your Mobile Phone or Tablet.\\\ViewRex Mobile for Seoul CMC is an enabling mobile application that provides physicians\and clinicians that ability to view their studies and report on their mobile phone or tablet PC.\\With the application, it enables to view medical images and reports based on authentication by mobile devic…	[u'iosUniversal']	3275823	Free	[u'6020', u'6008']	[u'Medical', u'Photo & Video']	[u'http://a3.mzstatic.com/us/r30/Purple6/v4/27/f6/dc/27f6dce6-ba62-26c1-d6c5-1e7f3f9dc1bf/screen480x480.jpeg', u'http://a3.mzstatic.com/us/r30/Purple/v4/20/a0/d4/20a0d401-19cd-6870-68f2-1eb543e6e435/screen480x480.jpeg', u'http://a2.mzstatic.com/us/r30/Purple4/v4/0d/31/48/0d3148d3-004c-8446-e677-01fb235f3410/screen480x480.jpeg', u'http://a5.mzstatic.com/us/r30/Purple6/v4/84/bd/80/84bd802f-9726-480…	False	software	[u'EN']	0.0	6020	Medical	2014-01-15T00:40:03Z	ios7.1 support	[u'http://a1.mzstatic.com/us/r30/Purple6/v4/b2/01/1e/b2011ebc-1d79-7943-0b47-2be60ac4cf09/screen1136x1136.jpeg', u'http://a4.mzstatic.com/us/r30/Purple/v4/50/f8/48/50f84899-9791-0d72-f4a6-3a7aad47ed30/screen1136x1136.jpeg', u'http://a1.mzstatic.com/us/r30/Purple4/v4/e8/b5/73/e8b57368-436c-5fd0-9c04-b8dd238fad69/screen1136x1136.jpeg', u'http://a2.mzstatic.com/us/r30/Purple6/v4/ee/4d/ff/ee4dff54-e4…	TechHeim Co.,Ltd.	http://www.techheim.com	[u'iPadThirdGen', u'iPodTouchourthGen', u'iPodTouchFifthGen', u'iPadFourthGen', u'iPhone-3GS', u'iPhone5s', u'iPadFourthGen4G', u'iPhone4S', u'iPad23G', u'iPadMini', u'iPadThirdGen4G', u'iPhone5c', u'iPad2Wifi', u'iPhone5', u'iPadMini4G', u'iPhone4']	ViewRex Mobile for CMC SEOUL	4+	ViewRex Mobile for CMC SEOUL	https://itunes.apple.com/us/app/viewrex-mobile-for-cmc-seoul/id794356885?mt=8&uo=4	0	0	1.6	software
442788432	391340906	B. Braun Melsungen AG	https://itunes.apple.com/us/artist/b.-braun-melsungen-ag/id391340906?uo=4	http://a1455.phobos.apple.com/us/r30/Purple/v4/ea/e8/dc/eae8dc5c-8316-9500-4cac-bc25c38a9129/mzl.upcvoret.png	http://a1455.phobos.apple.com/us/r30/Purple/v4/ea/e8/dc/eae8dc5c-8316-9500-4cac-bc25c38a9129/mzl.upcvoret.png	http://a1996.phobos.apple.com/us/r30/Purple6/v4/79/a9/7a/79a97a06-835d-1f79-56e4-82036b3b4e91/Icon.png	None	None	com.bbraun.aag.spine	4+	USD	Concept of Spinal Fracture Management\\Surgical techniques for the treatment of thoracolumbar spinal fractures have been refined in the last 10 years. Novel less invasive approach techniques, optimized instruments and advanced implants have improved the possibilities for patients with spinal trauma. Most spinal trauma injuries occur in the thoracolumbar junction. \\The transition from thoracic ky…	[u'iosUniversal']	10753466	Free	[u'6020']	[u'Medical']	[u'http://a1.mzstatic.com/us/r30/Purple/v4/c0/ac/86/c0ac865e-63ee-db88-ce57-5ac34a9ddab0/screen480x480.jpeg', u'http://a5.mzstatic.com/us/r30/Purple2/v4/74/fc/53/74fc53e1-9dc1-1132-1890-364c859c1a4a/screen480x480.jpeg', u'http://a5.mzstatic.com/us/r30/Purple2/v4/53/68/54/5368544e-19d0-ba8b-c52b-312993c561be/screen480x480.jpeg', u'http://a2.mzstatic.com/us/r30/Purple/v4/f3/23/f8/f323f848-75d2-9e51…	False	software	[u'EN']	0.0	6020	Medical	2011-06-14T09:35:11Z	iOS 7 Design and Optimization.	[u'http://a1.mzstatic.com/us/r30/Purple/v4/c4/ce/5e/c4ce5e7e-662d-568a-dc12-5cabb1484307/screen568x568.jpeg', u'http://a2.mzstatic.com/us/r30/Purple/v4/f3/50/34/f3503473-6967-2b70-8038-40e96b2a52f5/screen568x568.jpeg', u'http://a2.mzstatic.com/us/r30/Purple2/v4/a1/8d/96/a18d9672-c23b-b493-4755-96f9f9ff0c27/screen568x568.jpeg', u'http://a2.mzstatic.com/us/r30/Purple/v4/db/68/c9/db68c9d7-ce6d-e99d-…	B. Braun Melsungen AG	None	[u'iPodTouchourthGen', u'iPad23G', u'iPadFourthGen', u'iPhone4S', u'iPad3G', u'iPadThirdGen4G', u'iPadMini', u'iPadThirdGen', u'iPhone5', u'iPodTouchFifthGen', u'iPadMini4G', u'iPad2Wifi', u'iPodTouchThirdGen', u'iPadWifi', u'iPhone5c', u'iPadFourthGen4G', u'iPhone4', u'iPhone-3GS', u'iPhone5s']	Aesculap® Spinal Fracture Management	4+	Aesculap® Spinal Fracture Management	https://itunes.apple.com/us/app/aesculap-spinal-fracture-management/id442788432?mt=8&uo=4	0	0	2.0.1	software
541319389	387423724	Limmer Creative	https://itunes.apple.com/us/artist/limmer-creative/id387423724?uo=4	http://a1059.phobos.apple.com/us/r30/Purple4/v4/22/d6/d6/22d6d694-7397-1f6a-bbab-c94705030fd4/mzl.aqatixyq.png	http://a1059.phobos.apple.com/us/r30/Purple4/v4/22/d6/d6/22d6d694-7397-1f6a-bbab-c94705030fd4/mzl.aqatixyq.png	http://a1856.phobos.apple.com/us/r30/Purple6/v4/e4/c6/0d/e4c60d7a-c800-8c0f-dabd-6fb55dcc6d3f/icon.png	4.5	5.0	com.limmercreative.srtengine.ecgchallenge	4+	USD	ECG Challenge is the ideal way to sharpen your ECG interpretation skills. Created by Dawn Altman, a nurse, paramedic and the "ECG Guru," this app contains over 150 clinically obtained ECGs to provide you the practice, insights and confidence you need. The app is ideal for paramedics, nurses, med students and physicians to practice this vital skill.\\Using Limmer Creative's popular review technolo…	[u'iosUniversal']	35022370	$4.99	[u'6020', u'6017']	[u'Medical', u'Education']	[u'http://a5.mzstatic.com/us/r30/Purple/v4/01/ea/c3/01eac345-4b71-fca1-4a37-7553c656df24/screen480x480.jpeg', u'http://a5.mzstatic.com/us/r30/Purple4/v4/d5/93/01/d59301bf-b733-5960-26fe-3ab8cbdef816/screen480x480.jpeg', u'http://a2.mzstatic.com/us/r30/Purple4/v4/af/a6/87/afa68735-5ff1-0cda-0bce-67b5c2110f36/screen480x480.jpeg', u'http://a3.mzstatic.com/us/r30/Purple4/v4/cb/32/a3/cb32a342-7b24-3de…	False	software	[u'EN']	4.99	6020	Medical	2012-07-24T15:11:10Z	Minor tweaks to user interface	[u'http://a4.mzstatic.com/us/r30/Purple/v4/83/ee/66/83ee66d2-e74a-8109-dd8c-e7f6a48a9f75/screen1136x1136.jpeg', u'http://a5.mzstatic.com/us/r30/Purple4/v4/1c/ac/ae/1cacaed1-3472-13ed-a27a-51cfe9cf7f2a/screen1136x1136.jpeg', u'http://a1.mzstatic.com/us/r30/Purple6/v4/20/63/49/206349aa-9139-62c0-7531-252af079365f/screen1136x1136.jpeg', u'http://a2.mzstatic.com/us/r30/Purple6/v4/cb/c4/0a/cbc40a97-df…	Limmer Creative Ventures LLC	None	[u'iPhone4', u'iPadFourthGen4G', u'iPadMini', u'iPhone5c', u'iPhone5', u'iPadThirdGen4G', u'iPodTouchThirdGen', u'iPodTouchFifthGen', u'iPhone-3GS', u'iPad3G', u'iPadFourthGen', u'iPadThirdGen', u'iPhone4S', u'iPodTouchourthGen', u'iPadMini4G', u'iPhone5s', u'iPadWifi', u'iPad23G', u'iPad2Wifi']	ECG Challenge	4+	ECG Challenge	https://itunes.apple.com/us/app/ecg-challenge/id541319389?mt=8&uo=4	7	1	1.1	software
695293902	603205486	William Goldfarb P.A.	https://itunes.apple.com/us/artist/william-goldfarb-p.a./id603205486?uo=4	http://a837.phobos.apple.com/us/r30/Purple/v4/a4/ef/29/a4ef2926-b30e-bc08-20a3-059265789230/mzl.ferlyife.png	http://a837.phobos.apple.com/us/r30/Purple/v4/a4/ef/29/a4ef2926-b30e-bc08-20a3-059265789230/mzl.ferlyife.png	http://a1420.phobos.apple.com/us/r30/Purple6/v4/9c/dd/a7/9cdda757-f261-698d-dbf6-7f06d5deab13/icon57.png	None	4.0	com.loyalprograms.regentsparkboca	4+	USD	Regents Park Boca Raton is a 180-bed skilled nursing and rehabilitation facility in Boca Raton, Florida. Operated since 1991 as a family-owned and independently run facility, we specialize in both short-term rehab and long-term residential care.\\With this new app, you will be able to learn all about every service we offer, as well as these features: \* Interactive Q&A with the administrator\* Re…	[]	9918615	Free	[u'6020', u'6012']	[u'Medical', u'Lifestyle']	[]	False	software	[u'EN']	0.0	6020	Medical	2013-09-10T03:18:30Z	Added Facebook	[u'http://a2.mzstatic.com/us/r30/Purple/v4/d3/6a/b8/d36ab8ec-4a30-35e3-f0df-8d3a26af056e/screen1136x1136.jpeg', u'http://a4.mzstatic.com/us/r30/Purple/v4/5b/d0/28/5bd02863-76bc-0d00-5ce7-608a2471a771/screen1136x1136.jpeg', u'http://a1.mzstatic.com/us/r30/Purple6/v4/a8/ba/c1/a8bac190-8251-50b8-2274-15783347fb23/screen1136x1136.jpeg', u'http://a5.mzstatic.com/us/r30/Purple6/v4/a5/f5/81/a5f58151-298…	William Goldfarb P.A.	None	[u'iPodTouchFifthGen', u'iPadWifi', u'iPadFourthGen', u'iPhone-3GS', u'iPadThirdGen', u'iPad3G', u'iPhone4', u'iPodTouchourthGen', u'iPodTouchThirdGen', u'iPadFourthGen4G', u'iPadMini4G', u'iPadThirdGen4G', u'iPhone5c', u'iPad2Wifi', u'iPhone5', u'iPhone5s', u'iPadMini', u'iPhone4S', u'iPad23G']	Regents Park of Boca Raton	4+	Regents Park of Boca Raton	https://itunes.apple.com/us/app/regents-park-of-boca-raton/id695293902?mt=8&uo=4	0	1	1.5	software
811024898	428522451	TapCrowd NV	https://itunes.apple.com/us/artist/tapcrowd-nv/id428522451?uo=4	http://a556.phobos.apple.com/us/r30/Purple/v4/d3/19/1a/d3191a8d-0832-5321-d876-f282cb3ee36b/mzl.ckiqscug.png	http://a556.phobos.apple.com/us/r30/Purple/v4/d3/19/1a/d3191a8d-0832-5321-d876-f282cb3ee36b/mzl.ckiqscug.png	http://a1860.phobos.apple.com/us/r30/Purple4/v4/62/d5/e0/62d5e0d8-62bf-3c7a-5e10-a88dc99a639d/icon.png	None	None	com.tapcrowd.SoinsSant3780	4+	USD	L’application officielle du salon Soins & Santé (3-4 avril 2014)\Salon réservé aux professionnels.\Le nouveau salon « Soins & Santé » réunit sous un même toit l’ensemble des équipements, solutions et nouveautés actuellement disponibles dans le domaine de la santé et de l’aide aux personnes.\C’est une grande première en Wallonie, à l’heure où les récentes réformes institutionnelles accordent notam…	[]	14702310	Free	[u'6020', u'6000']	[u'Medical', u'Business']	[]	False	software	[u'FR']	0.0	6020	Medical	2014-02-07T02:39:37Z	None	[u'http://a5.mzstatic.com/us/r30/Purple6/v4/6c/20/48/6c20487e-511a-0b09-7d6d-715933022005/screen1136x1136.jpeg', u'http://a3.mzstatic.com/us/r30/Purple/v4/73/a6/2a/73a62a16-d738-88f8-0a7c-4ca211b26f16/screen1136x1136.jpeg', u'http://a2.mzstatic.com/us/r30/Purple/v4/f3/28/bb/f328bba0-b6c9-677b-23b2-421ac94fccb0/screen1136x1136.jpeg', u'http://a2.mzstatic.com/us/r30/Purple6/v4/5b/d4/52/5bd452e8-ed9…	TapCrowd NV	None	[u'iPodTouchFifthGen', u'iPhone5s', u'iPad2Wifi', u'iPhone-3GS', u'iPodTouchourthGen', u'iPadThirdGen4G', u'iPadFourthGen4G', u'iPhone4S', u'iPhone4', u'iPhone5', u'iPadMini4G', u'iPadMini', u'iPadThirdGen', u'iPhone5c', u'iPad23G', u'iPadFourthGen']	Soins & Santé	4+	Soins & Santé	https://itunes.apple.com/us/app/soins-sante/id811024898?mt=8&uo=4	0	0	1.0	software
497871865	497871868	Satellite Healthcare	https://itunes.apple.com/us/artist/satellite-healthcare/id497871868?uo=4	http://a1926.phobos.apple.com/us/r30/Purple/v4/f5/9b/f0/f59bf068-977d-5be8-e371-b34cee3495e1/mzl.fczmpqvk.png	http://a1926.phobos.apple.com/us/r30/Purple/v4/f5/9b/f0/f59bf068-977d-5be8-e371-b34cee3495e1/mzl.fczmpqvk.png	http://a1637.phobos.apple.com/us/r30/Purple2/v4/23/f1/55/23f1551f-051d-33a6-bbf5-1e2b0aaa9d97/icon.png	None	None	com.satellitehealth.spinmd	4+	USD	SPIN MD MOBILE is an application for Satellite Healthcare physicians.	[u'iosUniversal']	10284567	Free	[u'6020']	[u'Medical']	[u'http://a4.mzstatic.com/us/r30/Purple/v4/ce/97/15/ce971569-acbf-72c0-cb91-4079c7959b90/screen480x480.jpeg']	False	software	[u'EN', u'DE', u'SE', u'ES']	0.0	6020	Medical	2012-02-01T21:57:54Z	Minor bug fixes	[u'http://a3.mzstatic.com/us/r30/Purple2/v4/b8/ff/49/b8ff492d-9fe2-d517-2663-4ded4c8ae0c3/screen1136x1136.jpeg']	Satellite Healthcare, Inc.	None	[u'iPadThirdGen4G', u'iPhone5', u'iPadWifi', u'iPad3G', u'iPadMini4G', u'iPodTouchThirdGen', u'iPhone4S', u'iPhone5c', u'iPodTouchFifthGen', u'iPadFourthGen4G', u'iPhone-3GS', u'iPad23G', u'iPodTouchourthGen', u'iPhone4', u'iPadThirdGen', u'iPhone5s', u'iPadMini', u'iPad2Wifi', u'iPadFourthGen']	SPIN MD MOBILE	4+	SPIN MD MOBILE	https://itunes.apple.com/us/app/spin-md-mobile/id497871865?mt=8&uo=4	0	0	1.3	software
[truncated: 20,918 more rows]
