# Supplementary material for: mHealthApps: A Repository and Database of Mobile Health Apps
Source: JMIR Mhealth Uhealth. 2015 Mar 18;3(1):e28. doi: 10.2196/mhealth.4026 (PMC4382566; doi:10.2196/mhealth.4026)
Supplement: Supplementary file 10 [file mhealth_v3i1e28_app10.gz › AppStore_RU_Medical]

trackId	artistId	artistName	artistViewUrl	artworkUrl100	artworkUrl512	artworkUrl60	averageUserRating	averageUserRatingForCurrentVersion	bundleId	contentAdvisoryRating	currency	description	features	fileSizeBytes	formattedPrice	genreIds	genres	ipadScreenshotUrls	isGameCenterEnabled	kind	languageCodesISO2A	price	primaryGenreId	primaryGenreName	releaseDate	releaseNotes	screenshotUrls	sellerName	sellerUrl	supportedDevices	trackCensoredName	trackContentRating	trackName	trackViewUrl	userRatingCount	userRatingCountForCurrentVersion	version	wrapperType
661983504	444986111	Hand Fed	https://itunes.apple.com/ru/artist/hand-fed/id444986111?uo=4	http://a718.phobos.apple.com/us/r30/Purple2/v4/7c/2d/e9/7c2de955-3745-e23b-d6fa-973aa70d0aa9/mzl.fzmtvwxu.png	http://a718.phobos.apple.com/us/r30/Purple2/v4/7c/2d/e9/7c2de955-3745-e23b-d6fa-973aa70d0aa9/mzl.fzmtvwxu.png	http://a1116.phobos.apple.com/us/r30/Purple/v4/c3/91/3c/c3913c33-0bfe-a817-0759-2c1330512b83/Icon.png	None	None	com.appmakr.app842782	4+	RUB	HANDcenters is an app for The Hand Center of Western Massachusetts. The HANDcenters app gives information regarding common hand conditions, hand resources, an online portal and other aspects of the practice. This app provides patients, possible patients and any interested party with a source of hand and upper extremity information as well as practice specifics related to Hand Surgeons who practic…	[]	7856646	Бесплатно	[u'6020', u'6006']	[u'\u041c\u0435\u0434\u0438\u0446\u0438\u043d\u0430', u'\u0421\u043f\u0440\u0430\u0432\u043e\u0447\u043d\u0438\u043a\u0438']	[]	False	software	[u'AR', u'EN', u'FR', u'DE', u'JA', u'RU', u'ZH', u'ES', u'SV']	0.0	6020	Medical	2013-06-21T00:43:33Z	None	[u'http://a2.mzstatic.com/us/r30/Purple2/v4/ca/80/a4/ca80a4e6-cd02-af41-065a-ef9dae4d1569/screen1136x1136.jpeg', u'http://a2.mzstatic.com/us/r30/Purple2/v4/a7/42/fb/a742fbea-1c81-f8bc-22b2-196aca15987f/screen1136x1136.jpeg', u'http://a5.mzstatic.com/us/r30/Purple/v4/e0/ca/16/e0ca162a-d7fe-f64c-0d99-ddd07d08e59f/screen1136x1136.jpeg', u'http://a1.mzstatic.com/us/r30/Purple2/v4/af/4d/e2/af4de25f-0b…	Jeffrey Wint	None	[u'iPhone-3GS', u'iPhone5', u'iPad2Wifi', u'iPhone4S', u'iPad23G', u'iPadThirdGen', u'iPadFourthGen4G', u'iPadWifi', u'iPodTouchThirdGen', u'iPadThirdGen4G', u'iPadFourthGen', u'iPodTouchFifthGen', u'iPhone5s', u'iPadMini4G', u'iPad3G', u'iPhone5c', u'iPadMini', u'iPhone4', u'iPodTouchourthGen']	HANDcenters	4+	HANDcenters	https://itunes.apple.com/ru/app/handcenters/id661983504?mt=8&uo=4	0	0	1.0	software
515505820	515505831	Arthroscopy Association of North America	https://itunes.apple.com/ru/artist/arthroscopy-association-north/id515505831?uo=4	http://a1402.phobos.apple.com/us/r30/Purple/v4/85/3f/dd/853fdd00-5f90-9bee-8e87-e253888df9d7/ForHjBMem1bH4HlJCaO7zw-temp-upload.eisnciqn.png	http://a1402.phobos.apple.com/us/r30/Purple/v4/85/3f/dd/853fdd00-5f90-9bee-8e87-e253888df9d7/ForHjBMem1bH4HlJCaO7zw-temp-upload.eisnciqn.png	http://a154.phobos.apple.com/us/r30/Purple/v4/43/78/7e/43787e2c-6b81-69a5-09f3-ad42575fafac/icon.png	None	5.0	com.aana.AANA2012	4+	RUB	EventPilot Standard conference app for the AANA 2012 Annual Conference, app features include:\• Native universal app: Great for iPad and no wifi connection required to access the conference program, schedule or animated maps.\• Now: Stay informed about hot issues, program changes, your upcoming sessions, Twitter feeds and organizer messages.\• Program: Browse the entire event program to build you…	[u'iosUniversal']	11590361	Бесплатно	[u'6020']	[u'\u041c\u0435\u0434\u0438\u0446\u0438\u043d\u0430']	[u'http://a4.mzstatic.com/us/r30/Purple/v4/99/41/7d/99417d92-3792-0ec7-23c3-1a9870ef50ba/screen480x480.jpeg', u'http://a4.mzstatic.com/us/r30/Purple/v4/45/15/ee/4515ee91-045d-0b89-218d-14649ae45b7d/screen480x480.jpeg', u'http://a5.mzstatic.com/us/r30/Purple/v4/78/55/99/7855995f-14b4-0dee-ebdf-c7afbd056522/screen480x480.jpeg', u'http://a1.mzstatic.com/us/r30/Purple/v4/4b/e4/68/4be46839-0e5f-a839-1…	False	software	[u'DA', u'NL', u'EN', u'FR', u'DE', u'EL', u'HE', u'IT', u'JA', u'KO', u'NO', u'PL', u'PT', u'RU', u'ZH', u'ES', u'SV', u'ZH']	0.0	6020	Medical	2012-04-14T07:00:00Z	Improved note taking functionality	[u'http://a4.mzstatic.com/us/r30/Purple/v4/bf/fe/df/bffedfcd-c6d0-bb4e-1477-678d6b08e306/screen320x480.jpeg', u'http://a4.mzstatic.com/us/r30/Purple/v4/5c/c4/33/5cc4330d-4662-b3ec-2653-d1bb4b1f7f7d/screen320x480.jpeg', u'http://a4.mzstatic.com/us/r30/Purple/v4/48/85/33/48853309-cb4c-5b95-c7e5-bef27710a413/screen320x480.jpeg', u'http://a1.mzstatic.com/us/r30/Purple/v4/52/08/ed/5208edf0-c050-6bcb-9…	Arthroscopy Association of North America	http://	[u'iPhone5c', u'iPad3G', u'iPhone-3G', u'iPod-touch-with-mic', u'iPhone5', u'iPhone4S', u'iPadThirdGen4G', u'iPadFourthGen', u'iPhone5s', u'iPadThirdGen', u'iPodTouchThirdGen', u'iPadFourthGen4G', u'iPad23G', u'iPodTouchourthGen', u'iPadWifi', u'iPadMini', u'iPodTouchFifthGen', u'iPhone4', u'iPad2Wifi', u'iPhone-3GS', u'iPadMini4G']	AANA 2012	4+	AANA 2012	https://itunes.apple.com/ru/app/aana-2012/id515505820?mt=8&uo=4	0	1	1.2	software
890539408	890539411	Juliana Lima	https://itunes.apple.com/ru/artist/juliana-lima/id890539411?uo=4	http://a596.phobos.apple.com/us/r30/Purple4/v4/a6/cb/a9/a6cba973-05f2-8b7c-c9bc-420d4a2ba3e2/mzl.nkscmqsx.png	http://a596.phobos.apple.com/us/r30/Purple4/v4/a6/cb/a9/a6cba973-05f2-8b7c-c9bc-420d4a2ba3e2/mzl.nkscmqsx.png	http://a1731.phobos.apple.com/us/r30/Purple1/v4/9d/cb/e4/9dcbe4c2-30fc-e027-d1d9-5ca7b0f5cb90/Icon.png	None	None	br.com.consultorionanuvem.ConsultorionaNuvem	4+	RUB	O Consultório na Nuvem é um sistema inteiramente on-line para registro e arquivo de informações médicas de consultórios. Foi desenvolvido por médicos com o objetivo de facilitar o acesso aos dados do agendamento, atendimentos, registos de exames ( inclusive de imagens), solicitação de exames, prescrições, atestados, enfim uma ferramenta que propicia agilidade e segurança no atendimento ambulatori…	[]	1591422	Бесплатно	[u'6020', u'6002']	[u'\u041c\u0435\u0434\u0438\u0446\u0438\u043d\u0430', u'\u0423\u0442\u0438\u043b\u0438\u0442\u044b']	[]	False	software	[u'DA', u'EN', u'PT', u'RU', u'ES', u'SV']	0.0	6020	Medical	2014-11-08T20:32:10Z	None	[u'http://a4.mzstatic.com/us/r30/Purple4/v4/df/7e/cd/df7ecdb2-2117-24be-ed0b-129c50036fba/screen1136x1136.jpeg', u'http://a4.mzstatic.com/us/r30/Purple3/v4/0a/8f/27/0a8f27e4-8553-6359-ec05-c5ef4d7c9c2a/screen1136x1136.jpeg', u'http://a2.mzstatic.com/us/r30/Purple3/v4/9d/52/21/9d5221f4-4ed4-c75d-b33a-4a88d31a9421/screen1136x1136.jpeg', u'http://a2.mzstatic.com/us/r30/Purple1/v4/a4/d2/72/a4d27214-0…	Juliana Lima	http://www.consultorionanuvem.com.br	[u'iPhone4', u'iPodTouchFifthGen', u'iPhone5', u'iPadFourthGen4G', u'iPadThirdGen4G', u'iPad2Wifi', u'iPadThirdGen', u'iPadMini4G', u'iPhone5s', u'iPadMini', u'iPad23G', u'iPhone5c', u'iPadFourthGen', u'iPhone4S']	Consultório na Nuvem	4+	Consultório na Nuvem	https://itunes.apple.com/ru/app/consultorio-na-nuvem/id890539408?mt=8&uo=4	0	0	1.0	software
738587966	738587969	MD Acuity, LLC	https://itunes.apple.com/ru/artist/md-acuity-llc/id738587969?uo=4	http://a333.phobos.apple.com/us/r30/Purple/v4/eb/7f/c6/eb7fc6ad-eac6-d392-b534-b5f3d1a9572c/mzl.xwnosnwm.png	http://a333.phobos.apple.com/us/r30/Purple/v4/eb/7f/c6/eb7fc6ad-eac6-d392-b534-b5f3d1a9572c/mzl.xwnosnwm.png	http://a1449.phobos.apple.com/us/r30/Purple6/v4/98/a4/e9/98a4e97a-bfb3-d11f-e1b8-c5eaa8094a61/AppIcon60x60_2x.png	None	None	com.mdacuity.cancernav	4+	RUB	Cancer Navigator is a novel app designed by oncologists specifically for cancer patients and their families. We recognize that chemotherapy, radiation therapy and surgery are difficult treatments, and we believe this app will serve as an invaluable resource to help you through the process. We have designed and built tools that our patients would find helpful into a beautiful, integrated app. Here…	[]	3176780	Бесплатно	[u'6020']	[u'\u041c\u0435\u0434\u0438\u0446\u0438\u043d\u0430']	[]	False	software	[u'EN']	0.0	6020	Medical	2013-11-12T23:22:30Z	None	[u'http://a2.mzstatic.com/us/r30/Purple/v4/46/71/47/4671475a-1172-21f3-7da9-022fd091a4f8/screen1136x1136.jpeg', u'http://a2.mzstatic.com/us/r30/Purple4/v4/3f/9b/3d/3f9b3dd0-437f-3231-4c2e-77f28050f412/screen1136x1136.jpeg', u'http://a5.mzstatic.com/us/r30/Purple4/v4/ee/89/7b/ee897b40-ede7-7c45-2a4d-b1a0301a0ffc/screen1136x1136.jpeg', u'http://a2.mzstatic.com/us/r30/Purple/v4/bb/67/ca/bb67ca97-aa4…	MD Acuity, LLC	None	[u'iPhone5s', u'iPadFourthGen4G', u'iPhone5c', u'iPadMini4G', u'iPadThirdGen4G', u'iPad23G', u'iPhone4', u'iPadFourthGen', u'iPodTouchFifthGen', u'iPadThirdGen', u'iPhone5', u'iPhone4S', u'iPad2Wifi', u'iPadMini']	Cancer Navigator	4+	Cancer Navigator	https://itunes.apple.com/ru/app/cancer-navigator/id738587966?mt=8&uo=4	0	0	1.00	software
486705853	482507022	Colorful Drop	https://itunes.apple.com/ru/artist/colorful-drop/id482507022?uo=4	http://a1198.phobos.apple.com/us/r30/Purple/3e/86/52/mzl.oggksdeo.png	http://a1198.phobos.apple.com/us/r30/Purple/3e/86/52/mzl.oggksdeo.png	http://a1080.phobos.apple.com/us/r30/Purple/1f/9d/67/mzi.jzsgrbfj.png	None	4.5	com.colorfuldrop.foodpeepoofree	4+	RUB	Introducing the new v3.1 that combines baby logger/tracker, reminders(feeding, diaper change, and sleep) with built-in alarm sound or human voice, as well as the white noise recorder/player into one simple, elegant, and fun app! (THis is a free trail version and has some feature limitations)\\History:\Top #1 - Saudi Arabia, Kuwait, Qatar, United Arab Emirates, and Egypt (in Medical category)\Top …	[]	17705950	Бесплатно	[u'6020', u'6013']	[u'\u041c\u0435\u0434\u0438\u0446\u0438\u043d\u0430', u'\u0417\u0434\u043e\u0440\u043e\u0432\u044c\u0435 \u0438 \u0444\u0438\u0442\u043d\u0435\u0441']	[]	False	software	[u'EN', u'ZH', u'ZH']	0.0	6020	Medical	2011-12-14T00:09:21Z	1. Removed the capability of recording custom reminder sound due to some technical issues.\2. Redesign the reminder and allow to play either a system sound or a recorded human voice.\3. Add upgrade reminder for future releases.\4. Some other minor adjustments and fixes.	[u'http://a5.mzstatic.com/us/r30/Purple/v4/2f/72/a2/2f72a2c5-afc7-dab0-7804-ad810816be59/screen320x480.jpeg', u'http://a5.mzstatic.com/us/r30/Purple/v4/81/e5/d7/81e5d77d-4a23-e777-7877-86cd8958d081/screen320x480.jpeg', u'http://a5.mzstatic.com/us/r30/Purple/v4/34/d4/f5/34d4f583-3f22-dbfd-e987-53927703b48c/screen320x480.jpeg', u'http://a3.mzstatic.com/us/r30/Purple/v4/9b/ab/b0/9babb03c-21e3-b90d-4…	CHANGHUNG CHANG	http://www.colorfuldrop.com/foodpeepoo/index.html	[u'iPhone-3GS', u'iPadFourthGen', u'iPhone5c', u'iPadWifi', u'iPhone4S', u'iPhone5', u'iPhone4', u'iPad23G', u'iPod-touch-with-mic', u'iPadMini4G', u'iPad2Wifi', u'iPadMini', u'iPadThirdGen', u'iPad3G', u'iPadFourthGen4G', u'iPodTouchThirdGen', u'iPadThirdGen4G', u'iPodTouchourthGen', u'iPodTouchFifthGen', u'iPhone5s', u'iPhone-3G']	Baby Food Pee Poo Free	4+	Baby Food Pee Poo Free	https://itunes.apple.com/ru/app/baby-food-pee-poo-free/id486705853?mt=8&uo=4	0	2	3.1	software
567131078	378272747	Quintessence International Publishing Group	https://itunes.apple.com/ru/artist/quintessence-international/id378272747?uo=4	http://a1352.phobos.apple.com/us/r30/Purple4/v4/a0/b1/7d/a0b17d60-217c-daa2-89dc-ab314c0cf197/mzl.odsebini.png	http://a1352.phobos.apple.com/us/r30/Purple4/v4/a0/b1/7d/a0b17d60-217c-daa2-89dc-ab314c0cf197/mzl.odsebini.png	http://a692.phobos.apple.com/us/r30/Purple/v4/c4/3d/e0/c43de0e1-e07c-fd6d-24c9-802e1d5e1888/icon.png	None	None	com.quintessenz.quintessenzen	17+	RUB	QI continues its time-honored tradition of serving the needs of the general practitioner with clinically relevant articles that are scientifically based. The Editor-in-Chief and his editorial board are dedicated to practitioners worldwide through presentation of high-level research, useful clinical procedures, and educational short case reports and clinical notes. Rigorous but timely manuscript r…	[]	8307281	Бесплатно	[u'6020', u'6017']	[u'\u041c\u0435\u0434\u0438\u0446\u0438\u043d\u0430', u'\u041e\u0431\u0440\u0430\u0437\u043e\u0432\u0430\u043d\u0438\u0435']	[u'http://a2.mzstatic.com/us/r30/Purple4/v4/d8/f1/3d/d8f13d29-c3c4-1caa-b74d-1e89693074b9/screen480x480.jpeg', u'http://a3.mzstatic.com/us/r30/Purple6/v4/3f/22/3a/3f223a3d-2b2b-a9af-23a8-20d37da80ee9/screen480x480.jpeg', u'http://a3.mzstatic.com/us/r30/Purple/v4/1c/48/81/1c488186-ccc2-6dae-2a34-fbf5cc14e331/screen480x480.jpeg', u'http://a1.mzstatic.com/us/r30/Purple/v4/84/89/a0/8489a054-aebe-afbd…	False	software	[u'EN', u'DE']	0.0	6020	Medical	2012-11-21T18:51:08Z	Critical bug fix.	[]	Quintessenz Verlags GmbH	None	[u'iPadMini4G', u'iPadThirdGen4G', u'iPadWifi', u'iPad23G', u'iPadFourthGen4G', u'iPad3G', u'iPadThirdGen', u'iPadFourthGen', u'iPadMini', u'iPad2Wifi']	Quintessence International	17+	Quintessence International	https://itunes.apple.com/ru/app/quintessence-international/id567131078?mt=8&uo=4	0	0	1.9.6	software
501179985	501179988	SASCRAD	https://itunes.apple.com/ru/artist/sascrad/id501179988?uo=4	http://a1892.phobos.apple.com/us/r30/Purple/v4/e7/cc/d4/e7ccd465-930a-b6b2-88eb-b7aeaa229cfb/mzl.keogrobw.png	http://a1892.phobos.apple.com/us/r30/Purple/v4/e7/cc/d4/e7ccd465-930a-b6b2-88eb-b7aeaa229cfb/mzl.keogrobw.png	http://a811.phobos.apple.com/us/r30/Purple/v4/f9/c8/35/f9c835ad-ff5e-1ab5-04ec-48150c7c70e5/Icon__dark_.png	None	None	com.sascrad.ctexpolightprodarked	4+	RUB	CT-Expo 'Light' is a small but extremely powerful app for mobile devices based on the acknowledged CT-Expo dose evaluation software. It allows to calculate gender-specific effective doses (according to both ICRP 60 and ICRP 103) for a large variety of CT examinations (currently 40). In addition, doses for a total of 30 relevant organs and tissues can be assessed, too.\\Dose calculation, which can…	[]	1758792	1 049 р.	[u'6020']	[u'\u041c\u0435\u0434\u0438\u0446\u0438\u043d\u0430']	[]	False	software	[u'EN', u'FR', u'DE', u'JA']	1049.0	6020	Medical	2012-02-21T08:46:30Z	- new functionality: extended dose calculation for examinations with multiple scan series\- improved workflow\- additional explanations\- Portuguese, Spanish and Swedish localizations no longer supported	[u'http://a4.mzstatic.com/us/r30/Purple/v4/f6/bf/6d/f6bf6de8-5471-c343-665b-bc334c1113e8/screen320x480.jpeg', u'http://a4.mzstatic.com/us/r30/Purple/v4/e8/d5/56/e8d556e7-4e77-c47a-db5d-b66f903f88a5/screen320x480.jpeg', u'http://a3.mzstatic.com/us/r30/Purple/v4/f2/94/98/f2949820-dd4a-fe5c-387b-c237916bbb61/screen320x480.jpeg', u'http://a5.mzstatic.com/us/r30/Purple/v4/f6/5e/91/f65e91b2-b150-6091-e…	Hans Nagel	None	[u'iPadFourthGen4G', u'iPhone5', u'iPhone5c', u'iPhone', u'iPodTouchFifthGen', u'iPodTouchourthGen', u'iPod-touch-with-mic', u'iPadThirdGen', u'iPhone4', u'iPhone4S', u'iPadMini', u'iPhone5s', u'iPad2Wifi', u'iPodTouchThirdGen', u'iPadFourthGen', u'iPhone-3GS', u'iPhone-3G', u'iPadThirdGen4G', u'iPad23G', u'iPadMini4G', u'iPadWifi', u'iPad3G', u'iPod-touch']	CT-Expo Light Pro Dark Edition	4+	CT-Expo Light Pro Dark Edition	https://itunes.apple.com/ru/app/ct-expo-light-pro-dark-edition/id501179985?mt=8&uo=4	0	0	1.1	software
592370689	424793545	King-Devick Test, LLC	https://itunes.apple.com/ru/artist/king-devick-test-llc/id424793545?uo=4	http://a1115.phobos.apple.com/us/r30/Purple/v4/23/b7/6d/23b76db8-d1c1-98a4-ce30-4c8ff75e9f8c/mzl.nvoiobfp.png	http://a1115.phobos.apple.com/us/r30/Purple/v4/23/b7/6d/23b76db8-d1c1-98a4-ce30-4c8ff75e9f8c/mzl.nvoiobfp.png	http://a897.phobos.apple.com/us/r30/Purple/v4/65/13/32/651332e6-5846-8807-2a8e-1c9229faa2c9/apple-touch-icon-72x72.png	None	None	com.kingdevicktest.remediation	4+	RUB	This app can ONLY be used with an existing King-Devick Remediation account, and requires internet access to function.\\It has been validated on the full iPad display size only.	[]	7367563	169 р.	[u'6020', u'6013']	[u'\u041c\u0435\u0434\u0438\u0446\u0438\u043d\u0430', u'\u0417\u0434\u043e\u0440\u043e\u0432\u044c\u0435 \u0438 \u0444\u0438\u0442\u043d\u0435\u0441']	[u'http://a5.mzstatic.com/us/r30/Purple/v4/2a/5b/0c/2a5b0cd3-344f-1a25-0e4e-6c9818e5b830/screen480x480.jpeg', u'http://a1.mzstatic.com/us/r30/Purple/v4/5c/e3/d1/5ce3d13c-b55e-4b0a-b61b-15b1744b3d16/screen480x480.jpeg', u'http://a2.mzstatic.com/us/r30/Purple/v4/43/80/d5/4380d5c5-08a4-cb53-911f-0c619b34215a/screen480x480.jpeg']	False	software	[u'EN']	169.0	6020	Medical	2013-01-16T00:19:24Z	None	[]	King-Devick Test LLC	http://www.kingdevicktest.com	[u'iPadWifi', u'iPad2Wifi', u'iPadFourthGen4G', u'iPadMini4G', u'iPad3G', u'iPadThirdGen', u'iPad23G', u'iPadThirdGen4G', u'iPadFourthGen', u'iPadMini']	King-Devick Remediation	4+	King-Devick Remediation	https://itunes.apple.com/ru/app/king-devick-remediation/id592370689?mt=8&uo=4	0	0	v1.0	software
528509738	528509741	AliveMobile	https://itunes.apple.com/ru/artist/alivemobile/id528509741?uo=4	http://a1830.phobos.apple.com/us/r30/Purple3/v4/89/14/07/89140708-dee0-82cf-8f92-589b438e2dfa/mzl.sragjmks.png	http://a1830.phobos.apple.com/us/r30/Purple3/v4/89/14/07/89140708-dee0-82cf-8f92-589b438e2dfa/mzl.sragjmks.png	http://a1906.phobos.apple.com/us/r30/Purple3/v4/00/92/e0/0092e032-a90c-f8b3-a02e-e20d9c8ca818/Icon.png	None	None	au.com.alivemobile.miruscalculator	4+	RUB	Description:\Mirus Australia has developed an ACFI Calculator designed to make the lives’ of facility managers and ACFI coordinators easier as well as helping to educate around the ACFI business rules. The App leverages Mirus’ aged care industry leading business intelligence expertise.\It features:\** A simple ACFI Calculator with an easy to navigate user interface\** Detailed “What to consider” …	[]	36401338	Бесплатно	[u'6020', u'6015']	[u'\u041c\u0435\u0434\u0438\u0446\u0438\u043d\u0430', u'\u0424\u0438\u043d\u0430\u043d\u0441\u044b']	[]	False	software	[u'EN']	0.0	6020	Medical	2012-05-24T21:02:04Z	• iOS 8 compatible.\• Minor enhancements.	[u'http://a5.mzstatic.com/us/r30/Purple6/v4/9f/45/01/9f450191-d705-9c88-01a7-c853e286fbb6/screen1136x1136.jpeg', u'http://a2.mzstatic.com/us/r30/Purple/v4/f1/61/85/f1618582-a6b1-a1bd-1488-b0ac02769133/screen1136x1136.jpeg', u'http://a2.mzstatic.com/us/r30/Purple2/v4/cd/e7/d2/cde7d2c9-a6c8-7a4c-ca6f-b7b1daa79c57/screen1136x1136.jpeg', u'http://a5.mzstatic.com/us/r30/Purple/v4/f6/70/57/f67057fa-7d5…	Alive Mobile Pty Ltd	None	[u'iPodTouchFifthGen', u'iPhone-3GS', u'iPhone5c', u'iPhone4', u'iPadFourthGen', u'iPad23G', u'iPadFourthGen4G', u'iPadThirdGen', u'iPadMini4G', u'iPhone4S', u'iPhone5', u'iPadMini', u'iPhone5s', u'iPodTouchourthGen', u'iPad2Wifi', u'iPadThirdGen4G']	Mirus ACFI Calculator	4+	Mirus ACFI Calculator	https://itunes.apple.com/ru/app/mirus-acfi-calculator/id528509738?mt=8&uo=4	0	0	2.1.2	software
384332193	290806832	Austin Physician Productivity, LLC	https://itunes.apple.com/ru/artist/austin-physician-productivity/id290806832?uo=4	http://a298.phobos.apple.com/us/r30/Purple/v4/8d/26/31/8d26318e-cdfb-8247-f3a1-834dc0f8d263/mzm.lqlkjtrb.png	http://a298.phobos.apple.com/us/r30/Purple/v4/8d/26/31/8d26318e-cdfb-8247-f3a1-834dc0f8d263/mzm.lqlkjtrb.png	http://a689.phobos.apple.com/us/r30/Purple/v4/bc/5f/2e/bc5f2e16-e10d-6a37-fa9a-2ed22284a3b3/Icon.png	None	None	com.statcoder.GrowthChartsWHO	4+	RUB	Calculate childhood height, weight, BMI, head circumference, and weight for height percentiles based on the new WHO Child Growth Standards.\\\Reference: WHO Child Growth Standards: Methods and development: Length/height-for-age, weight-for-age, weight-for-length, weight-for-height and body mass index-for-age \\The WHO Multicentre Growth Reference Study (MGRS)\\The WHO Multicentre Growth Reference…	[]	11827655	Бесплатно	[u'6020', u'6013']	[u'\u041c\u0435\u0434\u0438\u0446\u0438\u043d\u0430', u'\u0417\u0434\u043e\u0440\u043e\u0432\u044c\u0435 \u0438 \u0444\u0438\u0442\u043d\u0435\u0441']	[]	False	software	[u'EN']	0.0	6020	Medical	2010-08-03T18:46:30Z	Updated for iOS6	[u'http://a4.mzstatic.com/us/r30/Purple/v4/74/5a/d9/745ad9c7-5654-2b2e-7211-261b549ca032/screen320x480.jpeg', u'http://a1.mzstatic.com/us/r30/Purple/v4/9b/f5/6b/9bf56bf5-3937-aeb2-35ee-6ac4127477dd/screen320x480.jpeg', u'http://a3.mzstatic.com/us/r30/Purple/v4/39/66/3a/39663ade-10ab-b27e-7f3c-720a8ffaad61/screen320x480.jpeg']	Austin Physician Productivity, LLC	http://www.statcoder.com	[u'iPad2Wifi', u'iPadThirdGen', u'iPadFourthGen4G', u'iPhone5c', u'iPhone4S', u'iPhone5s', u'iPodTouchThirdGen', u'iPadWifi', u'iPhone5', u'iPodTouchFifthGen', u'iPadFourthGen', u'iPadMini4G', u'iPodTouchourthGen', u'iPhone4', u'iPhone-3GS', u'iPadThirdGen4G', u'iPadMini', u'iPad3G', u'iPad23G']	STAT GrowthCharts™ WHO Lite	4+	STAT GrowthCharts™ WHO Lite	https://itunes.apple.com/ru/app/stat-growthcharts-who-lite/id384332193?mt=8&uo=4	0	0	1.3	software
855575917	587433735	Jeremy Boroff	https://itunes.apple.com/ru/artist/jeremy-boroff/id587433735?uo=4	http://a1007.phobos.apple.com/us/r30/Purple/v4/fa/5d/7e/fa5d7efc-4f02-4425-6ae9-d85434209b8d/mzl.giuncfqj.png	http://a1007.phobos.apple.com/us/r30/Purple/v4/fa/5d/7e/fa5d7efc-4f02-4425-6ae9-d85434209b8d/mzl.giuncfqj.png	http://a676.phobos.apple.com/us/r30/Purple4/v4/e3/6d/7e/e36d7e42-777b-06d3-1748-844fd8e60508/Icon.png	None	None	mobapp.at.11e41a298b9b48868bff992b463a447b	12+	RUB	This application is a review of the content of the Genitourinary Section of the NCCPA Blueprint for the PANCE and PANRE. This application also has over 52 minutes of audio. This application also has 50 board style multiple choice questions, answers and detailed explanations. This application is designed for physician assistants preparing for the PANCE and PANRE. Medical students preparing for the…	[u'iosUniversal']	17077874	329 р.	[u'6020', u'6017']	[u'\u041c\u0435\u0434\u0438\u0446\u0438\u043d\u0430', u'\u041e\u0431\u0440\u0430\u0437\u043e\u0432\u0430\u043d\u0438\u0435']	[u'http://a2.mzstatic.com/us/r30/Purple/v4/1e/88/06/1e880697-fea6-1347-91a4-c5330e62377a/screen480x480.jpeg']	False	software	[u'EN']	329.0	6020	Medical	2014-04-11T02:01:50Z	None	[u'http://a1.mzstatic.com/us/r30/Purple4/v4/9c/1f/89/9c1f897f-dc63-9d1c-fbbc-5f92cf8f4b27/screen1136x1136.jpeg']	Jeremy Boroff	http://physicanassistantbooks.webs.com	[u'iPadThirdGen4G', u'iPhone5', u'iPadWifi', u'iPhone-3GS', u'iPodTouchourthGen', u'iPad2Wifi', u'iPhone4S', u'iPadMini', u'iPhone5c', u'iPodTouchThirdGen', u'iPodTouchFifthGen', u'iPadThirdGen', u'iPhone4', u'iPadFourthGen', u'iPadMini4G', u'iPad23G', u'iPad3G', u'iPadFourthGen4G', u'iPhone5s']	Genitourinary Blueprint PANCE Board Review	12+	Genitourinary Blueprint PANCE Board Review	https://itunes.apple.com/ru/app/genitourinary-blueprint-pance/id855575917?mt=8&uo=4	0	0	First Version	software
593001696	592410999	Christian Stoffers	https://itunes.apple.com/ru/artist/christian-stoffers/id592410999?uo=4	http://a1302.phobos.apple.com/us/r30/Purple4/v4/6f/b6/a6/6fb6a647-5adc-3e00-aca6-e97db0e820e6/mzl.egstkrfj.png	http://a1302.phobos.apple.com/us/r30/Purple4/v4/6f/b6/a6/6fb6a647-5adc-3e00-aca6-e97db0e820e6/mzl.egstkrfj.png	http://a670.phobos.apple.com/us/r30/Purple4/v4/f6/87/78/f6877884-4174-3b96-bf50-83bf95767914/Icon-72.png	None	None	com.marienkrankenhaus.MARIENkonkret	12+	RUB	Magazin der Medizin: In der MARIENkonkret erscheint, was Beschwerden lindern, manchmal sogar verhindern kann. Von leitenden Klinikärzten des St. Marien-Krankenhauses Siegen werden Krankheitsrisiken besprochen und neue Behandlungsmethoden vorgestellt. Auch werden aktuelle Themen aus dem St. Marien-Krankenhaus Siegen sowie aus den mit ihm verbundenen Unternehmen vorgestellt.	[]	19004101	Бесплатно	[u'6020', u'6013']	[u'\u041c\u0435\u0434\u0438\u0446\u0438\u043d\u0430', u'\u0417\u0434\u043e\u0440\u043e\u0432\u044c\u0435 \u0438 \u0444\u0438\u0442\u043d\u0435\u0441']	[u'http://a1.mzstatic.com/us/r30/Purple4/v4/6b/a4/44/6ba444c5-fc12-dd50-e4d8-60ade0478179/screen480x480.jpeg', u'http://a5.mzstatic.com/us/r30/Purple4/v4/f4/db/f3/f4dbf39c-6ad8-7228-52ca-d2c24512d25e/screen480x480.jpeg', u'http://a3.mzstatic.com/us/r30/Purple4/v4/6b/a4/a2/6ba4a236-9ae6-aff5-947d-75b6f96a967e/screen480x480.jpeg', u'http://a5.mzstatic.com/us/r30/Purple/v4/3e/58/3c/3e583cc8-54e4-213…	False	software	[u'DE']	0.0	6020	Medical	2013-01-18T20:43:00Z	Ausgabe 1.2014	[]	Christian Stoffers	http://www.marienkrankenhaus.com	[u'iPad2Wifi', u'iPadMini', u'iPadFourthGen4G', u'iPad23G', u'iPadFourthGen', u'iPadThirdGen4G', u'iPadMini4G', u'iPadThirdGen']	MarienKonkret	12+	MarienKonkret	https://itunes.apple.com/ru/app/marienkonkret/id593001696?mt=8&uo=4	0	0	3.0.0	software
575571742	575571745	Ramzi Daklouche	https://itunes.apple.com/ru/artist/ramzi-daklouche/id575571745?uo=4	http://a694.phobos.apple.com/us/r30/Purple/v4/86/4c/4f/864c4fba-0879-44f1-5caa-6ad04505fecb/temp..sbpxsexa.png	http://a694.phobos.apple.com/us/r30/Purple/v4/86/4c/4f/864c4fba-0879-44f1-5caa-6ad04505fecb/temp..sbpxsexa.png	http://a1916.phobos.apple.com/us/r30/Purple/v4/71/c6/cc/71c6cc5b-04d0-99da-463c-8f32c5f58370/app-icon_iphone.png	None	None	com.MyMedPix247.MyMedPix247App	4+	RUB	Accelerate and Empower!\Medical images anywhere, anytime and from any device, allows displaying DICOM images that are physically remote with respect to the viewing site and that are reachable through Internet or Intranet networks. Retrieve medical images created by diagnostic acquisition devices and available on MyMedPix247.com. Download NOW! Subscribe to MyMedPix247.com today!\ \ \Features\ \· J…	[u'iosUniversal']	2686147	Бесплатно	[u'6020', u'6002']	[u'\u041c\u0435\u0434\u0438\u0446\u0438\u043d\u0430', u'\u0423\u0442\u0438\u043b\u0438\u0442\u044b']	[u'http://a4.mzstatic.com/us/r30/Purple/v4/93/b5/97/93b597ca-c1c3-c3a9-00ee-876684c125c4/screen480x480.jpeg', u'http://a1.mzstatic.com/us/r30/Purple/v4/29/bf/71/29bf71f3-d051-6ca7-f708-14b0a966eaf2/screen480x480.jpeg', u'http://a1.mzstatic.com/us/r30/Purple/v4/68/09/0a/68090a91-e5e8-564c-684f-28edc0c93eba/screen480x480.jpeg', u'http://a2.mzstatic.com/us/r30/Purple/v4/de/92/be/de92be3b-17c3-00a2-3…	False	software	[u'EN']	0.0	6020	Medical	2012-11-11T06:22:00Z	· Updated contact information	[u'http://a5.mzstatic.com/us/r30/Purple/v4/80/6c/49/806c4993-9e4e-e737-57c4-6419747b1e18/screen320x480.jpeg', u'http://a3.mzstatic.com/us/r30/Purple/v4/03/2e/d3/032ed3da-cef8-f783-b4f3-2eb5c6a682f3/screen320x480.jpeg', u'http://a2.mzstatic.com/us/r30/Purple/v4/b2/5d/7c/b25d7c20-55d5-2e49-d622-b1d81680a210/screen320x480.jpeg', u'http://a2.mzstatic.com/us/r30/Purple/v4/fb/6a/32/fb6a32f9-9a55-e244-e…	Ramzi Daklouche	https://www.mymedpix247.com/ContactUs.aspx	[u'iPodTouchourthGen', u'iPhone4', u'iPhone5c', u'iPadWifi', u'iPadFourthGen4G', u'iPad23G', u'iPadMini4G', u'iPhone4S', u'iPhone5s', u'iPad3G', u'iPhone-3GS', u'iPad2Wifi', u'iPadThirdGen', u'iPadThirdGen4G', u'iPadMini', u'iPhone5', u'iPadFourthGen', u'iPodTouchThirdGen', u'iPodTouchFifthGen']	MyMedPix247	4+	MyMedPix247	https://itunes.apple.com/ru/app/mymedpix247/id575571742?mt=8&uo=4	0	0	1.0.1	software
438366252	438366255	GB Orthopaedics Australia	https://itunes.apple.com/ru/artist/gb-orthopaedics-australia/id438366255?uo=4	http://a1343.phobos.apple.com/us/r30/Purple/82/7a/ed/mzl.uygykguy.png	http://a1343.phobos.apple.com/us/r30/Purple/82/7a/ed/mzl.uygykguy.png	http://a774.phobos.apple.com/us/r30/Purple/fd/3f/78/mzi.ngzztqte.png	None	None	com.gborthopaedics.GBOrthopaedics	4+	RUB	GB Orthopaedics is a company comprised of highly experienced and suitably qualified orthotists, technicians and administrative staff. GB Orthopaedics caters for the needs of skeletal, musculoskeletal and neurological disorders.\\The idea is to offer Medical Practitioners a new and exciting way to communicate their orthopaedic needs through GB Orthpaedics, so as to reduce complication and maximize…	[]	1526560	Бесплатно	[u'6020', u'6000']	[u'\u041c\u0435\u0434\u0438\u0446\u0438\u043d\u0430', u'\u0411\u0438\u0437\u043d\u0435\u0441']	[]	False	software	[u'EN']	0.0	6020	Medical	2011-06-02T03:02:33Z	- We have made it easier to submit multiple forms by clearing all form inputs after every successful submission. \- iOS 5.0 ready\- Fixed a few spelling issues	[u'http://a1.mzstatic.com/us/r30/Purple/v4/3b/6f/1f/3b6f1f8c-05b9-d8cc-e916-1441dab240f9/screen320x480.jpeg', u'http://a1.mzstatic.com/us/r30/Purple/v4/72/3a/db/723adb3c-eef4-5d61-2005-56cc7f250b75/screen320x480.jpeg']	GB Orthopaedics Australia	http://	[u'iPadThirdGen4G', u'iPhone5s', u'iPodTouchourthGen', u'iPadMini4G', u'iPod-touch-with-mic', u'iPodTouchThirdGen', u'iPadWifi', u'iPhone4S', u'iPadThirdGen', u'iPad2Wifi', u'iPhone5c', u'iPad23G', u'iPhone-3G', u'iPhone5', u'iPadMini', u'iPhone4', u'iPadFourthGen', u'iPhone-3GS', u'iPad3G', u'iPadFourthGen4G', u'iPodTouchFifthGen']	GB Ortho	4+	GB Ortho	https://itunes.apple.com/ru/app/gb-ortho/id438366252?mt=8&uo=4	0	0	1.0616	software
444075161	443354326	Kanematsu Wellness Corporation	https://itunes.apple.com/ru/artist/kanematsu-wellness-corporation/id443354326?uo=4	http://a537.phobos.apple.com/us/r30/Purple3/v4/12/8e/b7/128eb751-f9ac-aa76-5c12-3e9ec18105b8/mzl.axfuqxnh.png	http://a537.phobos.apple.com/us/r30/Purple3/v4/12/8e/b7/128eb751-f9ac-aa76-5c12-3e9ec18105b8/mzl.axfuqxnh.png	http://a263.phobos.apple.com/us/r30/Purple1/v4/b5/8e/18/b58e1844-b636-1e1d-5181-a4402725319c/Icon.png	None	None	com.renacentia.daiichi	4+	RUB	本アプリは第一三共株式会社が提供する医療関係者向けアプリです。\ご覧いただくには、第一三共株式会社のMedical Libraryサイトにて、会員登録（無料）が必要です。\\■Reuters Medical Newsとは\世界的な通信社であるThomson Reuters社が制作・配信した、医師向けの最新医療ニュースをお届けします。\＊インパクトファクターの高い医学誌を原著としたニュースが中心\＊ご多忙な先生方にも読んでいただけるようコンパクトにまとめたニュースを配信\＊ジャーナル解説記事の原著情報へリンクがあり、更に詳しい情報へアクセス可能\\■配信する疾患領域\下記疾患領域に特化した情報を配信しています。\高血圧、脂質異常症、糖尿病、心不全、狭心症、不整脈、抗血栓、腎不全、アルツハイマー、インフルエンザ、癌（乳がん、肺がん、前立腺がん、骨転移）、骨粗鬆症、泌尿器\\■操作について\＊…	[u'iosUniversal']	3534624	Бесплатно	[u'6020']	[u'\u041c\u0435\u0434\u0438\u0446\u0438\u043d\u0430']	[u'http://a5.mzstatic.com/us/r30/Purple1/v4/67/08/63/670863bb-8ac4-5907-813d-c75d93b28510/screen480x480.jpeg', u'http://a4.mzstatic.com/us/r30/Purple1/v4/f1/dd/20/f1dd20c7-8df2-b2fa-f688-5be2986dbe05/screen480x480.jpeg', u'http://a4.mzstatic.com/us/r30/Purple3/v4/12/08/67/120867b1-c323-d9b6-50f8-ae08601341de/screen480x480.jpeg', u'http://a2.mzstatic.com/us/r30/Purple3/v4/47/cd/90/47cd90e9-2033-b9…	False	software	[u'EN']	0.0	6020	Medical	2011-06-21T04:10:59Z	--------------------------------\一部修正対応いたしました\--------------------------------	[u'http://a4.mzstatic.com/us/r30/Purple3/v4/34/b6/dc/34b6dcff-c41c-ae46-bcfe-732ac9914366/screen322x572.jpeg', u'http://a4.mzstatic.com/us/r30/Purple5/v4/5a/15/6f/5a156f99-bf04-be15-51f7-2155fd4f1fb7/screen322x572.jpeg', u'http://a2.mzstatic.com/us/r30/Purple1/v4/e6/e6/02/e6e602d8-0ff2-c63d-ff88-db4fff48e2ac/screen322x572.jpeg', u'http://a4.mzstatic.com/us/r30/Purple3/v4/16/2e/df/162edfb4-820b-18…	Kanematsu Wellness Corporation	http://kwn.kanematsu.co.jp/	[u'iPhone5', u'iPhone5s', u'iPadFourthGen', u'iPodTouchFifthGen', u'iPad2Wifi', u'iPadFourthGen4G', u'iPhone4S', u'iPad23G', u'iPhone4', u'iPodTouchourthGen', u'iPadMini4G', u'iPhone5c', u'iPadThirdGen4G', u'iPhone-3GS', u'iPadThirdGen', u'iPadMini']	Reuters Medical News	4+	Reuters Medical News	https://itunes.apple.com/ru/app/reuters-medical-news/id444075161?mt=8&uo=4	0	0	2.3	software
470879976	470879979	Speech and Language Solutions Limited	https://itunes.apple.com/ru/artist/speech-language-solutions/id470879979?uo=4	http://a1909.phobos.apple.com/us/r30/Purple6/v4/54/9c/5c/549c5cd2-5838-a869-de76-c74364c6897b/mzl.knomkcnh.png	http://a1909.phobos.apple.com/us/r30/Purple6/v4/54/9c/5c/549c5cd2-5838-a869-de76-c74364c6897b/mzl.knomkcnh.png	http://a871.phobos.apple.com/us/r30/Purple4/v4/b4/f5/90/b4f59021-d3d6-2ee5-85a8-d241bde19496/AppIcon57x57.png	None	None	com.speechpathologytoolkit.type2speak	4+	RUB	Type2Speak is an iPhone, iPod Touch and iPad app that provides text to speech technology to people with difficulty communicating. This could be as a result of weakness of the muscles of speech (dysarthria) or difficulties with voice (dysphonia). It has been developed by two speech and language therapists, both with 10 years experience working with adults with communication and swallowing disorder…	[]	13600590	99 р.	[u'6020', u'6013']	[u'\u041c\u0435\u0434\u0438\u0446\u0438\u043d\u0430', u'\u0417\u0434\u043e\u0440\u043e\u0432\u044c\u0435 \u0438 \u0444\u0438\u0442\u043d\u0435\u0441']	[]	False	software	[u'EN']	99.0	6020	Medical	2011-10-31T07:00:00Z	iOS 7 compatibility	[u'http://a1.mzstatic.com/us/r30/Purple6/v4/fd/f9/0c/fdf90cba-161c-c3b0-ab14-85e0311f12f8/screen1136x1136.jpeg', u'http://a2.mzstatic.com/us/r30/Purple4/v4/8a/25/a4/8a25a447-fc8e-bf7c-a3fb-e0df116370ec/screen1136x1136.jpeg']	Speech and Language Solutions Limited	None	[u'iPadThirdGen', u'iPodTouchFifthGen', u'iPadFourthGen', u'iPadThirdGen4G', u'iPodTouchThirdGen', u'iPadMini4G', u'iPhone5c', u'iPadFourthGen4G', u'iPhone-3GS', u'iPodTouchourthGen', u'iPhone5', u'iPad2Wifi', u'iPadMini', u'iPad23G', u'iPhone4S', u'iPad3G', u'iPhone4', u'iPhone5s', u'iPadWifi']	Type2Speak	4+	Type2Speak	https://itunes.apple.com/ru/app/type2speak/id470879976?mt=8&uo=4	0	0	1.3	software
393474838	362412013	Winscribe	https://itunes.apple.com/ru/artist/winscribe/id362412013?uo=4	http://a1329.phobos.apple.com/us/r30/Purple4/v4/3a/78/7f/3a787fd4-8a3a-1b76-dc59-7b9a281a307b/mzl.fkwaocnq.png	http://a1329.phobos.apple.com/us/r30/Purple4/v4/3a/78/7f/3a787fd4-8a3a-1b76-dc59-7b9a281a307b/mzl.fkwaocnq.png	http://a1766.phobos.apple.com/us/r30/Purple2/v4/1c/1d/7e/1c1d7e2c-2f4a-6161-0eb0-ebc88802d3a0/winscribe.png	None	None	Medical	4+	RUB	Winscribe MD provides Physicians and Medical Specialists with the ability to dictate reports on patients according to scheduled and unscheduled visits.\BY INSTALLING THIS APP, YOU ACKNOWLEDGE THAT YOU HAVE READ THE APPLICATION LICENSE AGREEMENT, UNDERSTAND IT AND AGREE TO BE BOUND BY ITS TERMS AND CONDITIONS	[]	4233497	Бесплатно	[u'6020']	[u'\u041c\u0435\u0434\u0438\u0446\u0438\u043d\u0430']	[]	False	software	[u'EN']	0.0	6020	Medical	2010-10-08T22:25:11Z	Resolved issue with duplicate license requests.	[u'http://a3.mzstatic.com/us/r30/Purple/v4/b0/04/20/b00420d7-0b1e-1a18-2314-4e6c9fed6c2a/screen1136x1136.jpeg', u'http://a5.mzstatic.com/us/r30/Purple/v4/41/92/f9/4192f974-190e-9192-25df-9bbd47878f24/screen1136x1136.jpeg', u'http://a3.mzstatic.com/us/r30/Purple/v4/83/6a/5d/836a5d00-b455-a2f7-cd2f-72465e9642ea/screen1136x1136.jpeg']	WinScribe Inc	http://www.winscribe.com	[u'iPhone5', u'iPhone5c', u'iPhone4', u'iPadThirdGen', u'iPodTouchFifthGen', u'iPodTouchourthGen', u'iPhone5s', u'iPadFourthGen4G', u'iPadMini4G', u'iPad2Wifi', u'iPad3G', u'iPadWifi', u'iPodTouchThirdGen', u'iPhone-3GS', u'iPadMini', u'iPhone4S', u'iPadFourthGen', u'iPadThirdGen4G', u'iPad23G']	Winscribe MD	4+	Winscribe MD	https://itunes.apple.com/ru/app/winscribe-md/id393474838?mt=8&uo=4	0	0	1.2.4	software
611981041	548056308	Healthcare Value, Inc.	https://itunes.apple.com/ru/artist/healthcare-value-inc./id548056308?uo=4	http://a675.phobos.apple.com/us/r30/Purple2/v4/ca/ec/3b/caec3b85-b227-e304-58a3-ed05918c8833/mzl.hyhpvutu.png	http://a675.phobos.apple.com/us/r30/Purple2/v4/ca/ec/3b/caec3b85-b227-e304-58a3-ed05918c8833/mzl.hyhpvutu.png	http://a1936.phobos.apple.com/us/r30/Purple2/v4/92/9e/2c/929e2c69-4c5e-f31e-6806-3cdff79d3837/icon.png	None	None	com.edens.dunaway.E-MinatorLite	4+	RUB	“The E&Minator is an elegant and intuitive app for healthcare professionals who know how to, or are learning how to, document any clinical evaluation and management encounter -- from a history and physical to a simple progress note. It ensures a compliance correct methodology is used to create documentation that will support the correct E&M code for any patient encounter.” \But this is not E&Mina…	[]	7123832	Бесплатно	[u'6020', u'6000']	[u'\u041c\u0435\u0434\u0438\u0446\u0438\u043d\u0430', u'\u0411\u0438\u0437\u043d\u0435\u0441']	[]	False	software	[u'EN']	0.0	6020	Medical	2013-03-10T22:04:35Z	Bug fixes in navigation	[u'http://a5.mzstatic.com/us/r30/Purple2/v4/08/4d/2f/084d2f0b-0ceb-c796-26bd-d867cebf6d2c/screen1136x1136.jpeg', u'http://a4.mzstatic.com/us/r30/Purple/v4/da/20/e0/da20e0b5-15d2-3a94-ca6f-c1080e6af1b7/screen1136x1136.jpeg', u'http://a4.mzstatic.com/us/r30/Purple/v4/c9/7e/b1/c97eb168-e151-a2f1-3fc0-f159a493b7b9/screen1136x1136.jpeg', u'http://a5.mzstatic.com/us/r30/Purple/v4/fb/4f/ea/fb4feaa2-32fa…	Jerry Edens	http://www.em-inator.com/E%26Minator/Videos.html	[u'iPodTouchThirdGen', u'iPhone4S', u'iPhone4', u'iPadThirdGen4G', u'iPadThirdGen', u'iPhone5', u'iPhone-3GS', u'iPhone5s', u'iPadMini', u'iPad2Wifi', u'iPodTouchFifthGen', u'iPadFourthGen4G', u'iPadMini4G', u'iPadFourthGen', u'iPodTouchourthGen', u'iPhone5c', u'iPad23G', u'iPad3G', u'iPadWifi']	E&Minator Lite	4+	E&Minator Lite	https://itunes.apple.com/ru/app/e-minator-lite/id611981041?mt=8&uo=4	0	0	1.1	software
305663994	305663997	PawDuction Software	https://itunes.apple.com/ru/artist/pawduction-software/id305663997?uo=4	http://a1787.phobos.apple.com/us/r30/Purple/v4/f9/84/b5/f984b5b6-1f85-ed89-1702-d3de9e875ada/mzl.proulplg.png	http://a1787.phobos.apple.com/us/r30/Purple/v4/f9/84/b5/f984b5b6-1f85-ed89-1702-d3de9e875ada/mzl.proulplg.png	http://a1372.phobos.apple.com/us/r30/Purple/v4/cc/6a/24/cc6a2496-7f84-d54c-4a3d-17793d57aa3f/icon.png	None	None	com.pawduction.DoseCalc	4+	RUB	Dose Calculator (DoseCalc) is a utility for rapid calculation of parameters associated with the use of radioisotopes. Common users include Nuclear Medicine Physicians and Technologists, researchers in biomedical imaging, workers in radiation and health safety, and industrial users of radioisotopes. The basic dose calculation tool has five editable fields:\ 1) the isotope, \ 2) the time that the a…	[]	2739069	66 р.	[u'6020', u'6002']	[u'\u041c\u0435\u0434\u0438\u0446\u0438\u043d\u0430', u'\u0423\u0442\u0438\u043b\u0438\u0442\u044b']	[]	False	software	[u'EN']	66.0	6020	Medical	2009-02-22T02:31:43Z	Fixed a bug in the residual calculation screen that left multiple versions of the date picker on display if the 'done' button was not pressed between selecting different date fields.	[u'http://a5.mzstatic.com/us/r30/Purple4/v4/c7/d0/5b/c7d05bcc-202f-92fb-abc0-6ac8222839a3/screen1136x1136.jpeg', u'http://a2.mzstatic.com/us/r30/Purple/v4/59/95/51/59955101-b84b-610f-a0da-b07134565c85/screen1136x1136.jpeg', u'http://a2.mzstatic.com/us/r30/Purple4/v4/ea/7c/0f/ea7c0fd8-a266-7e7f-074b-ecb094678759/screen1136x1136.jpeg', u'http://a5.mzstatic.com/us/r30/Purple4/v4/4b/97/d2/4b97d29f-dc…	PawDuctions Software	http://www.pawduction.com	[u'iPhone-3GS', u'iPadThirdGen4G', u'iPadMini4G', u'iPadFourthGen', u'iPadFourthGen4G', u'iPadThirdGen', u'iPadMini', u'iPodTouchourthGen', u'iPhone4', u'iPodTouchFifthGen', u'iPhone5', u'iPad2Wifi', u'iPad23G', u'iPhone5s', u'iPhone4S', u'iPhone5c']	DoseCalc	4+	DoseCalc	https://itunes.apple.com/ru/app/dosecalc/id305663994?mt=8&uo=4	0	0	2.0.3	software
836464649	714679739	Calories, LLC	https://itunes.apple.com/ru/artist/calories-llc/id714679739?uo=4	http://a8.phobos.apple.com/us/r30/Purple/v4/f5/87/50/f5875043-dc36-5018-a348-94a72c43c660/mzl.fzulfcit.png	http://a8.phobos.apple.com/us/r30/Purple/v4/f5/87/50/f5875043-dc36-5018-a348-94a72c43c660/mzl.fzulfcit.png	http://a1345.phobos.apple.com/us/r30/Purple/v4/e5/aa/f8/e5aaf89f-afa6-64d5-2426-0844f555e0c8/icon.png	None	None	com.janetbrill.BPDown	4+	RUB	Blood Pressure Down App brings to you the complete diet plans and tools of Dr. Janet’s latest book, “Blood Pressure Down: The 10-Step Plan to Lower Your Blood Pressure in 4 Weeks – Without Prescription Drugs”. The BP Down App helps you track your blood pressure, stick to a healthy diet plan, and lower and control blood pressure without prescription drugs.	[u'iosUniversal']	11749457	Бесплатно	[u'6020', u'6013']	[u'\u041c\u0435\u0434\u0438\u0446\u0438\u043d\u0430', u'\u0417\u0434\u043e\u0440\u043e\u0432\u044c\u0435 \u0438 \u0444\u0438\u0442\u043d\u0435\u0441']	[u'http://a1.mzstatic.com/us/r30/Purple/v4/fd/07/26/fd0726a6-6dab-8ba4-dbc6-c3409e9c27d2/screen480x480.jpeg', u'http://a2.mzstatic.com/us/r30/Purple/v4/d2/43/ec/d243ec87-c378-6aaf-3c20-4adfc99aa7f6/screen480x480.jpeg', u'http://a3.mzstatic.com/us/r30/Purple/v4/c4/ac/3f/c4ac3fb3-4b5a-2549-960b-dcb21fc5c38b/screen480x480.jpeg', u'http://a5.mzstatic.com/us/r30/Purple/v4/f3/b1/1a/f3b11a71-a11e-dc18-2…	False	software	[u'EN']	0.0	6020	Medical	2014-03-30T06:55:11Z	None	[u'http://a1.mzstatic.com/us/r30/Purple/v4/c0/fd/29/c0fd29e3-ad5a-5073-5fe0-305d45193416/screen1136x1136.jpeg', u'http://a2.mzstatic.com/us/r30/Purple/v4/d5/8c/60/d58c6051-4d60-66bd-c1ba-d66bb230c5dc/screen1136x1136.jpeg', u'http://a3.mzstatic.com/us/r30/Purple/v4/f3/11/7c/f3117cde-e146-2d9f-f128-b6a0662feec0/screen1136x1136.jpeg', u'http://a3.mzstatic.com/us/r30/Purple/v4/cf/3f/e4/cf3fe452-3a8b-…	Calories, LLC	http://www.drjanet.com	[u'iPodTouchThirdGen', u'iPad2Wifi', u'iPhone5', u'iPhone-3GS', u'iPad23G', u'iPadThirdGen', u'iPodTouchourthGen', u'iPhone4', u'iPadMini4G', u'iPadWifi', u'iPadMini', u'iPhone5c', u'iPhone5s', u'iPodTouchFifthGen', u'iPhone4S', u'iPadFourthGen4G', u'iPadFourthGen', u'iPad3G', u'iPadThirdGen4G']	Blood Pressure Down	4+	Blood Pressure Down	https://itunes.apple.com/ru/app/blood-pressure-down/id836464649?mt=8&uo=4	0	0	1.0	software
681760533	472963553	Coventry University	https://itunes.apple.com/ru/artist/coventry-university/id472963553?uo=4	http://a1571.phobos.apple.com/us/r30/Purple6/v4/1b/31/e4/1b31e4eb-9970-e096-1150-560db7563390/mzl.erzwxejo.png	http://a1571.phobos.apple.com/us/r30/Purple6/v4/1b/31/e4/1b31e4eb-9970-e096-1150-560db7563390/mzl.erzwxejo.png	http://a429.phobos.apple.com/us/r30/Purple/v4/50/cd/52/50cd526d-e3c1-5cf6-c03b-afabb28844d1/icon57.png	None	None	com.sgs-lab.breastfeeding	12+	RUB	Breastfeeding Skills is an app designed and created in collaboration with both mothers and health professionals that aims to help overcome the most commonly experienced breastfeeding difficulties. Currently the app is being evaluated in a research project conducted by Coventry University. If you would like to know more about the project please contact Dr. Naomi Bartle on naomi.bartle@coventry.ac.…	[]	78833339	4 790 р.	[u'6020', u'6017']	[u'\u041c\u0435\u0434\u0438\u0446\u0438\u043d\u0430', u'\u041e\u0431\u0440\u0430\u0437\u043e\u0432\u0430\u043d\u0438\u0435']	[]	False	software	[u'DA', u'EN']	4790.0	6020	Medical	2013-08-05T21:51:48Z	None	[u'http://a1.mzstatic.com/us/r30/Purple6/v4/79/8f/a2/798fa221-cf2d-2c2b-6280-99238dadb82a/screen1136x1136.jpeg', u'http://a5.mzstatic.com/us/r30/Purple6/v4/f4/42/63/f442631f-5423-8a76-4b44-245634816972/screen1136x1136.jpeg']	Coventry University Enterprises Ltd	None	[u'iPadFourthGen4G', u'iPadMini', u'iPad2Wifi', u'iPadMini4G', u'iPhone4', u'iPad23G', u'iPhone5', u'iPadFourthGen', u'iPhone5s', u'iPhone-3GS', u'iPodTouchourthGen', u'iPhone4S', u'iPadThirdGen', u'iPhone5c', u'iPadThirdGen4G', u'iPodTouchFifthGen']	Breastfeeding Skills	12+	Breastfeeding Skills	https://itunes.apple.com/ru/app/breastfeeding-skills/id681760533?mt=8&uo=4	0	0	1.0	software
550106148	467279035	PAULO H O MOURAO	https://itunes.apple.com/ru/artist/paulo-h-o-mourao/id467279035?uo=4	http://a304.phobos.apple.com/us/r30/Purple/v4/dc/e3/fa/dce3fae7-7e57-1a37-8440-60b5ffcaacbb/mzl.qewhkqpb.png	http://a304.phobos.apple.com/us/r30/Purple/v4/dc/e3/fa/dce3fae7-7e57-1a37-8440-60b5ffcaacbb/mzl.qewhkqpb.png	http://a1506.phobos.apple.com/us/r30/Purple/v4/fb/c8/19/fbc8197c-c89d-cfed-e37e-be205a89926e/Icon.png	None	None	com.phqmourao.Eventos	4+	RUB	Este app é um banco de dados para acompanhar a evolução de pacientes, com ênfase no registro de eventos adversos.\\Você pode informar comorbidades, internaçōes hospitalares (data e motivo), cirurgias, uso de procedimentos invasivos, antimicrobianos, exames complementares e culturas microbiológicas.\\Os eventos adversos são divididos em dois grupos, infecciosos (ex: pneumonia associada a VM) e não…	[u'iosUniversal']	1865212	99 р.	[u'6020', u'6007']	[u'\u041c\u0435\u0434\u0438\u0446\u0438\u043d\u0430', u'\u041f\u0440\u043e\u0438\u0437\u0432\u043e\u0434\u0438\u0442\u0435\u043b\u044c\u043d\u043e\u0441\u0442\u044c']	[u'http://a5.mzstatic.com/us/r30/Purple/v4/c1/c2/43/c1c24389-7367-ccbd-98ba-5d17564754d1/screen480x480.jpeg', u'http://a2.mzstatic.com/us/r30/Purple2/v4/20/6a/21/206a21d4-a04d-3b89-ee4b-78cdc2a4165b/screen480x480.jpeg', u'http://a2.mzstatic.com/us/r30/Purple2/v4/f4/83/b2/f483b212-a0cf-fca4-5eaf-9ace435b2eb6/screen480x480.jpeg', u'http://a4.mzstatic.com/us/r30/Purple2/v4/67/f3/98/67f398c8-453d-994…	False	software	[u'PT']	99.0	6020	Medical	2012-08-17T21:45:52Z	Novos módulos:\- Evolução;\- Imagens.\\Pequenas alterações na aparência e funcionalidade.	[u'http://a2.mzstatic.com/us/r30/Purple/v4/eb/da/20/ebda200a-7a05-614f-5e91-76e10ec4bda1/screen568x568.jpeg', u'http://a5.mzstatic.com/us/r30/Purple/v4/cf/9d/9c/cf9d9c08-fa50-e2fe-172f-c32abd25ad7c/screen568x568.jpeg', u'http://a3.mzstatic.com/us/r30/Purple/v4/d4/f2/4e/d4f24e59-2fc2-cbcf-00a2-6d16d0b8aa11/screen568x568.jpeg', u'http://a3.mzstatic.com/us/r30/Purple2/v4/e7/c2/ca/e7c2cae0-e14e-88f6-…	PAULO H O MOURAO	None	[u'iPhone4', u'iPadMini4G', u'iPodTouchThirdGen', u'iPhone-3GS', u'iPad3G', u'iPad2Wifi', u'iPhone4S', u'iPadMini', u'iPodTouchourthGen', u'iPhone5c', u'iPadThirdGen4G', u'iPhone5s', u'iPad23G', u'iPodTouchFifthGen', u'iPadFourthGen', u'iPadWifi', u'iPadFourthGen4G', u'iPhone5', u'iPadThirdGen']	Eventos Adversos	4+	Eventos Adversos	https://itunes.apple.com/ru/app/eventos-adversos/id550106148?mt=8&uo=4	0	0	1.3	software
739468876	850660970	Code RedI	https://itunes.apple.com/ru/artist/code-redi/id850660970?uo=4	http://a1336.phobos.apple.com/us/r30/Purple/v4/69/cf/a5/69cfa56f-eb7f-73ba-b95f-43faa0199279/mzl.hruhhugd.png	http://a1336.phobos.apple.com/us/r30/Purple/v4/69/cf/a5/69cfa56f-eb7f-73ba-b95f-43faa0199279/mzl.hruhhugd.png	http://a1898.phobos.apple.com/us/r30/Purple6/v4/c2/c3/a4/c2c3a43b-0d41-9907-7c81-530d5e02da1f/Icon.png	None	None	com.drstevedentist-appstore.My-Dentist	4+	RUB	Stephen P. Smythe, DMD\Family & Aesthetic Dental Care\\At our dental office, we are committed to providing our patients with compassionate and professional dental care of the highest standards in a comfortable and relaxed environment.\\We utilize the most current dental technologies and techniques to help you achieve a smile that you can be proud of. At our practice, you will receive individualiz…	[]	3463223	Бесплатно	[u'6020', u'6002']	[u'\u041c\u0435\u0434\u0438\u0446\u0438\u043d\u0430', u'\u0423\u0442\u0438\u043b\u0438\u0442\u044b']	[]	False	software	[u'EN']	0.0	6020	Medical	2013-11-13T01:11:57Z	None	[u'http://a4.mzstatic.com/us/r30/Purple6/v4/f1/fe/70/f1fe7055-681d-ea4b-3d96-d341cbc4a29e/screen1136x1136.jpeg', u'http://a2.mzstatic.com/us/r30/Purple6/v4/b4/f7/87/b4f78791-1bdb-14bd-3182-0f6cdcfdd5c7/screen1136x1136.jpeg', u'http://a3.mzstatic.com/us/r30/Purple/v4/ed/55/7d/ed557d2c-2b99-0e6f-cb80-1fb08ec4c439/screen1136x1136.jpeg', u'http://a1.mzstatic.com/us/r30/Purple6/v4/ff/e2/b7/ffe2b790-5a…	Rarity Collectables, LLC	http://codered-i.com	[u'iPadWifi', u'iPodTouchourthGen', u'iPhone4', u'iPad23G', u'iPad2Wifi', u'iPhone5s', u'iPhone4S', u'iPadThirdGen', u'iPhone5c', u'iPhone-3GS', u'iPodTouchThirdGen', u'iPad3G', u'iPadFourthGen4G', u'iPadThirdGen4G', u'iPadMini4G', u'iPadFourthGen', u'iPodTouchFifthGen', u'iPadMini', u'iPhone5']	My Dentist - Stephen P. Smythe DMD	4+	My Dentist - Stephen P. Smythe DMD	https://itunes.apple.com/ru/app/my-dentist-stephen-p.-smythe/id739468876?mt=8&uo=4	0	0	1.0	software
398908571	374252667	Damien Tagan	https://itunes.apple.com/ru/artist/damien-tagan/id374252667?uo=4	http://a1895.phobos.apple.com/us/r30/Purple/84/89/6e/mzi.lfikppcu.tif	http://a1895.phobos.apple.com/us/r30/Purple/84/89/6e/mzi.lfikppcu.tif	http://a1586.phobos.apple.com/us/r30/Purple/93/b0/ca/mzi.gtxdwvmf.png	None	None	com.domainename.lungus	4+	RUB	Lung ultrasoonography for the critical care and the emergency medicine physician	[]	3100951	Бесплатно	[u'6020', u'6017']	[u'\u041c\u0435\u0434\u0438\u0446\u0438\u043d\u0430', u'\u041e\u0431\u0440\u0430\u0437\u043e\u0432\u0430\u043d\u0438\u0435']	[]	False	software	[u'EN']	0.0	6020	Medical	2010-11-02T07:55:28Z	None	[u'http://a2.mzstatic.com/us/r30/Purple/v4/bc/54/55/bc5455b3-030e-9dfd-8606-9a2c26432cf3/screen320x480.jpeg', u'http://a2.mzstatic.com/us/r30/Purple/v4/db/22/00/db220051-ccc9-d192-dae4-82937b259f27/screen320x480.jpeg', u'http://a5.mzstatic.com/us/r30/Purple/v4/a0/2a/7c/a02a7cb3-3e16-8ecf-b59c-061e6241ec8d/screen320x480.jpeg', u'http://a5.mzstatic.com/us/r30/Purple/v4/78/b6/17/78b617d0-7b02-9606-8…	Damien Tagan	None	[u'iPadMini', u'iPhone5', u'iPodTouchFifthGen', u'iPodTouchThirdGen', u'iPod-touch-with-mic', u'iPad2Wifi', u'iPadThirdGen', u'iPhone4S', u'iPad3G', u'iPadFourthGen4G', u'iPhone4', u'iPadThirdGen4G', u'iPadWifi', u'iPhone5c', u'iPadMini4G', u'iPad23G', u'iPodTouchourthGen', u'iPadFourthGen', u'iPhone5s', u'iPhone-3GS', u'iPhone-3G']	LunguS	4+	LunguS	https://itunes.apple.com/ru/app/lungus/id398908571?mt=8&uo=4	0	0	01	software
418108420	417925605	Foxbear Software, LLC	https://itunes.apple.com/ru/artist/foxbear-software-llc/id417925605?uo=4	http://a1125.phobos.apple.com/us/r30/Purple/v4/0a/96/c5/0a96c511-ee04-1f6d-df1d-819662f9be30/mzl.fcusqwcv.png	http://a1125.phobos.apple.com/us/r30/Purple/v4/0a/96/c5/0a96c511-ee04-1f6d-df1d-819662f9be30/mzl.fcusqwcv.png	http://a1016.phobos.apple.com/us/r30/Purple/v4/45/00/65/45006582-56ce-9159-9834-0a616cbe21db/Icon.png	None	None	com.foxbearsoftware.anesthesiafull	4+	RUB	This application aims to clarify important topics in anesthesia, giving users immediate access to pertinent information in an easy to use question and answer format. It is designed to be used by anyone training in anesthesia and/or anesthesia related specialties including anesthesia residents, CRNA’s/SRNA’s and practicing anesthesiologists.\\This is a full version of the application. If you want …	[u'iosUniversal']	3686448	979 р.	[u'6020', u'6017']	[u'\u041c\u0435\u0434\u0438\u0446\u0438\u043d\u0430', u'\u041e\u0431\u0440\u0430\u0437\u043e\u0432\u0430\u043d\u0438\u0435']	[u'http://a2.mzstatic.com/us/r30/Purple/v4/c6/29/69/c6296997-1a49-9498-42ce-57f9a6ae5ee1/screen480x480.jpeg', u'http://a2.mzstatic.com/us/r30/Purple/v4/de/e2/50/dee2505c-75ce-225a-9618-aa82e76c4e41/screen480x480.jpeg', u'http://a3.mzstatic.com/us/r30/Purple/v4/da/25/6e/da256e7d-614b-b374-4104-8d205b8130a5/screen480x480.jpeg', u'http://a4.mzstatic.com/us/r30/Purple/v4/f3/ff/ab/f3ffabd8-08fa-698f-4…	False	software	[u'EN']	979.0	6020	Medical	2011-02-12T20:53:39Z	Corrected a problem causing quiz progress to be lost when the user exited the app (by putting it into a background task, then by closing the background task).	[u'http://a4.mzstatic.com/us/r30/Purple/v4/f5/f3/20/f5f320fd-3787-d0bd-1ef4-72c1d1a420a4/screen320x480.jpeg', u'http://a4.mzstatic.com/us/r30/Purple/v4/c6/17/e8/c617e835-7c6f-45b1-e748-ca490e7be926/screen320x480.jpeg', u'http://a3.mzstatic.com/us/r30/Purple/v4/ea/14/47/ea144756-b122-d200-f3f8-f2b0321bb58e/screen320x480.jpeg', u'http://a3.mzstatic.com/us/r30/Purple/v4/da/0c/f3/da0cf3cc-dee7-abc8-8…	Foxbear Software, LLC	http://www.foxbearsoftware.com	[u'iPhone5', u'iPad3G', u'iPadMini4G', u'iPad23G', u'iPadFourthGen', u'iPhone5c', u'iPadFourthGen4G', u'iPodTouchFifthGen', u'iPadThirdGen4G', u'iPhone4', u'iPad2Wifi', u'iPhone-3GS', u'iPadThirdGen', u'iPhone5s', u'iPhone4S', u'iPadMini', u'iPadWifi', u'iPodTouchourthGen', u'iPodTouchThirdGen']	Anesthesiology Board Prep	4+	Anesthesiology Board Prep	https://itunes.apple.com/ru/app/anesthesiology-board-prep/id418108420?mt=8&uo=4	0	0	3.1	software
533747920	533747923	iternum GmbH	https://itunes.apple.com/ru/artist/iternum-gmbh/id533747923?uo=4	http://a1987.phobos.apple.com/us/r30/Purple6/v4/22/c5/5e/22c55e2c-393e-2381-62da-3c520b85352d/mzl.evvfwciw.png	http://a1987.phobos.apple.com/us/r30/Purple6/v4/22/c5/5e/22c55e2c-393e-2381-62da-3c520b85352d/mzl.evvfwciw.png	http://a1097.phobos.apple.com/us/r30/Purple6/v4/37/2c/be/372cbe1d-fb09-38d8-c287-eb8bfc1d7b43/AppIcon57x57.png	None	None	com.iternum.iphone	4+	RUB	Шугарпоинт - это мобильный ежедневник диабетика. С помощью Шугарпоинт Вы можете ежедневно регистрировать уровень сахара в крови, дозы инсулина и другие важные данные. Ваши данные Вы можете отслеживать в виде графика, а также пересылать по е-mail или опубликовывать в Twitter. Это поможет вам улучшить ваше лечение и даст возможность быстро получить необходимую информацию.\\Сахарный диабет под контр…	[]	11729410	33 р.	[u'6020', u'6013']	[u'\u041c\u0435\u0434\u0438\u0446\u0438\u043d\u0430', u'\u0417\u0434\u043e\u0440\u043e\u0432\u044c\u0435 \u0438 \u0444\u0438\u0442\u043d\u0435\u0441']	[]	False	software	[u'EN', u'DE', u'PT', u'RU']	33.0	6020	Medical	2012-07-09T17:02:42Z	Новый отчет диаграммы. Новый Калькулятор обмена.	[u'http://a3.mzstatic.com/us/r30/Purple/v4/e1/9b/97/e19b97cc-810b-1239-f054-1e52d43ebdce/screen1136x1136.jpeg', u'http://a4.mzstatic.com/us/r30/Purple4/v4/97/ca/d0/97cad085-1f58-3ca9-e6c1-0688e371e75d/screen1136x1136.jpeg', u'http://a4.mzstatic.com/us/r30/Purple/v4/e2/0e/05/e20e056f-63f8-f915-a44f-8eb7c21c0132/screen1136x1136.jpeg', u'http://a4.mzstatic.com/us/r30/Purple2/v4/e8/b2/18/e8b21881-28c…	iternum GmbH	http://www.facebook.com/SugarpointKids	[u'iPadFourthGen4G', u'iPodTouchFifthGen', u'iPhone5', u'iPadThirdGen', u'iPadMini', u'iPhone5s', u'iPadFourthGen', u'iPhone4S', u'iPad23G', u'iPadMini4G', u'iPhone5c', u'iPhone4', u'iPad2Wifi', u'iPadThirdGen4G']	Шугарпоинт	4+	Шугарпоинт	https://itunes.apple.com/ru/app/sugarpoint/id533747920?mt=8&uo=4	0	0	3.1	software
689766073	630215323	Antonio Mirizzi	https://itunes.apple.com/ru/artist/antonio-mirizzi/id630215323?uo=4	http://a1699.phobos.apple.com/us/r30/Purple4/v4/14/36/b7/1436b736-8b97-873e-86bc-4bed786d642f/mzl.milvodhm.png	http://a1699.phobos.apple.com/us/r30/Purple4/v4/14/36/b7/1436b736-8b97-873e-86bc-4bed786d642f/mzl.milvodhm.png	http://a1495.phobos.apple.com/us/r30/Purple/v4/67/a6/d4/67a6d477-de66-7671-4d96-2717c5cca69b/icona57.png	None	None	us.konsulting.lozupone	4+	RUB	La farmacia Lozupone è un punto di riferimento a Bari grazie all'ampia offerta di medicinali tradizionali ed omeopatici, articoli per l'infanzia, articoli per uso veterinario di alimenti senza glutine.\ La Farmacia Lozupone vanta la collaborazione di uno staff formato di farmacisti in grado di garantirti un servizio di consulenza competente e professionale.\La farmacia propone ai sui clienti una …	[]	14313961	Бесплатно	[u'6020', u'6000']	[u'\u041c\u0435\u0434\u0438\u0446\u0438\u043d\u0430', u'\u0411\u0438\u0437\u043d\u0435\u0441']	[]	False	software	[u'EN', u'IT']	0.0	6020	Medical	2013-08-22T00:50:01Z	Bugs and optimization	[u'http://a2.mzstatic.com/us/r30/Purple4/v4/de/2c/e9/de2ce92d-9edb-fc31-9c29-b48b0067b9d6/screen1136x1136.jpeg', u'http://a4.mzstatic.com/us/r30/Purple6/v4/c3/3c/8d/c33c8d36-4159-c60c-1bb9-73cb3465a685/screen1136x1136.jpeg', u'http://a3.mzstatic.com/us/r30/Purple6/v4/2e/0e/90/2e0e90d9-4353-2f1a-e7e9-30d2fb66d251/screen1136x1136.jpeg']	Antonio Mirizzi	None	[u'iPadWifi', u'iPadFourthGen4G', u'iPhone5c', u'iPodTouchourthGen', u'iPodTouchThirdGen', u'iPad2Wifi', u'iPhone4', u'iPadThirdGen', u'iPadFourthGen', u'iPhone4S', u'iPhone5s', u'iPodTouchFifthGen', u'iPadMini', u'iPadMini4G', u'iPad23G', u'iPhone-3GS', u'iPad3G', u'iPadThirdGen4G', u'iPhone5']	Farmacia Lozupone Vittorio	4+	Farmacia Lozupone Vittorio	https://itunes.apple.com/ru/app/farmacia-lozupone-vittorio/id689766073?mt=8&uo=4	0	0	1.1	software
666172182	592696460	Yury Dubovoy	https://itunes.apple.com/ru/artist/yury-dubovoy/id592696460?uo=4	http://a1337.phobos.apple.com/us/r30/Purple3/v4/7d/06/6a/7d066a03-9a40-3641-0dfa-3a011d70fa61/pr_source.png?downloadKey=1417736959_fd1d5591e41e3d85708dbf741af7f69a	http://a1337.phobos.apple.com/us/r30/Purple3/v4/7d/06/6a/7d066a03-9a40-3641-0dfa-3a011d70fa61/pr_source.png?downloadKey=1417736959_fd1d5591e41e3d85708dbf741af7f69a	http://a1195.phobos.apple.com/us/r30/Purple1/v4/1a/1c/0b/1a1c0b50-36c7-5185-0875-9b60afbd56d5/iconPhone_2x.png	3.0	2.5	net.ifilit.software.pharmacist-pro	17+	RUB	Фармацевт Pro проверяет совместимость лекарств в режиме оффлайн для любого количества препаратов, принимаемых одновременно.\\ВНИМАНИЕ! на iPod Touch и iPhone с прошивкой iOS 8.1 названия препаратов следует вводить в нижнем регистре (маленькими буквами)! Мы приносим извинения за неудобство и постараемся устранить проблему как можно быстрее.\\Нам часто приходится принимать несколько лекарств одновр…	[u'iosUniversal']	20906281	99 р.	[u'6020', u'6013']	[u'\u041c\u0435\u0434\u0438\u0446\u0438\u043d\u0430', u'\u0417\u0434\u043e\u0440\u043e\u0432\u044c\u0435 \u0438 \u0444\u0438\u0442\u043d\u0435\u0441']	[u'http://a3.mzstatic.com/us/r30/Purple5/v4/f1/ac/a1/f1aca118-4a10-4d81-e11e-e74f832ed924/screen480x480.jpeg', u'http://a5.mzstatic.com/us/r30/Purple1/v4/ce/46/9b/ce469b5d-c24c-7ead-f845-7e5bbcb0f30c/screen480x480.jpeg', u'http://a1.mzstatic.com/us/r30/Purple3/v4/10/e3/bb/10e3bb0e-39e6-bb15-3fb2-aa9a36e7c324/screen480x480.jpeg', u'http://a3.mzstatic.com/us/r30/Purple3/v4/ec/fc/f3/ecfcf374-9bec-ec…	False	software	[u'EN', u'RU']	99.0	6020	Medical	2013-08-06T01:06:23Z	Свыше 350 новых лекарственных наименований.\Обновленный дизайн приложения.	[u'http://a2.mzstatic.com/us/r30/Purple5/v4/51/4c/07/514c0721-31af-6448-e6e4-5621e26fd39c/screen1136x1136.jpeg', u'http://a3.mzstatic.com/us/r30/Purple5/v4/80/af/7d/80af7df1-7d4c-4ac7-adc3-03a5e13029cb/screen1136x1136.jpeg', u'http://a3.mzstatic.com/us/r30/Purple1/v4/55/6d/c9/556dc9e0-14f6-cd27-34bf-043e0125f81a/screen1136x1136.jpeg', u'http://a2.mzstatic.com/us/r30/Purple3/v4/74/a8/73/74a873a5-5…	Yury Dubovoy	http://software.ifilit.net/farmacevt	[u'iPadMini', u'iPhone4S', u'iPadFourthGen4G', u'iPhone5c', u'iPhone5s', u'iPadFourthGen', u'iPadThirdGen', u'iPadMini4G', u'iPhone4', u'iPadThirdGen4G', u'iPad23G', u'iPodTouchFifthGen', u'iPad2Wifi', u'iPhone5']	Фармацевт Pro - проверка совместимости лекарств	17+	Фармацевт Pro - проверка совместимости лекарств	https://itunes.apple.com/ru/app/farmacevt-pro-proverka-sovmestimosti/id666172182?mt=8&uo=4	10	5	1.1	software
792961682	492668041	GraphicVizion	https://itunes.apple.com/ru/artist/graphicvizion/id492668041?uo=4	http://a1544.phobos.apple.com/us/r30/Purple/v4/c3/45/ac/c345ac64-6ebc-c16a-0699-09ce4155be6b/mzl.gzgipobv.png	http://a1544.phobos.apple.com/us/r30/Purple/v4/c3/45/ac/c345ac64-6ebc-c16a-0699-09ce4155be6b/mzl.gzgipobv.png	http://a1628.phobos.apple.com/us/r30/Purple/v4/14/b2/a7/14b2a7ae-3456-7f0f-f5a7-7f9259f8a070/Icon.png	None	None	com.graphicvizion.totalacupuncture3d	12+	RUB	!! ONLY FOR: IPAD-3 OR UP // IPHONE-5 OR UP (NOT FOR: IPAD MINI) !!\Complete interactive guide for studying and understanding all aspects of acupuncture.\\▽Short overview: \•Interactive 3D models of all meridians & points (can be displayed on skin or on the anatomical model). \•Interactive 3D models of all muscles and bones (can be used to study anatomy or to understand the anatomical location of…	[u'iosUniversal']	75999579	649 р.	[u'6020', u'6017']	[u'\u041c\u0435\u0434\u0438\u0446\u0438\u043d\u0430', u'\u041e\u0431\u0440\u0430\u0437\u043e\u0432\u0430\u043d\u0438\u0435']	[u'http://a4.mzstatic.com/us/r30/Purple6/v4/f7/a2/83/f7a28313-402c-9827-9d2e-a184b785ff43/screen480x480.jpeg', u'http://a3.mzstatic.com/us/r30/Purple/v4/1f/37/f1/1f37f17c-594b-c8bb-01c1-5e5fa7ca91b0/screen480x480.jpeg', u'http://a4.mzstatic.com/us/r30/Purple4/v4/20/b5/79/20b5798b-e53d-6b91-8e18-e49f529ef18b/screen480x480.jpeg', u'http://a4.mzstatic.com/us/r30/Purple4/v4/eb/97/7b/eb977b61-9e2f-d9f…	False	software	[u'EN']	649.0	6020	Medical	2014-01-12T06:43:00Z	-new design\-save settings\-personal notes fix\-new information\-layout changes	[u'http://a3.mzstatic.com/us/r30/Purple6/v4/60/7a/41/607a412d-2bee-119d-b301-043d61205ec5/screen1136x1136.jpeg', u'http://a2.mzstatic.com/us/r30/Purple6/v4/e9/82/55/e982550e-aa0f-2dc0-d938-88c8fc61ddf3/screen1136x1136.jpeg', u'http://a3.mzstatic.com/us/r30/Purple6/v4/dd/f3/d0/ddf3d0bd-3632-6496-a12a-db6c8bcd41dc/screen1136x1136.jpeg', u'http://a3.mzstatic.com/us/r30/Purple4/v4/d6/cd/df/d6cddf9e-3…	wouter van vugt	http://www.graphicvizion.com	[u'iPadWifi', u'iPhone4', u'iPadFourthGen4G', u'iPhone5c', u'iPhone5s', u'iPodTouchFifthGen', u'iPhone-3GS', u'iPad23G', u'iPad3G', u'iPodTouchThirdGen', u'iPhone5', u'iPodTouchourthGen', u'iPad2Wifi', u'iPadMini4G', u'iPadFourthGen', u'iPadThirdGen4G', u'iPadThirdGen', u'iPadMini', u'iPhone4S']	Total Acupuncture 3D	12+	Total Acupuncture 3D	https://itunes.apple.com/ru/app/total-acupuncture-3d/id792961682?mt=8&uo=4	0	0	2.0	software
421553971	395742982	Learner’s Digest International	https://itunes.apple.com/ru/artist/learners-digest-international/id395742982?uo=4	http://a1828.phobos.apple.com/us/r30/Purple4/v4/55/71/b9/5571b99c-869c-486b-e8b3-07724399cf62/mzl.ciakscsp.jpeg	http://a1828.phobos.apple.com/us/r30/Purple4/v4/55/71/b9/5571b99c-869c-486b-e8b3-07724399cf62/mzl.ciakscsp.jpeg	http://a1664.phobos.apple.com/us/r30/Purple4/v4/49/d6/b2/49d6b261-ed7e-b98c-39a0-792af2d3157f/Icon.png	None	None	DiabetesInsight	4+	RUB	Audio-Digest Foundation has joined forces with the American Diabetes Association (ADA) to produce DiabetesInsight - a monthly audio program that is an effective and convenient way for you to stay current on managing diabetes. Our unique format, which includes case studies, interviews, literature reviews, and expert commentaries, is designed to maximize your learning experience and help solve the …	[u'iosUniversal']	1866727	Бесплатно	[u'6020', u'6017']	[u'\u041c\u0435\u0434\u0438\u0446\u0438\u043d\u0430', u'\u041e\u0431\u0440\u0430\u0437\u043e\u0432\u0430\u043d\u0438\u0435']	[u'http://a3.mzstatic.com/us/r30/Purple6/v4/78/15/be/7815be48-8ad2-2933-aaf2-252452337404/screen480x480.jpeg', u'http://a4.mzstatic.com/us/r30/Purple4/v4/bb/fc/45/bbfc4567-5b9a-73d3-5e5f-b104dd7f4205/screen480x480.jpeg', u'http://a1.mzstatic.com/us/r30/Purple4/v4/8b/ca/f3/8bcaf3b3-c4c2-59cd-a2f3-d9f119c95b3b/screen480x480.jpeg', u'http://a2.mzstatic.com/us/r30/Purple/v4/f2/21/ae/f221ae07-5ed3-10d…	False	software	[u'EN']	0.0	6020	Medical	2011-02-25T02:40:14Z	Minor enhancements and bug fixes.	[u'http://a3.mzstatic.com/us/r30/Purple/v4/74/8e/e4/748ee49b-b711-8732-ecad-4a399f934fc7/screen1136x1136.jpeg', u'http://a2.mzstatic.com/us/r30/Purple6/v4/ce/02/a4/ce02a4c3-4c00-1460-7427-92e26154ef75/screen1136x1136.jpeg', u'http://a1.mzstatic.com/us/r30/Purple/v4/e7/8b/80/e78b800e-c3ea-6ac5-04e6-7e7daa1b487d/screen1136x1136.jpeg', u'http://a1.mzstatic.com/us/r30/Purple4/v4/d2/cc/ff/d2ccff46-1f1…	Audio-Digest Foundation	http://www.audiodigest.org	[u'iPad2Wifi', u'iPodTouchThirdGen', u'iPhone4S', u'iPhone4', u'iPadMini', u'iPodTouchFifthGen', u'iPad23G', u'iPadWifi', u'iPadFourthGen', u'iPhone5c', u'iPadThirdGen4G', u'iPadFourthGen4G', u'iPad3G', u'iPhone-3GS', u'iPadMini4G', u'iPhone5', u'iPodTouchourthGen', u'iPhone5s', u'iPadThirdGen']	Diabetes Insight	4+	Diabetes Insight	https://itunes.apple.com/ru/app/diabetes-insight/id421553971?mt=8&uo=4	0	0	1.5	software
508966779	436881547	Wolters Kluwer Health Lippincott Williams & Wilkins	https://itunes.apple.com/ru/artist/wolters-kluwer-health-lippincott/id436881547?uo=4	http://a1218.phobos.apple.com/us/r30/Purple5/v4/c3/b7/a2/c3b7a2fe-79c0-e8e2-f4ff-97984b6504ca/mzl.mcpxeuqx.png	http://a1218.phobos.apple.com/us/r30/Purple5/v4/c3/b7/a2/c3b7a2fe-79c0-e8e2-f4ff-97984b6504ca/mzl.mcpxeuqx.png	http://a301.phobos.apple.com/us/r30/Purple4/v4/d7/d7/a9/d7d7a949-8a81-afa4-4564-0cb2cd33e082/Icon-72.png	None	None	com.wolterskluwerhealth.circheartfailure	12+	RUB	Circulation: Heart Failure \An American Heart Association Journal \\Enjoy the iPad app for Circulation: Heart Failure, providing a new way to access critical, new research on the mechanisms, prevention, and treatment of heart failure. This dynamic app combines a print-like reading experience with customized text-sizing, article-sharing features, multimedia links, and other enhancements. Key benef…	[]	4774703	Бесплатно	[u'6020']	[u'\u041c\u0435\u0434\u0438\u0446\u0438\u043d\u0430']	[u'http://a3.mzstatic.com/us/r30/Purple/v4/01/c8/4d/01c84df3-e864-2814-0c69-8a8d5d07f910/screen480x480.jpeg', u'http://a5.mzstatic.com/us/r30/Purple4/v4/25/de/d0/25ded0ee-1c01-c254-c828-9bb68e5df8a1/screen480x480.jpeg', u'http://a2.mzstatic.com/us/r30/Purple4/v4/2f/76/96/2f769621-fd97-35a4-2490-25f76ae98c6f/screen480x480.jpeg', u'http://a4.mzstatic.com/us/r30/Purple/v4/04/52/bb/0452bbeb-bc1a-6b8a…	False	software	[u'EN']	0.0	6020	Medical	2012-03-21T07:00:00Z	- Critical bug fixes for iOS 8; update mandatory to support iOS 8	[]	Wolters Kluwer Health	None	[u'iPad23G', u'iPad2Wifi', u'iPadMini', u'iPadThirdGen4G', u'iPadThirdGen', u'iPadFourthGen', u'iPadMini4G', u'iPadFourthGen4G']	Circulation: Heart Failure	12+	Circulation: Heart Failure	https://itunes.apple.com/ru/app/circulation-heart-failure/id508966779?mt=8&uo=4	0	0	1.5	software
422568138	421308159	Kevin Lease	https://itunes.apple.com/ru/artist/kevin-lease/id421308159?uo=4	http://a1225.phobos.apple.com/us/r30/Purple/ff/17/35/mzi.vcewvoac.png	http://a1225.phobos.apple.com/us/r30/Purple/ff/17/35/mzi.vcewvoac.png	http://a772.phobos.apple.com/us/r30/Purple/b9/c8/4d/mzi.fktkexnz.png	None	None	AlternatingTrailMakingTest	4+	RUB	Alternating Trail Making Test is an iPhone medical cognitive test, which may be useful in screening for Alzheimer's disease and other diseases associated with dementia. Useful for neurology, medicine and geriatrics. A random display of the letters A-F and the numbers 1-6 is shown and the individual attempts to connect these in the sequence order A1B2C3D4E5F6. To use it, you touch the square of th…	[]	284110	33 р.	[u'6020', u'6013']	[u'\u041c\u0435\u0434\u0438\u0446\u0438\u043d\u0430', u'\u0417\u0434\u043e\u0440\u043e\u0432\u044c\u0435 \u0438 \u0444\u0438\u0442\u043d\u0435\u0441']	[]	False	software	[u'EN']	33.0	6020	Medical	2011-03-02T19:44:29Z	None	[u'http://a2.mzstatic.com/us/r30/Purple/v4/10/cf/8c/10cf8c52-bca8-91b2-d4bc-060f73974cdd/screen320x480.jpeg', u'http://a1.mzstatic.com/us/r30/Purple/v4/b0/79/31/b0793163-8fde-65ec-1315-a3d9d1e171c3/screen320x480.jpeg', u'http://a5.mzstatic.com/us/r30/Purple/v4/1e/1e/27/1e1e271a-03f1-961c-551f-f49dff402126/screen320x480.jpeg', u'http://a4.mzstatic.com/us/r30/Purple/v4/36/f9/ef/36f9efd2-85c3-f329-5…	Kevin Lease	None	[u'iPodTouchFifthGen', u'iPhone5s', u'iPodTouchThirdGen', u'iPadFourthGen4G', u'iPadThirdGen', u'iPadFourthGen', u'iPhone-3GS', u'iPhone-3G', u'iPhone4S', u'iPodTouchourthGen', u'iPhone5', u'iPadMini4G', u'iPad3G', u'iPad2Wifi', u'iPadMini', u'iPad23G', u'iPadThirdGen4G', u'iPhone4', u'iPadWifi', u'iPod-touch-with-mic', u'iPhone5c']	Alternating Trail Making Test	4+	Alternating Trail Making Test	https://itunes.apple.com/ru/app/alternating-trail-making-test/id422568138?mt=8&uo=4	0	0	1.0	software
869315217	432081443	Klapp & Co	https://itunes.apple.com/ru/artist/klapp-co/id432081443?uo=4	http://a649.phobos.apple.com/us/r30/Purple3/v4/22/14/f2/2214f2f8-b73b-7eba-f6c7-384602aad638/mzl.fryfcjyl.png	http://a649.phobos.apple.com/us/r30/Purple3/v4/22/14/f2/2214f2f8-b73b-7eba-f6c7-384602aad638/mzl.fryfcjyl.png	http://a14.phobos.apple.com/us/r30/Purple3/v4/e5/ef/7d/e5ef7dfb-ab9e-1453-3562-a3a63002adb4/icon.png	None	None	se.klapp.takemypill	12+	RUB	Take My Pill är en app för dig som fått Azalia® utskrivet på recept. Appen hjälper dig att använda \p-pillret på ett tryggt och säkert sätt. Du kan enkelt ställa in automatiska påminnelser som talar om när det är dags att ta ditt piller, beställa recept och hämta nya piller. Dessutom kan du notera eventuella blödningar, får svar på frågor och läsa mer om ditt p-piller. \\Appen är kostnadsfri och …	[u'iosUniversal']	17674309	Бесплатно	[u'6020']	[u'\u041c\u0435\u0434\u0438\u0446\u0438\u043d\u0430']	[u'http://a5.mzstatic.com/us/r30/Purple1/v4/8a/9d/ce/8a9dcecd-d8ee-49dd-8384-0494a56f0e8a/screen480x480.jpeg']	False	software	[u'EN', u'DE']	0.0	6020	Medical	2014-05-14T23:24:48Z	- Buggfix för IOS8	[u'http://a4.mzstatic.com/us/r30/Purple3/v4/b8/c1/fc/b8c1fc17-f5b2-aca1-c653-76cdcf1b0029/screen1136x1136.jpeg', u'http://a3.mzstatic.com/us/r30/Purple1/v4/26/98/d6/2698d619-fcd4-91d5-0132-2085bb762bdc/screen1136x1136.jpeg', u'http://a3.mzstatic.com/us/r30/Purple3/v4/fd/c2/e4/fdc2e440-46b2-9298-faa3-145430b7b15a/screen1136x1136.jpeg', u'http://a1.mzstatic.com/us/r30/Purple5/v4/8d/40/dc/8d40dc0c-0…	Klapp AB	None	[u'iPadThirdGen4G', u'iPhone4', u'iPadFourthGen4G', u'iPodTouchFifthGen', u'iPhone5', u'iPadFourthGen', u'iPhone5s', u'iPadThirdGen', u'iPhone4S', u'iPadMini', u'iPhone5c', u'iPhone-3GS', u'iPad2Wifi', u'iPadMini4G', u'iPad23G', u'iPodTouchourthGen']	TakeMyPill	12+	TakeMyPill	https://itunes.apple.com/ru/app/takemypill/id869315217?mt=8&uo=4	0	0	1.0.2	software
808882054	686717316	ExpressApps Solucoes Digitais Ltda.	https://itunes.apple.com/ru/artist/expressapps-solucoes-digitais/id686717316?uo=4	http://a1949.phobos.apple.com/us/r30/Purple6/v4/d5/6c/17/d56c176e-e073-e35a-c02a-862ecd3d9cac/mzl.pnkqvicb.png	http://a1949.phobos.apple.com/us/r30/Purple6/v4/d5/6c/17/d56c176e-e073-e35a-c02a-862ecd3d9cac/mzl.pnkqvicb.png	http://a1779.phobos.apple.com/us/r30/Purple4/v4/34/b5/ea/34b5ea41-a9c1-2b04-76fc-9b308faeae7a/Icon.png	None	None	com.ea.clinicazegaib	4+	RUB	Neste aplicativo você encontra soluções para problemas de saúde bucal, estética do sorriso, dicas, fotos das transformações dos sorrisos, dicas e esclarecimentos sobre tratamentos dentários.\\- Como chegar via GPS\- Ligue direto\- Tratamentos\- Envie Fotos\- Galeria de Sorrisos	[u'iosUniversal']	19827986	Бесплатно	[u'6020']	[u'\u041c\u0435\u0434\u0438\u0446\u0438\u043d\u0430']	[u'http://a5.mzstatic.com/us/r30/Purple6/v4/a4/2e/8b/a42e8b50-fe4b-3773-d9e0-030d048502cb/screen480x480.jpeg', u'http://a1.mzstatic.com/us/r30/Purple4/v4/7e/53/96/7e539671-2511-7e6b-9644-09d927131b0e/screen480x480.jpeg', u'http://a4.mzstatic.com/us/r30/Purple/v4/31/89/11/31891132-3473-e126-d184-b39e243551eb/screen480x480.jpeg', u'http://a5.mzstatic.com/us/r30/Purple4/v4/9b/0a/f8/9b0af808-802d-25e…	False	software	[u'AR', u'NB', u'DA', u'NL', u'EN', u'FI', u'FR', u'DE', u'EL', u'HE', u'HU', u'ID', u'IT', u'JA', u'KO', u'PL', u'PT', u'RO', u'RU', u'ZH', u'ES', u'SV', u'ZH', u'TR']	0.0	6020	Medical	2014-02-05T19:54:56Z	None	[u'http://a2.mzstatic.com/us/r30/Purple6/v4/70/14/71/7014716a-abeb-a1b3-d99e-ff5440bf7080/screen1136x1136.jpeg', u'http://a1.mzstatic.com/us/r30/Purple4/v4/ed/79/16/ed7916a1-ed14-6ba6-d46b-b03247c306e1/screen1136x1136.jpeg', u'http://a5.mzstatic.com/us/r30/Purple4/v4/67/70/6c/67706c16-7eed-2e9c-1222-829620499c81/screen1136x1136.jpeg']	ExpressApps Solucoes Digitais Ltda.	None	[u'iPhone4', u'iPadThirdGen', u'iPadThirdGen4G', u'iPadFourthGen', u'iPodTouchFifthGen', u'iPhone5', u'iPhone5c', u'iPhone5s', u'iPhone4S', u'iPad3G', u'iPad23G', u'iPadWifi', u'iPodTouchThirdGen', u'iPadMini4G', u'iPadFourthGen4G', u'iPhone-3GS', u'iPodTouchourthGen', u'iPadMini', u'iPad2Wifi']	Clínica Zegaib de Reabilitação Oral e Estética do Sorriso	4+	Clínica Zegaib de Reabilitação Oral e Estética do Sorriso	https://itunes.apple.com/ru/app/clinica-zegaib-reabilitacao/id808882054?mt=8&uo=4	0	0	1.0	software
595602064	570923806	QuackApps	https://itunes.apple.com/ru/artist/quackapps/id570923806?uo=4	http://a1832.phobos.apple.com/us/r30/Purple/v4/e9/73/e3/e973e3ec-226d-a61f-ce7a-711065618825/mzl.ukvvvexm.png	http://a1832.phobos.apple.com/us/r30/Purple/v4/e9/73/e3/e973e3ec-226d-a61f-ce7a-711065618825/mzl.ukvvvexm.png	http://a1364.phobos.apple.com/us/r30/Purple/v4/ed/fb/1d/edfb1db6-7c31-13de-7c77-72a79329f5b0/NHSEmp57.png	None	None	com.quackapps.NHSEmp	12+	RUB	The NHS Employers organisation is the voice of employers in the NHS, supporting them to put patients first.\Aimed at HR directors and managers, this app is a quick and easy way of accessing key information and resources on human resources issues in the NHS. Whether you're implementing workforce change, grappling with policy issues, or looking out for relevant events and publications this app will…	[u'iosUniversal']	1803901	Бесплатно	[u'6020', u'6009']	[u'\u041c\u0435\u0434\u0438\u0446\u0438\u043d\u0430', u'\u041d\u043e\u0432\u043e\u0441\u0442\u0438']	[u'http://a1.mzstatic.com/us/r30/Purple/v4/eb/16/30/eb1630f7-8b79-77c9-cb40-085c54e21b96/screen480x480.jpeg', u'http://a4.mzstatic.com/us/r30/Purple/v4/dc/30/92/dc309211-c105-159b-03b1-1e188a7f1fcd/screen480x480.jpeg', u'http://a5.mzstatic.com/us/r30/Purple/v4/ee/4f/84/ee4f84ec-fa74-a6ac-44c4-7ea47eceeb22/screen480x480.jpeg', u'http://a3.mzstatic.com/us/r30/Purple/v4/eb/2c/8d/eb2c8dfd-f36c-18ea-9…	False	software	[u'EN']	0.0	6020	Medical	2013-01-28T21:15:17Z	Updated to Twitter API requirements.	[u'http://a1.mzstatic.com/us/r30/Purple/v4/fb/fe/e6/fbfee6cc-c7b5-9b13-0c01-ee9fe437f4bc/screen1136x1136.jpeg', u'http://a5.mzstatic.com/us/r30/Purple/v4/f8/80/9e/f8809ed3-c9f7-c433-e8e9-4ca1c8fa90c6/screen1136x1136.jpeg', u'http://a2.mzstatic.com/us/r30/Purple/v4/ed/69/a3/ed69a3ea-36aa-0f96-b58e-d761aa379cce/screen1136x1136.jpeg', u'http://a4.mzstatic.com/us/r30/Purple/v4/de/b9/7a/deb97af2-ba35-…	Quack Apps Ltd	None	[u'iPhone-3GS', u'iPadFourthGen4G', u'iPadMini4G', u'iPhone4', u'iPadFourthGen', u'iPhone5s', u'iPhone4S', u'iPhone5', u'iPodTouchourthGen', u'iPadMini', u'iPad2Wifi', u'iPodTouchFifthGen', u'iPad23G', u'iPadThirdGen', u'iPadThirdGen4G', u'iPhone5c']	NHS Employers	12+	NHS Employers	https://itunes.apple.com/ru/app/nhs-employers/id595602064?mt=8&uo=4	0	0	1.5	software
421115240	421115243	webhelps! Online Marketing GmbH	https://itunes.apple.com/ru/artist/webhelps!-online-marketing/id421115243?uo=4	http://a378.phobos.apple.com/us/r30/Purple4/v4/ee/ba/1c/eeba1c54-64f5-de40-d1cc-fce6fa87857e/mzl.weswlrst.png	http://a378.phobos.apple.com/us/r30/Purple4/v4/ee/ba/1c/eeba1c54-64f5-de40-d1cc-fce6fa87857e/mzl.weswlrst.png	http://a1463.phobos.apple.com/us/r30/Purple6/v4/31/0c/39/310c39c6-1412-e513-213c-3ff9eeca9435/icon.png	None	None	de.webhelps.kuschnir	4+	RUB	Entdecken sie eine der ersten Apps im Bereich der Schönheitschirurgie.\\Mit dieser App ist ihr Traum von einem harmonischeren Äußeren nur wenige Klicks entfernt. Vereinbaren Sie binnen 48 Stunden Termine beim renommierten plastischen Chirurgen Dr. med. Harald Kuschnir in München.\\Finden Sie Informationen zu den unterschiedlichsten plastischen Operationen und sanften, nicht-operativen Anti-Aging-…	[]	7455797	Бесплатно	[u'6020', u'6012']	[u'\u041c\u0435\u0434\u0438\u0446\u0438\u043d\u0430', u'\u041e\u0431\u0440\u0430\u0437 \u0436\u0438\u0437\u043d\u0438']	[]	False	software	[u'EN', u'DE']	0.0	6020	Medical	2011-03-18T19:36:10Z	- Anzeigefehler behoben	[u'http://a4.mzstatic.com/us/r30/Purple6/v4/d8/51/e5/d851e542-1f85-300a-2747-bc6b7e3bf5c1/screen1136x1136.jpeg', u'http://a5.mzstatic.com/us/r30/Purple4/v4/ec/5a/bd/ec5abda6-9ccd-4fae-d676-01944b95ec0c/screen1136x1136.jpeg', u'http://a3.mzstatic.com/us/r30/Purple/v4/64/c8/77/64c87778-f24d-90b6-3586-e6bb3520d510/screen1136x1136.jpeg', u'http://a4.mzstatic.com/us/r30/Purple6/v4/51/92/c3/5192c3dc-41…	webhelps! Online Marketing GmbH	None	[u'iPhone4', u'iPadWifi', u'iPhone4S', u'iPhone-3GS', u'iPodTouchThirdGen', u'iPad3G', u'iPadThirdGen', u'iPhone5', u'iPhone5s', u'iPadMini4G', u'iPadFourthGen', u'iPadFourthGen4G', u'iPad23G', u'iPad2Wifi', u'iPodTouchourthGen', u'iPodTouchFifthGen', u'iPhone5c', u'iPadThirdGen4G', u'iPadMini']	Beauty Doc	4+	Beauty Doc	https://itunes.apple.com/ru/app/beauty-doc/id421115240?mt=8&uo=4	0	0	1.5	software
353219185	300420400	Unbound Medicine, Inc.	https://itunes.apple.com/ru/artist/unbound-medicine-inc./id300420400?uo=4	http://a1981.phobos.apple.com/us/r30/Purple3/v4/93/7d/2f/937d2fa2-e41b-ca98-ad65-943a9b95a3ae/mzl.mifzqvzy.png	http://a1981.phobos.apple.com/us/r30/Purple3/v4/93/7d/2f/937d2fa2-e41b-ca98-ad65-943a9b95a3ae/mzl.mifzqvzy.png	http://a1697.phobos.apple.com/us/r30/Purple5/v4/86/c6/54/86c65408-b40c-5667-2941-9d41e678f9a7/iPhoneAppIcon.png	None	None	com.unboundmedicine.ReliefCentral	12+	RUB	** NEW Ebola Guidelines available, featuring recommendations from the U.S. Centers for Disease Control and Prevention (CDC), World Health Organization (WHO) and Johns Hopkins Antibiotic (ABX) Guide **\\Relief Central™ is a free mobile and web resource developed by the staff and friends of Unbound Medicine to assist relief workers, healthcare providers, first responders, and others called to serve…	[u'iosUniversal']	5710824	Бесплатно	[u'6020', u'6013']	[u'\u041c\u0435\u0434\u0438\u0446\u0438\u043d\u0430', u'\u0417\u0434\u043e\u0440\u043e\u0432\u044c\u0435 \u0438 \u0444\u0438\u0442\u043d\u0435\u0441']	[u'http://a5.mzstatic.com/us/r30/Purple3/v4/a4/65/b7/a465b755-fefd-9588-485c-e72ee2f5bc39/screen480x480.jpeg', u'http://a5.mzstatic.com/us/r30/Purple3/v4/0a/73/86/0a738699-9115-0e04-c0d5-849d0ab242f5/screen480x480.jpeg', u'http://a5.mzstatic.com/us/r30/Purple5/v4/42/41/73/424173d6-7e05-60f7-e8b9-c9be1247a1af/screen480x480.jpeg', u'http://a3.mzstatic.com/us/r30/Purple5/v4/bd/de/f5/bddef52f-1408-4e…	False	software	[u'AR', u'EN', u'FR', u'KO', u'PT', u'ZH', u'ES']	0.0	6020	Medical	2010-02-04T08:00:00Z	* NEW Ebola Guidelines available, featuring recommendations from the CDC and WHO\* Updated Content for The World Factbook and CDC's Yellow Book: Health Information for Travel	[u'http://a3.mzstatic.com/us/r30/Purple1/v4/6e/d3/ce/6ed3ceaa-7357-9d5f-65a2-d693214971e9/screen1136x1136.jpeg', u'http://a2.mzstatic.com/us/r30/Purple1/v4/72/7a/4b/727a4bd1-ef26-a1e4-aac5-2f39b37cd12b/screen1136x1136.jpeg', u'http://a1.mzstatic.com/us/r30/Purple1/v4/a0/2b/8b/a02b8bfe-d7f8-fe8e-cb74-d5407436334a/screen1136x1136.jpeg', u'http://a2.mzstatic.com/us/r30/Purple5/v4/4e/86/21/4e862144-6…	Unbound Medicine, Inc.	http://relief.unboundmedicine.com	[u'iPodTouchFifthGen', u'iPadThirdGen4G', u'iPadThirdGen', u'iPadFourthGen4G', u'iPhone-3GS', u'iPad2Wifi', u'iPodTouchThirdGen', u'iPadMini', u'iPodTouchourthGen', u'iPhone5c', u'iPad3G', u'iPhone4', u'iPhone5s', u'iPhone5', u'iPadWifi', u'iPadFourthGen', u'iPhone4S', u'iPadMini4G', u'iPad23G']	Relief Central with Ebola Guidelines	12+	Relief Central with Ebola Guidelines	https://itunes.apple.com/ru/app/relief-central-ebola-guidelines/id353219185?mt=8&uo=4	0	0	1.9	software
327889314	317958645	Kavapoint LLC	https://itunes.apple.com/ru/artist/kavapoint-llc/id317958645?uo=4	http://a779.phobos.apple.com/us/r30/Purple4/v4/68/61/5e/68615e6d-ee27-844b-1e22-da1d74fd95b8/mzl.zdrfrvzi.jpg	http://a779.phobos.apple.com/us/r30/Purple4/v4/68/61/5e/68615e6d-ee27-844b-1e22-da1d74fd95b8/mzl.zdrfrvzi.jpg	http://a273.phobos.apple.com/us/r30/Purple4/v4/df/74/7c/df747c15-a625-775f-d7f6-0cc6be28e7c8/icu_icon_57x57.png	None	None	com.kavapoint.icupearls	12+	RUB	ON SALE 50% OFF FOR A LIMITED TIME!\***********************************************\Previously Featured as What's Hot in multiple countries including Columbia, Israel, New Zealand, S. Africa, Thailand, Denmark, Saudi Arabia!!! \***********************************************\Version 2.0 is now updated for iOS6, iPhone5 and available with 6 years (2006-2012) and over 2000 pearls of wisdom! \\All k…	[]	2769997	33 р.	[u'6020', u'6006']	[u'\u041c\u0435\u0434\u0438\u0446\u0438\u043d\u0430', u'\u0421\u043f\u0440\u0430\u0432\u043e\u0447\u043d\u0438\u043a\u0438']	[]	False	software	[u'EN']	33.0	6020	Medical	2009-08-29T22:24:36Z	Bug Fixes\Support for multi-tasking and background support	[u'http://a2.mzstatic.com/us/r30/Purple/v4/85/0c/52/850c5285-dcbd-03ec-4b1a-d956e83e4c34/screen1136x1136.jpeg', u'http://a5.mzstatic.com/us/r30/Purple/v4/49/e1/86/49e186f6-ef83-bdfd-9569-0009afdd1ccc/screen1136x1136.jpeg', u'http://a1.mzstatic.com/us/r30/Purple/v4/2c/ec/4a/2cec4a96-8fe2-c885-0cce-c69882280a06/screen1136x1136.jpeg', u'http://a2.mzstatic.com/us/r30/Purple/v4/36/00/1d/36001dd1-bb0d-…	KAVAPOINT	http://www.kavapoint.com	[u'iPhone4S', u'iPadThirdGen4G', u'iPad2Wifi', u'iPhone5s', u'iPodTouchFifthGen', u'iPhone5', u'iPodTouchThirdGen', u'iPadMini', u'iPhone5c', u'iPodTouchourthGen', u'iPadFourthGen', u'iPhone4', u'iPhone-3GS', u'iPadThirdGen', u'iPad23G', u'iPadWifi', u'iPadFourthGen4G', u'iPad3G', u'iPadMini4G']	ICU Pearls (Critical Care Tips for Doctors and Nurses)	12+	ICU Pearls (Critical Care Tips for Doctors and Nurses)	https://itunes.apple.com/ru/app/icu-pearls-critical-care-tips/id327889314?mt=8&uo=4	0	0	2.2	software
853031329	497359506	ProntoSeat Srl	https://itunes.apple.com/ru/artist/prontoseat-srl/id497359506?uo=4	http://a182.phobos.apple.com/us/r30/Purple/v4/6e/c7/bf/6ec7bfa0-da38-9656-7b67-9fa535175c17/mzl.xckogqzq.png	http://a182.phobos.apple.com/us/r30/Purple/v4/6e/c7/bf/6ec7bfa0-da38-9656-7b67-9fa535175c17/mzl.xckogqzq.png	http://a689.phobos.apple.com/us/r30/Purple4/v4/9c/ad/90/9cad90c8-e5f2-758c-3119-be4c1d7e5c00/icon_iphone.png	None	None	it.pgmobapp.FarmaciaSpina	4+	RUB	La Farmacia Spina di Monza è lieta di presentarvi la sua nuova applicazione per smartphone e tablet.\\Questa ricca App saprà illustrarvi nel dettaglio i numerosi servizi alla persona di cui la Farmacia si occupa con professionalità e competenza.\\Potrete consultare i reparti, le offerte in corso, il calendario degli eventi e delle giornate informative che organizziamo.\\Potrete anche tenere sempr…	[u'iosUniversal']	15407684	Бесплатно	[u'6020', u'6000']	[u'\u041c\u0435\u0434\u0438\u0446\u0438\u043d\u0430', u'\u0411\u0438\u0437\u043d\u0435\u0441']	[u'http://a5.mzstatic.com/us/r30/Purple6/v4/d7/3f/ab/d73fabd3-18d9-675a-8947-30ce0bc69e89/screen480x480.jpeg']	False	software	[u'ZH', u'EN', u'FR', u'DE', u'IT', u'PT', u'ZH', u'ES', u'ZH', u'TR']	0.0	6020	Medical	2014-04-08T15:29:36Z	None	[u'http://a1.mzstatic.com/us/r30/Purple6/v4/8c/7f/30/8c7f300c-3f04-e7c9-8ba4-a50d908d7d49/screen1136x1136.jpeg', u'http://a3.mzstatic.com/us/r30/Purple/v4/76/c2/fd/76c2fd1f-e295-d17f-5347-47bce48030ca/screen1136x1136.jpeg', u'http://a5.mzstatic.com/us/r30/Purple4/v4/8c/a6/03/8ca60352-9b6b-2bee-7859-871fb219e948/screen1136x1136.jpeg', u'http://a2.mzstatic.com/us/r30/Purple4/v4/89/a9/9d/89a99dad-b8…	Prontoseat srl	None	[u'iPhone4S', u'iPadFourthGen4G', u'iPodTouchFifthGen', u'iPadMini4G', u'iPad23G', u'iPadMini', u'iPad2Wifi', u'iPadFourthGen', u'iPadThirdGen4G', u'iPhone5', u'iPhone5c', u'iPhone4', u'iPhone-3GS', u'iPadThirdGen', u'iPhone5s', u'iPodTouchourthGen']	Farmacia Spina	4+	Farmacia Spina	https://itunes.apple.com/ru/app/farmacia-spina/id853031329?mt=8&uo=4	0	0	1	software
806809930	299470334	Mathias Tschopp & Pascal Pfiffner	https://itunes.apple.com/ru/artist/mathias-tschopp-pascal-pfiffner/id299470334?uo=4	http://a851.phobos.apple.com/us/r30/Purple1/v4/ad/78/ed/ad78ed68-5a8f-abee-cfca-37ad34605acc/mzl.hbimeoxz.png	http://a851.phobos.apple.com/us/r30/Purple1/v4/ad/78/ed/ad78ed68-5a8f-abee-cfca-37ad34605acc/mzl.hbimeoxz.png	http://a1603.phobos.apple.com/us/r30/Purple3/v4/a1/4e/d4/a14ed4ff-9aea-cdd8-fd35-305a6e7ecbc2/AppIcon60x60_U00402x.png	None	1.0	app.medcalc.ios.order66	17+	RUB	MedCalc is a tool that enables professionals to easily use complicated medical formulas, scores and classifications. 15 years of experience developing this tool for mobile platforms makes MedCalc the leading medical calculator, with an unparalleled user interface and powerful features.\\MedCalc is free to download and use, but you have access only to a subset of formulas. In-app purchase lets you…	[u'iosUniversal']	16079326	Бесплатно	[u'6020', u'6013']	[u'\u041c\u0435\u0434\u0438\u0446\u0438\u043d\u0430', u'\u0417\u0434\u043e\u0440\u043e\u0432\u044c\u0435 \u0438 \u0444\u0438\u0442\u043d\u0435\u0441']	[u'http://a5.mzstatic.com/us/r30/Purple3/v4/59/1e/ce/591ecedf-2cac-630f-fa1f-d379dec7d65b/screen480x480.jpeg', u'http://a4.mzstatic.com/us/r30/Purple3/v4/1b/fd/8b/1bfd8bd1-edb1-6c6a-58ba-fcd41cf3c485/screen480x480.jpeg', u'http://a1.mzstatic.com/us/r30/Purple5/v4/86/5c/05/865c0599-f809-8767-7f76-cbfe971d3cd1/screen480x480.jpeg', u'http://a4.mzstatic.com/us/r30/Purple3/v4/ba/ee/62/baee6254-8340-3a…	False	software	[u'EN', u'FR', u'DE', u'PT', u'ES']	0.0	6020	Medical	2014-05-16T00:41:39Z	• Fixes Peak Flow not accepting perfectly fine input values\• Fixes a bug that caused a dialog to appear blank	[u'http://a4.mzstatic.com/us/r30/Purple1/v4/1f/47/05/1f47050a-3157-b7db-4336-2bce19626ee4/screen1136x1136.jpeg', u'http://a5.mzstatic.com/us/r30/Purple3/v4/3e/01/fc/3e01fc9b-b28f-6115-1e7f-0fa188bd1dab/screen1136x1136.jpeg', u'http://a4.mzstatic.com/us/r30/Purple5/v4/8d/83/9a/8d839aaf-f3d0-4ae0-3b8a-702568a187c9/screen1136x1136.jpeg', u'http://a5.mzstatic.com/us/r30/Purple5/v4/91/c7/cd/91c7cde0-a…	Mathias Tschopp	http://medcalc.medserver.be/	[u'iPadFourthGen', u'iPadThirdGen4G', u'iPadMini', u'iPad2Wifi', u'iPhone5s', u'iPadFourthGen4G', u'iPhone4', u'iPadThirdGen', u'iPadMini4G', u'iPodTouchFifthGen', u'iPhone4S', u'iPhone5', u'iPhone5c', u'iPad23G']	MedCalc – The Professional Medical Calculator	17+	MedCalc – The Professional Medical Calculator	https://itunes.apple.com/ru/app/medcalc-professional-medical/id806809930?mt=8&uo=4	0	1	3.0.4	software
602567248	805537964	Macular Society	https://itunes.apple.com/ru/artist/macular-society/id805537964?uo=4	http://a1278.phobos.apple.com/us/r30/Purple/v4/e9/3c/c7/e93cc739-e491-3ed3-fbf0-8c66cdb13a77/mzl.mdejjzil.jpg	http://a1278.phobos.apple.com/us/r30/Purple/v4/e9/3c/c7/e93cc739-e491-3ed3-fbf0-8c66cdb13a77/mzl.mdejjzil.jpg	http://a108.phobos.apple.com/us/r30/Purple/v4/d3/d1/65/d3d16588-840f-25e8-40e4-96250118ca62/appicon.png	None	None	uk.co.itchyfinger.macularsociety	4+	RUB	The Macular Society app provides a fast and simple way for eye care professionals to order free patient information. Our leaflets cover all aspects of macular disease including current treatments, living with sight loss, low vision equipment, emotional support, eccentric viewing and visual hallucinations. Professionals can also sign up for free membership of the Society and there are details of t…	[]	4018210	Бесплатно	[u'6020', u'6013']	[u'\u041c\u0435\u0434\u0438\u0446\u0438\u043d\u0430', u'\u0417\u0434\u043e\u0440\u043e\u0432\u044c\u0435 \u0438 \u0444\u0438\u0442\u043d\u0435\u0441']	[]	False	software	[u'EN']	0.0	6020	Medical	2013-02-19T11:49:00Z	Fixed title on Amsler Grid page (was stating "Contact Us")	[u'http://a1.mzstatic.com/us/r30/Purple/v4/fb/76/26/fb7626ac-31cb-7be2-6661-3f0be9371eae/screen1136x1136.jpeg', u'http://a5.mzstatic.com/us/r30/Purple2/v4/9e/75/06/9e750648-9be2-8197-52a7-e6aa45a38585/screen1136x1136.jpeg', u'http://a4.mzstatic.com/us/r30/Purple2/v4/a5/fa/37/a5fa3754-8a37-899a-cb0b-d924a3ce38bd/screen1136x1136.jpeg', u'http://a1.mzstatic.com/us/r30/Purple/v4/ca/9a/f7/ca9af740-9c8…	The Macular Disease Society	None	[u'iPhone5s', u'iPad2Wifi', u'iPadThirdGen', u'iPadFourthGen4G', u'iPodTouchFifthGen', u'iPadFourthGen', u'iPhone5', u'iPadMini', u'iPodTouchThirdGen', u'iPhone4S', u'iPadWifi', u'iPhone-3GS', u'iPadThirdGen4G', u'iPad3G', u'iPhone5c', u'iPadMini4G', u'iPad23G', u'iPodTouchourthGen', u'iPhone4']	Macular Society	4+	Macular Society	https://itunes.apple.com/ru/app/macular-society/id602567248?mt=8&uo=4	0	0	1.1	software
918448178	918448177	Dopplepack Marketing GmbH	https://itunes.apple.com/ru/artist/dopplepack-marketing-gmbh/id918448177?uo=4	http://a633.phobos.apple.com/us/r30/Purple3/v4/a9/7f/d2/a97fd2bd-03f2-cda7-3318-396c201c3c8a/pr_source.png?downloadKey=1417736966_60c56a7aea405539f60dd474512280fd	http://a633.phobos.apple.com/us/r30/Purple3/v4/a9/7f/d2/a97fd2bd-03f2-cda7-3318-396c201c3c8a/pr_source.png?downloadKey=1417736966_60c56a7aea405539f60dd474512280fd	http://a567.phobos.apple.com/us/r30/Purple3/v4/07/32/1b/07321b12-7f5c-e60e-f3a9-beb24d1a9b1a/Icon_57x57.png	None	None	com.apothekeimdez.app	4+	RUB	Die praktische Apotheken-App – hier finden Sie tolle Services und Aktionen aus Ihrer Apotheke im DEZ! Sie können ganz einfach mit Ihrem Rezept oder der Verpackung Medikamente vorbestellen, erhalten exklusive Gutscheine und finden Notrufnummern gesammelt mit Direktanruf Funktion. Die App bietet folgende Inhalte und Funktionen: Rezept-Vorbestellung: Gewünschtes Medikament oder Rezept fotografieren-…	[u'iosUniversal']	7110389	Бесплатно	[u'6020']	[u'\u041c\u0435\u0434\u0438\u0446\u0438\u043d\u0430']	[u'http://a5.mzstatic.com/us/r30/Purple3/v4/3d/07/b0/3d07b0c8-9dc1-8835-8276-c2b973282705/screen480x480.jpeg', u'http://a2.mzstatic.com/us/r30/Purple4/v4/38/6e/dd/386edd4f-a357-0e68-4135-be62a346bbde/screen480x480.jpeg', u'http://a5.mzstatic.com/us/r30/Purple1/v4/78/31/d0/7831d04b-9cc5-cad1-bd1a-c5fa055b67fe/screen480x480.jpeg']	False	software	[u'EN']	0.0	6020	Medical	2014-09-21T09:01:54Z	None	[u'http://a4.mzstatic.com/us/r30/Purple3/v4/aa/a8/fe/aaa8fe4a-4853-9d87-f695-54fd21c95394/screen1136x1136.jpeg', u'http://a3.mzstatic.com/us/r30/Purple4/v4/c7/b9/cf/c7b9cfd8-4895-8a6e-be1d-b0bfd0978205/screen1136x1136.jpeg', u'http://a5.mzstatic.com/us/r30/Purple5/v4/56/a9/cc/56a9cc87-d35d-6adb-ff80-68065ca93ae0/screen1136x1136.jpeg']	Doppelpack Marketing GmbH	None	[u'iPhone4', u'iPhone5c', u'iPadFourthGen', u'iPadMini4G', u'iPad23G', u'iPad2Wifi', u'iPhone5', u'iPadThirdGen4G', u'iPodTouchFifthGen', u'iPhone5s', u'iPhone4S', u'iPadMini', u'iPhone-3GS', u'iPadThirdGen', u'iPodTouchourthGen', u'iPadFourthGen4G']	Apotheke im DEZ	4+	Apotheke im DEZ	https://itunes.apple.com/ru/app/apotheke-im-dez/id918448178?mt=8&uo=4	0	0	1.0	software
888311655	888311658	Emanuel Tataj	https://itunes.apple.com/ru/artist/emanuel-tataj/id888311658?uo=4	http://a248.phobos.apple.com/us/r30/Purple/v4/d0/d2/90/d0d290a5-7c15-2826-4ce1-cbe1140fd98a/mzl.wrumyprw.png	http://a248.phobos.apple.com/us/r30/Purple/v4/d0/d2/90/d0d290a5-7c15-2826-4ce1-cbe1140fd98a/mzl.wrumyprw.png	http://a579.phobos.apple.com/us/r30/Purple6/v4/0a/12/7a/0a127aef-c18b-4078-1642-5d2e174a2ef4/AppIcon60x60_2x.png	None	None	BiVCapture.BiVCapture	4+	RUB	New App for health professionals! For free!\\Are you a doctor? Especially cardiologist or GP? Did you ever had a patient with cardiac resynchronization therapy (CRT) and suddenly decreased exercise capacity? This is App for you!\\The App will guide you through an algorithm evaluating effectiveness of left ventricle capture. We know that loose of left ventricle capture may lead to patient’s clinic…	[]	286481	Бесплатно	[u'6020', u'6013']	[u'\u041c\u0435\u0434\u0438\u0446\u0438\u043d\u0430', u'\u0417\u0434\u043e\u0440\u043e\u0432\u044c\u0435 \u0438 \u0444\u0438\u0442\u043d\u0435\u0441']	[]	False	software	[u'EN']	0.0	6020	Medical	2014-06-22T05:17:29Z	None	[u'http://a1.mzstatic.com/us/r30/Purple6/v4/90/07/63/90076320-7243-0d69-01f1-f17f9fd3d6b9/screen1136x1136.jpeg', u'http://a3.mzstatic.com/us/r30/Purple4/v4/52/eb/e7/52ebe737-56e3-82ac-241b-c62a78ebabef/screen1136x1136.jpeg', u'http://a3.mzstatic.com/us/r30/Purple/v4/d9/8d/ef/d98def7a-5ee6-464d-b1e3-7eb32f968a1c/screen1136x1136.jpeg', u'http://a2.mzstatic.com/us/r30/Purple4/v4/e9/21/5c/e9215cb5-90…	Emanuel Tataj	http://cardiozimit.com	[u'iPhone5s', u'iPhone5c', u'iPadMini', u'iPad2Wifi', u'iPhone4S', u'iPhone4', u'iPodTouchFifthGen', u'iPad23G', u'iPhone5', u'iPadThirdGen4G', u'iPadFourthGen', u'iPadThirdGen', u'iPadMini4G', u'iPadFourthGen4G']	BiVCapture	4+	BiVCapture	https://itunes.apple.com/ru/app/bivcapture/id888311655?mt=8&uo=4	0	0	1.0	software
588126760	558820809	SIDSSOL	https://itunes.apple.com/ru/artist/sidssol/id558820809?uo=4	http://a1114.phobos.apple.com/us/r30/Purple/v4/9d/be/49/9dbe4938-63d4-0980-052c-21486dfb9693/mzl.jznkpono.png	http://a1114.phobos.apple.com/us/r30/Purple/v4/9d/be/49/9dbe4938-63d4-0980-052c-21486dfb9693/mzl.jznkpono.png	http://a1381.phobos.apple.com/us/r30/Purple/v4/13/73/5f/13735f82-96bd-ef53-d72d-ff261cd2f8d0/icon.png	None	None	org.iapindia.Pedicon13	4+	RUB	Pedicon 13 is an App developed for the 50th Pediatric Conference to be held in Kolkata from 16th - 20th January 2013.	[u'iosUniversal']	10114011	Бесплатно	[u'6020', u'6002']	[u'\u041c\u0435\u0434\u0438\u0446\u0438\u043d\u0430', u'\u0423\u0442\u0438\u043b\u0438\u0442\u044b']	[u'http://a4.mzstatic.com/us/r30/Purple/v4/12/f6/24/12f624a3-e242-690c-3433-6e1f745bcd5d/screen480x480.jpeg', u'http://a3.mzstatic.com/us/r30/Purple/v4/3b/12/57/3b12575c-63aa-e568-1ccf-da307acba774/screen480x480.jpeg', u'http://a2.mzstatic.com/us/r30/Purple/v4/03/ee/8e/03ee8ebe-4e88-7d0a-165b-aff4cc19cbac/screen480x480.jpeg']	False	software	[u'EN', u'DE', u'SE', u'ES']	0.0	6020	Medical	2012-12-20T23:26:34Z	Floor Plans, Updated Organization committee, Special Sessions and activities	[u'http://a3.mzstatic.com/us/r30/Purple/v4/73/62/cf/7362cfdf-c9eb-6223-dce5-effdf361509b/screen322x572.jpeg', u'http://a3.mzstatic.com/us/r30/Purple/v4/48/f3/08/48f3085b-45a4-3bd2-c73d-b61be8e491e5/screen322x572.jpeg', u'http://a3.mzstatic.com/us/r30/Purple/v4/e9/3a/b9/e93ab993-71c6-3218-5198-4b6cae83d80a/screen322x572.jpeg']	SIDSSOL Technologies Private Limited	None	[u'iPadThirdGen4G', u'iPad2Wifi', u'iPhone4S', u'iPadFourthGen4G', u'iPodTouchFifthGen', u'iPhone-3GS', u'iPadWifi', u'iPadMini', u'iPad3G', u'iPhone5c', u'iPadFourthGen', u'iPhone5s', u'iPadThirdGen', u'iPodTouchourthGen', u'iPodTouchThirdGen', u'iPhone4', u'iPad23G', u'iPhone5', u'iPadMini4G']	Pedicon13	4+	Pedicon13	https://itunes.apple.com/ru/app/pedicon13/id588126760?mt=8&uo=4	0	0	2.0	software
398946228	391951661	LinkWave Inc.	https://itunes.apple.com/ru/artist/linkwave-inc./id391951661?uo=4	http://a575.phobos.apple.com/us/r30/Purple/ea/2f/de/mzi.zulcsmgx.png	http://a575.phobos.apple.com/us/r30/Purple/ea/2f/de/mzi.zulcsmgx.png	http://a407.phobos.apple.com/us/r30/Purple/44/67/99/mzi.pqjgdqrr.png	None	None	com.linkwave.scorad	4+	RUB	SCORAD index는 아토피피부염의 심한 정도를 객관적으로 평가하기 위하여 개발된 지표입니다.\피부염의 범위(extent), 피부염의 강도(intensity) 그리고 주관적인 증상(subjective symptoms) 등 세가지 요소로 구성되어 있으며 계산식을 통하여 SCORAD index를 산출합니다.\아토피피부염이 있는 아이들의 경과 관찰에도 많이 이용되는 지표이기도 합니다.\SCORAD index의 각항목을 일일이 확인하여 기록하고 계산하는 것이 복잡하게 불편할 수 있어 아토피피부염을 가진 아이를 치료하시거나 질병의 경과관찰을 쉽게 하실 수 있도록 어플리케이션으로 만들었습니다. \이 어플리케이션이 많은 도움이 되기를 바랍니다.	[]	583109	Бесплатно	[u'6020', u'6013']	[u'\u041c\u0435\u0434\u0438\u0446\u0438\u043d\u0430', u'\u0417\u0434\u043e\u0440\u043e\u0432\u044c\u0435 \u0438 \u0444\u0438\u0442\u043d\u0435\u0441']	[]	False	software	[u'EN']	0.0	6020	Medical	2010-10-22T20:25:17Z	None	[u'http://a3.mzstatic.com/us/r30/Purple/v4/9e/c2/96/9ec29645-b0f8-8de6-abf6-7733692a5987/screen320x480.jpeg', u'http://a2.mzstatic.com/us/r30/Purple/v4/2e/3f/2e/2e3f2e4a-377e-77a9-79a7-0d67c200eb47/screen320x480.jpeg', u'http://a3.mzstatic.com/us/r30/Purple/v4/ad/83/d6/ad83d6a9-6f25-6863-38d5-a7bcdba9b71e/screen320x480.jpeg', u'http://a4.mzstatic.com/us/r30/Purple/v4/40/aa/18/40aa18f3-5afa-ebde-d…	LinkWave, Inc.	http://www.linkwave.com/	[u'iPadMini', u'iPhone5c', u'iPod-touch-with-mic', u'iPadThirdGen4G', u'iPodTouchThirdGen', u'iPadFourthGen4G', u'iPadMini4G', u'iPadWifi', u'iPhone-3GS', u'iPadFourthGen', u'iPad3G', u'iPodTouchFifthGen', u'iPhone5', u'iPod-touch', u'iPad2Wifi', u'iPodTouchourthGen', u'iPhone4', u'iPad23G', u'iPhone-3G', u'iPhone', u'iPhone5s', u'iPhone4S', u'iPadThirdGen']	SCORAD Index	4+	SCORAD Index	https://itunes.apple.com/ru/app/scorad-index/id398946228?mt=8&uo=4	0	0	1.0	software
811715889	336957088	Purple Forge	https://itunes.apple.com/ru/artist/purple-forge/id336957088?uo=4	http://a535.phobos.apple.com/us/r30/Purple4/v4/4c/84/d5/4c84d52a-70dc-1733-ab37-dd092eb8a882/mzl.scejofku.png	http://a535.phobos.apple.com/us/r30/Purple4/v4/4c/84/d5/4c84d52a-70dc-1733-ab37-dd092eb8a882/mzl.scejofku.png	http://a1457.phobos.apple.com/us/r30/Purple3/v4/04/2b/e1/042be13c-b0d9-7f8c-63c7-ccc1b05e5032/Icon.png	None	None	com.purpleforge.norfolkgeneralhospital	4+	RUB	Norfolk General Hospital is rich in community spirit, passionate about patient care and committed to growth and development. Our full service hospital is conveniently located on Ontario’s South coast by the shores of Lake Erie and situated in the beautiful town of Simcoe.\\The Norfolk General Hospital mobile application provides "on the go" information, helping to create a healthier community for…	[]	42921385	Бесплатно	[u'6020', u'6013']	[u'\u041c\u0435\u0434\u0438\u0446\u0438\u043d\u0430', u'\u0417\u0434\u043e\u0440\u043e\u0432\u044c\u0435 \u0438 \u0444\u0438\u0442\u043d\u0435\u0441']	[]	False	software	[u'EN']	0.0	6020	Medical	2014-03-21T14:28:32Z	Small bug fixes along with performance and robustness enhancements.	[u'http://a4.mzstatic.com/us/r30/Purple1/v4/6d/dc/8b/6ddc8bce-8355-26e8-8a98-0b9f6113470a/screen322x572.jpeg', u'http://a4.mzstatic.com/us/r30/Purple4/v4/62/86/0a/62860a8a-a1e1-3136-2197-b3c16bbe29ca/screen322x572.jpeg', u'http://a4.mzstatic.com/us/r30/Purple4/v4/42/c0/c7/42c0c742-f698-e67e-b405-5e178d5aee37/screen322x572.jpeg', u'http://a5.mzstatic.com/us/r30/Purple4/v4/d6/bb/b0/d6bbb0bd-6fe1-4e…	Purple Forge	None	[u'iPhone5s', u'iPad23G', u'iPhone5', u'iPadThirdGen4G', u'iPhone5c', u'iPadFourthGen4G', u'iPhone4S', u'iPadFourthGen', u'iPhone-3GS', u'iPad2Wifi', u'iPhone4', u'iPadThirdGen', u'iPadMini4G', u'iPodTouchourthGen', u'iPodTouchFifthGen', u'iPadMini']	Norfolk General Hospital	4+	Norfolk General Hospital	https://itunes.apple.com/ru/app/norfolk-general-hospital/id811715889?mt=8&uo=4	0	0	5.46	software
874218872	840064708	MEETER CONGRESSI SRL	https://itunes.apple.com/ru/artist/meeter-congressi-srl/id840064708?uo=4	http://a1922.phobos.apple.com/us/r30/Purple6/v4/73/a7/40/73a74097-2dfe-f565-66bb-a947325ab8b3/mzl.eajxmymw.png	http://a1922.phobos.apple.com/us/r30/Purple6/v4/73/a7/40/73a74097-2dfe-f565-66bb-a947325ab8b3/mzl.eajxmymw.png	http://a1988.phobos.apple.com/us/r30/Purple/v4/c3/62/1f/c3621f74-6a22-34a5-2942-14b7e5136b33/AppIcon60x60_2x.png	None	None	it.meeter.aiteb	17+	RUB	A.I.T.E.B. Associazione Italiana Terapia Estetica Botulino è un’associazione di medici chirurghi, specializzati in medicina estetica, che si propone anche tramite questa nuovissima APP di favorire la divulgazione delle conoscenze sulla tossina botulinica per uso estetico e sostenere ed incrementare il livello qualitativo e gli standard clinici nell’impiego della tossina, a beneficio ultimo dei pa…	[]	20960470	Бесплатно	[u'6020', u'6013']	[u'\u041c\u0435\u0434\u0438\u0446\u0438\u043d\u0430', u'\u0417\u0434\u043e\u0440\u043e\u0432\u044c\u0435 \u0438 \u0444\u0438\u0442\u043d\u0435\u0441']	[]	False	software	[u'EN']	0.0	6020	Medical	2014-05-08T22:59:00Z	Bug fix\Ottimizzazioni grafiche	[u'http://a4.mzstatic.com/us/r30/Purple2/v4/e1/43/85/e14385e3-666e-f0b3-98de-d3dd14b646ce/screen1136x1136.jpeg', u'http://a5.mzstatic.com/us/r30/Purple/v4/2e/5f/c3/2e5fc3e0-bc56-a540-3a9e-2b48a892d78b/screen1136x1136.jpeg', u'http://a4.mzstatic.com/us/r30/Purple6/v4/61/fb/90/61fb9000-c6ac-919d-ffd9-1567fe37ea47/screen1136x1136.jpeg', u'http://a3.mzstatic.com/us/r30/Purple4/v4/d5/77/f6/d577f6ae-79…	MEETER CONGRESSI SRL	http://www.meeter.it	[u'iPhone5s', u'iPadThirdGen4G', u'iPadMini4G', u'iPadThirdGen', u'iPhone4', u'iPad23G', u'iPad2Wifi', u'iPhone4S', u'iPadFourthGen4G', u'iPadMini', u'iPhone5', u'iPodTouchFifthGen', u'iPadFourthGen', u'iPhone5c']	AITEB	17+	AITEB	https://itunes.apple.com/ru/app/aiteb/id874218872?mt=8&uo=4	0	0	1.1	software
411884554	399449619	Arcane.pro	https://itunes.apple.com/ru/artist/arcane.pro/id399449619?uo=4	http://a1638.phobos.apple.com/us/r30/Purple/de/d3/34/mzi.jqexqfpo.png	http://a1638.phobos.apple.com/us/r30/Purple/de/d3/34/mzi.jqexqfpo.png	http://a685.phobos.apple.com/us/r30/Purple/fc/3d/ee/mzi.bdpzcdvg.png	None	None	pro.arcane.icueng	12+	RUB	ICU Medical Doctor is a specific application for doctors specialists in resuscitation.\\You have permanently the most recentes informations about your patients displayed for all the resuscitation unit.\\You can easily transmit instructions and sharing them notably for medical guard.	[]	6051363	799 р.	[u'6020', u'6002']	[u'\u041c\u0435\u0434\u0438\u0446\u0438\u043d\u0430', u'\u0423\u0442\u0438\u043b\u0438\u0442\u044b']	[]	False	software	[u'EN']	799.0	6020	Medical	2011-01-20T08:00:00Z	None	[u'http://a3.mzstatic.com/us/r30/Purple/v4/17/4a/2c/174a2cf9-436a-7a4b-e5af-df3008491165/screen320x480.jpeg', u'http://a4.mzstatic.com/us/r30/Purple/v4/7a/d5/31/7ad531d2-63c0-f970-a411-9037602b8561/screen320x480.jpeg', u'http://a2.mzstatic.com/us/r30/Purple/v4/34/a1/b6/34a1b6d4-889d-4800-1f41-8a8eaa4d8ac9/screen320x480.jpeg', u'http://a5.mzstatic.com/us/r30/Purple/v4/8e/17/34/8e17346c-8520-f1de-4…	Laurent KURTZ	http://arcane.pro/index.html	[u'iPodTouchourthGen', u'iPhone-3G', u'iPadMini', u'iPad2Wifi', u'iPhone5', u'iPad3G', u'iPhone-3GS', u'iPhone4', u'iPadThirdGen4G', u'iPadThirdGen', u'iPhone4S', u'iPodTouchThirdGen', u'iPadWifi', u'iPadFourthGen', u'iPadMini4G', u'iPadFourthGen4G', u'iPodTouchFifthGen', u'iPhone5c', u'iPad23G', u'iPhone5s', u'iPod-touch-with-mic']	ICU MD	12+	ICU MD	https://itunes.apple.com/ru/app/icu-md/id411884554?mt=8&uo=4	0	0	1.0.1	software
643889781	643889784	AllMeds Inc.	https://itunes.apple.com/ru/artist/allmeds-inc./id643889784?uo=4	http://a163.phobos.apple.com/us/r30/Purple6/v4/3b/f9/b1/3bf9b16b-c0ce-289c-ae5b-eed9ad865822/mzl.xprgbpan.png	http://a163.phobos.apple.com/us/r30/Purple6/v4/3b/f9/b1/3bf9b16b-c0ce-289c-ae5b-eed9ad865822/mzl.xprgbpan.png	http://a603.phobos.apple.com/us/r30/Purple/v4/82/a2/a5/82a2a577-ba8f-14d8-b76c-99167b5e55d5/mobile_57x57.png	None	None	com.allmeds.allmedsmobile	4+	RUB	AllMeds Mobile is an adjunct application to the AllMeds EHR that allows the physician to easily, quickly, and securely access Patient Information to review Schedules, Summary Information, Medications, CPT and ICD Capture, receive and reply to messages.	[]	17826912	Бесплатно	[u'6020', u'6000']	[u'\u041c\u0435\u0434\u0438\u0446\u0438\u043d\u0430', u'\u0411\u0438\u0437\u043d\u0435\u0441']	[]	False	software	[u'EN']	0.0	6020	Medical	2013-05-15T07:00:00Z	Completed Bug Fixes	[u'http://a2.mzstatic.com/us/r30/Purple/v4/e6/3a/17/e63a17f0-8c29-1137-68c5-2c3f52ef23f5/screen1136x1136.jpeg']	AllMeds Inc.	http://www.allmeds.com	[u'iPhone4', u'iPadThirdGen4G', u'iPhone5c', u'iPodTouchThirdGen', u'iPhone5', u'iPhone5s', u'iPadWifi', u'iPad23G', u'iPadThirdGen', u'iPad2Wifi', u'iPodTouchourthGen', u'iPadMini4G', u'iPhone4S', u'iPad3G', u'iPodTouchFifthGen', u'iPadFourthGen', u'iPadFourthGen4G', u'iPadMini', u'iPhone-3GS']	AllMeds Mobile	4+	AllMeds Mobile	https://itunes.apple.com/ru/app/allmeds-mobile/id643889781?mt=8&uo=4	0	0	2.05	software
625428738	625428741	The British Society For Rheumatology	https://itunes.apple.com/ru/artist/british-society-for-rheumatology/id625428741?uo=4	http://a764.phobos.apple.com/us/r30/Purple/v4/f0/27/f1/f027f112-de4c-c1b8-6def-231e4c24f796/mzl.xfmeirjq.png	http://a764.phobos.apple.com/us/r30/Purple/v4/f0/27/f1/f027f112-de4c-c1b8-6def-231e4c24f796/mzl.xfmeirjq.png	http://a1526.phobos.apple.com/us/r30/Purple2/v4/b3/46/3d/b3463d19-63ee-faca-05ff-461d3e6630dc/icon.png	None	None	org.rheumatology.2013	4+	RUB	This app is designed to support Rheumatology 2013, to be held in Birmingham, 23-25th April 2013.\\Rheumatology 2013 is a world-class conference for all health professionals with an interest in musculoskeletal conditions.\ \The conference is the UK's leading rheumatology event and offers an invaluable chance for colleagues to come together to learn, network and hear about the latest developments i…	[u'iosUniversal']	24068566	Бесплатно	[u'6020', u'6017']	[u'\u041c\u0435\u0434\u0438\u0446\u0438\u043d\u0430', u'\u041e\u0431\u0440\u0430\u0437\u043e\u0432\u0430\u043d\u0438\u0435']	[u'http://a3.mzstatic.com/us/r30/Purple/v4/c9/92/32/c992329c-0ef9-2013-3996-6409582e32fc/screen480x480.jpeg', u'http://a2.mzstatic.com/us/r30/Purple2/v4/7a/64/39/7a6439b8-10eb-ca60-1362-f148c1a0c3ba/screen480x480.jpeg', u'http://a3.mzstatic.com/us/r30/Purple/v4/fb/a2/c9/fba2c973-c854-952c-cc66-4d4af467b8ba/screen480x480.jpeg']	False	software	[u'EN']	0.0	6020	Medical	2013-03-29T16:15:20Z	Update to the My Schedule Function	[u'http://a1.mzstatic.com/us/r30/Purple/v4/e4/d6/28/e4d6282d-3b6d-9a43-d697-8950234a99aa/screen320x480.jpeg', u'http://a4.mzstatic.com/us/r30/Purple/v4/da/f2/37/daf237e2-3a3c-434d-26b2-51f6c5e93e34/screen320x480.jpeg', u'http://a1.mzstatic.com/us/r30/Purple2/v4/af/70/87/af7087b5-4aa6-9499-5688-d1cba9cd361f/screen320x480.jpeg']	THE BRITISH SOCIETY FOR RHEUMATOLOGY	None	[u'iPadFourthGen4G', u'iPadMini4G', u'iPodTouchourthGen', u'iPhone4', u'iPadFourthGen', u'iPadThirdGen', u'iPhone4S', u'iPhone5c', u'iPad3G', u'iPad23G', u'iPadMini', u'iPhone5s', u'iPadWifi', u'iPodTouchThirdGen', u'iPodTouchFifthGen', u'iPad2Wifi', u'iPhone-3GS', u'iPadThirdGen4G', u'iPhone5']	Rheumatology 2013	4+	Rheumatology 2013	https://itunes.apple.com/ru/app/rheumatology-2013/id625428738?mt=8&uo=4	0	0	1.1	software
493482379	472600908	The Zoo VN Inc.	https://itunes.apple.com/ru/artist/the-zoo-vn-inc./id472600908?uo=4	http://a958.phobos.apple.com/us/r30/Purple/73/f1/2c/mzm.pzkloxot.png	http://a958.phobos.apple.com/us/r30/Purple/73/f1/2c/mzm.pzkloxot.png	http://a1101.phobos.apple.com/us/r30/Purple/7f/69/eb/mzi.ubtmgozw.png	None	None	com.thezoovninc.MedicalConditionsGlossaryUlt	4+	RUB	Application Description\\Medical Conditions Glossary gives you access to over 22,200+ medical terminology.\\Note: Please do not buy any other apps made by Theo Harisk the Thief. This guy has been ripping 60+ of our apps. Please support us by buying the legitimate apps instead of rip-off apps by Asian thief.\\Uses\\+ In Med school? use I-Med Ailments & Conditions for quick recall.\\+ Studying for …	[]	1306199	329 р.	[u'6020', u'6006']	[u'\u041c\u0435\u0434\u0438\u0446\u0438\u043d\u0430', u'\u0421\u043f\u0440\u0430\u0432\u043e\u0447\u043d\u0438\u043a\u0438']	[]	False	software	[u'EN']	329.0	6020	Medical	2012-01-06T23:02:57Z	None	[u'http://a2.mzstatic.com/us/r30/Purple/v4/06/7e/c8/067ec8a0-24e1-c221-dcac-82bd381ce5bc/screen320x480.jpeg', u'http://a4.mzstatic.com/us/r30/Purple/v4/81/fb/e2/81fbe209-f7f5-fa1d-8e58-315fac5e6a81/screen320x480.jpeg', u'http://a2.mzstatic.com/us/r30/Purple/v4/a5/c1/0e/a5c10ef9-1a19-2b76-665e-2bfbb9f0d245/screen320x480.jpeg', u'http://a1.mzstatic.com/us/r30/Purple/v4/66/b6/bb/66b6bb51-92eb-d1ab-6…	The Zoo VN Inc.	None	[u'iPadThirdGen4G', u'iPhone5s', u'iPodTouchourthGen', u'iPadMini4G', u'iPod-touch-with-mic', u'iPodTouchThirdGen', u'iPadWifi', u'iPhone4S', u'iPadThirdGen', u'iPad2Wifi', u'iPhone5c', u'iPad23G', u'iPhone-3G', u'iPhone5', u'iPadMini', u'iPhone4', u'iPadFourthGen', u'iPhone-3GS', u'iPad3G', u'iPadFourthGen4G', u'iPodTouchFifthGen']	Medical Conditions Glossary Ult. (22,000+ Terms), LD	4+	Medical Conditions Glossary Ult. (22,000+ Terms), LD	https://itunes.apple.com/ru/app/medical-conditions-glossary/id493482379?mt=8&uo=4	0	0	1.0	software
531288178	378587365	Wolters Kluwer Health	https://itunes.apple.com/ru/artist/wolters-kluwer-health/id378587365?uo=4	http://a1170.phobos.apple.com/us/r30/Purple/v4/27/41/56/274156ba-6b00-def5-3433-e86d2b6d2a72/mza_4101107863329674472.png	http://a1170.phobos.apple.com/us/r30/Purple/v4/27/41/56/274156ba-6b00-def5-3433-e86d2b6d2a72/mza_4101107863329674472.png	http://a1938.phobos.apple.com/us/r30/Purple/v4/05/75/23/057523a8-f3c4-f1f7-b96c-bf3cbf7b7f69/icon.png	None	None	com.wolterskluwerhealth.lww.wallach	4+	RUB	LWW Medicine includes Wallach's Lab Tests app and will soon contain additional medical reference apps. Your in-app purchase for Wallach's Lab Tests comes with access to the lab tests and infectious disease assays within the first section of the book, Wallach’s Interpretation of Diagnostic Tests, 9th Edition.\ \This content aids you in using tests more effectively and efficiently by offering test …	[u'iosUniversal']	13524449	Бесплатно	[u'6020', u'6006']	[u'\u041c\u0435\u0434\u0438\u0446\u0438\u043d\u0430', u'\u0421\u043f\u0440\u0430\u0432\u043e\u0447\u043d\u0438\u043a\u0438']	[u'http://a1.mzstatic.com/us/r30/Purple/v4/ab/38/c0/ab38c050-be94-3441-604c-dbea0a415398/screen480x480.jpeg', u'http://a5.mzstatic.com/us/r30/Purple/v4/3f/04/93/3f04939b-8d4f-a21c-f910-54983a9341ae/screen480x480.jpeg', u'http://a2.mzstatic.com/us/r30/Purple/v4/75/e8/30/75e83029-2c00-a804-fe66-65aa99c521b6/screen480x480.jpeg', u'http://a1.mzstatic.com/us/r30/Purple/v4/8c/95/a2/8c95a2d4-c62f-871f-f…	False	software	[u'EN']	0.0	6020	Medical	2012-07-26T13:58:43Z	Fixed : Monograph page buttons (Favourite and Note) not working in iOS 6	[u'http://a2.mzstatic.com/us/r30/Purple/v4/48/b5/d2/48b5d2a9-4ed6-3fb9-73c6-68cecaac8511/screen320x480.jpeg', u'http://a1.mzstatic.com/us/r30/Purple/v4/60/87/d4/6087d4ba-0bec-2b70-66d6-4a9500f33697/screen320x480.jpeg', u'http://a3.mzstatic.com/us/r30/Purple/v4/51/ae/f2/51aef2b1-f160-31d8-bef2-5ce2e34bb4e5/screen320x480.jpeg', u'http://a5.mzstatic.com/us/r30/Purple/v4/72/f6/9a/72f69aec-f5af-ff70-f…	Wolters Kluwer Health, Inc.	http://	[u'iPad2Wifi', u'iPadThirdGen4G', u'iPadMini', u'iPadThirdGen', u'iPad23G', u'iPadWifi', u'iPhone-3GS', u'iPhone4', u'iPadFourthGen', u'iPhone5s', u'iPadMini4G', u'iPhone4S', u'iPad3G', u'iPhone5c', u'iPodTouchourthGen', u'iPhone5', u'iPodTouchFifthGen', u'iPodTouchThirdGen', u'iPadFourthGen4G']	LWW Medicine	4+	LWW Medicine	https://itunes.apple.com/ru/app/lww-medicine/id531288178?mt=8&uo=4	0	0	1.1	software
452685032	452685035	Tomey GmbH	https://itunes.apple.com/ru/artist/tomey-gmbh/id452685035?uo=4	http://a1412.phobos.apple.com/us/r30/Purple/4a/60/0c/mzl.lblbvcyb.png	http://a1412.phobos.apple.com/us/r30/Purple/4a/60/0c/mzl.lblbvcyb.png	http://a410.phobos.apple.com/us/r30/Purple/5c/1e/cd/mzi.pitwokas.png	None	None	drieduite.info.tomeyviewer	4+	RUB	Boost productivity, save time and save paper for doctors, eye specialists as well as clinics.\You will get in seconds the same picture with detailed information as it could have been on paper.\\A paperless office is a work environment in which the use of paper is eliminated or greatly reduced. \This software app can be used to achieve this goal.\\The examiner provides the doctor within seconds wi…	[]	775740	299 р.	[u'6020', u'6007']	[u'\u041c\u0435\u0434\u0438\u0446\u0438\u043d\u0430', u'\u041f\u0440\u043e\u0438\u0437\u0432\u043e\u0434\u0438\u0442\u0435\u043b\u044c\u043d\u043e\u0441\u0442\u044c']	[u'http://a2.mzstatic.com/us/r30/Purple/v4/73/aa/6b/73aa6bc5-fe1f-fdab-66d9-f85422a8bd6d/screen480x480.jpeg', u'http://a5.mzstatic.com/us/r30/Purple/v4/4a/2c/a8/4a2ca8cf-3ce2-ba38-99fe-39fdeae2e1f7/screen480x480.jpeg', u'http://a5.mzstatic.com/us/r30/Purple/v4/9c/56/22/9c5622bd-1e55-259e-b1cd-2317f222114b/screen480x480.jpeg']	False	software	[u'EN']	299.0	6020	Medical	2011-08-17T18:34:02Z	None	[]	Tomey GmbH	http://tomeyviewer.info/	[u'iPad2Wifi', u'iPadMini4G', u'iPadThirdGen4G', u'iPadFourthGen4G', u'iPadWifi', u'iPad23G', u'iPadFourthGen', u'iPadThirdGen', u'iPadMini', u'iPad3G']	Tomeyviewer	4+	Tomeyviewer	https://itunes.apple.com/ru/app/tomeyviewer/id452685032?mt=8&uo=4	0	0	1.0	software
540439111	502174543	American College of Cardiology	https://itunes.apple.com/ru/artist/american-college-cardiology/id502174543?uo=4	http://a1762.phobos.apple.com/us/r30/Purple/v4/6c/cf/4e/6ccf4e40-c5a6-f85f-14e1-3fe542b3bdca/mzl.snduwbfx.png	http://a1762.phobos.apple.com/us/r30/Purple/v4/6c/cf/4e/6ccf4e40-c5a6-f85f-14e1-3fe542b3bdca/mzl.snduwbfx.png	http://a109.phobos.apple.com/us/r30/Purple/v4/93/d7/09/93d70952-b36f-36f4-25fa-b72905974fde/Icon.png	None	None	org.acc.drugs.medreminder	4+	RUB	Never miss your medication again!\\The CardioSmart Med Reminder, powered by Drugs.com, is a free and easy-to-use app to help you take your medications as prescribed. Not only is it a medication and prescription refill reminder, but it also functions as a personal medication record (PMR) to help you communicate with your health care providers about the medications you take.\\Key Features:\•Create …	[]	5668119	Бесплатно	[u'6020', u'6013']	[u'\u041c\u0435\u0434\u0438\u0446\u0438\u043d\u0430', u'\u0417\u0434\u043e\u0440\u043e\u0432\u044c\u0435 \u0438 \u0444\u0438\u0442\u043d\u0435\u0441']	[]	False	software	[u'EN']	0.0	6020	Medical	2012-07-10T21:34:32Z	• Added Every X Months reminder option.\• Added Every X hours reminder option.\• Alert suppressed if reminder has already been marked taken/skipped before set time.\• Scroll directly to most relevant section when editing pill reminder/refill reminder.\• Max days for daily reminder increased to 50.\• BUG FIX: Pin protection feature: Now ensure content doesn't flash before pin entry pops up when ap…	[u'http://a3.mzstatic.com/us/r30/Purple/v4/09/0b/e8/090be8f1-48e7-7e0c-a075-8a97496c683f/screen320x480.jpeg', u'http://a3.mzstatic.com/us/r30/Purple/v4/7a/e1/16/7ae116f9-447d-cea9-3efe-dd82101cf729/screen320x480.jpeg', u'http://a3.mzstatic.com/us/r30/Purple/v4/a2/c1/c5/a2c1c546-fdab-0b55-90da-dae459e74e87/screen320x480.jpeg', u'http://a4.mzstatic.com/us/r30/Purple/v4/27/e6/83/27e68384-b137-6988-d…	American College of Cardiology	http://www.cardiosmart.org/app.aspx	[u'iPhone5c', u'iPadMini', u'iPadThirdGen', u'iPhone-3GS', u'iPhone5s', u'iPodTouchourthGen', u'iPodTouchThirdGen', u'iPodTouchFifthGen', u'iPhone4', u'iPadFourthGen', u'iPad2Wifi', u'iPad3G', u'iPadMini4G', u'iPadThirdGen4G', u'iPadWifi', u'iPhone5', u'iPhone4S', u'iPad23G', u'iPadFourthGen4G']	CardioSmart Med Reminder	4+	CardioSmart Med Reminder	https://itunes.apple.com/ru/app/cardiosmart-med-reminder/id540439111?mt=8&uo=4	0	0	1.1	software
649743726	577023556	SHIH YUEH HSU	https://itunes.apple.com/ru/artist/shih-yueh-hsu/id577023556?uo=4	http://a879.phobos.apple.com/us/r30/Purple6/v4/92/32/0d/92320dc0-2b9a-6537-3010-c1ec190967c3/mzl.hnpnlhxy.png	http://a879.phobos.apple.com/us/r30/Purple6/v4/92/32/0d/92320dc0-2b9a-6537-3010-c1ec190967c3/mzl.hnpnlhxy.png	http://a163.phobos.apple.com/us/r30/Purple6/v4/f7/97/3c/f7973c33-ce5d-410d-f327-84ce65b19e23/Icon-72.png	None	None	com.myguard.poscorad.ipad	4+	RUB	PO-SCORAD is a tool to assess your eczema and provides 19 languages for users.\You or your child suffers from Atopic Dermatitis (AD) or Atopic Eczema. Use the PO-SCORAD and you will be able to assess the intensity, the extent and the associated symptoms of your eczema. Assessing means to know your disease better and treating it more efficiently.\Every week or when you need, you will be able to ca…	[]	44551201	Бесплатно	[u'6020', u'6013']	[u'\u041c\u0435\u0434\u0438\u0446\u0438\u043d\u0430', u'\u0417\u0434\u043e\u0440\u043e\u0432\u044c\u0435 \u0438 \u0444\u0438\u0442\u043d\u0435\u0441']	[u'http://a4.mzstatic.com/us/r30/Purple2/v4/de/73/92/de739201-e56a-4de6-e629-82d68bdc8a3f/screen480x480.jpeg', u'http://a5.mzstatic.com/us/r30/Purple/v4/ff/9a/b0/ff9ab0e0-6699-e6c2-2608-deca9e244827/screen480x480.jpeg', u'http://a4.mzstatic.com/us/r30/Purple/v4/f1/35/75/f13575e8-85aa-28c8-d58e-e880732e448d/screen480x480.jpeg', u'http://a2.mzstatic.com/us/r30/Purple/v4/da/8d/66/da8d66f3-e59d-8dfd-…	False	software	[u'EN']	0.0	6020	Medical	2013-06-05T02:12:27Z	Add GR language	[]	SHIH YUEH HSU	None	[u'iPadFourthGen', u'iPad3G', u'iPadThirdGen', u'iPadMini', u'iPadFourthGen4G', u'iPad23G', u'iPadMini4G', u'iPadThirdGen4G', u'iPadWifi', u'iPad2Wifi']	PO-Scorad	4+	PO-Scorad	https://itunes.apple.com/ru/app/po-scorad/id649743726?mt=8&uo=4	0	0	2.1	software
431166134	307630958	Deep Pocket Series LLC	https://itunes.apple.com/ru/artist/deep-pocket-series-llc/id307630958?uo=4	http://a866.phobos.apple.com/us/r30/Purple/43/03/1a/mzl.jajcujiz.png	http://a866.phobos.apple.com/us/r30/Purple/43/03/1a/mzl.jajcujiz.png	http://a319.phobos.apple.com/us/r30/Purple/6a/e5/a1/mzi.tcuymjix.png	None	None	com.deeppocketseries.ERBook	12+	RUB	Quick Essentials Emergency Medicine from ER Pocket Books. The pocket “One-Minute Consult”. Look it up – it’s there, distilled. This app has been formatted for the iPad & iPhone. One download gives you both apps. In top 50 iPhone medical apps on 4/26/2011\\** We are working on 1.1 edition and are working on a better interface for the iPhone app. \Tap twice on the screen and the text will get large…	[u'iosUniversal']	30121082	549 р.	[u'6020', u'6018']	[u'\u041c\u0435\u0434\u0438\u0446\u0438\u043d\u0430', u'\u041a\u043d\u0438\u0433\u0438']	[u'http://a4.mzstatic.com/us/r30/Purple/v4/39/d0/d0/39d0d031-ac88-ae05-6361-3ed7031dff8d/screen480x480.jpeg', u'http://a4.mzstatic.com/us/r30/Purple/v4/73/96/82/73968240-3eba-1bd3-d29f-cf6f0678732a/screen480x480.jpeg', u'http://a4.mzstatic.com/us/r30/Purple/v4/1e/5b/c1/1e5bc153-fa1b-6146-32d9-93f6d00ded21/screen480x480.jpeg', u'http://a2.mzstatic.com/us/r30/Purple/v4/2b/7d/62/2b7d627b-292e-4aab-f…	False	software	[u'EN']	549.0	6020	Medical	2011-04-25T18:55:17Z	None	[u'http://a1.mzstatic.com/us/r30/Purple/v4/a4/0c/f7/a40cf7ab-a447-599f-6b48-2d38495cb0d4/screen320x480.jpeg', u'http://a5.mzstatic.com/us/r30/Purple/v4/5a/0a/ef/5a0aefe5-d95e-340d-c754-5276cfee71ba/screen320x480.jpeg', u'http://a3.mzstatic.com/us/r30/Purple/v4/6a/ac/43/6aac4365-d647-fc5f-72f9-ec65c7abdaf9/screen320x480.jpeg', u'http://a3.mzstatic.com/us/r30/Purple/v4/83/eb/3f/83eb3ffa-221c-dc7a-4…	Deep Pocket Series LLC	http://www.deeppocketseries.com	[u'iPod-touch-with-mic', u'iPhone5', u'iPadThirdGen', u'iPodTouchourthGen', u'iPhone5c', u'iPad3G', u'iPodTouchThirdGen', u'iPhone5s', u'iPhone-3G', u'iPodTouchFifthGen', u'iPadMini4G', u'iPhone4', u'iPadThirdGen4G', u'iPad2Wifi', u'iPhone4S', u'iPadWifi', u'iPadFourthGen', u'iPadFourthGen4G', u'iPhone-3GS', u'iPadMini', u'iPad23G']	Quick Essentials Emergency Medicine	12+	Quick Essentials Emergency Medicine	https://itunes.apple.com/ru/app/quick-essentials-emergency/id431166134?mt=8&uo=4	0	0	1.0	software
680487346	531232147	中国医学论坛报社	https://itunes.apple.com/ru/artist/zhong-guo-yi-xue-lun-tan-bao-she/id531232147?uo=4	http://a1086.phobos.apple.com/us/r30/Purple4/v4/7f/fa/f2/7ffaf27c-726a-c3d1-aa88-31e71f07ae9e/mzl.isruowmo.jpg	http://a1086.phobos.apple.com/us/r30/Purple4/v4/7f/fa/f2/7ffaf27c-726a-c3d1-aa88-31e71f07ae9e/mzl.isruowmo.jpg	http://a1275.phobos.apple.com/us/r30/Purple6/v4/12/84/01/128401ff-00f6-ad28-aae2-13ba331bd4fe/Icon.png	None	None	com.CMT.CSCO2013	4+	RUB	第16届全国临床肿瘤大会数字医学会议移动终端应用是由中国医学论坛报社开发，为本次大会量身定做的一款会议辅助系统，主要功能包括：会议日程等信息查询和参会定制、与会人员介绍、会议通知、每日新闻、现场图片等功能。用户通过本软件可得知第16届全国临床肿瘤大会最新的会议信息，并就会议内容进行交流，方便用户在参会前和参会中更好地获取第16届全国临床肿瘤大会的精彩内容。 \\用户下载后需进行注册，之后方可登录进入本程序。新用户请点击右上方注册按键，填写相关信息。本应用的注册信息将与中国医学论坛报社后续开发的医学应用共享，已有“医学论坛报”App账号的可以用原账号直接登录，避免重复注册。	[]	4135876	Бесплатно	[u'6020']	[u'\u041c\u0435\u0434\u0438\u0446\u0438\u043d\u0430']	[]	False	software	[u'EN', u'ZH', u'ZH']	0.0	6020	Medical	2013-08-11T03:34:07Z	None	[u'http://a1.mzstatic.com/us/r30/Purple6/v4/50/f3/6e/50f36edc-54a3-8754-f0c6-1535b142066d/screen1136x1136.jpeg', u'http://a3.mzstatic.com/us/r30/Purple4/v4/cd/df/11/cddf11d6-fb40-66b0-0091-ad7d049e14d0/screen1136x1136.jpeg']	Li Feng	None	[u'iPad3G', u'iPodTouchFifthGen', u'iPhone4', u'iPad2Wifi', u'iPhone5s', u'iPhone5c', u'iPodTouchThirdGen', u'iPadMini4G', u'iPadWifi', u'iPodTouchourthGen', u'iPhone-3GS', u'iPadFourthGen4G', u'iPadThirdGen4G', u'iPadThirdGen', u'iPhone4S', u'iPadFourthGen', u'iPad23G', u'iPadMini', u'iPhone5']	CSCO 2013	4+	CSCO 2013	https://itunes.apple.com/ru/app/csco-2013/id680487346?mt=8&uo=4	0	0	1.0	software
347073471	334077424	USBMIS, Inc	https://itunes.apple.com/ru/artist/usbmis-inc/id334077424?uo=4	http://a800.phobos.apple.com/us/r30/Purple3/v4/d1/74/9f/d1749f0e-316f-524f-989f-ceef80785d1d/mzl.ntworcnn.png	http://a800.phobos.apple.com/us/r30/Purple3/v4/d1/74/9f/d1749f0e-316f-524f-989f-ceef80785d1d/mzl.ntworcnn.png	http://a797.phobos.apple.com/us/r30/Purple5/v4/f6/fb/14/f6fb14ca-7c02-42fc-744d-a7c06f182e43/Icon.png	None	None	com.usbmis.empr	17+	RUB	MPR is the most frequently used concise drug information resource by healthcare professionals, trusted for nearly 30 years. Providing the right dose of information, clinicians get access to over 4,300 up-to-date concise prescription and OTC drug monographs, curated daily drug news & alerts, and other time-saving point-of-care resources. \\FEATURES:\\SAVE TIME\\• Omnipresent Search tool quickly fi…	[u'iosUniversal']	10809166	Бесплатно	[u'6020', u'6013']	[u'\u041c\u0435\u0434\u0438\u0446\u0438\u043d\u0430', u'\u0417\u0434\u043e\u0440\u043e\u0432\u044c\u0435 \u0438 \u0444\u0438\u0442\u043d\u0435\u0441']	[u'http://a5.mzstatic.com/us/r30/Purple/v4/83/00/89/830089d2-4b11-187b-b72b-d977f7ad1390/screen480x480.jpeg', u'http://a1.mzstatic.com/us/r30/Purple6/v4/d3/8d/0c/d38d0c2e-5f09-3ed3-dc12-a2979e253b91/screen480x480.jpeg', u'http://a4.mzstatic.com/us/r30/Purple/v4/55/47/89/55478958-b93d-c580-8b6f-78cb181b1243/screen480x480.jpeg', u'http://a3.mzstatic.com/us/r30/Purple/v4/b7/f4/89/b7f48916-9300-89f4-…	False	software	[u'EN']	0.0	6020	Medical	2009-12-22T05:49:34Z	- Various bug fixes and performance improvements\- Added Clinical Charts section	[u'http://a3.mzstatic.com/us/r30/Purple/v4/3b/91/b1/3b91b1bb-714a-8c8c-ccc0-3e4bdfeb7c61/screen1136x1136.jpeg', u'http://a3.mzstatic.com/us/r30/Purple/v4/de/70/70/de70700d-dd6f-5a0f-5394-c16ca7349e39/screen1136x1136.jpeg', u'http://a3.mzstatic.com/us/r30/Purple6/v4/45/f8/9c/45f89ce2-3d00-8151-ef8d-a1c2171a6ce4/screen1136x1136.jpeg', u'http://a4.mzstatic.com/us/r30/Purple4/v4/f9/cf/91/f9cf91dc-925…	USBMIS, Inc.	http://www.empr.com	[u'iPhone5', u'iPad23G', u'iPad2Wifi', u'iPadThirdGen', u'iPhone4', u'iPadFourthGen4G', u'iPhone5s', u'iPhone5c', u'iPodTouchourthGen', u'iPhone4S', u'iPadMini', u'iPhone-3GS', u'iPodTouchFifthGen', u'iPadThirdGen4G', u'iPadFourthGen', u'iPadMini4G']	Monthly Prescribing Reference (MPR)	17+	Monthly Prescribing Reference (MPR)	https://itunes.apple.com/ru/app/monthly-prescribing-reference/id347073471?mt=8&uo=4	0	0	4.6.3.600	software
553579140	298878540	Ringful LLC	https://itunes.apple.com/ru/artist/ringful-llc/id298878540?uo=4	http://a1339.phobos.apple.com/us/r30/Purple/v4/10/01/c1/1001c15d-94d9-3fa2-2d1c-18ce8f0751ec/mzl.neznrrpo.png	http://a1339.phobos.apple.com/us/r30/Purple/v4/10/01/c1/1001c15d-94d9-3fa2-2d1c-18ce8f0751ec/mzl.neznrrpo.png	http://a1367.phobos.apple.com/us/r30/Purple/v4/68/b7/61/68b76166-72e5-7b87-7734-1aeba7cb8c4c/icon-57.png	None	None	com.ringful.cr.medtracker	12+	RUB	*** Please note: This application is still in "research" mode. That is why the price is high. If you purchase the application at this price, we will consider any feature request you make. :) ***\\This application is brought to you by Consumer Reports' Best Buy Drug program. It allows you to easily organize and record your medications. It will help you research for cheaper equivalent medications, …	[]	25125844	3 290 р.	[u'6020', u'6013']	[u'\u041c\u0435\u0434\u0438\u0446\u0438\u043d\u0430', u'\u0417\u0434\u043e\u0440\u043e\u0432\u044c\u0435 \u0438 \u0444\u0438\u0442\u043d\u0435\u0441']	[]	False	software	[u'EN']	3290.0	6020	Medical	2012-08-28T01:06:22Z	None	[u'http://a5.mzstatic.com/us/r30/Purple/v4/15/a1/1c/15a11c94-95b2-ae12-4878-ae4f0a664982/screen320x480.jpeg', u'http://a3.mzstatic.com/us/r30/Purple/v4/b8/74/f1/b874f19a-8c32-54db-63b1-274b605f10e5/screen320x480.jpeg', u'http://a3.mzstatic.com/us/r30/Purple/v4/66/41/d9/6641d9ba-4b78-90d4-2924-d4298d45370c/screen320x480.jpeg', u'http://a1.mzstatic.com/us/r30/Purple/v4/b6/4e/26/b64e26f4-2cbb-e8c4-3…	Ringful LLC	None	[u'iPad23G', u'iPad2Wifi', u'iPhone4', u'iPadFourthGen', u'iPhone5c', u'iPodTouchourthGen', u'iPhone5s', u'iPadFourthGen4G', u'iPhone4S', u'iPhone5', u'iPodTouchThirdGen', u'iPadThirdGen', u'iPadWifi', u'iPadMini', u'iPadThirdGen4G', u'iPhone-3GS', u'iPadMini4G', u'iPodTouchFifthGen', u'iPad3G']	CR Medication Tracker	12+	CR Medication Tracker	https://itunes.apple.com/ru/app/cr-medication-tracker/id553579140?mt=8&uo=4	0	0	1.0	software
633016466	549128053	Samantha Widmer	https://itunes.apple.com/ru/artist/samantha-widmer/id549128053?uo=4	http://a650.phobos.apple.com/us/r30/Purple/v4/eb/d4/f8/ebd4f888-9184-c4e3-b14e-00389767f564/mzl.dffwtoxv.png	http://a650.phobos.apple.com/us/r30/Purple/v4/eb/d4/f8/ebd4f888-9184-c4e3-b14e-00389767f564/mzl.dffwtoxv.png	http://a1324.phobos.apple.com/us/r30/Purple/v4/ef/7b/64/ef7b64c0-de15-8258-848c-b719f1e09746/Icon_57.png	None	None	com.8bittoast.nursingadvanced	4+	RUB	Nursing Quizzes: Basics & Advanced is the ultimate quiz and study guide app for anything and everything nursing related!\\INSTRUCTIONS:\\Begin by reading anything of interest. Once you're finished reading, hit the "Next" button to begin the timed quiz on that content.\\Keep doing this, and you'll easily learn in no time!\\APP INCLUDES INFO AND QUIZZES ON:\\- What is nursing?\- Entry Requirements\…	[u'iosUniversal']	9598233	Бесплатно	[u'6020', u'6013']	[u'\u041c\u0435\u0434\u0438\u0446\u0438\u043d\u0430', u'\u0417\u0434\u043e\u0440\u043e\u0432\u044c\u0435 \u0438 \u0444\u0438\u0442\u043d\u0435\u0441']	[u'http://a1.mzstatic.com/us/r30/Purple/v4/e4/13/d5/e413d521-be6b-c0b4-a7a4-cefe5fe0bb73/screen480x480.jpeg', u'http://a2.mzstatic.com/us/r30/Purple/v4/fa/37/2d/fa372d52-18ae-da85-b569-39730dd8702a/screen480x480.jpeg', u'http://a5.mzstatic.com/us/r30/Purple2/v4/b8/6d/b5/b86db5f2-1473-2b48-ba0c-57554e0713ac/screen480x480.jpeg']	False	software	[u'EN']	0.0	6020	Medical	2013-04-12T21:21:51Z	- iPad support!\- New social features\- Screenshots updates	[u'http://a3.mzstatic.com/us/r30/Purple/v4/fa/6f/67/fa6f6790-923d-7fd2-b89d-cbf84916b4d0/screen568x568.jpeg', u'http://a5.mzstatic.com/us/r30/Purple2/v4/b7/4f/33/b74f337f-05ee-5f84-e5f5-7601adb1ebb5/screen568x568.jpeg', u'http://a3.mzstatic.com/us/r30/Purple2/v4/c2/eb/8d/c2eb8d82-c4e0-f021-0bf6-ebd723f74516/screen568x568.jpeg', u'http://a1.mzstatic.com/us/r30/Purple2/v4/d9/25/78/d92578b7-d0ec-fa4…	Samantha Widmer	http://8bittoast.com	[u'iPodTouchThirdGen', u'iPhone5s', u'iPadFourthGen', u'iPad23G', u'iPadMini', u'iPadMini4G', u'iPadWifi', u'iPhone-3GS', u'iPad2Wifi', u'iPad3G', u'iPhone5c', u'iPhone4', u'iPhone5', u'iPodTouchFifthGen', u'iPodTouchourthGen', u'iPadThirdGen', u'iPadFourthGen4G', u'iPadThirdGen4G', u'iPhone4S']	Nursing Quizzes: Basics & Advanced	4+	Nursing Quizzes: Basics & Advanced	https://itunes.apple.com/ru/app/nursing-quizzes-basics-advanced/id633016466?mt=8&uo=4	0	0	1.2	software
885518604	705286134	Vidatak	https://itunes.apple.com/ru/artist/vidatak/id705286134?uo=4	http://a1080.phobos.apple.com/us/r30/Purple2/v4/76/33/5c/76335c31-50ca-10f7-c63e-561cd8ba0313/mzl.qlnrnqud.png	http://a1080.phobos.apple.com/us/r30/Purple2/v4/76/33/5c/76335c31-50ca-10f7-c63e-561cd8ba0313/mzl.qlnrnqud.png	http://a780.phobos.apple.com/us/r30/Purple3/v4/56/b7/d1/56b7d14b-8f5f-9751-fa95-4ec6012ce727/Icon-72.png	None	None	com.vidatak.Korean	4+	RUB	VidaTalk™ is an interactive, multilingual communication tool for non-verbal patients specifically designed and tested for the hospital environment. The most common phrases used by hospitalized patients can be selected with a single touch. Patients may also type their communication and draw which allows for quick, easy and customizable communication. Words and phrases specific to their needs are e…	[]	133337028	2 990 р.	[u'6020']	[u'\u041c\u0435\u0434\u0438\u0446\u0438\u043d\u0430']	[u'http://a2.mzstatic.com/us/r30/Purple4/v4/f7/76/ec/f776ec7b-25b0-7ec3-cb86-8424a1745f7d/screen480x480.jpeg', u'http://a4.mzstatic.com/us/r30/Purple4/v4/ec/23/e8/ec23e8ca-ee7a-219a-8bd2-e3e9de92ac41/screen480x480.jpeg', u'http://a4.mzstatic.com/us/r30/Purple4/v4/a7/02/44/a70244da-64de-a195-8e4d-b9872fd0ee4e/screen480x480.jpeg']	False	software	[u'EN']	2990.0	6020	Medical	2014-08-21T23:48:13Z	None	[]	Vidatak, LLC	None	[u'iPadFourthGen4G', u'iPadFourthGen', u'iPadThirdGen4G', u'iPad2Wifi', u'iPadMini4G', u'iPadMini', u'iPad23G', u'iPadThirdGen']	VidaTalk - Bilingual English/Korean	4+	VidaTalk - Bilingual English/Korean	https://itunes.apple.com/ru/app/vidatalk-bilingual-english/id885518604?mt=8&uo=4	0	0	1.0	software
914716856	588176716	Nehloo Interactive LLC	https://itunes.apple.com/ru/artist/nehloo-interactive-llc/id588176716?uo=4	http://a488.phobos.apple.com/us/r30/Purple5/v4/7f/fb/2a/7ffb2a6f-4ac4-7962-8a7e-ba30a00b9ffb/mzl.jezdcdkg.jpg	http://a488.phobos.apple.com/us/r30/Purple5/v4/7f/fb/2a/7ffb2a6f-4ac4-7962-8a7e-ba30a00b9ffb/mzl.jezdcdkg.jpg	http://a774.phobos.apple.com/us/r30/Purple5/v4/71/dd/a8/71dda845-341a-9eaf-f28b-26187e281258/AppIcon57x57.png	None	None	nehloo.OurNurse	12+	RUB	Our School Nurse guarantees peace of mind for students, parents, school nurses and administrators.\\The app seamlessly digitizes the communication from classroom teacher to the school nurse, and in the end to the parents, with instant custom notifications about students’ wellness status.\\Best for PK-12 schools and academies. Also for daycare centers, camp counselors, interscholastic athletic tra…	[u'iosUniversal']	4924364	Бесплатно	[u'6020', u'6017']	[u'\u041c\u0435\u0434\u0438\u0446\u0438\u043d\u0430', u'\u041e\u0431\u0440\u0430\u0437\u043e\u0432\u0430\u043d\u0438\u0435']	[u'http://a3.mzstatic.com/us/r30/Purple4/v4/01/a1/cf/01a1cf79-dbc3-8ac6-428c-171d6be2ceb2/screen480x480.jpeg', u'http://a2.mzstatic.com/us/r30/Purple4/v4/6a/57/fc/6a57fca1-3e30-d080-8755-b693bc3dea3d/screen480x480.jpeg']	False	software	[u'EN']	0.0	6020	Medical	2014-09-23T03:12:41Z	• Improved push notifications process.	[u'http://a2.mzstatic.com/us/r30/Purple4/v4/a4/3d/72/a43d7217-d694-fdcb-ce9a-99e867ea07b7/screen1136x1136.jpeg', u'http://a2.mzstatic.com/us/r30/Purple4/v4/f5/8b/5e/f58b5eac-b1b5-8220-8b69-2d9ca3cbc76b/screen1136x1136.jpeg']	Nehloo Interactive LLC	None	[u'iPhone5', u'iPadMini', u'iPadFourthGen', u'iPhone-3GS', u'iPadFourthGen4G', u'iPhone4', u'iPhone4S', u'iPodTouchFifthGen', u'iPhone5c', u'iPadThirdGen4G', u'iPodTouchourthGen', u'iPadMini4G', u'iPad2Wifi', u'iPad23G', u'iPadThirdGen', u'iPhone5s']	Our School Nurse	12+	Our School Nurse	https://itunes.apple.com/ru/app/our-school-nurse/id914716856?mt=8&uo=4	0	0	1.1	software
648279272	648241071	LAREI	https://itunes.apple.com/ru/artist/larei/id648241071?uo=4	http://a364.phobos.apple.com/us/r30/Purple2/v4/92/f4/bc/92f4bce6-31ce-d44f-6493-b17e1746399c/mzl.fpspqlpd.png	http://a364.phobos.apple.com/us/r30/Purple2/v4/92/f4/bc/92f4bce6-31ce-d44f-6493-b17e1746399c/mzl.fpspqlpd.png	http://a1308.phobos.apple.com/us/r30/Purple/v4/d8/d7/c2/d8d7c262-d501-3caf-f79d-ebd316722c46/Icon.png	None	None	com.mops.ranchoGait	4+	RUB	■ This app is based on the Rancho Observational Gait Analysis System, a well-known method for teaching physical therapists, physical therapist assistants, students, and other health care professionals a systematic approach to first analyzing normal gait and subsequently pathologic gait.\■ The RanchoGait app is the first of a series of apps to provide instruction on how to evaluate both normal and…	[]	243948635	Бесплатно	[u'6020', u'6013']	[u'\u041c\u0435\u0434\u0438\u0446\u0438\u043d\u0430', u'\u0417\u0434\u043e\u0440\u043e\u0432\u044c\u0435 \u0438 \u0444\u0438\u0442\u043d\u0435\u0441']	[]	False	software	[u'EN']	0.0	6020	Medical	2013-05-28T19:41:24Z	None	[u'http://a1.mzstatic.com/us/r30/Purple2/v4/e3/7d/b5/e37db5d8-7ae4-2bf6-bed8-05ed6d14b6c1/screen1136x1136.jpeg', u'http://a2.mzstatic.com/us/r30/Purple2/v4/8f/c7/a4/8fc7a4dd-ceb9-a781-29d3-6c131a02bd58/screen1136x1136.jpeg', u'http://a4.mzstatic.com/us/r30/Purple2/v4/a5/50/af/a550aff0-3cdb-2c0f-3bf0-f42f7bb057ab/screen1136x1136.jpeg', u'http://a2.mzstatic.com/us/r30/Purple/v4/cd/d7/3e/cdd73e36-ea…	LOS AMIGOS RESEARCH AND EDUCATION INSTITUTE, INC.	None	[u'iPodTouchourthGen', u'iPhone4S', u'iPad23G', u'iPodTouchThirdGen', u'iPhone5c', u'iPad2Wifi', u'iPadThirdGen', u'iPadMini4G', u'iPhone4', u'iPadThirdGen4G', u'iPodTouchFifthGen', u'iPhone-3GS', u'iPadFourthGen4G', u'iPhone5', u'iPadMini', u'iPhone5s', u'iPadFourthGen', u'iPad3G', u'iPadWifi']	RanchoGait	4+	RanchoGait	https://itunes.apple.com/ru/app/ranchogait/id648279272?mt=8&uo=4	0	0	1.0	software
870144661	870144664	DigitalConstruct, Inc.	https://itunes.apple.com/ru/artist/digitalconstruct-inc./id870144664?uo=4	http://a1630.phobos.apple.com/us/r30/Purple4/v4/b9/91/fd/b991fd1e-a9be-bbf4-a4ee-c50b9034470f/mzl.rhmaentd.png	http://a1630.phobos.apple.com/us/r30/Purple4/v4/b9/91/fd/b991fd1e-a9be-bbf4-a4ee-c50b9034470f/mzl.rhmaentd.png	http://a1195.phobos.apple.com/us/r30/Purple2/v4/cf/5e/10/cf5e10dd-449e-1610-1248-681dd652e739/AppIcon60x60_2x.png	None	None	com.savorycortex.anteversioncalculator	17+	RUB	This is a graphical calculator that captures an image of an AP radiograph of the pelvis and allows the user to define the axis of a total hip acetabular implant. The app then generates an anteversion value based on the input.	[u'iosUniversal']	7928427	33 р.	[u'6020', u'6017']	[u'\u041c\u0435\u0434\u0438\u0446\u0438\u043d\u0430', u'\u041e\u0431\u0440\u0430\u0437\u043e\u0432\u0430\u043d\u0438\u0435']	[u'http://a2.mzstatic.com/us/r30/Purple4/v4/04/a4/e1/04a4e150-96d7-ec51-ce27-acbea89227a2/screen480x480.jpeg']	False	software	[u'EN']	33.0	6020	Medical	2014-05-09T14:10:47Z	- Performance improvements and bug fixes	[u'http://a1.mzstatic.com/us/r30/Purple2/v4/c5/2d/be/c52dbec7-652f-5e58-fed9-bdb5a199d14b/screen568x568.jpeg']	Digital Construct, Inc.	None	[u'iPadThirdGen4G', u'iPadFourthGen4G', u'iPadMini4G', u'iPadFourthGen', u'iPhone5c', u'iPadThirdGen', u'iPodTouchFifthGen', u'iPad23G', u'iPad2Wifi', u'iPadMini', u'iPhone5', u'iPhone4', u'iPhone5s', u'iPhone4S']	Anteversion Calculator	17+	Anteversion Calculator	https://itunes.apple.com/ru/app/anteversion-calculator/id870144661?mt=8&uo=4	0	0	1.2	software
555531029	516004443	William Guy	https://itunes.apple.com/ru/artist/william-guy/id516004443?uo=4	http://a336.phobos.apple.com/us/r30/Purple/v4/6c/5d/3e/6c5d3e55-1caf-6654-7238-cef41e363a5c/mzl.essmfrna.jpg	http://a336.phobos.apple.com/us/r30/Purple/v4/6c/5d/3e/6c5d3e55-1caf-6654-7238-cef41e363a5c/mzl.essmfrna.jpg	http://a1326.phobos.apple.com/us/r30/Purple/v4/be/09/47/be0947f4-9297-247c-295d-2f90098605cd/Icon_57.png	None	None	com.antibioticsforstudents.com	4+	RUB	This app is a follow up app to our popular "Pharmacology for Students" app. \\It is ideal for medical students, nursing students, medical residents, etc who wish to improve their understanding of antimicrobials as well as improve their scores on the USMLE, medicine shelf exams, and other medical tests. \\-----------------------------------------\\This app includes 121 unique questions with answer…	[u'iosUniversal']	3468659	66 р.	[u'6020', u'6017']	[u'\u041c\u0435\u0434\u0438\u0446\u0438\u043d\u0430', u'\u041e\u0431\u0440\u0430\u0437\u043e\u0432\u0430\u043d\u0438\u0435']	[u'http://a2.mzstatic.com/us/r30/Purple/v4/76/0f/17/760f1785-a908-5eee-c365-e410391127d2/screen480x480.jpeg', u'http://a5.mzstatic.com/us/r30/Purple/v4/b9/e2/d3/b9e2d361-0018-9a0f-f474-d31a391ab58e/screen480x480.jpeg', u'http://a4.mzstatic.com/us/r30/Purple/v4/77/09/5c/77095cc1-f490-755f-dc8a-8464fe73ef13/screen480x480.jpeg', u'http://a5.mzstatic.com/us/r30/Purple/v4/9b/14/e8/9b14e82b-7434-9e90-7…	False	software	[u'EN']	66.0	6020	Medical	2012-09-04T00:31:25Z	None	[u'http://a4.mzstatic.com/us/r30/Purple/v4/14/a0/7d/14a07d28-ec8a-d71c-1fd6-c87cd4b308d0/screen320x480.jpeg', u'http://a2.mzstatic.com/us/r30/Purple/v4/48/78/d8/4878d824-23fc-dde7-79df-27162723372f/screen320x480.jpeg', u'http://a3.mzstatic.com/us/r30/Purple/v4/b0/87/4a/b0874af7-44b5-8410-a74e-9519ef38748c/screen320x480.jpeg', u'http://a5.mzstatic.com/us/r30/Purple/v4/50/31/59/503159d4-0557-7065-1…	William Guy	None	[u'iPad23G', u'iPodTouchThirdGen', u'iPhone4', u'iPhone5', u'iPhone4S', u'iPadFourthGen4G', u'iPodTouchourthGen', u'iPadFourthGen', u'iPadWifi', u'iPadThirdGen4G', u'iPod-touch-with-mic', u'iPhone-3GS', u'iPhone5c', u'iPadMini4G', u'iPad2Wifi', u'iPhone5s', u'iPodTouchFifthGen', u'iPad3G', u'iPadMini', u'iPhone-3G', u'iPadThirdGen']	Antibiotics for Students	4+	Antibiotics for Students	https://itunes.apple.com/ru/app/antibiotics-for-students/id555531029?mt=8&uo=4	0	0	1.0	software
913641854	474617372	ChiroTouch	https://itunes.apple.com/ru/artist/chirotouch/id474617372?uo=4	http://a1094.phobos.apple.com/us/r30/Purple1/v4/07/5e/25/075e2596-db5b-7607-a71c-4ee258a56496/mzl.qyawxsfr.png	http://a1094.phobos.apple.com/us/r30/Purple1/v4/07/5e/25/075e2596-db5b-7607-a71c-4ee258a56496/mzl.qyawxsfr.png	http://a633.phobos.apple.com/us/r30/Purple3/v4/57/c7/ba/57c7ba50-7955-ede1-abff-a977476ac010/icon_72x72.png	None	None	com.chirotouch.ctintakemobile61	4+	RUB	CT Intake Mobile is intended for use by chiropractors with the ChiroTouch Total Practice Management System. The CT Intake Mobile application offers new patients the ability to fill out a patient intake form on a portable device, allowing them to complete the intake process while seated in the waiting room. \\The following case types are included: \•Cash \•General Insurance \•PI / Auto Accident \•…	[]	1903898	Бесплатно	[u'6020', u'6007']	[u'\u041c\u0435\u0434\u0438\u0446\u0438\u043d\u0430', u'\u041f\u0440\u043e\u0438\u0437\u0432\u043e\u0434\u0438\u0442\u0435\u043b\u044c\u043d\u043e\u0441\u0442\u044c']	[u'http://a3.mzstatic.com/us/r30/Purple3/v4/b6/1d/fc/b61dfcf8-0ea9-a720-b71e-059bded80cd4/screen480x480.jpeg', u'http://a3.mzstatic.com/us/r30/Purple3/v4/83/6e/16/836e1622-c6b5-fa98-6f4f-0b0570419b41/screen480x480.jpeg', u'http://a2.mzstatic.com/us/r30/Purple4/v4/9b/c9/d2/9bc9d2af-3377-eaf7-5b27-8df0f52118d5/screen480x480.jpeg', u'http://a5.mzstatic.com/us/r30/Purple4/v4/36/64/09/36640958-b455-79…	False	software	[u'EN']	0.0	6020	Medical	2014-10-22T05:29:52Z	- iOS 8 Bug fixes	[]	Integrated Practice Solutions, Inc	http://www.chirotouch.com/ipad/ctintake	[u'iPad2Wifi', u'iPadMini', u'iPadMini4G', u'iPad3G', u'iPadThirdGen4G', u'iPadFourthGen', u'iPadFourthGen4G', u'iPad23G', u'iPadWifi', u'iPadThirdGen']	CT Intake Mobile 6.1	4+	CT Intake Mobile 6.1	https://itunes.apple.com/ru/app/ct-intake-mobile-6.1/id913641854?mt=8&uo=4	0	0	1.1	software
879063346	798567015	Andwer	https://itunes.apple.com/ru/artist/andwer/id798567015?uo=4	http://a825.phobos.apple.com/us/r30/Purple/v4/f9/21/35/f921351e-df1f-4b49-44de-5c9b4e63318e/mzl.dixtzppu.png	http://a825.phobos.apple.com/us/r30/Purple/v4/f9/21/35/f921351e-df1f-4b49-44de-5c9b4e63318e/mzl.dixtzppu.png	http://a617.phobos.apple.com/us/r30/Purple3/v4/8d/f3/df/8df3dfe5-5181-d832-9ed2-7d1b2a98929d/Prieto-AppIcon60x60_2x.png	None	None	com.andwer.cutrin	4+	RUB	La nueva app de la Farmacia Prieto te permite conocer nuestro amplio catalogo de productos de farmacia, especialmente para bebés y niños. Además te permite recibir ofertas personalizada para tus hijos directamente en tu smartphone. \\Farmacia Prieto se esfuerza por no utilizar el GPS en segundo plano, puede utilizar el GPS en segundo plano, lo que reduce la duración de la batería rápidamente	[]	7319483	Бесплатно	[u'6020']	[u'\u041c\u0435\u0434\u0438\u0446\u0438\u043d\u0430']	[]	False	software	[u'EN', u'ES']	0.0	6020	Medical	2014-06-01T19:02:15Z	nuevas funcionalidades de ofertas y solucionar bugs	[u'http://a4.mzstatic.com/us/r30/Purple/v4/f1/b2/1a/f1b21ae3-6d94-09e1-f09d-29bd689e68e2/screen1136x1136.jpeg', u'http://a3.mzstatic.com/us/r30/Purple2/v4/33/15/42/331542cd-1f44-204d-5930-f7c1d64541d8/screen1136x1136.jpeg', u'http://a3.mzstatic.com/us/r30/Purple4/v4/94/76/79/9476796b-b441-b95d-ae2b-b9c17ebca7d0/screen1136x1136.jpeg']	ANDWER SOCIEDAD LIMITADA	None	[u'iPadFourthGen', u'iPodTouchFifthGen', u'iPadMini', u'iPad23G', u'iPhone4', u'iPadThirdGen', u'iPhone5s', u'iPad2Wifi', u'iPhone5', u'iPadFourthGen4G', u'iPhone4S', u'iPadMini4G', u'iPhone5c', u'iPadThirdGen4G']	Farmacia Prieto	4+	Farmacia Prieto	https://itunes.apple.com/ru/app/farmacia-prieto/id879063346?mt=8&uo=4	0	0	1.2	software
474477132	436427486	Unit040 Ontwerp	https://itunes.apple.com/ru/artist/unit040-ontwerp/id436427486?uo=4	http://a1702.phobos.apple.com/us/r30/Purple2/v4/cd/9c/7f/cd9c7f24-d585-d44b-a726-d49ca6c7f2bf/mzl.dguilyts.png	http://a1702.phobos.apple.com/us/r30/Purple2/v4/cd/9c/7f/cd9c7f24-d585-d44b-a726-d49ca6c7f2bf/mzl.dguilyts.png	http://a1430.phobos.apple.com/us/r30/Purple2/v4/8c/31/a6/8c31a65b-0f0e-da07-9996-12f56586ed61/Icon_2_57.png	None	None	nl.unit040.diapp	4+	RUB	Berekent makkelijk de koolhydraten en spuit-indicatie voor maaltijden.\\Met deze diabetes app kun je - gemakkelijk - de juiste hoeveelheid insuline bepalen om toe te dienen (te spuiten/bolussen).\\Je kunt zelf je maaltijd(en) samenstellen uit een lijst van meer dan 950 producten, en zelf producten aan deze lijst toevoegen!\\Voordelen:\- Je kunt zelf (eigen) producten toevoegen aan de koolhydraten…	[]	860046	99 р.	[u'6020', u'6013']	[u'\u041c\u0435\u0434\u0438\u0446\u0438\u043d\u0430', u'\u0417\u0434\u043e\u0440\u043e\u0432\u044c\u0435 \u0438 \u0444\u0438\u0442\u043d\u0435\u0441']	[]	False	software	[u'EN']	99.0	6020	Medical	2011-10-26T22:55:56Z	- Spellings fouten uit de productlijst.\- 'luxe broodje wit' per stuk van 170 naar 45 gram.\- 'Fristi' van 16 koolhydraten per 100 naar 8.	[u'http://a2.mzstatic.com/us/r30/Purple/v4/ec/48/95/ec48950a-fdac-c266-9074-94e869de1197/screen1136x1136.jpeg', u'http://a5.mzstatic.com/us/r30/Purple/v4/e7/c6/02/e7c6024e-86f0-30a4-6ada-d06641fccc20/screen1136x1136.jpeg', u'http://a1.mzstatic.com/us/r30/Purple2/v4/96/98/76/96987683-6860-7238-fe62-8acdd7f9ee59/screen1136x1136.jpeg', u'http://a4.mzstatic.com/us/r30/Purple/v4/fb/7f/63/fb7f6336-e27a…	Unit040 Ontwerp BV	None	[u'iPodTouchThirdGen', u'iPhone4', u'iPodTouchourthGen', u'iPadFourthGen', u'iPhone-3GS', u'iPadMini', u'iPhone5c', u'iPadWifi', u'iPadThirdGen', u'iPad23G', u'iPadMini4G', u'iPhone5s', u'iPad3G', u'iPadFourthGen4G', u'iPhone5', u'iPadThirdGen4G', u'iPad2Wifi', u'iPodTouchFifthGen', u'iPhone4S']	Diapp	4+	Diapp	https://itunes.apple.com/ru/app/diapp/id474477132?mt=8&uo=4	0	0	1.1	software
391979838	379891177	Somehagen & Partners	https://itunes.apple.com/ru/artist/somehagen-partners/id379891177?uo=4	http://a1938.phobos.apple.com/us/r30/Purple/v4/a1/25/8a/a1258aa2-6aea-2c5f-3fce-ed42ee2d6c3b/mzl.wuhpryre.png	http://a1938.phobos.apple.com/us/r30/Purple/v4/a1/25/8a/a1258aa2-6aea-2c5f-3fce-ed42ee2d6c3b/mzl.wuhpryre.png	http://a798.phobos.apple.com/us/r30/Purple4/v4/e7/03/5a/e7035af8-09f4-8f48-eb1c-167b653c3a32/Icon.png	None	None	com.somehagen.hjalpguiden	4+	RUB	Med den här applikationen från Johanniterhjälpen kan du rädda liv på dina medmänniskor. \På ett handfast sätt får du vägledning vad du ska göra om du kommer till en olycksplats eller akut sjukdomsfall. \\ \Kort om Johanniterhjälpen - en av världens äldsta välgörenhetsorganisationer.\\Johanniterhjälpen verkar över hela världen och finns representerade i 153 länder. Med cirka 400.000 volontärer är …	[u'iosUniversal']	5566718	Бесплатно	[u'6020', u'6006']	[u'\u041c\u0435\u0434\u0438\u0446\u0438\u043d\u0430', u'\u0421\u043f\u0440\u0430\u0432\u043e\u0447\u043d\u0438\u043a\u0438']	[u'http://a5.mzstatic.com/us/r30/Purple/v4/b8/e1/c0/b8e1c04b-837d-25f8-478f-bc584ede7fca/screen480x480.jpeg', u'http://a2.mzstatic.com/us/r30/Purple/v4/c4/09/bf/c409bfb2-8376-9035-db51-8691737b4cbb/screen480x480.jpeg', u'http://a3.mzstatic.com/us/r30/Purple4/v4/a6/73/e6/a673e67e-d19e-b631-7da7-f3e326ea4d91/screen480x480.jpeg', u'http://a5.mzstatic.com/us/r30/Purple4/v4/90/fc/6f/90fc6fbb-e49c-39c2…	False	software	[u'EN', u'DE', u'SE', u'ES']	0.0	6020	Medical	2010-09-18T07:00:00Z	- Helt nytt interface som passar till iOS7\- Utökad guide för både olyckor och akuta sjukdomar\- Snyggare animationer som hjälper dig att fullfölja stegen i guiden	[u'http://a3.mzstatic.com/us/r30/Purple6/v4/3d/6c/a7/3d6ca750-291f-d91e-339c-cb54709a09e9/screen568x568.jpeg', u'http://a1.mzstatic.com/us/r30/Purple/v4/14/fc/79/14fc796e-7db5-d7fe-c5a9-9d1475863c37/screen568x568.jpeg', u'http://a4.mzstatic.com/us/r30/Purple4/v4/da/b2/92/dab29254-b902-387b-0483-f8c78f763ef7/screen568x568.jpeg', u'http://a1.mzstatic.com/us/r30/Purple4/v4/32/4d/7e/324d7e4e-9c68-728…	Somehagen & Partners	http://www.johanniterhjalpen.se/	[u'iPadThirdGen4G', u'iPadFourthGen', u'iPodTouchFifthGen', u'iPhone-3GS', u'iPadMini', u'iPhone4', u'iPadMini4G', u'iPodTouchourthGen', u'iPad23G', u'iPadThirdGen', u'iPad2Wifi', u'iPhone5', u'iPhone5c', u'iPhone5s', u'iPadFourthGen4G', u'iPhone4S']	Hjälpguiden	4+	Hjälpguiden	https://itunes.apple.com/ru/app/hjalpguiden/id391979838?mt=8&uo=4	0	0	3.0	software
590689678	315902958	3D4Medical.com, LLC	https://itunes.apple.com/ru/artist/3d4medical.com-llc/id315902958?uo=4	http://a708.phobos.apple.com/us/r30/Purple3/v4/98/fc/af/98fcaf59-01df-aae1-6381-1a6338d05cf9/mzl.vhdtlqak.png	http://a708.phobos.apple.com/us/r30/Purple3/v4/98/fc/af/98fcaf59-01df-aae1-6381-1a6338d05cf9/mzl.vhdtlqak.png	http://a27.phobos.apple.com/us/r30/Purple1/v4/e7/57/cc/e757cc58-fe04-65df-d26f-5ee3d8b4283b/icon.png	None	None	com.3d4medical.DentalPatientEducationLite	4+	RUB	This is a Lite version of the Dental Patient Education app, developed in collaboration with Dr Brian Davey DDS.\NEW - all animations now have voice-over narrations.\\The Lite version contains all of the anatomical reference tool functionality. Providing 360 degree views of the lower jaw, allowing users to peel down layers to reveal muscles, blood vessels, facial nerves and skeletal structures. Us…	[]	282517084	Бесплатно	[u'6020', u'6017']	[u'\u041c\u0435\u0434\u0438\u0446\u0438\u043d\u0430', u'\u041e\u0431\u0440\u0430\u0437\u043e\u0432\u0430\u043d\u0438\u0435']	[u'http://a5.mzstatic.com/us/r30/Purple/v4/a1/1f/68/a11f689a-4208-b99a-e0b9-2907847da21a/screen480x480.jpeg', u'http://a4.mzstatic.com/us/r30/Purple/v4/29/1f/6b/291f6bcc-4c8f-ee64-2f33-a88a2d689ff5/screen480x480.jpeg', u'http://a4.mzstatic.com/us/r30/Purple/v4/1c/fe/0b/1cfe0b2b-f38e-55a8-9565-dd41ab726987/screen480x480.jpeg', u'http://a5.mzstatic.com/us/r30/Purple/v4/f1/cb/f1/f1cbf112-eb88-7d4e-a…	False	software	[u'EN']	0.0	6020	Medical	2013-01-10T02:40:49Z	Minor descriptions fixes	[]	3D4Medical.com	http://applications.3d4medical.com/dental_education	[u'iPadThirdGen', u'iPad2Wifi', u'iPadMini', u'iPadFourthGen', u'iPadFourthGen4G', u'iPadThirdGen4G', u'iPadMini4G', u'iPad23G']	Dental Patient Education Lite	4+	Dental Patient Education Lite	https://itunes.apple.com/ru/app/dental-patient-education-lite/id590689678?mt=8&uo=4	0	0	1.9.6	software
921200497	323701825	App Publishing	https://itunes.apple.com/ru/artist/app-publishing/id323701825?uo=4	http://a369.phobos.apple.com/us/r30/Purple4/v4/bd/86/7a/bd867adf-8698-ed74-5565-4106666818ea/pr_source.png?downloadKey=1417736979_5aeccfae5a60308adbe748d2119c74c6	http://a369.phobos.apple.com/us/r30/Purple4/v4/bd/86/7a/bd867adf-8698-ed74-5565-4106666818ea/pr_source.png?downloadKey=1417736979_5aeccfae5a60308adbe748d2119c74c6	http://a1718.phobos.apple.com/us/r30/Purple1/v4/4b/47/9c/4b479ccc-cbeb-d180-1651-42acdcc2cc8a/Icon.png	None	None	com.apppublishing.AHCFargo	4+	RUB	The goals of Animal Health Clinic are to provide the highest quality veterinary care for our patients and\the best possible service to our clients.\\Quality veterinary care is built on a foundation of a dedicated, skilled, caring staff combined with a\facility that provides up-to-date diagnostic, surgical and patient monitoring abilities and a clean, quiet\comfortable area for our hospitalized pe…	[]	3768512	Бесплатно	[u'6020', u'6000']	[u'\u041c\u0435\u0434\u0438\u0446\u0438\u043d\u0430', u'\u0411\u0438\u0437\u043d\u0435\u0441']	[]	False	software	[u'EN', u'FR', u'RU', u'ZH']	0.0	6020	Medical	2014-10-05T12:41:18Z	None	[u'http://a3.mzstatic.com/us/r30/Purple1/v4/82/3c/ec/823cecb8-3afa-356c-6ea0-a2361d9d8af3/screen1136x1136.jpeg', u'http://a3.mzstatic.com/us/r30/Purple5/v4/c5/28/20/c5282023-51e0-f2e2-6547-1a96ec487b5a/screen1136x1136.jpeg', u'http://a2.mzstatic.com/us/r30/Purple3/v4/e6/c0/40/e6c040e8-0e66-ba5b-cad0-05fad14ca5ca/screen1136x1136.jpeg', u'http://a3.mzstatic.com/us/r30/Purple5/v4/10/7a/1a/107a1aaa-b…	App Publishing	http://PetVetApp.com	[u'iPhone5s', u'iPad2Wifi', u'iPadMini4G', u'iPhone4S', u'iPad23G', u'iPodTouchFifthGen', u'iPadThirdGen4G', u'iPhone5', u'iPadFourthGen4G', u'iPadMini', u'iPhone4', u'iPhone-3GS', u'iPadFourthGen', u'iPadThirdGen', u'iPhone5c', u'iPodTouchourthGen']	AHC Fargo	4+	AHC Fargo	https://itunes.apple.com/ru/app/ahc-fargo/id921200497?mt=8&uo=4	0	0	1.0	software
786261905	786261908	The Dental Channel Ltd	https://itunes.apple.com/ru/artist/the-dental-channel-ltd/id786261908?uo=4	http://a658.phobos.apple.com/us/r30/Purple4/v4/79/cf/38/79cf3864-459c-2056-8075-75deb8845069/mzl.wwtxxcgw.png	http://a658.phobos.apple.com/us/r30/Purple4/v4/79/cf/38/79cf3864-459c-2056-8075-75deb8845069/mzl.wwtxxcgw.png	http://a298.phobos.apple.com/us/r30/Purple6/v4/ef/37/6a/ef376ad7-6e47-a45f-65ae-2a0fad36b2ef/icon.png	None	None	com.cpdpdpapp.distribution	4+	RUB	Dental hygienists and therapists can now keep up to date with the British Society of Dental Hygiene and Therapy (BSDHT), record their CPD and develop their careers following the recommendations set out in ‘Standards for the Dental Team’ (General Dental Council) from the convenience of their iPhone, iTouch or iPad.\View the BSDHT’s latest news, Facebook and Twitter activities directly from the app…	[u'iosUniversal']	10417152	Бесплатно	[u'6020', u'6017']	[u'\u041c\u0435\u0434\u0438\u0446\u0438\u043d\u0430', u'\u041e\u0431\u0440\u0430\u0437\u043e\u0432\u0430\u043d\u0438\u0435']	[u'http://a1.mzstatic.com/us/r30/Purple/v4/db/f9/72/dbf9728d-5d45-9db1-7aab-01ff7a7b4f34/screen480x480.jpeg', u'http://a3.mzstatic.com/us/r30/Purple6/v4/38/2a/86/382a867e-e67c-47ff-1f0a-a02eda894719/screen480x480.jpeg', u'http://a3.mzstatic.com/us/r30/Purple/v4/0d/eb/31/0deb313e-9ec1-4c5d-d13e-961def3d348c/screen480x480.jpeg', u'http://a2.mzstatic.com/us/r30/Purple6/v4/6a/5c/5d/6a5c5d4f-77b4-ce3e…	False	software	[u'EN']	0.0	6020	Medical	2014-01-06T21:49:54Z	None	[u'http://a4.mzstatic.com/us/r30/Purple/v4/6b/09/d2/6b09d253-7cef-22cf-7c85-86742cf0cc74/screen1136x1136.jpeg', u'http://a3.mzstatic.com/us/r30/Purple6/v4/0e/c1/ba/0ec1ba54-be6f-295a-abfb-4665324678dc/screen1136x1136.jpeg', u'http://a2.mzstatic.com/us/r30/Purple/v4/99/14/99/9914997a-244b-e363-9098-adabf1d7c323/screen1136x1136.jpeg', u'http://a4.mzstatic.com/us/r30/Purple4/v4/8b/6a/4c/8b6a4ce6-c8c…	The Dental Channel Ltd	None	[u'iPadThirdGen4G', u'iPodTouchourthGen', u'iPad23G', u'iPodTouchFifthGen', u'iPhone5c', u'iPad3G', u'iPhone-3GS', u'iPadFourthGen', u'iPadWifi', u'iPadThirdGen', u'iPhone4', u'iPadMini4G', u'iPhone4S', u'iPodTouchThirdGen', u'iPadFourthGen4G', u'iPadMini', u'iPhone5', u'iPad2Wifi', u'iPhone5s']	BSDHT	4+	BSDHT	https://itunes.apple.com/ru/app/bsdht/id786261905?mt=8&uo=4	0	0	1.0	software
879373070	508294531	Focus Medica	https://itunes.apple.com/ru/artist/focus-medica/id508294531?uo=4	http://a1482.phobos.apple.com/us/r30/Purple/v4/ef/10/6a/ef106a93-7cff-e4dd-640d-8904ca28e6b7/mzl.spczdsin.png	http://a1482.phobos.apple.com/us/r30/Purple/v4/ef/10/6a/ef106a93-7cff-e4dd-640d-8904ca28e6b7/mzl.spczdsin.png	http://a27.phobos.apple.com/us/r30/Purple/v4/cc/1e/c7/cc1ec74a-1550-292e-352c-b6313b88d5f3/SpanishAppIcon57x57.png	None	None	com.focusmedica.jaa.spanish	4+	RUB	Esta aplicación incluye anticipos de las animaciones y descripciones del primer Atlas animado de anatomía y fisiología humanas. En este entretenido atlas anatómico animado por Focus Medica, se explican los sistemas humanos en forma gráfica por medio de animaciones acompañadas por una narración clara en español. Esto nos permite explorar la anatomía humana, identificar los órganos y conocer las ub…	[u'iosUniversal']	40137162	Бесплатно	[u'6020', u'6017']	[u'\u041c\u0435\u0434\u0438\u0446\u0438\u043d\u0430', u'\u041e\u0431\u0440\u0430\u0437\u043e\u0432\u0430\u043d\u0438\u0435']	[u'http://a2.mzstatic.com/us/r30/Purple2/v4/e5/2b/4c/e52b4cba-26b9-9ce5-b165-a9c1e450acd0/screen480x480.jpeg', u'http://a2.mzstatic.com/us/r30/Purple/v4/d9/9d/81/d99d81ed-16c0-cf14-ec31-d93c87bfcb62/screen480x480.jpeg', u'http://a1.mzstatic.com/us/r30/Purple2/v4/9f/64/46/9f64462a-7ff5-87fd-0eb9-0fd4d93c2ced/screen480x480.jpeg', u'http://a5.mzstatic.com/us/r30/Purple6/v4/55/c8/3d/55c83d29-ffa2-809…	False	software	[u'EN']	0.0	6020	Medical	2014-06-02T21:56:21Z	- Bug fixes	[u'http://a2.mzstatic.com/us/r30/Purple4/v4/fc/53/c5/fc53c5fa-fdd8-f359-6af6-72cb558dbb0e/screen1136x1136.jpeg', u'http://a2.mzstatic.com/us/r30/Purple2/v4/7e/56/98/7e56986e-2066-4465-bbff-fcf726d1acba/screen1136x1136.jpeg', u'http://a1.mzstatic.com/us/r30/Purple4/v4/7c/75/7d/7c757d95-580c-3ff5-3989-53d9332711ae/screen1136x1136.jpeg', u'http://a1.mzstatic.com/us/r30/Purple2/v4/fb/b0/fe/fbb0fe81-6…	Focus Medica India Private Limited	http://www.focusmedica.com	[u'iPhone4', u'iPadMini', u'iPodTouchThirdGen', u'iPadMini4G', u'iPodTouchourthGen', u'iPadFourthGen4G', u'iPhone5', u'iPadWifi', u'iPadThirdGen', u'iPad2Wifi', u'iPhone4S', u'iPhone5c', u'iPad3G', u'iPadThirdGen4G', u'iPadFourthGen', u'iPad23G', u'iPodTouchFifthGen', u'iPhone5s', u'iPhone-3GS']	Anatomía y Fisiología Humana	4+	Anatomía y Fisiología Humana	https://itunes.apple.com/ru/app/anatomia-y-fisiologia-humana/id879373070?mt=8&uo=4	0	0	1.1	software
796471733	473692733	GENERAL DE SEGUROS S.A.B	https://itunes.apple.com/ru/artist/general-de-seguros-s.a.b/id473692733?uo=4	http://a1813.phobos.apple.com/us/r30/Purple/v4/cb/82/52/cb825207-4036-890e-8879-13f4fd1e6304/mzl.lijqozcb.png	http://a1813.phobos.apple.com/us/r30/Purple/v4/cb/82/52/cb825207-4036-890e-8879-13f4fd1e6304/mzl.lijqozcb.png	http://a888.phobos.apple.com/us/r30/Purple2/v4/fd/e5/3c/fde53c3e-551d-4c1b-9baf-926d156de389/appicon.png	None	None	com.gs.valorgssalud	4+	RUB	Aplicación para realizar reporte de siniestros, obtener información de la Red de Proveedores Médicos, saber la ubicación exacta de los Hospitales más cercanos, recibir orientación y asesoría especializada y mucho más.	[u'iosUniversal']	10907043	Бесплатно	[u'6020', u'6013']	[u'\u041c\u0435\u0434\u0438\u0446\u0438\u043d\u0430', u'\u0417\u0434\u043e\u0440\u043e\u0432\u044c\u0435 \u0438 \u0444\u0438\u0442\u043d\u0435\u0441']	[u'http://a1.mzstatic.com/us/r30/Purple/v4/c6/cc/08/c6cc085e-1448-8e3b-7e86-c4d1c4f3b73d/screen480x480.jpeg', u'http://a4.mzstatic.com/us/r30/Purple4/v4/7c/f5/a4/7cf5a43e-d6f6-aed0-3458-55bfba9c36f4/screen480x480.jpeg', u'http://a3.mzstatic.com/us/r30/Purple6/v4/02/16/0b/02160b4f-30eb-3984-96ae-ae1ae5ce7fd9/screen480x480.jpeg', u'http://a3.mzstatic.com/us/r30/Purple4/v4/6c/66/97/6c6697c1-af4e-f4f…	False	software	[u'EN']	0.0	6020	Medical	2014-01-17T22:47:18Z	Registro de póliza para tener acceso a los Planes y Red Médica	[u'http://a5.mzstatic.com/us/r30/Purple/v4/8b/28/ab/8b28abda-d7bb-4b1f-12db-d1e847ff04ed/screen1136x1136.jpeg', u'http://a5.mzstatic.com/us/r30/Purple4/v4/14/cf/62/14cf6237-ffe9-3d91-c395-ee4812ffd441/screen1136x1136.jpeg', u'http://a2.mzstatic.com/us/r30/Purple4/v4/2c/05/ae/2c05ae37-38ff-8c72-37d5-db5ed4c3dcb1/screen1136x1136.jpeg', u'http://a3.mzstatic.com/us/r30/Purple6/v4/a1/79/af/a179afcd-45…	MIGUEL MARIN	None	[u'iPad3G', u'iPadFourthGen4G', u'iPadFourthGen', u'iPadMini4G', u'iPhone5c', u'iPad23G', u'iPhone-3GS', u'iPadMini', u'iPodTouchFifthGen', u'iPadWifi', u'iPhone4S', u'iPhone4', u'iPodTouchourthGen', u'iPhone5s', u'iPhone5', u'iPad2Wifi', u'iPadThirdGen', u'iPodTouchThirdGen', u'iPadThirdGen4G']	ValorGSSalud	4+	ValorGSSalud	https://itunes.apple.com/ru/app/valorgssalud/id796471733?mt=8&uo=4	0	0	1.1	software
541781973	541777976	Lab62 Imagem e Web	https://itunes.apple.com/ru/artist/lab62-imagem-e-web/id541777976?uo=4	http://a52.phobos.apple.com/us/r30/Purple2/v4/b4/75/4b/b4754bb1-46fd-fd23-51b1-6be4128df7fb/mzl.qtkcuppp.png	http://a52.phobos.apple.com/us/r30/Purple2/v4/b4/75/4b/b4754bb1-46fd-fd23-51b1-6be4128df7fb/mzl.qtkcuppp.png	http://a622.phobos.apple.com/us/r30/Purple/v4/eb/81/2a/eb812adb-baab-882c-09ed-a09c861547b1/icon.png	None	None	br.com.highdesign.drauziops	17+	RUB	Este aplicativo, com conteúdo desenvolvido e supervisionado pelo Dr. Drauzio Varella, oferece orientações básicas sobre primeiros socorros, mas não substitui o atendimento profissional. A partir de um menu bastante simplificado, o usuário terá acesso a procedimentos para dezenas de situações de emergência, onde a pronta ação pode fazer a diferença. \\Em casos graves, ou quando estiver com alguma …	[u'iosUniversal']	52336951	Бесплатно	[u'6020', u'6017']	[u'\u041c\u0435\u0434\u0438\u0446\u0438\u043d\u0430', u'\u041e\u0431\u0440\u0430\u0437\u043e\u0432\u0430\u043d\u0438\u0435']	[u'http://a4.mzstatic.com/us/r30/Purple/v4/4f/e5/fc/4fe5fccb-0216-9a4d-9cfd-2905a275d423/screen480x480.jpeg', u'http://a1.mzstatic.com/us/r30/Purple6/v4/34/42/a7/3442a773-fc39-74c4-7f48-f7595484f443/screen480x480.jpeg', u'http://a2.mzstatic.com/us/r30/Purple/v4/8b/00/29/8b002994-a65c-9d8a-9f1f-d8b05ceb4672/screen480x480.jpeg', u'http://a4.mzstatic.com/us/r30/Purple4/v4/f0/d1/70/f0d1703d-886f-22fa…	False	software	[u'EN', u'DE']	0.0	6020	Medical	2012-07-14T16:32:18Z	- Correção de alguns textos	[u'http://a4.mzstatic.com/us/r30/Purple/v4/7e/8b/95/7e8b9593-2d87-c189-9a79-4e7e150a15a3/screen1136x1136.jpeg', u'http://a4.mzstatic.com/us/r30/Purple4/v4/39/90/e2/3990e21b-fd41-d797-f6c3-30e531710e35/screen1136x1136.jpeg', u'http://a4.mzstatic.com/us/r30/Purple4/v4/72/01/bd/7201bde6-ec21-bb9c-3e36-26277f83f151/screen1136x1136.jpeg', u'http://a2.mzstatic.com/us/r30/Purple6/v4/88/ae/6d/88ae6dba-2e…	Lab62 Imagem e Web Ltda -ME	http://lab62.com.br/Primeiros-Socorros-vrs-2-0-0	[u'iPadMini4G', u'iPadThirdGen4G', u'iPadFourthGen4G', u'iPodTouchFifthGen', u'iPadFourthGen', u'iPadMini', u'iPhone4S', u'iPadThirdGen', u'iPhone5c', u'iPhone5s', u'iPad2Wifi', u'iPhone4', u'iPhone5', u'iPad23G']	Drauzio Varella - Primeiros Socorros	17+	Drauzio Varella - Primeiros Socorros	https://itunes.apple.com/ru/app/drauzio-varella-primeiros/id541781973?mt=8&uo=4	0	0	2.0.2	software
582411199	346469894	APPBURST, LLC	https://itunes.apple.com/ru/artist/appburst-llc/id346469894?uo=4	http://a1998.phobos.apple.com/us/r30/Purple4/v4/68/1a/2d/681a2d01-a5c7-2e34-a2ed-1ce62354afd5/mzl.wtbopvvf.png	http://a1998.phobos.apple.com/us/r30/Purple4/v4/68/1a/2d/681a2d01-a5c7-2e34-a2ed-1ce62354afd5/mzl.wtbopvvf.png	http://a858.phobos.apple.com/us/r30/Purple5/v4/8a/15/ae/8a15ae61-931d-b155-17e6-8f4f4d0df955/Icon.png	None	None	com.feedburst.rx360	4+	RUB	Rx-360 mission is to protect patient safety by sharing information and developing processes related to the integrity of the healthcare supply chain and the quality of materials within the supply chain.\\Management of the pharmaceutical supply chain has become one of the top public health concerns with respect to consumer safety. The globalization of distribution for both drug components and finis…	[u'iosUniversal']	11038015	Бесплатно	[u'6020']	[u'\u041c\u0435\u0434\u0438\u0446\u0438\u043d\u0430']	[u'http://a4.mzstatic.com/us/r30/Purple/v4/1e/a9/07/1ea9072c-1b5f-ee9e-43a4-3630f697ca7e/screen480x480.jpeg']	False	software	[u'EN']	0.0	6020	Medical	2013-03-22T20:31:49Z	-updates	[u'http://a4.mzstatic.com/us/r30/Purple/v4/77/d9/1e/77d91e2e-f98a-eb6f-a3f5-9cb21055db8c/screen1136x1136.jpeg']	AppBurst, LLC	None	[u'iPadFourthGen4G', u'iPad3G', u'iPodTouchourthGen', u'iPadMini4G', u'iPhone5c', u'iPadFourthGen', u'iPadThirdGen', u'iPhone5s', u'iPodTouchFifthGen', u'iPhone-3GS', u'iPad2Wifi', u'iPadThirdGen4G', u'iPhone4S', u'iPadMini', u'iPodTouchThirdGen', u'iPhone4', u'iPadWifi', u'iPad23G', u'iPhone5']	Rx-360	4+	Rx-360	https://itunes.apple.com/ru/app/rx-360/id582411199?mt=8&uo=4	0	0	3.0.0	software
766634883	463783115	American Society of Plastic Surgeons	https://itunes.apple.com/ru/artist/american-society-plastic-surgeons/id463783115?uo=4	http://a962.phobos.apple.com/us/r30/Purple4/v4/35/f2/b3/35f2b3a4-e1fe-18d2-79fe-75e318034615/mzl.pjnjnkal.png	http://a962.phobos.apple.com/us/r30/Purple4/v4/35/f2/b3/35f2b3a4-e1fe-18d2-79fe-75e318034615/mzl.pjnjnkal.png	http://a830.phobos.apple.com/us/r30/Purple6/v4/d1/67/7d/d1677d91-6f88-5aca-e5d4-cb2e11d9efc9/icon.png	None	None	org.plasticsurgery.PatientEduApp.Karl-B--Hiatt--MD	17+	RUB	This fun and informative app gives you everything you need to learn more about our practice. It's loaded with useful information about specific procedures and plastic surgery in general. Plus, there's a virtual surgery simulator where you can manipulate and reshape personal photos. Certain content © 2013 American Society of Plastic Surgeons.	[]	20439790	Бесплатно	[u'6020', u'6012']	[u'\u041c\u0435\u0434\u0438\u0446\u0438\u043d\u0430', u'\u041e\u0431\u0440\u0430\u0437 \u0436\u0438\u0437\u043d\u0438']	[]	False	software	[u'EN']	0.0	6020	Medical	2013-12-03T07:55:52Z	Improved iOS 7 compatibility.	[u'http://a4.mzstatic.com/us/r30/Purple/v4/c2/ed/b0/c2edb064-5309-1de4-9db4-493e1bf71441/screen1136x1136.jpeg', u'http://a5.mzstatic.com/us/r30/Purple4/v4/10/4c/53/104c53b9-20d0-4a42-4577-bdda89bb6c3c/screen1136x1136.jpeg', u'http://a4.mzstatic.com/us/r30/Purple/v4/9f/02/21/9f022186-04e3-8c62-b3a6-2c3a82b438e9/screen1136x1136.jpeg']	American Society of Plastic Surgeons	None	[u'iPhone4', u'iPodTouchFifthGen', u'iPodTouchourthGen', u'iPhone4S', u'iPadFourthGen4G', u'iPhone5', u'iPadMini', u'iPhone5c', u'iPhone5s', u'iPad23G', u'iPadThirdGen4G', u'iPadFourthGen', u'iPhone-3GS', u'iPad2Wifi', u'iPadMini4G', u'iPadThirdGen']	Karl B. Hiatt, MD for iPhone	17+	Karl B. Hiatt, MD for iPhone	https://itunes.apple.com/ru/app/karl-b.-hiatt-md-for-iphone/id766634883?mt=8&uo=4	0	0	1.3	software
521121519	491062046	Fuze.cc	https://itunes.apple.com/ru/artist/fuze.cc/id491062046?uo=4	http://a1090.phobos.apple.com/us/r30/Purple/v4/d9/73/03/d9730368-65ee-d2ff-287c-f7d81246893b/mzl.jpazyiiq.png	http://a1090.phobos.apple.com/us/r30/Purple/v4/d9/73/03/d9730368-65ee-d2ff-287c-f7d81246893b/mzl.jpazyiiq.png	http://a342.phobos.apple.com/us/r30/Purple2/v4/10/d9/e7/10d9e747-67f6-5ce1-a3ae-e778bff763cd/Icon.png	None	None	cc.fuze.anamnese	4+	RUB	Anamnesis is a universal app to help with anamnesis information gathering and storage. With a simple and practical layout, the app allows physicians, medicine students, nurses, and other healthcare professionals to annotate the most pertinent data regarding the clinical history and physical examination of the patient.\\The app intends to ease the life of professionals that many times have to anno…	[u'iosUniversal']	2672585	169 р.	[u'6020', u'6013']	[u'\u041c\u0435\u0434\u0438\u0446\u0438\u043d\u0430', u'\u0417\u0434\u043e\u0440\u043e\u0432\u044c\u0435 \u0438 \u0444\u0438\u0442\u043d\u0435\u0441']	[u'http://a5.mzstatic.com/us/r30/Purple2/v4/7f/e9/fa/7fe9fac2-e564-8511-87f2-760682eaf136/screen480x480.jpeg', u'http://a5.mzstatic.com/us/r30/Purple/v4/d7/92/df/d792df25-f133-67a5-b138-c5c738bf2696/screen480x480.jpeg', u'http://a2.mzstatic.com/us/r30/Purple/v4/c1/0b/30/c10b3097-886f-4bcd-a742-ba6f85aa4623/screen480x480.jpeg', u'http://a4.mzstatic.com/us/r30/Purple2/v4/8e/8e/88/8e8e883c-f8c7-85e3…	False	software	[u'EN', u'PT']	169.0	6020	Medical	2012-05-11T07:00:00Z	- Adapted to iPhone 5\- General adjustments	[u'http://a5.mzstatic.com/us/r30/Purple/v4/d1/8a/a6/d18aa669-3270-8c7a-ccf9-537d9d8ff34b/screen1136x1136.jpeg', u'http://a5.mzstatic.com/us/r30/Purple/v4/cb/1f/9e/cb1f9e52-2e3e-a9ef-e761-976da70d2bd2/screen1136x1136.jpeg', u'http://a3.mzstatic.com/us/r30/Purple2/v4/ff/65/3d/ff653d36-9fa1-ef6e-f85a-940b965f4a9e/screen1136x1136.jpeg', u'http://a5.mzstatic.com/us/r30/Purple2/v4/92/8f/0a/928f0a15-6b5…	6ps Media Group LTDA	http://www.fuze.cc	[u'iPadWifi', u'iPadMini4G', u'iPhone5', u'iPhone4S', u'iPadThirdGen', u'iPadThirdGen4G', u'iPhone4', u'iPad3G', u'iPadMini', u'iPhone-3GS', u'iPodTouchFifthGen', u'iPhone5s', u'iPadFourthGen4G', u'iPad2Wifi', u'iPodTouchourthGen', u'iPodTouchThirdGen', u'iPadFourthGen', u'iPhone5c', u'iPad23G']	Anamnesis (Universal)	4+	Anamnesis (Universal)	https://itunes.apple.com/ru/app/anamnesis-universal/id521121519?mt=8&uo=4	0	0	1.20	software
536143998	523574178	Sudarat Lertseethong	https://itunes.apple.com/ru/artist/sudarat-lertseethong/id523574178?uo=4	http://a1356.phobos.apple.com/us/r30/Purple2/v4/7b/80/fe/7b80fe68-93fc-5c82-b688-7d4658f6ff44/mzl.rtrndbwv.png	http://a1356.phobos.apple.com/us/r30/Purple2/v4/7b/80/fe/7b80fe68-93fc-5c82-b688-7d4658f6ff44/mzl.rtrndbwv.png	http://a1880.phobos.apple.com/us/r30/Purple2/v4/38/98/d9/3898d9e4-4360-dadd-1887-47488ed84b19/appicon.png	None	None	com.skoodeskill.app.ios.DrNithi	4+	RUB	Dr.Nithi เป็นแอพพลิเคชั่นนี้จะให้ข้อมูลเรื่องการดูแลสุขภาพด้วยตัวเองโดยใช้ภาษาง่ายๆเพลิดเพลิน แต่เต็มไปด้วยข้อมูลที่ทันสมัย ด้วยผู้เขียนที่เป็นแพทย์ที่มีประสบการณ์ในการดูแลคนไข้ชั้นนำของประเทศ และยังมีข้อมูลเสียงให้ความรู้ตอบคำถามต่างๆที่มีคนถามมา ในแอพพลิเคชั่นนี้สามารถแสดงความเห็นหรือสอบถามประเด็นที่เกี่ยวข้องเพิ่มเติม กับข้อมูลนั้นๆได้\\แอพพลิเคชั่นนี้ยังมี Blog ที่เกี่ยวกับข่าวคราวที่ทันสมัยใ…	[]	2637876	Бесплатно	[u'6020', u'6012']	[u'\u041c\u0435\u0434\u0438\u0446\u0438\u043d\u0430', u'\u041e\u0431\u0440\u0430\u0437 \u0436\u0438\u0437\u043d\u0438']	[]	False	software	[u'EN']	0.0	6020	Medical	2012-07-10T01:21:56Z	- แก้ไขปัญหาการดึงข้อมูลบทความภาษาไทยไม่ได้	[u'http://a5.mzstatic.com/us/r30/Purple2/v4/d7/d9/d9/d7d9d973-5978-d36a-0cb6-0ca9e6a72daf/screen1136x1136.jpeg', u'http://a4.mzstatic.com/us/r30/Purple2/v4/1b/f4/8a/1bf48a1a-332a-c390-5b1b-d04b12beec17/screen1136x1136.jpeg', u'http://a2.mzstatic.com/us/r30/Purple/v4/f7/3f/c4/f73fc437-125a-d615-aa76-85134e6673fc/screen1136x1136.jpeg', u'http://a4.mzstatic.com/us/r30/Purple/v4/f8/cf/40/f8cf4020-45e…	Sudarat Lertseethong	None	[u'iPodTouchourthGen', u'iPhone5s', u'iPhone4S', u'iPadWifi', u'iPhone4', u'iPadFourthGen', u'iPhone5', u'iPadThirdGen', u'iPadThirdGen4G', u'iPad2Wifi', u'iPad23G', u'iPhone-3GS', u'iPadFourthGen4G', u'iPadMini4G', u'iPhone5c', u'iPad3G', u'iPadMini', u'iPodTouchThirdGen', u'iPodTouchFifthGen']	Dr.Nithi	4+	Dr.Nithi	https://itunes.apple.com/ru/app/dr.nithi/id536143998?mt=8&uo=4	0	0	1.01	software
353971353	353971357	SoftPsych LLC	https://itunes.apple.com/ru/artist/softpsych-llc/id353971357?uo=4	http://a1261.phobos.apple.com/us/r30/Purple5/v4/93/eb/8d/93eb8df0-f313-658d-3544-648ba9d17187/mzl.ogzokrog.png	http://a1261.phobos.apple.com/us/r30/Purple5/v4/93/eb/8d/93eb8df0-f313-658d-3544-648ba9d17187/mzl.ogzokrog.png	http://a1702.phobos.apple.com/us/r30/Purple5/v4/bb/a3/aa/bba3aa43-9fc8-cea0-bb1f-4a87c3009031/AppIcon57x57.png	None	None	com.softpsych.adhdpsypharm	4+	RUB	This program provides an objective method to diagnose and treat ADHD with pharmacology. The program offers diagnosis screens for parent, teacher, adult and adolescent. Total symptom score and average performance scores can be calculated and provide a measurement based care.This app is designed for use by psychiatrists and mental health professionals in a clinical setting.\\Features:\\# Diagnosis …	[u'iosUniversal']	4704062	479 р.	[u'6020', u'6017']	[u'\u041c\u0435\u0434\u0438\u0446\u0438\u043d\u0430', u'\u041e\u0431\u0440\u0430\u0437\u043e\u0432\u0430\u043d\u0438\u0435']	[u'http://a4.mzstatic.com/us/r30/Purple3/v4/a2/54/15/a25415bf-e65e-dec0-e5b6-27233f2f5abd/screen480x480.jpeg', u'http://a4.mzstatic.com/us/r30/Purple3/v4/da/15/87/da158721-8284-aa95-982f-d9be3dd9a3f5/screen480x480.jpeg', u'http://a3.mzstatic.com/us/r30/Purple5/v4/09/c9/4e/09c94e25-033f-a8fb-a60b-f97f32e68a35/screen480x480.jpeg', u'http://a2.mzstatic.com/us/r30/Purple5/v4/27/95/cf/2795cfd6-636c-16…	False	software	[u'EN']	479.0	6020	Medical	2010-02-05T03:08:26Z	New Interface, some revisions	[u'http://a5.mzstatic.com/us/r30/Purple3/v4/a8/3e/92/a83e925e-4faa-27fa-640d-0b6b93aca025/screen1136x1136.jpeg', u'http://a2.mzstatic.com/us/r30/Purple5/v4/01/84/1e/01841ead-e3ae-0e78-7498-e251740d3c64/screen1136x1136.jpeg', u'http://a1.mzstatic.com/us/r30/Purple3/v4/f0/d1/97/f0d19752-fddd-2dcf-9daf-9f20b2ce7301/screen1136x1136.jpeg', u'http://a1.mzstatic.com/us/r30/Purple4/v4/6a/bc/2d/6abc2db9-0…	SoftPsych LLC	http://www.softpsych.com/adhd.html	[u'iPadThirdGen4G', u'iPadFourthGen', u'iPhone5', u'iPad2Wifi', u'iPadMini4G', u'iPadMini', u'iPhone5s', u'iPodTouchourthGen', u'iPodTouchFifthGen', u'iPhone5c', u'iPhone4S', u'iPad23G', u'iPhone4', u'iPadFourthGen4G', u'iPadThirdGen', u'iPhone-3GS']	ADHD Psychopharmacology	4+	ADHD Psychopharmacology	https://itunes.apple.com/ru/app/adhd-psychopharmacology/id353971353?mt=8&uo=4	0	0	7.1	software
742161601	408911669	DAMIEN DAHAN	https://itunes.apple.com/ru/artist/damien-dahan/id408911669?uo=4	http://a1487.phobos.apple.com/us/r30/Purple4/v4/df/36/0d/df360d89-62b5-70ad-d01c-ecda53e53fa2/mzl.qlfzturp.png	http://a1487.phobos.apple.com/us/r30/Purple4/v4/df/36/0d/df360d89-62b5-70ad-d01c-ecda53e53fa2/mzl.qlfzturp.png	http://a263.phobos.apple.com/us/r30/Purple4/v4/db/46/47/db4647b8-613a-4f27-16fb-a069cf2261ae/logo57.png	None	None	com.eloryasdev.cobbreader	4+	RUB	Cobb reader is a brand new tool for scoliosis \It allows you to measure cobb angle, using different methods. \\Cobb reader is the most accurate application of this category.	[]	13612879	349 р.	[u'6020', u'6013']	[u'\u041c\u0435\u0434\u0438\u0446\u0438\u043d\u0430', u'\u0417\u0434\u043e\u0440\u043e\u0432\u044c\u0435 \u0438 \u0444\u0438\u0442\u043d\u0435\u0441']	[]	False	software	[u'FR']	349.0	6020	Medical	2013-11-16T03:02:09Z	None	[u'http://a5.mzstatic.com/us/r30/Purple4/v4/91/61/e8/9161e83e-625c-ecd2-ff46-3b5d13677e4a/screen1136x1136.jpeg', u'http://a3.mzstatic.com/us/r30/Purple6/v4/8b/d3/c5/8bd3c5ec-2019-a045-97a5-31f81f483962/screen1136x1136.jpeg', u'http://a3.mzstatic.com/us/r30/Purple4/v4/96/b6/f2/96b6f24a-1842-82e3-5dd3-92051558562b/screen1136x1136.jpeg', u'http://a5.mzstatic.com/us/r30/Purple4/v4/a9/79/6d/a9796d4c-c…	DAMIEN DAHAN	None	[u'iPhone5', u'iPodTouchourthGen', u'iPhone4', u'iPhone-3GS', u'iPadWifi', u'iPodTouchFifthGen', u'iPadThirdGen4G', u'iPhone4S', u'iPad23G', u'iPadFourthGen4G', u'iPhone5s', u'iPadFourthGen', u'iPodTouchThirdGen', u'iPad3G', u'iPad2Wifi', u'iPadMini', u'iPhone5c', u'iPadThirdGen', u'iPadMini4G']	Cobb reader	4+	Cobb reader	https://itunes.apple.com/ru/app/cobb-reader/id742161601?mt=8&uo=4	0	0	1.0.0	software
666074088	666067706	Smart Side	https://itunes.apple.com/ru/artist/smart-side/id666067706?uo=4	http://a1924.phobos.apple.com/us/r30/Purple6/v4/ec/3a/cf/ec3acfb8-34a0-56dc-bc18-c3520a5e6e05/mzl.sheyprnm.png	http://a1924.phobos.apple.com/us/r30/Purple6/v4/ec/3a/cf/ec3acfb8-34a0-56dc-bc18-c3520a5e6e05/mzl.sheyprnm.png	http://a578.phobos.apple.com/us/r30/Purple4/v4/dc/85/be/dc85be1d-53ab-6c06-20c7-2645afe8caa3/Icon.png	None	None	br.com.smartside.Oftalmologia	4+	RUB	Application of Ophthalmology Congress 2013 to be held in Rio de Janeiro, Brazil.\\Access the list of speakers, schedule, lectures favorite you want to be warned that it will happen, news, weather and current position of the venue, tourist information in Rio de Janeiro, location of event and Facebook feed .\\There you can connect your Twitter account and Facebook to share content and also send by …	[]	3866682	Бесплатно	[u'6020', u'6016']	[u'\u041c\u0435\u0434\u0438\u0446\u0438\u043d\u0430', u'\u0420\u0430\u0437\u0432\u043b\u0435\u0447\u0435\u043d\u0438\u044f']	[]	False	software	[u'EN', u'PT', u'ES']	0.0	6020	Medical	2013-07-02T17:15:01Z	Various visual fixes	[u'http://a2.mzstatic.com/us/r30/Purple6/v4/0c/9d/4e/0c9d4e20-81ab-e6b3-5205-35b933bbf411/screen1136x1136.jpeg', u'http://a5.mzstatic.com/us/r30/Purple/v4/e4/35/c9/e435c9f9-83bc-4044-d59a-f46fc12458d8/screen1136x1136.jpeg', u'http://a1.mzstatic.com/us/r30/Purple6/v4/d2/1b/ba/d21bba3d-218c-f7e6-8872-cf9e4d1b084b/screen1136x1136.jpeg', u'http://a5.mzstatic.com/us/r30/Purple6/v4/20/a8/4e/20a84e8f-17…	Smart Side	None	[u'iPadWifi', u'iPhone5s', u'iPadMini4G', u'iPhone4S', u'iPad2Wifi', u'iPodTouchourthGen', u'iPhone-3GS', u'iPodTouchFifthGen', u'iPadMini', u'iPad3G', u'iPhone4', u'iPhone5', u'iPad23G', u'iPhone5c', u'iPadThirdGen', u'iPodTouchThirdGen', u'iPadFourthGen', u'iPadThirdGen4G', u'iPadFourthGen4G']	Congresso de Oftalmologia 2013	4+	Congresso de Oftalmologia 2013	https://itunes.apple.com/ru/app/congresso-oftalmologia-2013/id666074088?mt=8&uo=4	0	0	1.0.2	software
768265935	887450191	Pró-Salute Serviços para a Saúde Ltda	https://itunes.apple.com/ru/artist/pro-salute-servicos-para-saude/id887450191?uo=4	http://a1524.phobos.apple.com/us/r30/Purple4/v4/03/b1/8d/03b18d77-e70f-6d8d-98bf-18819efd0d23/mzl.pohpgkno.png	http://a1524.phobos.apple.com/us/r30/Purple4/v4/03/b1/8d/03b18d77-e70f-6d8d-98bf-18819efd0d23/mzl.pohpgkno.png	http://a1394.phobos.apple.com/us/r30/Purple3/v4/3e/a1/6e/3ea16e9f-2c2e-4a45-9dde-50aa3e93bd99/appicon.png	None	None	com.yoom.fatima	4+	RUB	O aplicativo Guia da Saúde possibilita a busca por médicos e serviços credenciados à rede Fátima Saúde. Além disso, os beneficiários estarão sempre atualizados com as últimas notícias da Operadora.\UTILIDADES:\ * Relação de toda a rede credenciada Fátima Saúde, bem como todas as informações para contato;\ * Informação de atendimento de acordo com a modalidade de plano contratado;\ * Possibilidade…	[]	3792513	Бесплатно	[u'6020', u'6022']	[u'\u041c\u0435\u0434\u0438\u0446\u0438\u043d\u0430', u'\u041a\u0430\u0442\u0430\u043b\u043e\u0433\u0438']	[]	False	software	[u'EN']	0.0	6020	Medical	2013-12-04T23:04:58Z	Agora sempre que é atualizado o guia médico, são excluídos os prestadores. Isso serve para que seja feita uma carga completa dos prestadores.	[u'http://a3.mzstatic.com/us/r30/Purple6/v4/4b/34/86/4b348626-c5fa-cb4a-ca35-2c6a3b1f7cf4/screen1136x1136.jpeg', u'http://a1.mzstatic.com/us/r30/Purple6/v4/fa/c2/cd/fac2cd3f-984f-a56c-15c4-e75df3bf6412/screen1136x1136.jpeg', u'http://a3.mzstatic.com/us/r30/Purple6/v4/62/15/e8/6215e8f9-aa11-40ec-e11c-5d21ae1c5d30/screen1136x1136.jpeg', u'http://a4.mzstatic.com/us/r30/Purple4/v4/dd/54/df/dd54dff4-1…	Pr�-Salute Servi�os para a Sa�de Ltda	http://fatimasaude.com.br	[u'iPadFourthGen4G', u'iPadThirdGen4G', u'iPodTouchourthGen', u'iPadMini4G', u'iPhone5s', u'iPhone5', u'iPad2Wifi', u'iPadMini', u'iPhone4', u'iPadThirdGen', u'iPhone4S', u'iPhone-3GS', u'iPad23G', u'iPodTouchFifthGen', u'iPadFourthGen', u'iPhone5c']	Guia Fatima Saude	4+	Guia Fatima Saude	https://itunes.apple.com/ru/app/guia-fatima-saude/id768265935?mt=8&uo=4	0	0	1.5.2	software
868126385	386704686	Kick Your Apps, Inc.	https://itunes.apple.com/ru/artist/kick-your-apps-inc./id386704686?uo=4	http://a494.phobos.apple.com/us/r30/Purple6/v4/89/28/35/89283574-e2ff-371c-1ccf-5fbc51fa6ae6/mzl.qjjkybkb.png	http://a494.phobos.apple.com/us/r30/Purple6/v4/89/28/35/89283574-e2ff-371c-1ccf-5fbc51fa6ae6/mzl.qjjkybkb.png	http://a1014.phobos.apple.com/us/r30/Purple/v4/d4/50/e3/d450e327-38d7-2e2b-1b10-db86c2b905ad/icon57.png	None	None	com.kickyourapps.app404	4+	RUB	We provide this app for patients to easily contact the office, request an appointment, or request emergency treatment (and include a photo of the problem area if appropriate). It has info about the dentist, a picture gallery, and other important info about the dental office. You can even refer your friends! We hope you enjoy it and it enhances the service we provide to our patients.	[]	2940272	Бесплатно	[u'6020', u'6013']	[u'\u041c\u0435\u0434\u0438\u0446\u0438\u043d\u0430', u'\u0417\u0434\u043e\u0440\u043e\u0432\u044c\u0435 \u0438 \u0444\u0438\u0442\u043d\u0435\u0441']	[]	False	software	[u'EN', u'DE', u'SE', u'ES']	0.0	6020	Medical	2014-04-24T15:12:15Z	Improved facebook integration	[u'http://a5.mzstatic.com/us/r30/Purple/v4/bc/2a/b2/bc2ab280-c7a4-fe9f-b2e4-3443afa79bb0/screen1136x1136.jpeg']	Kick Your Apps, Inc.	None	[u'iPad23G', u'iPhone5', u'iPadMini4G', u'iPhone4', u'iPodTouchourthGen', u'iPadWifi', u'iPadFourthGen', u'iPodTouchThirdGen', u'iPodTouchFifthGen', u'iPadThirdGen4G', u'iPhone5s', u'iPhone5c', u'iPhone4S', u'iPad3G', u'iPadFourthGen4G', u'iPadMini', u'iPadThirdGen', u'iPhone-3GS', u'iPad2Wifi']	Randolph Oral Surgery	4+	Randolph Oral Surgery	https://itunes.apple.com/ru/app/randolph-oral-surgery/id868126385?mt=8&uo=4	0	0	4.1	software
868761845	868761848	Snazmed, LLC	https://itunes.apple.com/ru/artist/snazmed-llc/id868761848?uo=4	http://a16.phobos.apple.com/us/r30/Purple2/v4/0c/f8/14/0cf814f6-c086-8a7a-add0-c04ef8d85c99/mzl.ddkkpktv.png	http://a16.phobos.apple.com/us/r30/Purple2/v4/0c/f8/14/0cf814f6-c086-8a7a-add0-c04ef8d85c99/mzl.ddkkpktv.png	http://a1073.phobos.apple.com/us/r30/Purple4/v4/b9/af/c4/b9afc4ff-0a01-7379-1004-c5d5e3ab7b30/Icon.png	None	None	com.app.hipaapp	12+	RUB	100% FREE, 100% HIPAA-compliant\For Healthcare Professionals\Best-of-Class Security\If you can text, you can use HIPAAPP\Text, Photos, Videos	[]	6370112	Бесплатно	[u'6020', u'6005']	[u'\u041c\u0435\u0434\u0438\u0446\u0438\u043d\u0430', u'\u0421\u043e\u0446\u0438\u0430\u043b\u044c\u043d\u044b\u0435 \u0441\u0435\u0442\u0438']	[]	False	software	[u'EN']	0.0	6020	Medical	2014-06-29T04:04:47Z	None	[u'http://a5.mzstatic.com/us/r30/Purple4/v4/ff/11/f8/ff11f826-6a7e-aced-002e-cd1a54adc50a/screen322x572.jpeg']	Snazmed, LLC	None	[u'iPhone4', u'iPadThirdGen4G', u'iPhone5', u'iPodTouchourthGen', u'iPad23G', u'iPad2Wifi', u'iPadMini', u'iPodTouchFifthGen', u'iPadThirdGen', u'iPadFourthGen4G', u'iPadFourthGen', u'iPhone-3GS', u'iPadMini4G', u'iPhone4S', u'iPhone5s', u'iPhone5c']	HIPAAPP	12+	HIPAAPP	https://itunes.apple.com/ru/app/hipaapp/id868761845?mt=8&uo=4	0	0	1.1	software
778423880	571853782	MEDIVATION K.K.	https://itunes.apple.com/ru/artist/medivation-k.k./id571853782?uo=4	http://a739.phobos.apple.com/us/r30/Purple4/v4/e5/1e/03/e51e0375-aa79-8e15-f5bf-32316bbd19b0/mzl.rhnoqyat.png	http://a739.phobos.apple.com/us/r30/Purple4/v4/e5/1e/03/e51e0375-aa79-8e15-f5bf-32316bbd19b0/mzl.rhnoqyat.png	http://a665.phobos.apple.com/us/r30/Purple6/v4/b9/b1/59/b9b15904-3572-f2d1-2206-1ccf99b26ade/icon57.png	None	None	Medivation.Menu119	4+	RUB	－もし、誰かが倒れていたら、あなたは何ができますか？\－もし、あなたが倒れたとき、あなたの病気について語ってくれる人はいますか？\「MENU119」は、東京慈恵会医科大学とNTTドコモの共同研究により発案され、メディベーション株式会社が開発を担当した、スマートフォン用救命・医療補助アプリです。\倒れている人を発見した時の一次救命処置の流れや、子どもの急病への対処に迷った時の救急受診の目安を提供します。また、自分自身のカルテ情報を登録しておくことで、自分が倒れた時に、医療従事者への情報伝達やご家族への緊急連絡を可能にし、スムーズな救急搬送をサポートすることを目的に開発いたしました。\いざという時に必要な医療情報を、いつもあなたのそばにあるスマートフォンに。\■主な機能\・一次救命処置ガイド：急病者を発見した際、救急車が到着するまでの間、状況判断や一次救命処置（BLS）の実施をサポートします…	[]	6871942	Бесплатно	[u'6020']	[u'\u041c\u0435\u0434\u0438\u0446\u0438\u043d\u0430']	[]	False	software	[u'EN']	0.0	6020	Medical	2014-01-08T23:47:33Z	操作性を改善しました。 \ヘルプ機能を追加しました。	[u'http://a4.mzstatic.com/us/r30/Purple6/v4/6d/ff/f9/6dfff9ed-e433-34cd-a332-ec828a362b5d/screen1136x1136.jpeg', u'http://a5.mzstatic.com/us/r30/Purple4/v4/56/79/e2/5679e27f-b0a7-576a-8629-0e4ab46c8a94/screen1136x1136.jpeg', u'http://a2.mzstatic.com/us/r30/Purple4/v4/b3/29/25/b3292542-3350-b269-062b-1164c124f013/screen1136x1136.jpeg', u'http://a1.mzstatic.com/us/r30/Purple4/v4/85/54/76/855476cd-e…	MEDIVATION K.K.	None	[u'iPhone5c', u'iPadThirdGen4G', u'iPadMini4G', u'iPadFourthGen4G', u'iPhone5s', u'iPhone5', u'iPadMini', u'iPhone4', u'iPadFourthGen', u'iPodTouchFifthGen', u'iPad2Wifi', u'iPhone4S', u'iPadThirdGen', u'iPad23G']	MENU119	4+	MENU119	https://itunes.apple.com/ru/app/menu119/id778423880?mt=8&uo=4	0	0	1.2.1	software
520029730	318792218	Alexander Mokrushin	https://itunes.apple.com/ru/artist/alexander-mokrushin/id318792218?uo=4	http://a1219.phobos.apple.com/us/r30/Purple/v4/fa/4d/6b/fa4d6bd9-3a95-f564-5e65-ca74857c29a7/mza_2707334614977987843.png	http://a1219.phobos.apple.com/us/r30/Purple/v4/fa/4d/6b/fa4d6bd9-3a95-f564-5e65-ca74857c29a7/mza_2707334614977987843.png	http://a647.phobos.apple.com/us/r30/Purple/v4/41/55/c9/4155c973-9d67-a1fa-ea38-a1c8e1febac7/icon.png	None	None	alex.mokrushin.beautymassage	4+	RUB	Самомассаж для красоты представляет собой простое иллюстрированное пошаговое руководство о том, как делать китайский самомассаж с целью сохранения красоты лица и всего тела в целом. Китайский самомассаж при регулярном использовании положительно влияет на повышение иммунитета и лечение многих хронических заболеваний.\Приложение содержит описание 8 комбинаций шагов для массажа:\- Красота лица - мас…	[u'iosUniversal']	7079126	66 р.	[u'6020', u'6013']	[u'\u041c\u0435\u0434\u0438\u0446\u0438\u043d\u0430', u'\u0417\u0434\u043e\u0440\u043e\u0432\u044c\u0435 \u0438 \u0444\u0438\u0442\u043d\u0435\u0441']	[u'http://a2.mzstatic.com/us/r30/Purple/v4/0b/ea/46/0bea46b3-8903-3a6c-10cd-99c1cc540934/screen480x480.jpeg', u'http://a2.mzstatic.com/us/r30/Purple/v4/16/32/9d/16329da2-0847-da65-316c-db7b7357af2a/screen480x480.jpeg', u'http://a2.mzstatic.com/us/r30/Purple/v4/8c/b4/9e/8cb49e7a-54e6-ddae-9fb6-cd8946a80bde/screen480x480.jpeg', u'http://a3.mzstatic.com/us/r30/Purple/v4/77/e2/f7/77e2f7da-31dc-a042-b…	False	software	[u'EN', u'RU']	66.0	6020	Medical	2012-05-10T00:38:42Z	None	[u'http://a4.mzstatic.com/us/r30/Purple/v4/45/de/62/45de62e5-959b-0638-fbaf-26bddc2e6d93/screen320x480.jpeg', u'http://a5.mzstatic.com/us/r30/Purple/v4/8e/3a/ca/8e3acaac-cf15-c79f-5fff-62a31ff449a0/screen320x480.jpeg', u'http://a5.mzstatic.com/us/r30/Purple/v4/34/5b/a9/345ba94d-3c92-1bdb-56d0-5df1834d1ce4/screen320x480.jpeg', u'http://a1.mzstatic.com/us/r30/Purple/v4/56/ab/11/56ab11e3-8b83-09a6-0…	Alexander Mokrushin	None	[u'iPhone4', u'iPad3G', u'iPodTouchThirdGen', u'iPod-touch-with-mic', u'iPhone4S', u'iPadThirdGen', u'iPadFourthGen', u'iPodTouchourthGen', u'iPadMini4G', u'iPadWifi', u'iPod-touch', u'iPhone5s', u'iPhone5c', u'iPhone-3G', u'iPhone-3GS', u'iPhone', u'iPadThirdGen4G', u'iPhone5', u'iPodTouchFifthGen', u'iPad2Wifi', u'iPadFourthGen4G', u'iPad23G', u'iPadMini']	Самомассаж для красоты	4+	Самомассаж для красоты	https://itunes.apple.com/ru/app/samomassaz-dla-krasoty/id520029730?mt=8&uo=4	0	0	1.0	software
422563040	444973012	appstolive	https://itunes.apple.com/ru/artist/appstolive/id444973012?uo=4	http://a1251.phobos.apple.com/us/r30/Purple5/v4/6b/72/11/6b7211ff-0331-4a13-79aa-62c9c199d418/pr_source.png?downloadKey=1417737002_6b2498725053164098aa539bbb89b5b9	http://a1251.phobos.apple.com/us/r30/Purple5/v4/6b/72/11/6b7211ff-0331-4a13-79aa-62c9c199d418/pr_source.png?downloadKey=1417737002_6b2498725053164098aa539bbb89b5b9	http://a1348.phobos.apple.com/us/r30/Purple3/v4/15/58/18/15581881-5b3d-48cc-c2cb-248f38b06813/AppIcon57x57.png	None	None	com.appstolife.myBodyFatPercentageDist	4+	RUB	This application calculates the percentage of fat in the human body requiring logical data; age, weight; and height within specified range. It works according to standard medical and scientific specs for adults; men and women. It mathematically predicts the type of fat and converts the fat weight percentages to numbers in scenarios to show the medical allowance from the border away and near the f…	[]	1757300	33 р.	[u'6020', u'6013']	[u'\u041c\u0435\u0434\u0438\u0446\u0438\u043d\u0430', u'\u0417\u0434\u043e\u0440\u043e\u0432\u044c\u0435 \u0438 \u0444\u0438\u0442\u043d\u0435\u0441']	[]	False	software	[u'EN']	33.0	6020	Medical	2011-03-02T05:16:01Z	Updated iOS version\Improved User Interface\Revised Content\Revised Functionality\Improved Design\Improved Calculation\Improved presentation, space and instructions	[u'http://a5.mzstatic.com/us/r30/Purple3/v4/fb/0d/6f/fb0d6f41-63b0-8555-bc95-eeddeca77cf1/screen1136x1136.jpeg', u'http://a2.mzstatic.com/us/r30/Purple3/v4/7c/9e/f9/7c9ef96b-8e36-6edc-f809-aa068fbba467/screen1136x1136.jpeg', u'http://a5.mzstatic.com/us/r30/Purple1/v4/7d/ae/30/7dae3033-b33a-91c1-7ec6-94fbe07475a0/screen1136x1136.jpeg', u'http://a4.mzstatic.com/us/r30/Purple1/v4/25/d2/93/25d29335-b…	Nasser Asad	http://www.appstolive.com	[u'iPhone4S', u'iPadFourthGen4G', u'iPadMini', u'iPadFourthGen', u'iPad2Wifi', u'iPad23G', u'iPadThirdGen4G', u'iPhone5c', u'iPhone5', u'iPadMini4G', u'iPhone5s', u'iPodTouchFifthGen', u'iPadThirdGen', u'iPhone4']	Body Fat %	4+	Body Fat %	https://itunes.apple.com/ru/app/body-fat/id422563040?mt=8&uo=4	0	0	2.0	software
595116213	576194764	Pardalis Labs	https://itunes.apple.com/ru/artist/pardalis-labs/id576194764?uo=4	http://a712.phobos.apple.com/us/r30/Purple2/v4/6b/23/05/6b23050e-01c2-b4d1-7ec6-78d1525794c3/mzl.dxqqfydp.png	http://a712.phobos.apple.com/us/r30/Purple2/v4/6b/23/05/6b23050e-01c2-b4d1-7ec6-78d1525794c3/mzl.dxqqfydp.png	http://a255.phobos.apple.com/us/r30/Purple/v4/da/70/c3/da70c396-c3b1-195f-85dd-60315ea2804c/Icon-57.png	None	None	com.pardalislabs.ptcbstudy	17+	RUB	Pharmacy Tech Study Guide provides a variety of reference data for learning and reviewing content related to the exams for Pharmacy Technicians. Even if you're just trying to become more familiar with pharmacy terms, measurements, medications, law, or lingo, Pharmacy Tech Study Guide can give you a quick tool to learn!\\* Reference data for over 200 drugs\** Brand Name, Generic Name, Schedule, an…	[]	5431546	33 р.	[u'6020', u'6006']	[u'\u041c\u0435\u0434\u0438\u0446\u0438\u043d\u0430', u'\u0421\u043f\u0440\u0430\u0432\u043e\u0447\u043d\u0438\u043a\u0438']	[]	False	software	[u'EN']	33.0	6020	Medical	2013-01-25T20:48:20Z	Name change due to trademark issues.	[u'http://a2.mzstatic.com/us/r30/Purple2/v4/f5/94/29/f59429d0-aeff-1a66-5cca-53129a6ee67a/screen1136x1136.jpeg', u'http://a1.mzstatic.com/us/r30/Purple2/v4/12/db/92/12db92c2-078d-ade5-8041-a9cbcaff8b60/screen1136x1136.jpeg', u'http://a1.mzstatic.com/us/r30/Purple/v4/ce/d6/d1/ced6d1b3-1382-d4d2-31ef-cce28c66b0b4/screen1136x1136.jpeg', u'http://a2.mzstatic.com/us/r30/Purple/v4/c6/28/07/c62807f1-a60…	Pardalis Labs, LLC	None	[u'iPad23G', u'iPadFourthGen', u'iPodTouchourthGen', u'iPadMini4G', u'iPhone5c', u'iPad2Wifi', u'iPhone5s', u'iPhone4S', u'iPhone-3GS', u'iPadMini', u'iPhone5', u'iPhone4', u'iPadThirdGen', u'iPadThirdGen4G', u'iPadFourthGen4G', u'iPodTouchFifthGen']	Pharmacy Tech Study Guide	17+	Pharmacy Tech Study Guide	https://itunes.apple.com/ru/app/pharmacy-tech-study-guide/id595116213?mt=8&uo=4	0	0	1.1	software
869270330	591471648	Multimob Bilisim	https://itunes.apple.com/ru/artist/multimob-bilisim/id591471648?uo=4	http://a1849.phobos.apple.com/us/r30/Purple4/v4/bf/19/aa/bf19aa68-6c80-671a-5551-d4413f38b329/mzl.emtzxenw.png	http://a1849.phobos.apple.com/us/r30/Purple4/v4/bf/19/aa/bf19aa68-6c80-671a-5551-d4413f38b329/mzl.emtzxenw.png	http://a834.phobos.apple.com/us/r30/Purple6/v4/bd/a5/36/bda53600-aec8-8155-9102-f2bf26b1356f/AppIcon57x57.png	None	None	com.multimob.ClinicApp.DentalKavacik	12+	RUB	Dental Kavacık kliniğinin resmi mobil uygulamasıdır.\\*Kliniğinizin tedavileri ile ilgili bilgiler alabilirsiniz.\*Kliniğinizin paylaştığı videoları izleyebilirsiniz.\*Kliniğinize telefon ve e-posta yoluyla anında ulaşabilirsiniz.\*Teknolojiyi kullanarak kliniğinizin hizmetlerinden kolayca haberdar olabilirsiniz.\*Kliniğinizden kolayca randevu alabilirsiniz.\\Bu uygulama mobilklinik.net projesiyl…	[]	5012638	Бесплатно	[u'6020', u'6013']	[u'\u041c\u0435\u0434\u0438\u0446\u0438\u043d\u0430', u'\u0417\u0434\u043e\u0440\u043e\u0432\u044c\u0435 \u0438 \u0444\u0438\u0442\u043d\u0435\u0441']	[]	False	software	[u'EN']	0.0	6020	Medical	2014-05-05T17:12:57Z	Görsel iyileştirmeler yapıldı.	[u'http://a3.mzstatic.com/us/r30/Purple2/v4/e2/f4/00/e2f400e1-8702-d8f0-992b-88be64b42f9d/screen1136x1136.jpeg', u'http://a1.mzstatic.com/us/r30/Purple4/v4/56/39/52/56395201-f3c4-0171-f779-b569004e53de/screen1136x1136.jpeg', u'http://a5.mzstatic.com/us/r30/Purple2/v4/3a/de/be/3adebe92-9345-376e-f600-9bf61ada9e50/screen1136x1136.jpeg', u'http://a5.mzstatic.com/us/r30/Purple6/v4/cd/85/57/cd8557f2-b…	Multimob Bilisim	None	[u'iPadFourthGen', u'iPadFourthGen4G', u'iPhone4', u'iPadThirdGen4G', u'iPodTouchFifthGen', u'iPhone-3GS', u'iPadMini', u'iPadMini4G', u'iPhone5s', u'iPadThirdGen', u'iPad23G', u'iPhone4S', u'iPhone5c', u'iPad2Wifi', u'iPhone5', u'iPodTouchourthGen']	Dental Kavacık	12+	Dental Kavacık	https://itunes.apple.com/ru/app/dental-kavac-k/id869270330?mt=8&uo=4	0	0	1.0.2	software
742828884	742828887	Novarad Corporation	https://itunes.apple.com/ru/artist/novarad-corporation/id742828887?uo=4	http://a1896.phobos.apple.com/us/r30/Purple/v4/d7/46/f2/d746f27f-e83b-aad7-d6ad-d82dfd4b537e/mzl.pjrlkbqa.png	http://a1896.phobos.apple.com/us/r30/Purple/v4/d7/46/f2/d746f27f-e83b-aad7-d6ad-d82dfd4b537e/mzl.pjrlkbqa.png	http://a605.phobos.apple.com/us/r30/Purple/v4/ff/c9/58/ffc958cf-189e-1f7e-9e9f-defe7c869ba8/Red-WhiteApp.Ideas.png	None	None	net.novarad.viewer	4+	RUB	Novarad’s MobileRad® Radiologist Viewer app is an iPad application allowing Radiologists to view and manipulate patients’ images, and view diagnostic reports. The app allows them to window level, rapid scroll, zoom, pan, and measure images from a study. \\Radiologists can use the MobileRad app for consultations in patient rooms, second opinion consultations, reviewing studies and reports from mul…	[]	5731740	Бесплатно	[u'6020']	[u'\u041c\u0435\u0434\u0438\u0446\u0438\u043d\u0430']	[u'http://a4.mzstatic.com/us/r30/Purple4/v4/56/f8/8b/56f88b6b-b453-5326-deef-833a46375b3c/screen480x480.jpeg', u'http://a2.mzstatic.com/us/r30/Purple/v4/17/ed/c9/17edc972-a3e3-a790-ce1f-d74453b99ddf/screen480x480.jpeg', u'http://a3.mzstatic.com/us/r30/Purple4/v4/8f/27/bd/8f27bd82-e714-8e8b-68c6-31318053e161/screen480x480.jpeg']	False	software	[u'EN']	0.0	6020	Medical	2014-04-01T13:48:55Z	None	[]	Novarad Corporation	http://www.novarad.net/ipad-viewers	[u'iPad23G', u'iPadThirdGen4G', u'iPad2Wifi', u'iPadFourthGen', u'iPadMini', u'iPadMini4G', u'iPadThirdGen', u'iPadFourthGen4G']	MobileRad	4+	MobileRad	https://itunes.apple.com/ru/app/mobilerad/id742828884?mt=8&uo=4	0	0	1.0	software
412810029	290806832	Austin Physician Productivity, LLC	https://itunes.apple.com/ru/artist/austin-physician-productivity/id290806832?uo=4	http://a1122.phobos.apple.com/us/r30/Purple/fc/cb/9a/mzi.olngmwhu.png	http://a1122.phobos.apple.com/us/r30/Purple/fc/cb/9a/mzi.olngmwhu.png	http://a442.phobos.apple.com/us/r30/Purple/6a/1a/5d/mzi.mbmzrdwl.png	None	None	com.statcoder.InfluenzaAlgorithm	9+	RUB	A up-to-date decision algorithm to assist with testing, treatment, and prophylaxis of patients with influenza - Updated December 16, 2010*\\Reference: Dallas County Department of Health and Human Services\\*This algorithm is intended only as a general guide when influenza is circulating in the community, and is based on currently identified strains. Clinical judgment remains an important factor i…	[]	2229235	Бесплатно	[u'6020', u'6006']	[u'\u041c\u0435\u0434\u0438\u0446\u0438\u043d\u0430', u'\u0421\u043f\u0440\u0430\u0432\u043e\u0447\u043d\u0438\u043a\u0438']	[]	False	software	[u'EN']	0.0	6020	Medical	2011-01-06T03:13:51Z	None	[u'http://a2.mzstatic.com/us/r30/Purple/v4/79/c1/5b/79c15b37-6c74-f15a-4c39-b6586f126eff/screen320x480.jpeg', u'http://a3.mzstatic.com/us/r30/Purple/v4/55/77/07/557707e5-66ab-8574-55d6-7235906a7ad9/screen320x480.jpeg', u'http://a4.mzstatic.com/us/r30/Purple/v4/1f/ef/cd/1fefcd7b-a2d5-430e-a33b-525813ab559c/screen320x480.jpeg']	Austin Physician Productivity, LLC	None	[u'iPad2Wifi', u'iPadMini4G', u'iPhone5', u'iPhone-3G', u'iPhone', u'iPhone5s', u'iPadThirdGen', u'iPhone5c', u'iPodTouchThirdGen', u'iPhone4', u'iPod-touch-with-mic', u'iPodTouchourthGen', u'iPadWifi', u'iPadMini', u'iPhone4S', u'iPhone-3GS', u'iPodTouchFifthGen', u'iPadFourthGen4G', u'iPadThirdGen4G', u'iPadFourthGen', u'iPad23G', u'iPad3G', u'iPod-touch']	STAT Influenza Algorithm	9+	STAT Influenza Algorithm	https://itunes.apple.com/ru/app/stat-influenza-algorithm/id412810029?mt=8&uo=4	0	0	1.0	software
511327239	511324950	Kris & Brake Technologies Inc.	https://itunes.apple.com/ru/artist/kris-brake-technologies-inc./id511324950?uo=4	http://a1488.phobos.apple.com/us/r30/Purple/v4/85/72/c6/8572c68c-e0bd-cb8b-d397-ab3d5c556234/mza_8971423343046937455.png	http://a1488.phobos.apple.com/us/r30/Purple/v4/85/72/c6/8572c68c-e0bd-cb8b-d397-ab3d5c556234/mza_8971423343046937455.png	http://a1775.phobos.apple.com/us/r30/Purple/v4/21/5f/ac/215facfd-720b-fc7d-2991-29aa176b1d50/Icon.png	None	None	com.medicalme.bw.medical.oncology	4+	RUB	ON SALE at $.99 for a limited time!! MEDICALME TECHNLOGIES INC. Proudly brings you CHEMOTHERAPY, the App that assists you in tracking and managing your chemotherapy treatment.\\Using our tools you will be better able to predict changes in your chemotherapy cycle and to build comparative analytical profiles of your body's chemistry. \\**************************************************** \★ FEATURE…	[u'iosUniversal']	20591350	Бесплатно	[u'6020', u'6012']	[u'\u041c\u0435\u0434\u0438\u0446\u0438\u043d\u0430', u'\u041e\u0431\u0440\u0430\u0437 \u0436\u0438\u0437\u043d\u0438']	[u'http://a3.mzstatic.com/us/r30/Purple/v4/e3/be/d4/e3bed4c8-855c-72bc-996d-590b382441db/screen480x480.jpeg', u'http://a3.mzstatic.com/us/r30/Purple/v4/81/c9/c2/81c9c2c4-55a4-65bf-d421-f1d36bf5c8e6/screen480x480.jpeg', u'http://a3.mzstatic.com/us/r30/Purple/v4/0b/d4/be/0bd4be15-6d5f-ae7f-eab4-c5c15e2eb19a/screen480x480.jpeg', u'http://a4.mzstatic.com/us/r30/Purple/v4/52/a7/b1/52a7b189-668e-2aa4-e…	False	software	[u'EN']	0.0	6020	Medical	2012-03-28T19:13:36Z	A completely new Chemotherapy, redesigned with a new interface and comprehensive features! Don't forget to upgrade this (older) product to MedicalMe for free! Search the App Store for "MedicalMe"	[u'http://a4.mzstatic.com/us/r30/Purple/v4/d1/1d/1e/d11d1efb-5058-c401-851c-ac74215a2b77/screen320x480.jpeg', u'http://a4.mzstatic.com/us/r30/Purple/v4/39/ed/51/39ed5143-e1bd-3ca4-028f-db920f2f4586/screen320x480.jpeg', u'http://a1.mzstatic.com/us/r30/Purple/v4/ff/13/79/ff13799a-e867-fe26-1504-e41a7f00c8fc/screen320x480.jpeg', u'http://a2.mzstatic.com/us/r30/Purple/v4/f2/a4/12/f2a4123c-b010-98de-d…	Kris & Brake Technologies Inc.	http://www.medicalmecloud.com/	[u'iPhone4S', u'iPadMini', u'iPhone4', u'iPadFourthGen4G', u'iPhone5c', u'iPhone-3GS', u'iPad2Wifi', u'iPodTouchourthGen', u'iPadThirdGen4G', u'iPodTouchThirdGen', u'iPodTouchFifthGen', u'iPadWifi', u'iPadFourthGen', u'iPadMini4G', u'iPad3G', u'iPhone5s', u'iPhone5', u'iPad23G', u'iPadThirdGen']	Chemotherapy	4+	Chemotherapy	https://itunes.apple.com/ru/app/chemotherapy/id511327239?mt=8&uo=4	0	0	2012.07.07	software
700885939	513131310	The Azuri Group	https://itunes.apple.com/ru/artist/the-azuri-group/id513131310?uo=4	http://a1961.phobos.apple.com/us/r30/Purple/v4/b6/a5/b7/b6a5b72c-a24d-4282-3084-56de6bd7e941/mzl.rwlpjrof.png	http://a1961.phobos.apple.com/us/r30/Purple/v4/b6/a5/b7/b6a5b72c-a24d-4282-3084-56de6bd7e941/mzl.rwlpjrof.png	http://a884.phobos.apple.com/us/r30/Purple4/v4/59/da/1c/59da1c7d-af9d-47dd-3b00-b9e56a62c697/icon.png	None	None	com.TheAzuriGroup.instantlaser	4+	RUB	Download the Instant Laser Clinic application for a complete resource of everything you need as a patient or potential patient at Instant Laser Clinic.\\The Instant Laser Clinic is amongst Australia’s largest and most reputable cosmetic and laser clinic with over 15 years experience in advanced cosmetic laser technologies using medical grade cutting edge systems to offer the best possible results…	[]	17313731	Бесплатно	[u'6020']	[u'\u041c\u0435\u0434\u0438\u0446\u0438\u043d\u0430']	[]	False	software	[u'AR', u'NB', u'DA', u'NL', u'EN', u'FI', u'FR', u'DE', u'EL', u'HE', u'HU', u'IT', u'JA', u'KO', u'PL', u'PT', u'RU', u'ZH', u'ES', u'SV', u'ZH']	0.0	6020	Medical	2013-09-14T20:42:32Z	New feature update	[u'http://a3.mzstatic.com/us/r30/Purple/v4/56/a6/75/56a675c0-ea6e-c0c5-84ee-61a6763f7682/screen1136x1136.jpeg', u'http://a5.mzstatic.com/us/r30/Purple/v4/fb/d9/0e/fbd90eef-84ba-8bc9-6d36-39889a277340/screen1136x1136.jpeg', u'http://a1.mzstatic.com/us/r30/Purple6/v4/01/12/6b/01126ba1-b178-ee24-1802-24ae39894229/screen1136x1136.jpeg', u'http://a2.mzstatic.com/us/r30/Purple4/v4/08/e9/f0/08e9f04e-b8d…	The Azuri Group Pty Ltd	None	[u'iPadThirdGen4G', u'iPhone5', u'iPad2Wifi', u'iPadMini', u'iPodTouchFifthGen', u'iPhone5c', u'iPodTouchourthGen', u'iPadWifi', u'iPodTouchThirdGen', u'iPadFourthGen4G', u'iPadFourthGen', u'iPhone-3GS', u'iPhone5s', u'iPad23G', u'iPadMini4G', u'iPad3G', u'iPadThirdGen', u'iPhone4S', u'iPhone4']	InstantLaser	4+	InstantLaser	https://itunes.apple.com/ru/app/instantlaser/id700885939?mt=8&uo=4	0	0	1.1	software
663349619	503535261	Yu-Sheng Wong	https://itunes.apple.com/ru/artist/yu-sheng-wong/id503535261?uo=4	http://a1865.phobos.apple.com/us/r30/Purple4/v4/37/f9/6e/37f96edc-2213-4e43-311d-07d8acdcbc89/mzl.llnwsrzg.png	http://a1865.phobos.apple.com/us/r30/Purple4/v4/37/f9/6e/37f96edc-2213-4e43-311d-07d8acdcbc89/mzl.llnwsrzg.png	http://a674.phobos.apple.com/us/r30/Purple4/v4/b0/98/76/b09876d6-6bf7-b886-4698-f8f5cae91b9a/baby_icon_57.png	None	None	speakynotes.baby.caleb.app.en	4+	RUB	None	[]	3974889	Бесплатно	[u'6020', u'6012']	[u'\u041c\u0435\u0434\u0438\u0446\u0438\u043d\u0430', u'\u041e\u0431\u0440\u0430\u0437 \u0436\u0438\u0437\u043d\u0438']	[]	False	software	[u'NB', u'CA', u'CS', u'DA', u'NL', u'EN', u'FI', u'FR', u'DE', u'EL', u'HE', u'HU', u'ID', u'IT', u'JA', u'KO', u'PL', u'PT', u'RO', u'RU', u'ZH', u'SK', u'ES', u'SV', u'ZH', u'TR']	0.0	6020	Medical	2013-06-24T18:24:06Z	None	[]	Yu-Sheng Wong	None	[u'iPadWifi', u'iPhone5c', u'iPhone5', u'iPhone4S', u'iPodTouchourthGen', u'iPhone4', u'iPad23G', u'iPadMini4G', u'iPad3G', u'iPodTouchFifthGen', u'iPhone5s', u'iPadThirdGen', u'iPhone-3GS', u'iPadFourthGen', u'iPadFourthGen4G', u'iPad2Wifi', u'iPadMini', u'iPadThirdGen4G', u'iPodTouchThirdGen']	Call Mommy	4+	Call Mommy	https://itunes.apple.com/ru/app/call-mommy/id663349619?mt=8&uo=4	0	0	1.0	software
469875320	524913838	Space Monkeys LLC	https://itunes.apple.com/ru/artist/space-monkeys-llc/id524913838?uo=4	http://a781.phobos.apple.com/us/r30/Purple/f9/72/22/mzl.eqemtyvz.png	http://a781.phobos.apple.com/us/r30/Purple/f9/72/22/mzl.eqemtyvz.png	http://a1300.phobos.apple.com/us/r30/Purple/f8/97/a0/mzi.ikhegaqt.png	None	None	com.spaceo.amazingmedicalfacts	9+	RUB	***** 500+ Unknown Facts from Medical World ***** \\Medical science is developed rapidly in modern world, though till date we humans are unable to solve many mystery related to human body / health. We still are unable to prepare artificial blood, no medicine for cancer, and many other disease. Hence, we can say that the "God Is Great". \\The creator of human(GOD) had designed mechanism of human b…	[u'iosUniversal']	3860476	33 р.	[u'6020', u'6013']	[u'\u041c\u0435\u0434\u0438\u0446\u0438\u043d\u0430', u'\u0417\u0434\u043e\u0440\u043e\u0432\u044c\u0435 \u0438 \u0444\u0438\u0442\u043d\u0435\u0441']	[u'http://a2.mzstatic.com/us/r30/Purple/v4/5a/fb/4c/5afb4cbe-9d8e-d782-bb8c-0ab5aae2241b/screen480x480.jpeg', u'http://a3.mzstatic.com/us/r30/Purple/v4/6e/c6/2c/6ec62c02-a67f-65a8-4324-38c0add553cf/screen480x480.jpeg', u'http://a1.mzstatic.com/us/r30/Purple/v4/02/d3/39/02d33965-6e43-8336-74c8-aaff88bb44fc/screen480x480.jpeg', u'http://a4.mzstatic.com/us/r30/Purple/v4/6b/2d/18/6b2d18b5-8ef9-115f-4…	False	software	[u'EN', u'DE']	33.0	6020	Medical	2011-10-07T18:21:33Z	iOS 5 Compatible.	[u'http://a2.mzstatic.com/us/r30/Purple/v4/26/9d/ce/269dceb1-9058-d7e8-a176-d4a77963721a/screen320x480.jpeg', u'http://a1.mzstatic.com/us/r30/Purple/v4/a0/45/ef/a045efbb-c5d4-eb9e-eda6-066d7c11421c/screen320x480.jpeg', u'http://a4.mzstatic.com/us/r30/Purple/v4/1b/0d/99/1b0d9964-ce4a-2bb5-0b46-80612f2a8559/screen320x480.jpeg', u'http://a1.mzstatic.com/us/r30/Purple/v4/37/25/d3/3725d3ac-2c6e-71df-5…	Space Monkeys LLC	None	[u'iPadMini', u'iPod-touch-with-mic', u'iPad23G', u'iPodTouchThirdGen', u'iPhone5c', u'iPhone-3GS', u'iPadWifi', u'iPhone4S', u'iPhone-3G', u'iPadThirdGen', u'iPadFourthGen4G', u'iPadThirdGen4G', u'iPodTouchourthGen', u'iPhone4', u'iPadMini4G', u'iPadFourthGen', u'iPhone5s', u'iPad2Wifi', u'iPad3G', u'iPodTouchFifthGen', u'iPhone5']	Amazing Medical-Facts	9+	Amazing Medical-Facts	https://itunes.apple.com/ru/app/amazing-medical-facts/id469875320?mt=8&uo=4	0	0	1.1	software
912288610	876874241	Adrian Barker	https://itunes.apple.com/ru/artist/adrian-barker/id876874241?uo=4	http://a823.phobos.apple.com/us/r30/Purple4/v4/c3/17/84/c31784d1-a452-9bf1-4884-a61c38fd44f0/mzl.twlmrqlm.png	http://a823.phobos.apple.com/us/r30/Purple4/v4/c3/17/84/c31784d1-a452-9bf1-4884-a61c38fd44f0/mzl.twlmrqlm.png	http://a718.phobos.apple.com/us/r30/Purple1/v4/2c/75/f2/2c75f226-95fa-d5e3-76a8-be51e1642b0b/launcher_icon_57.png	None	None	com.nursediarypremium	4+	RUB	Nurse Diary \Your nursing, your life - new features!\\The perfect tool for nurses for your work and your life! \\The premium version allows you to adjust and reset the default shifts for morning, afternoon and night shifts. You can also print out or email a monthly shift to stick on the fridge or send to others. More resources such as reference materials and language translations to 'point to' fo…	[u'iosUniversal']	12330177	66 р.	[u'6020', u'6002']	[u'\u041c\u0435\u0434\u0438\u0446\u0438\u043d\u0430', u'\u0423\u0442\u0438\u043b\u0438\u0442\u044b']	[u'http://a4.mzstatic.com/us/r30/Purple3/v4/ce/6e/b2/ce6eb22b-fe38-207c-f52a-b4d6667a55fa/screen480x480.jpeg', u'http://a2.mzstatic.com/us/r30/Purple3/v4/10/92/1b/10921b1a-91fa-fa99-9ffe-de18471da3ce/screen480x480.jpeg', u'http://a4.mzstatic.com/us/r30/Purple3/v4/f9/b6/f5/f9b6f5cd-e656-bae9-9a76-1c6913cf96e6/screen480x480.jpeg', u'http://a5.mzstatic.com/us/r30/Purple3/v4/a1/6b/e3/a16be308-2092-f5…	False	software	[u'EN']	66.0	6020	Medical	2014-10-17T06:16:40Z	None	[u'http://a1.mzstatic.com/us/r30/Purple5/v4/ed/c4/16/edc41637-3611-974e-c3e7-faec2fbb9f09/screen1136x1136.jpeg', u'http://a5.mzstatic.com/us/r30/Purple1/v4/48/46/46/48464686-ae7c-d4f5-bbed-c24270f88248/screen1136x1136.jpeg', u'http://a1.mzstatic.com/us/r30/Purple3/v4/ca/ec/2e/caec2edc-79e7-3224-4635-75e863551112/screen1136x1136.jpeg', u'http://a4.mzstatic.com/us/r30/Purple1/v4/64/95/a6/6495a6b8-b…	Adrian Barker	http://www.nursediaryapp.com/guide-and-tips.html	[u'iPadMini4G', u'iPhone4', u'iPad23G', u'iPhone4S', u'iPadThirdGen', u'iPodTouchFifthGen', u'iPhone5s', u'iPhone5', u'iPadFourthGen', u'iPadMini', u'iPadThirdGen4G', u'iPadFourthGen4G', u'iPad2Wifi', u'iPhone5c']	Nurse Diary Premium	4+	Nurse Diary Premium	https://itunes.apple.com/ru/app/nurse-diary-premium/id912288610?mt=8&uo=4	0	0	1.0	software
427588451	334651083	MOBILE HEALTH	https://itunes.apple.com/ru/artist/mobile-health/id334651083?uo=4	http://a461.phobos.apple.com/us/r30/Purple/38/a7/3e/mzl.tcyqykxu.png	http://a461.phobos.apple.com/us/r30/Purple/38/a7/3e/mzl.tcyqykxu.png	http://a543.phobos.apple.com/us/r30/Purple/f4/71/2c/mzi.zudcsqgh.png	None	None	com.mobile-health.Colorectal	4+	RUB	Retrouvez sur votre iPhone l'application de prévention et de dépistage du cancer colorectal proposée par la Société Nationale Française de Gastro-Entérologie (SNFGE).\\Avec 17 500 décès et 38 000 nouveaux cas par an, le cancer colorectal figure au 3ème rang des cancers les plus fréquents.\Alors que pris tôt, ce cancer peut être guéri dans 9 cas sur 10.\\La SNFGE a donc développé cette application…	[]	10624762	Бесплатно	[u'6020', u'6002']	[u'\u041c\u0435\u0434\u0438\u0446\u0438\u043d\u0430', u'\u0423\u0442\u0438\u043b\u0438\u0442\u044b']	[]	False	software	[u'FR']	0.0	6020	Medical	2011-03-29T18:15:43Z	None	[u'http://a1.mzstatic.com/us/r30/Purple/v4/69/06/33/69063363-bbd2-f4c1-7c01-7962e7018574/screen320x480.jpeg', u'http://a2.mzstatic.com/us/r30/Purple/v4/3a/e5/0f/3ae50f90-ba0b-6834-4efe-9012397db9ec/screen320x480.jpeg', u'http://a3.mzstatic.com/us/r30/Purple/v4/74/b6/29/74b629f7-3355-93c8-f9c6-32b6fc1b7f65/screen320x480.jpeg', u'http://a2.mzstatic.com/us/r30/Purple/v4/6d/cc/82/6dcc8259-48b8-5a71-3…	MOBILE HEALTH	None	[u'iPad2Wifi', u'iPod-touch', u'iPadThirdGen', u'iPadMini', u'iPadThirdGen4G', u'iPhone5', u'iPadFourthGen', u'iPhone4S', u'iPhone-3GS', u'iPod-touch-with-mic', u'iPadWifi', u'iPodTouchFifthGen', u'iPadMini4G', u'iPad23G', u'iPhone-3G', u'iPhone', u'iPodTouchourthGen', u'iPadFourthGen4G', u'iPhone5c', u'iPad3G', u'iPhone4', u'iPodTouchThirdGen', u'iPhone5s']	Cancer Colorectal : Prévention et dépistage	4+	Cancer Colorectal : Prévention et dépistage	https://itunes.apple.com/ru/app/cancer-colorectal-prevention/id427588451?mt=8&uo=4	0	0	1.0	software
730326444	915358728	Pre-Hospital Emergency Care Council	https://itunes.apple.com/ru/artist/pre-hospital-emergency-care/id915358728?uo=4	http://a1571.phobos.apple.com/us/r30/Purple5/v4/3f/58/da/3f58da7a-9074-53f8-da78-9cd874f053fc/mzl.syranuxx.png	http://a1571.phobos.apple.com/us/r30/Purple5/v4/3f/58/da/3f58da7a-9074-53f8-da78-9cd874f053fc/mzl.syranuxx.png	http://a857.phobos.apple.com/us/r30/Purple4/v4/ab/4e/cb/ab4ecbe0-5939-383f-fda0-918abc1b8ff3/appicon.png	None	None	com.appquik.phecc	4+	RUB	This Field Guide is not a substitute for the published Clinical Practice Guidelines (CPGs). It is a quick reference to help Practitioners in the field particularly with medication calculations and infrequent clinical encounters. It also gives values for clinical measurements i.e. GCS.\\This Field Guide does not authorise skills or medication administration. Practitioners should only practice with…	[]	3586677	66 р.	[u'6020', u'6006']	[u'\u041c\u0435\u0434\u0438\u0446\u0438\u043d\u0430', u'\u0421\u043f\u0440\u0430\u0432\u043e\u0447\u043d\u0438\u043a\u0438']	[]	False	software	[u'EN', u'JA']	66.0	6020	Medical	2013-10-27T21:52:55Z	Fixed minor bug	[u'http://a5.mzstatic.com/us/r30/Purple5/v4/bd/13/56/bd135611-ad39-5965-6278-f3cb9c93f029/screen1136x1136.jpeg', u'http://a4.mzstatic.com/us/r30/Purple5/v4/a9/46/ff/a946ff50-e6ca-903a-45bc-e1c9486cf06e/screen1136x1136.jpeg', u'http://a1.mzstatic.com/us/r30/Purple5/v4/18/1d/94/181d94e5-1529-94bd-96cf-d2831e03064f/screen1136x1136.jpeg', u'http://a4.mzstatic.com/us/r30/Purple4/v4/b0/e7/c0/b0e7c056-6…	Pre-hospital Emergency Care Council	http://www.phecit.ie/PHECC/Clinical_resources/Clinical_practice_guidelines/2014_Field_Guide/PHECC/Clinical_Resources/Clinical_Practice_Guidelines__CPGs_/Field_Guide.aspx	[u'iPad23G', u'iPhone-3GS', u'iPadMini', u'iPhone5s', u'iPad2Wifi', u'iPadThirdGen4G', u'iPhone4S', u'iPadThirdGen', u'iPhone5c', u'iPhone4', u'iPadFourthGen', u'iPhone5', u'iPodTouchourthGen', u'iPadFourthGen4G', u'iPodTouchFifthGen', u'iPadMini4G']	PHECC Field Guide	4+	PHECC Field Guide	https://itunes.apple.com/ru/app/phecc-field-guide/id730326444?mt=8&uo=4	0	0	1.7	software
503201383	446173054	Team Health, Inc.	https://itunes.apple.com/ru/artist/team-health-inc./id446173054?uo=4	http://a369.phobos.apple.com/us/r30/Purple4/v4/24/8e/1d/248e1d7e-2a8c-74a7-ff51-b9a15969cd0f/mzl.cszyuiko.png	http://a369.phobos.apple.com/us/r30/Purple4/v4/24/8e/1d/248e1d7e-2a8c-74a7-ff51-b9a15969cd0f/mzl.cszyuiko.png	http://a1480.phobos.apple.com/us/r30/Purple2/v4/85/da/99/85da99fa-f378-a633-c7b3-e325372c2e48/AppIcons57x57.png	None	None	com.teamhealth.thcareersphone	4+	RUB	TeamHealth was founded in 1979 to provide emergency department administrative and staffing services to two hospital clients that we proudly continue to serve. Today TeamHealth is one of the nation's largest providers of hospital-based clinical outsourcing.\\The TeamHealth app provides access to the latest TeamHealth news and information as well as detailed listings for open clinical positions at …	[]	2815478	Бесплатно	[u'6020']	[u'\u041c\u0435\u0434\u0438\u0446\u0438\u043d\u0430']	[]	False	software	[u'EN']	0.0	6020	Medical	2012-02-22T22:53:14Z	Updated to provide native support for iOS 7+.\Additional user experience enhancements.	[u'http://a3.mzstatic.com/us/r30/Purple4/v4/b5/e8/0a/b5e80a78-c8f2-fe8f-8d8e-61dd34748f4b/screen1136x1136.jpeg', u'http://a5.mzstatic.com/us/r30/Purple6/v4/8b/ec/a0/8beca023-8f42-540d-a566-9faccf166142/screen1136x1136.jpeg', u'http://a5.mzstatic.com/us/r30/Purple6/v4/81/55/0f/81550f11-3a9b-e78b-551c-5d3860428c05/screen1136x1136.jpeg', u'http://a2.mzstatic.com/us/r30/Purple/v4/3f/27/27/3f2727de-f1…	Team Health, Inc.	http://myemergencymedicinecareer.com/	[u'iPhone4', u'iPhone5c', u'iPad2Wifi', u'iPodTouchFifthGen', u'iPhone4S', u'iPhone5s', u'iPad23G', u'iPadFourthGen', u'iPhone-3GS', u'iPadThirdGen', u'iPodTouchourthGen', u'iPadThirdGen4G', u'iPadMini', u'iPhone5', u'iPadMini4G', u'iPadFourthGen4G']	TeamHealth Medical Careers	4+	TeamHealth Medical Careers	https://itunes.apple.com/ru/app/teamhealth-medical-careers/id503201383?mt=8&uo=4	0	0	2.0	software
463177192	286531712	gWhiz, LLC	https://itunes.apple.com/ru/artist/gwhiz-llc/id286531712?uo=4	http://a655.phobos.apple.com/us/r30/Purple/d9/7d/b1/mzm.iyujkapd.png	http://a655.phobos.apple.com/us/r30/Purple/d9/7d/b1/mzm.iyujkapd.png	http://a665.phobos.apple.com/us/r30/Purple/57/34/cd/mzi.aeidvhfu.png	None	None	com.gwhizmobile.mcgrawbasichistology	12+	RUB	Whoever said that studying had to be a chore? With the Basic Histology Flash Cards by LANGE, you have the power to turn study time into play time. With content derived from the hugely popular Histology textbook, Junqueira's Basic Histology, this app provides a comprehensive review of the subject. Great for last-minute studying on clinical rotations, this app is the perfect tool to have at your fi…	[u'iosUniversal']	12342186	1 299 р.	[u'6020', u'6017']	[u'\u041c\u0435\u0434\u0438\u0446\u0438\u043d\u0430', u'\u041e\u0431\u0440\u0430\u0437\u043e\u0432\u0430\u043d\u0438\u0435']	[u'http://a1.mzstatic.com/us/r30/Purple/v4/a1/ee/c0/a1eec04c-ea96-df58-610e-b6beb21e3f80/screen480x480.jpeg', u'http://a1.mzstatic.com/us/r30/Purple/v4/49/c4/d2/49c4d2c1-b71f-0770-1e2b-0a43cdf373d2/screen480x480.jpeg', u'http://a4.mzstatic.com/us/r30/Purple/v4/12/13/9f/12139f1f-7754-4b96-9ebd-f0be3359dc3c/screen480x480.jpeg', u'http://a1.mzstatic.com/us/r30/Purple/v4/35/51/cc/3551ccbe-8e0d-4be6-2…	False	software	[u'EN']	1299.0	6020	Medical	2011-09-14T22:31:39Z	None	[u'http://a5.mzstatic.com/us/r30/Purple/v4/7b/46/2a/7b462aac-b7d6-e86f-ef48-b8b6321229b5/screen320x480.jpeg', u'http://a1.mzstatic.com/us/r30/Purple/v4/28/da/a0/28daa0d5-0cbf-cc67-4381-695538b50a04/screen320x480.jpeg', u'http://a2.mzstatic.com/us/r30/Purple/v4/af/06/c6/af06c64e-27de-9717-a0c4-90f45ac4cb21/screen320x480.jpeg', u'http://a1.mzstatic.com/us/r30/Purple/v4/12/9f/03/129f03ac-bbee-0494-2…	gWhiz, LLC	None	[u'iPhone4', u'iPadThirdGen4G', u'iPodTouchFifthGen', u'iPadWifi', u'iPadFourthGen', u'iPadMini', u'iPhone-3GS', u'iPad3G', u'iPhone', u'iPod-touch', u'iPod-touch-with-mic', u'iPad23G', u'iPadFourthGen4G', u'iPhone4S', u'iPodTouchourthGen', u'iPadThirdGen', u'iPhone5c', u'iPhone5s', u'iPhone-3G', u'iPad2Wifi', u'iPhone5', u'iPadMini4G', u'iPodTouchThirdGen']	Basic Histology LANGE Flash Cards	12+	Basic Histology LANGE Flash Cards	https://itunes.apple.com/ru/app/basic-histology-lange-flash/id463177192?mt=8&uo=4	0	0	1.0	software
502545796	434310288	Bryn Mawr Communications LLC	https://itunes.apple.com/ru/artist/bryn-mawr-communications-llc/id434310288?uo=4	http://a885.phobos.apple.com/us/r30/Purple/v4/6c/e1/7e/6ce17e0e-4bef-d720-a6ee-cfdcbfdf9777/mzm.cmspgqit.png	http://a885.phobos.apple.com/us/r30/Purple/v4/6c/e1/7e/6ce17e0e-4bef-d720-a6ee-cfdcbfdf9777/mzm.cmspgqit.png	http://a339.phobos.apple.com/us/r30/Purple/v4/4c/ad/f7/4cadf7bb-5663-0409-eaa3-f939bf75b672/Icon.png	None	None	com.bmctoday.eyetubeod	4+	RUB	EyetubeOD is the World's first video resource specifically dedicated to optometry. Find how-to demonstrations of the latest diagnostic modalities, insights from leading optometrists on modern treatment strategies and patient consultations, updates on the latest technologies and research, and ideas for the meaningful advancement of patient care. The mission of EyetubeOD is to provide general eye c…	[u'iosUniversal']	5431801	Бесплатно	[u'6020', u'6006']	[u'\u041c\u0435\u0434\u0438\u0446\u0438\u043d\u0430', u'\u0421\u043f\u0440\u0430\u0432\u043e\u0447\u043d\u0438\u043a\u0438']	[u'http://a3.mzstatic.com/us/r30/Purple/v4/08/16/36/08163618-6de4-b4a0-7a70-bf70173648f3/screen480x480.jpeg', u'http://a3.mzstatic.com/us/r30/Purple/v4/b8/80/d7/b880d7b5-1852-091f-8a44-ecdf8df491f8/screen480x480.jpeg', u'http://a4.mzstatic.com/us/r30/Purple/v4/54/c2/d2/54c2d257-35be-0e16-da70-88baa99aaea0/screen480x480.jpeg', u'http://a3.mzstatic.com/us/r30/Purple/v4/47/be/cf/47becf41-0744-bb21-8…	False	software	[u'EN']	0.0	6020	Medical	2012-04-17T18:04:40Z	• Compatibility updates for iOS 6 and iPhone 5	[u'http://a5.mzstatic.com/us/r30/Purple/v4/48/4c/23/484c23ab-2100-5bea-4b60-37eb43571a2c/screen1136x1136.jpeg', u'http://a2.mzstatic.com/us/r30/Purple/v4/09/c6/16/09c61656-fda2-3fe9-4b0d-1f77676caf99/screen1136x1136.jpeg', u'http://a5.mzstatic.com/us/r30/Purple/v4/7a/73/56/7a73564e-a29c-1dd1-52b1-fff78c314daa/screen1136x1136.jpeg', u'http://a3.mzstatic.com/us/r30/Purple/v4/57/ed/fd/57edfd5e-28c2-…	Bryn Mawr Communications LLC	http://eyetubeOD.com	[u'iPad2Wifi', u'iPad3G', u'iPodTouchThirdGen', u'iPhone5s', u'iPodTouchFifthGen', u'iPadFourthGen', u'iPadWifi', u'iPadFourthGen4G', u'iPhone5', u'iPadMini', u'iPhone4', u'iPadMini4G', u'iPhone4S', u'iPhone-3GS', u'iPadThirdGen', u'iPadThirdGen4G', u'iPhone5c', u'iPodTouchourthGen', u'iPad23G']	EyetubeOD	4+	EyetubeOD	https://itunes.apple.com/ru/app/eyetubeod/id502545796?mt=8&uo=4	0	0	1.2.1	software
576953451	576953454	L'Institut universitaire de cardiologie et de pneumologie de Québec (IUCPQ)	https://itunes.apple.com/ru/artist/linstitut-universitaire-cardiologie/id576953454?uo=4	http://a469.phobos.apple.com/us/r30/Purple6/v4/cc/45/2c/cc452c5f-f088-b389-87a0-933033a804e3/mzl.rrmddbza.png	http://a469.phobos.apple.com/us/r30/Purple6/v4/cc/45/2c/cc452c5f-f088-b389-87a0-933033a804e3/mzl.rrmddbza.png	http://a431.phobos.apple.com/us/r30/Purple6/v4/8c/76/ee/8c76ee76-3576-1c3e-ca12-16c1dda35399/appicon.png	None	None	com.iucpq.rxcritiques	17+	RUB	L'Institut universitaire de cardiologie et de pneumologie de Québec (IUCPQ) est un établissement suprarégional dont le bassin de desserte de la clientèle s'élève à plus de 2 millions d'habitants, soit environ 30 % de la population du Québec. L'IUCPQ offre des soins et des services spécialisés et ultraspécialisés en cardiologie, en pneumologie et en chirurgie de l'obésité. Affilié à l'Université L…	[]	14133788	979 р.	[u'6020', u'6006']	[u'\u041c\u0435\u0434\u0438\u0446\u0438\u043d\u0430', u'\u0421\u043f\u0440\u0430\u0432\u043e\u0447\u043d\u0438\u043a\u0438']	[]	False	software	[u'EN']	979.0	6020	Medical	2012-11-15T19:03:32Z	Mises à jour des fiches pour les médicaments suivants :\\- Magnésium (sulfate)\- Fragments d’anticorps spécifiques contre la digoxine (DigiFabmd)\- Hydralazine (Aprésolinemd)\- Nitroglycérine (Tridilmd, TNT)\- Amiodarone (Cordaronemd)\- Furosémide (Lasixmd)\- Tétrastarch (Voluvenmd)\\Ajustements de l'application pour iOS 7	[u'http://a3.mzstatic.com/us/r30/Purple/v4/58/0e/f9/580ef96d-801b-c52c-80d5-85fabfec1b57/screen1136x1136.jpeg', u'http://a4.mzstatic.com/us/r30/Purple/v4/a2/7c/b7/a27cb73a-5602-49aa-fc52-6dfecd4c4bb5/screen1136x1136.jpeg', u'http://a5.mzstatic.com/us/r30/Purple/v4/1a/53/c4/1a53c4cd-67f2-29a2-0290-b547d83bc836/screen1136x1136.jpeg', u'http://a3.mzstatic.com/us/r30/Purple/v4/f6/bf/28/f6bf28eb-7ca9-…	Institut universitaire de cardiologie et de pneumologie de Quebec	None	[u'iPadWifi', u'iPhone5s', u'iPad2Wifi', u'iPadThirdGen4G', u'iPad23G', u'iPhone5', u'iPadMini4G', u'iPhone4', u'iPodTouchThirdGen', u'iPhone4S', u'iPhone5c', u'iPadFourthGen', u'iPodTouchourthGen', u'iPadThirdGen', u'iPadFourthGen4G', u'iPodTouchFifthGen', u'iPhone-3GS', u'iPadMini', u'iPad3G']	Guide Rx Critiques	17+	Guide Rx Critiques	https://itunes.apple.com/ru/app/guide-rx-critiques/id576953451?mt=8&uo=4	0	0	1.1	software
450860598	359082384	TotenDev Desenvolvimento de Softwares LTDA	https://itunes.apple.com/ru/artist/totendev-desenvolvimento-softwares/id359082384?uo=4	http://a986.phobos.apple.com/us/r30/Purple/v4/e5/f9/68/e5f96852-4f6e-d4e4-3111-a7bf41291fa5/mzl.gnrqyuzr.png	http://a986.phobos.apple.com/us/r30/Purple/v4/e5/f9/68/e5f96852-4f6e-d4e4-3111-a7bf41291fa5/mzl.gnrqyuzr.png	http://a5.phobos.apple.com/us/r30/Purple/v4/c0/cd/4f/c0cd4fa1-ca0c-2485-8d1a-54fa95d6f4c8/Icon.png	None	None	paulista.com.br	4+	RUB	Oftalmo Atlas brings beautiful anterior segment eye pictures from the collection of the Ophthalmology Department of the Federal University of Sao Paulo, Brazil. The pictures can be used for learning and teaching ophthalmology.	[]	52359448	Бесплатно	[u'6020', u'6006']	[u'\u041c\u0435\u0434\u0438\u0446\u0438\u043d\u0430', u'\u0421\u043f\u0440\u0430\u0432\u043e\u0447\u043d\u0438\u043a\u0438']	[]	False	software	[u'EN']	0.0	6020	Medical	2011-07-24T11:05:42Z	+ Bug Fixes	[u'http://a1.mzstatic.com/us/r30/Purple/v4/ac/eb/d5/acebd5cc-e5a5-a550-0571-d54d7a811ba9/screen320x480.jpeg', u'http://a5.mzstatic.com/us/r30/Purple/v4/b8/03/86/b803864c-532b-a953-7f89-916c1c4f2a5d/screen320x480.jpeg', u'http://a5.mzstatic.com/us/r30/Purple/v4/96/57/6f/96576fff-d73d-6406-07e8-77ef515d1f6e/screen320x480.jpeg', u'http://a5.mzstatic.com/us/r30/Purple/v4/db/2f/be/db2fbe7a-6df5-2371-e…	TotenDev Desenvolvimento de Softwares LTDA	None	[u'iPodTouchThirdGen', u'iPadMini4G', u'iPodTouchFifthGen', u'iPad3G', u'iPadFourthGen4G', u'iPad23G', u'iPadThirdGen', u'iPhone5', u'iPadWifi', u'iPhone5s', u'iPadMini', u'iPhone4S', u'iPhone-3GS', u'iPhone4', u'iPad2Wifi', u'iPodTouchourthGen', u'iPhone5c', u'iPadThirdGen4G', u'iPadFourthGen']	Cornea Atlas	4+	Cornea Atlas	https://itunes.apple.com/ru/app/cornea-atlas/id450860598?mt=8&uo=4	0	0	1.27	software
820564881	682848918	Martin Brachmann	https://itunes.apple.com/ru/artist/martin-brachmann/id682848918?uo=4	http://a561.phobos.apple.com/us/r30/Purple3/v4/58/d7/99/58d79952-c1bb-76c7-bf72-d2f8d428537b/mzl.lcuvfkjs.png	http://a561.phobos.apple.com/us/r30/Purple3/v4/58/d7/99/58d79952-c1bb-76c7-bf72-d2f8d428537b/mzl.lcuvfkjs.png	http://a1799.phobos.apple.com/us/r30/Purple5/v4/b1/e9/10/b1e910a7-944f-231d-7965-7464c0cdd0c0/Icon57x57.png	None	None	de.io-marketing.kopfschmerz	17+	RUB	Protokolliert Kopfschmerzen und erstellt automatisch Auswertungen/Analysen in Form von Tabellen/Diagrammen. Export als PDF- & CSV-Datei möglich. Unterstützt mehrere Nutzer. Jetzt kostenlos downloaden! \\Funktionen: \\- Einfache Protokollierung mit Eingabeassistent \- Ausführliche Statistiken & Auswertungen (Diagramme + Tabellen) \- PDF-Export & aufbereitete Statistiken\- Unterstützt mehrere Nutze…	[]	5162140	Бесплатно	[u'6020', u'6013']	[u'\u041c\u0435\u0434\u0438\u0446\u0438\u043d\u0430', u'\u0417\u0434\u043e\u0440\u043e\u0432\u044c\u0435 \u0438 \u0444\u0438\u0442\u043d\u0435\u0441']	[]	False	software	[u'EN', u'DE']	0.0	6020	Medical	2014-04-08T11:33:11Z	Behebung eines kleinen Fehlers, der unter iOS 8 auftrat	[u'http://a3.mzstatic.com/us/r30/Purple2/v4/f9/bc/c9/f9bcc918-5b53-4b7b-0947-40c4da192f3d/screen1136x1136.jpeg', u'http://a5.mzstatic.com/us/r30/Purple4/v4/a5/1e/8f/a51e8f1d-deb8-eba5-0381-6d3b2dfeea00/screen1136x1136.jpeg', u'http://a5.mzstatic.com/us/r30/Purple/v4/ef/61/cb/ef61cbf0-d24a-e950-4217-aaac8712f315/screen1136x1136.jpeg', u'http://a5.mzstatic.com/us/r30/Purple4/v4/20/96/64/209664ae-0e…	Martin Brachmann	https://www.facebook.com/pages/Kopfschmerz-App/146013312226830	[u'iPhone4S', u'iPhone-3GS', u'iPhone5c', u'iPadThirdGen4G', u'iPad2Wifi', u'iPhone5s', u'iPadFourthGen', u'iPad23G', u'iPodTouchFifthGen', u'iPadMini', u'iPodTouchourthGen', u'iPhone5', u'iPadMini4G', u'iPhone4', u'iPadWifi', u'iPadThirdGen', u'iPad3G', u'iPadFourthGen4G', u'iPodTouchThirdGen']	Kopfschmerz PRO - Migräne Tagebuch - Kopfschmerzen speichern & Attacken analysieren mit Diagrammen, Tabellen, Statistiken - Export der Berichte als PDF & CSV Datei (Unterstützt mehrere User)	17+	Kopfschmerz PRO - Migräne Tagebuch - Kopfschmerzen speichern & Attacken analysieren mit Diagrammen, Tabellen, Statistiken - Export der Berichte als PDF & CSV Datei (Unterstützt mehrere User)	https://itunes.apple.com/ru/app/kopfschmerz-pro-migrane-tagebuch/id820564881?mt=8&uo=4	0	0	1.0.1	software
923418359	879418516	Globit	https://itunes.apple.com/ru/artist/globit/id879418516?uo=4	http://a1475.phobos.apple.com/us/r30/Purple5/v4/d4/fa/5c/d4fa5c7a-185d-1fef-ccac-e8d2a99728f7/mzl.xcjofynu.png	http://a1475.phobos.apple.com/us/r30/Purple5/v4/d4/fa/5c/d4fa5c7a-185d-1fef-ccac-e8d2a99728f7/mzl.xcjofynu.png	http://a1074.phobos.apple.com/us/r30/Purple5/v4/dd/e0/75/dde075ba-f716-98db-6569-a5dd728eee88/appicon.png	None	None	com.globit.uegw2014	17+	RUB	Get the UEG Week 2014 Congress App for your Smartphone now and experience the congress at your fingertips!\\Stop carrying around piles of paper and quickly find your way through the most up-to-date congress schedule. Just take the congress with you, wherever and whenever you want!\\The App is completely free and provides iPhone and iPad users at UEG Week Congress 2014 in Vienna (Austria) with on-…	[u'iosUniversal']	5897819	Бесплатно	[u'6020', u'6016']	[u'\u041c\u0435\u0434\u0438\u0446\u0438\u043d\u0430', u'\u0420\u0430\u0437\u0432\u043b\u0435\u0447\u0435\u043d\u0438\u044f']	[u'http://a5.mzstatic.com/us/r30/Purple5/v4/0f/c2/12/0fc212c2-6a4a-1953-3ccf-73ca5845e8ff/screen480x480.jpeg', u'http://a3.mzstatic.com/us/r30/Purple1/v4/ed/57/97/ed5797af-7262-e2c2-5894-75f5575d444d/screen480x480.jpeg', u'http://a3.mzstatic.com/us/r30/Purple3/v4/2d/17/39/2d1739df-f1ed-7ae0-1001-6309d2633511/screen480x480.jpeg', u'http://a2.mzstatic.com/us/r30/Purple3/v4/0b/d0/19/0bd0192a-3f7f-a1…	False	software	[u'EN', u'DE']	0.0	6020	Medical	2014-10-09T00:53:19Z	Search Module: bugfixes and improvements	[u'http://a1.mzstatic.com/us/r30/Purple3/v4/fe/e2/d3/fee2d31e-9a07-4c49-59e9-cc6bc37abd27/screen1136x1136.jpeg', u'http://a4.mzstatic.com/us/r30/Purple1/v4/5f/c0/4a/5fc04a9a-6455-8f5c-365a-32589db0404a/screen1136x1136.jpeg', u'http://a5.mzstatic.com/us/r30/Purple1/v4/78/16/e5/7816e59d-9ba3-6112-2c88-d02714910112/screen1136x1136.jpeg', u'http://a4.mzstatic.com/us/r30/Purple3/v4/0a/ed/e5/0aede517-b…	Globit - Globale Informationstechnik GmbH	None	[u'iPodTouchFifthGen', u'iPhone5s', u'iPhone-3GS', u'iPadFourthGen4G', u'iPadMini', u'iPadFourthGen', u'iPhone4', u'iPodTouchourthGen', u'iPhone5c', u'iPad23G', u'iPhone5', u'iPadMini4G', u'iPad2Wifi', u'iPadThirdGen', u'iPhone4S', u'iPadThirdGen4G']	UEG Week 2014	17+	UEG Week 2014	https://itunes.apple.com/ru/app/ueg-week-2014/id923418359?mt=8&uo=4	0	0	1.1.0	software
691229851	594400485	Simulaids	https://itunes.apple.com/ru/artist/simulaids/id594400485?uo=4	http://a1774.phobos.apple.com/us/r30/Purple4/v4/35/31/44/353144ba-8fc9-61dd-0de4-ccc3b9d56cbb/mzl.augrdbte.png	http://a1774.phobos.apple.com/us/r30/Purple4/v4/35/31/44/353144ba-8fc9-61dd-0de4-ccc3b9d56cbb/mzl.augrdbte.png	http://a1110.phobos.apple.com/us/r30/Purple4/v4/ea/f8/17/eaf817db-8385-9ab4-de47-186a6bf81a9f/AppLaunch_Icon_72.png	None	None	com.stsint.STAT	4+	RUB	Please note this APP requires a patient simulator connected to the IPAD.\\The SMART STAT BASIC app works in conjunction with the patient simulator, SMART STAT BASIC , developed by Simulaids, to enable all disciplines of health care professionals to sharpen their assessment and decision-making skills in the environment they work. \Every aspect of realistic and challenging scenarios can be worked o…	[]	19906991	Бесплатно	[u'6020', u'6017']	[u'\u041c\u0435\u0434\u0438\u0446\u0438\u043d\u0430', u'\u041e\u0431\u0440\u0430\u0437\u043e\u0432\u0430\u043d\u0438\u0435']	[u'http://a3.mzstatic.com/us/r30/Purple6/v4/7c/65/e0/7c65e075-7585-a7b2-38f0-b14473974653/screen480x480.jpeg', u'http://a3.mzstatic.com/us/r30/Purple6/v4/f9/59/4d/f9594d0b-8874-5bd2-95c9-486e9a16cca2/screen480x480.jpeg', u'http://a3.mzstatic.com/us/r30/Purple6/v4/f1/f7/5f/f1f75f0c-0c84-dc00-938e-d44b676a334a/screen480x480.jpeg']	False	software	[u'EN']	0.0	6020	Medical	2013-09-03T19:34:31Z	None	[]	STS International Inc.	http://www.simulaids.com	[u'iPadMini4G', u'iPadMini', u'iPad23G', u'iPad2Wifi', u'iPadFourthGen4G', u'iPad3G', u'iPadWifi', u'iPadThirdGen4G', u'iPadFourthGen', u'iPadThirdGen']	SMART STAT BASIC	4+	SMART STAT BASIC	https://itunes.apple.com/ru/app/smart-stat-basic/id691229851?mt=8&uo=4	0	0	1.0.10	software
541100751	803816939	Medical Joyworks LLC	https://itunes.apple.com/ru/artist/medical-joyworks-llc/id803816939?uo=4	http://a1307.phobos.apple.com/us/r30/Purple/v4/c4/6a/bb/c46abb4a-2a9e-4bb4-98bd-675f1a0286f8/mzl.xovumiis.png	http://a1307.phobos.apple.com/us/r30/Purple/v4/c4/6a/bb/c46abb4a-2a9e-4bb4-98bd-675f1a0286f8/mzl.xovumiis.png	http://a1123.phobos.apple.com/us/r30/Purple6/v4/58/20/6f/58206fc3-bea1-deb5-2696-0de5929e47bd/prognosis_icon.png	None	None	com.medicaljoyworks.prognosis.diabetes	12+	RUB	Prognosis: Diabetes is designed to bring you the latest therapeutic guidelines regarding the management of Diabetes Mellitus and its associated complications. \\This app explores 15 different topics, from Gestational Diabetes to Maturity Onset Diabetes of the Young and complications such as Peripheral Vascular Disease and Ketoacidosis.\\All case scenarios are based on real-life patients, and have…	[u'iosUniversal']	8947885	Бесплатно	[u'6020', u'6013']	[u'\u041c\u0435\u0434\u0438\u0446\u0438\u043d\u0430', u'\u0417\u0434\u043e\u0440\u043e\u0432\u044c\u0435 \u0438 \u0444\u0438\u0442\u043d\u0435\u0441']	[u'http://a1.mzstatic.com/us/r30/Purple/v4/b9/28/52/b92852d4-aa4b-e07d-4ffe-b5a00a798bb9/screen480x480.jpeg', u'http://a1.mzstatic.com/us/r30/Purple6/v4/78/3b/15/783b1598-03d0-e190-8157-9325df797470/screen480x480.jpeg', u'http://a5.mzstatic.com/us/r30/Purple4/v4/e7/02/83/e70283bd-7142-0950-dcc3-73c979723e9c/screen480x480.jpeg', u'http://a2.mzstatic.com/us/r30/Purple6/v4/51/3a/32/513a3203-ca70-aa6…	False	software	[u'EN', u'ES']	0.0	6020	Medical	2012-09-29T21:45:05Z	- Minor bugfixes and improvements	[u'http://a3.mzstatic.com/us/r30/Purple/v4/4d/63/d1/4d63d1ee-5a7c-bde6-7aca-a3a8d5ac013a/screen1136x1136.jpeg', u'http://a2.mzstatic.com/us/r30/Purple/v4/4f/88/8c/4f888c1f-01b2-261b-559e-c5551ebe0265/screen1136x1136.jpeg', u'http://a5.mzstatic.com/us/r30/Purple6/v4/f2/61/cc/f261cc48-194e-f21d-7343-92a2ccad0ada/screen1136x1136.jpeg', u'http://a5.mzstatic.com/us/r30/Purple4/v4/bd/3c/c4/bd3cc4c5-5f5…	Medical Joyworks LLC	None	[u'iPhone4', u'iPadMini4G', u'iPhone5', u'iPadThirdGen', u'iPhone5s', u'iPad2Wifi', u'iPad3G', u'iPadFourthGen4G', u'iPhone5c', u'iPadThirdGen4G', u'iPodTouchThirdGen', u'iPadWifi', u'iPhone-3GS', u'iPad23G', u'iPodTouchourthGen', u'iPodTouchFifthGen', u'iPhone4S', u'iPadMini', u'iPadFourthGen']	Prognosis : Diabetes	12+	Prognosis : Diabetes	https://itunes.apple.com/ru/app/prognosis-diabetes/id541100751?mt=8&uo=4	0	0	4.2.4	software
566612580	548316663	HITS-UK	https://itunes.apple.com/ru/artist/hits-uk/id548316663?uo=4	http://a257.phobos.apple.com/us/r30/Purple/v4/c0/dc/df/c0dcdf35-f2f3-8550-27ac-9f2c7730b8c2/mzl.ioqbeapl.png	http://a257.phobos.apple.com/us/r30/Purple/v4/c0/dc/df/c0dcdf35-f2f3-8550-27ac-9f2c7730b8c2/mzl.ioqbeapl.png	http://a1669.phobos.apple.com/us/r30/Purple/v4/c2/4b/5b/c24b5b6a-5a1a-1898-3cac-6c16f3c71649/COPDfast_App_72.png	None	None	com.hits-uk.COPDfast--HD	12+	RUB	COPDfast® HD permits a qualified health care provider to assess a patient's COPD condition in a matter of minutes and gain a full set of worldwide-based guideline considerations from the results. This unique software offers:\\- COPD Severity according to published guidelines\- BMI \- DOSE index score\- MRC Dyspnoea Score\- Referral considerations\- Red Flag questions\- Pulse Oximetry data interpr…	[]	851395	99 р.	[u'6020', u'6013']	[u'\u041c\u0435\u0434\u0438\u0446\u0438\u043d\u0430', u'\u0417\u0434\u043e\u0440\u043e\u0432\u044c\u0435 \u0438 \u0444\u0438\u0442\u043d\u0435\u0441']	[u'http://a5.mzstatic.com/us/r30/Purple/v4/44/bc/e0/44bce0da-ee4f-ac0e-1bb2-d1cdeb718a4e/screen480x480.jpeg', u'http://a3.mzstatic.com/us/r30/Purple/v4/41/f7/85/41f78566-6ba0-2794-0c1d-788fce35cd06/screen480x480.jpeg', u'http://a3.mzstatic.com/us/r30/Purple/v4/0d/10/20/0d1020a8-53c7-3f82-9489-2062899105a9/screen480x480.jpeg']	False	software	[u'EN']	99.0	6020	Medical	2012-10-09T06:03:47Z	Bug fixes and corrections for showing red flag referrals	[]	David WADE	http://doseindex.org	[u'iPad2Wifi', u'iPadMini', u'iPadFourthGen4G', u'iPadFourthGen', u'iPad23G', u'iPadThirdGen4G', u'iPadThirdGen', u'iPadMini4G']	COPDfast® HD	12+	COPDfast® HD	https://itunes.apple.com/ru/app/copdfast-hd/id566612580?mt=8&uo=4	0	0	6.33	software
859157811	859032862	Elamed	https://itunes.apple.com/ru/artist/elamed/id859032862?uo=4	http://a667.phobos.apple.com/us/r30/Purple4/v4/b1/22/84/b12284f7-421d-6252-9f44-b42003d4ce60/mzl.blcdzydt.jpg	http://a667.phobos.apple.com/us/r30/Purple4/v4/b1/22/84/b12284f7-421d-6252-9f44-b42003d4ce60/mzl.blcdzydt.jpg	http://a743.phobos.apple.com/us/r30/Purple4/v4/34/c4/1c/34c41c04-7ae0-7abf-722c-11fddfef42af/Icon.png	None	None	pl.com.elamed.ntd	12+	RUB	Aplikacja "Nowoczesny Technik Dentystyczny (NTD) to mobilna wersja popularnego dwumiesięcznika, kierowanego do techników dentystycznych. \\Czasopismo tworzą czołowe nazwiska polskiego świata techniki dentystycznej, skupiając się na pracach osadzonych w polskich realiach. 12 lat na rynku oraz liczne prestiżowe nagrody i wyróżnienia są gwarancją profesjonalizmu i wysokiej jakości. \\Gwarantuje równ…	[u'iosUniversal']	6169899	Бесплатно	[u'6020', u'6017']	[u'\u041c\u0435\u0434\u0438\u0446\u0438\u043d\u0430', u'\u041e\u0431\u0440\u0430\u0437\u043e\u0432\u0430\u043d\u0438\u0435']	[u'http://a4.mzstatic.com/us/r30/Purple2/v4/41/1b/38/411b38bf-4fb1-6470-1a32-762b13748827/screen480x480.jpeg', u'http://a5.mzstatic.com/us/r30/Purple/v4/9f/97/91/9f9791de-6996-7626-90a7-a9231b5eb74c/screen480x480.jpeg', u'http://a4.mzstatic.com/us/r30/Purple2/v4/f0/53/f4/f053f4e5-8fe5-d8e4-2dd7-3db8b1f03c5a/screen480x480.jpeg', u'http://a4.mzstatic.com/us/r30/Purple6/v4/6d/6f/6f/6d6f6f7c-77e7-9bf…	False	software	[u'EN', u'DE']	0.0	6020	Medical	2014-04-28T12:47:04Z	- Poprawki optymalizacyjne	[u'http://a3.mzstatic.com/us/r30/Purple4/v4/0e/93/e2/0e93e215-6225-6ed9-6707-628c11c144b7/screen1136x1136.jpeg', u'http://a4.mzstatic.com/us/r30/Purple4/v4/75/b5/ac/75b5acdd-669a-bd1f-a0fa-f4e99dc018c9/screen1136x1136.jpeg', u'http://a3.mzstatic.com/us/r30/Purple/v4/24/76/69/2476697d-8135-8874-221e-f96fed72ae80/screen1136x1136.jpeg', u'http://a2.mzstatic.com/us/r30/Purple/v4/de/42/bd/de42bde0-a24…	ELAMED SP Z O O SPOLKA KOMANDYTOWA	None	[u'iPadFourthGen', u'iPhone4', u'iPad23G', u'iPhone5c', u'iPhone5s', u'iPadMini4G', u'iPadMini', u'iPhone-3GS', u'iPhone4S', u'iPadThirdGen4G', u'iPadWifi', u'iPodTouchourthGen', u'iPad3G', u'iPodTouchFifthGen', u'iPhone5', u'iPadFourthGen4G', u'iPadThirdGen', u'iPad2Wifi', u'iPodTouchThirdGen']	Nowoczesny Technik Dentystyczny	12+	Nowoczesny Technik Dentystyczny	https://itunes.apple.com/ru/app/nowoczesny-technik-dentystyczny/id859157811?mt=8&uo=4	0	0	1.0.2	software
863421696	863421699	ArQule, Inc.	https://itunes.apple.com/ru/artist/arqule-inc./id863421699?uo=4	http://a1146.phobos.apple.com/us/r30/Purple2/v4/0b/0a/7f/0b0a7f26-8082-71f8-0121-44f575322432/mzl.oqcwernp.png	http://a1146.phobos.apple.com/us/r30/Purple2/v4/0b/0a/7f/0b0a7f26-8082-71f8-0121-44f575322432/mzl.oqcwernp.png	http://a1641.phobos.apple.com/us/r30/Purple2/v4/c0/fc/85/c0fc85c5-a3f2-c1f0-f088-dda2d386ed60/icon.png	None	None	com.coresecure.metiv	17+	RUB	This is the app to provide information about the METIV-HCC clinical trial. \Login will be granted only to investigators and study staff, to provide them support with managing the study.	[u'iosUniversal']	6014085	Бесплатно	[u'6020']	[u'\u041c\u0435\u0434\u0438\u0446\u0438\u043d\u0430']	[u'http://a5.mzstatic.com/us/r30/Purple/v4/43/e9/13/43e9131f-d835-9573-fa6b-ae3492b354e3/screen480x480.jpeg', u'http://a3.mzstatic.com/us/r30/Purple/v4/24/58/ce/2458ceab-b3ad-02bb-c228-f3e3747aa3be/screen480x480.jpeg', u'http://a3.mzstatic.com/us/r30/Purple2/v4/90/d9/64/90d9643f-0efc-e261-13f6-36cfde0cc65f/screen480x480.jpeg']	False	software	[u'EN', u'DE']	0.0	6020	Medical	2014-05-12T19:49:29Z	Fixes:\- Rotation on IPhone and IPod	[u'http://a3.mzstatic.com/us/r30/Purple2/v4/f3/57/63/f357634f-723a-2632-90c0-850a8d251ea4/screen1136x1136.jpeg', u'http://a2.mzstatic.com/us/r30/Purple4/v4/eb/65/e0/eb65e03c-7fd6-937f-1b82-72e512dc0e22/screen1136x1136.jpeg', u'http://a4.mzstatic.com/us/r30/Purple4/v4/13/07/8e/13078ea6-bffa-df36-1280-4b6f6b87c1de/screen1136x1136.jpeg']	Coresecure, Inc.	None	[u'iPadThirdGen', u'iPodTouchFifthGen', u'iPadMini', u'iPadMini4G', u'iPad23G', u'iPhone5c', u'iPhone5s', u'iPhone4', u'iPad2Wifi', u'iPadFourthGen', u'iPhone5', u'iPadThirdGen4G', u'iPhone4S', u'iPadFourthGen4G']	METIV-HCC App	17+	METIV-HCC App	https://itunes.apple.com/ru/app/metiv-hcc-app/id863421696?mt=8&uo=4	0	0	1.0.1	software
375608394	315123663	Cassiopeia Information Technologies	https://itunes.apple.com/ru/artist/cassiopeia-information-technologies/id315123663?uo=4	http://a374.phobos.apple.com/us/r30/Purple2/v4/fe/46/ff/fe46ffaa-2aa4-a7f1-a581-747f2e2a51be/mzl.clucgasy.png	http://a374.phobos.apple.com/us/r30/Purple2/v4/fe/46/ff/fe46ffaa-2aa4-a7f1-a581-747f2e2a51be/mzl.clucgasy.png	http://a1384.phobos.apple.com/us/r30/Purple2/v4/82/78/38/82783812-e6a7-7855-6f9b-0ac669ef91a9/ColorTest57.png	3.5	None	com.cassit.ColorTest	4+	RUB	• Are you color blind?\\• Know somebody who is color blind?\\• Think somebody is color blind?\\Contrary to the name color blind, most color blind people are not blind to color. A more accurate description is color deficient. We see color. You just don't see it the same as we do. (Perhaps it is really you who are color deficient and we are normal.)\\About 1 in 20 males are color blind. About 1 in …	[u'iosUniversal']	2190083	Бесплатно	[u'6020', u'6002']	[u'\u041c\u0435\u0434\u0438\u0446\u0438\u043d\u0430', u'\u0423\u0442\u0438\u043b\u0438\u0442\u044b']	[u'http://a1.mzstatic.com/us/r30/Purple2/v4/9d/9d/40/9d9d4053-f44d-34f7-4afd-1a7d5768bdfa/screen480x480.jpeg', u'http://a2.mzstatic.com/us/r30/Purple2/v4/27/e6/8f/27e68fb8-0dc9-d0eb-22bb-a8010507150c/screen480x480.jpeg', u'http://a3.mzstatic.com/us/r30/Purple/v4/d5/31/14/d5311479-a2a2-5d8e-581e-e88e7a5c7879/screen480x480.jpeg', u'http://a3.mzstatic.com/us/r30/Purple/v4/d1/d7/b3/d1d7b3b4-aa9e-adf2…	False	software	[u'EN']	0.0	6020	Medical	2010-06-05T21:42:49Z	Version 2.2\• Describe draw option.\• Allow plate selection.\• Add more information to information panel.\• Now requires iOS 4.3\Version 2.1\• Cleanup iAds in landscape mode.\Version 2.0\• Now requires iOS 4.0\• Allows screen drawing of what images the user sees.	[u'http://a5.mzstatic.com/us/r30/Purple2/v4/00/0f/b6/000fb6de-bf51-2126-a89e-7da284f6724e/screen1136x1136.jpeg', u'http://a1.mzstatic.com/us/r30/Purple2/v4/40/8a/6e/408a6e1c-d704-6d45-6ddb-d89fc81bace3/screen1136x1136.jpeg']	Edward Danley	http://www.cassit.com	[u'iPadFourthGen', u'iPhone4S', u'iPad23G', u'iPadThirdGen4G', u'iPadFourthGen4G', u'iPad2Wifi', u'iPodTouchourthGen', u'iPhone4', u'iPodTouchFifthGen', u'iPhone5', u'iPhone-3GS', u'iPhone5s', u'iPad3G', u'iPadWifi', u'iPadThirdGen', u'iPadMini', u'iPodTouchThirdGen', u'iPadMini4G', u'iPhone5c']	PseudoChromatic ColorTest	4+	PseudoChromatic ColorTest	https://itunes.apple.com/ru/app/pseudochromatic-colortest/id375608394?mt=8&uo=4	62	0	2.2	software
483924797	454055373	Waldmeyer Creative Software GbR	https://itunes.apple.com/ru/artist/waldmeyer-creative-software/id454055373?uo=4	http://a458.phobos.apple.com/us/r30/Purple/c1/7b/da/mzl.oxknoynr.jpg	http://a458.phobos.apple.com/us/r30/Purple/c1/7b/da/mzl.oxknoynr.jpg	http://a780.phobos.apple.com/us/r30/Purple/0a/50/e8/mzi.vkwoglnf.png	None	None	net.waldmeyer.weinrich	4+	RUB	Herzlich Willkommen !\\Gesund beginnt im Mund und man kann nicht früh genug damit anfangen, seinen Zähnen die nötige Aufmerksamkeit zu schenken. Erfahren Sie mehr über unsere Praxis, unser Team und unsere individuellen Behandlungsmöglichkeiten!\\Bei uns sind Sie richtig, wenn Sie \Wert auf eine hervorragende Behandlung durch ein nettes Praxisteam wünschen \wollen, dass man sich viel Zeit für Sie …	[]	1741587	Бесплатно	[u'6020', u'6013']	[u'\u041c\u0435\u0434\u0438\u0446\u0438\u043d\u0430', u'\u0417\u0434\u043e\u0440\u043e\u0432\u044c\u0435 \u0438 \u0444\u0438\u0442\u043d\u0435\u0441']	[]	False	software	[u'DE']	0.0	6020	Medical	2011-12-22T06:03:45Z	None	[u'http://a1.mzstatic.com/us/r30/Purple/v4/02/c7/ea/02c7ea11-e328-5f84-aba3-43cae5fbae70/screen320x480.jpeg', u'http://a2.mzstatic.com/us/r30/Purple/v4/0d/2f/8c/0d2f8c6a-17ff-aded-faf8-cdf9af842f4a/screen320x480.jpeg', u'http://a3.mzstatic.com/us/r30/Purple/v4/9a/be/42/9abe4277-4374-417d-13c5-a2d67c913637/screen320x480.jpeg', u'http://a3.mzstatic.com/us/r30/Purple/v4/49/12/06/49120658-5f47-f665-d…	GbR Manfred und Manuel Waldmeyer	None	[u'iPhone-3GS', u'iPod-touch-with-mic', u'iPadThirdGen', u'iPhone5c', u'iPhone-3G', u'iPhone4', u'iPodTouchThirdGen', u'iPad3G', u'iPadMini4G', u'iPadMini', u'iPod-touch', u'iPhone4S', u'iPad23G', u'iPhone5s', u'iPadFourthGen', u'iPhone5', u'iPodTouchourthGen', u'iPadFourthGen4G', u'iPadWifi', u'iPad2Wifi', u'iPadThirdGen4G', u'iPodTouchFifthGen', u'iPhone']	Dr.Weinrich	4+	Dr.Weinrich	https://itunes.apple.com/ru/app/dr.weinrich/id483924797?mt=8&uo=4	0	0	1.0	software
639570380	475331494	Infobox Solutions	https://itunes.apple.com/ru/artist/infobox-solutions/id475331494?uo=4	http://a368.phobos.apple.com/us/r30/Purple6/v4/a5/41/d9/a541d9fa-4a23-2efd-7153-5a0653cc746a/mzl.pqrpvxlm.png	http://a368.phobos.apple.com/us/r30/Purple6/v4/a5/41/d9/a541d9fa-4a23-2efd-7153-5a0653cc746a/mzl.pqrpvxlm.png	http://a719.phobos.apple.com/us/r30/Purple/v4/1a/1f/12/1a1f12d3-b1b1-1fa9-bc24-44748650f8ba/logo_57.png	None	None	es.infobox.eventos.mama2013	4+	RUB	Primer Congreso Español de la Mama\\Madrid, 17-19 Octubre 2013	[u'iosUniversal']	29426906	Бесплатно	[u'6020']	[u'\u041c\u0435\u0434\u0438\u0446\u0438\u043d\u0430']	[u'http://a5.mzstatic.com/us/r30/Purple2/v4/6e/95/20/6e952024-11ce-4963-6560-b958af339694/screen480x480.jpeg', u'http://a1.mzstatic.com/us/r30/Purple2/v4/3a/4b/5e/3a4b5ef5-327c-32c6-8a6f-44f67bc908eb/screen480x480.jpeg']	False	software	[u'EN', u'DE', u'SE', u'ES']	0.0	6020	Medical	2013-04-29T22:41:23Z	Pequeñas mejoras	[u'http://a4.mzstatic.com/us/r30/Purple/v4/c0/09/01/c009013e-a3b7-c9dd-65a6-6011efcd223b/screen568x568.jpeg']	Infobox Solutions, S.L.U.	None	[u'iPadThirdGen4G', u'iPadFourthGen4G', u'iPadMini4G', u'iPhone5c', u'iPadWifi', u'iPad23G', u'iPadMini', u'iPodTouchThirdGen', u'iPhone-3GS', u'iPadFourthGen', u'iPhone5s', u'iPadThirdGen', u'iPad3G', u'iPhone4S', u'iPad2Wifi', u'iPhone4', u'iPhone5', u'iPodTouchFifthGen', u'iPodTouchourthGen']	Primer Congreso Español de la Mama	4+	Primer Congreso Español de la Mama	https://itunes.apple.com/ru/app/primer-congreso-espanol-la/id639570380?mt=8&uo=4	0	0	1.11	software
891335364	891335367	Harrogate and District NHS Foundation Trust	https://itunes.apple.com/ru/artist/harrogate-district-nhs-foundation/id891335367?uo=4	http://a515.phobos.apple.com/us/r30/Purple4/v4/ee/5e/00/ee5e00ac-01cb-8b29-aae5-a6602787ada6/mzl.zzxrcoxg.jpg	http://a515.phobos.apple.com/us/r30/Purple4/v4/ee/5e/00/ee5e00ac-01cb-8b29-aae5-a6602787ada6/mzl.zzxrcoxg.jpg	http://a1974.phobos.apple.com/us/r30/Purple3/v4/b0/e0/01/b0e00167-e9f4-0923-c2f5-6e2a11bdea20/AppIcon60x60_2x.png	None	None	OrganDonation.OrganDonation	17+	RUB	Organ Donation is the most amazing gift you can ever give someone: the gift of life.\\What can be transplanted? What do these organs do? What if I am religious, can I still donate? How do I sign up?\Find out more about organ and tissue donation, including information on which organs can be donated, what they do in the human body and hear from people who have chosen to donate a relative’s organs o…	[]	2565765	Бесплатно	[u'6020', u'6017']	[u'\u041c\u0435\u0434\u0438\u0446\u0438\u043d\u0430', u'\u041e\u0431\u0440\u0430\u0437\u043e\u0432\u0430\u043d\u0438\u0435']	[]	False	software	[u'EN']	0.0	6020	Medical	2014-06-30T07:00:00Z	- Bug Fixes\- New Graphics\- Description Update	[u'http://a2.mzstatic.com/us/r30/Purple5/v4/2d/20/0d/2d200dcb-63a0-c660-0dd1-e668ef5e411b/screen1136x1136.jpeg', u'http://a4.mzstatic.com/us/r30/Purple5/v4/58/b6/ae/58b6ae55-2971-2cc6-40c1-12e716b5412a/screen1136x1136.jpeg', u'http://a3.mzstatic.com/us/r30/Purple4/v4/af/75/0e/af750e24-6bf3-989c-ba57-d776bd9cfdba/screen1136x1136.jpeg', u'http://a1.mzstatic.com/us/r30/Purple3/v4/4e/b3/e7/4eb3e7bb-9…	Harrogate and District NHS Foundation Trust	https://twitter.com/HarrogateNHSFT	[u'iPodTouchFifthGen', u'iPhone4', u'iPadMini4G', u'iPad2Wifi', u'iPadThirdGen', u'iPhone5s', u'iPadFourthGen4G', u'iPad23G', u'iPhone4S', u'iPhone5', u'iPadThirdGen4G', u'iPadFourthGen', u'iPadMini', u'iPhone5c']	Organ Donation	17+	Organ Donation	https://itunes.apple.com/ru/app/organ-donation/id891335364?mt=8&uo=4	0	0	1.2	software
587062895	495961078	Haymarket Media	https://itunes.apple.com/ru/artist/haymarket-media/id495961078?uo=4	http://a1188.phobos.apple.com/us/r30/Purple5/v4/5f/75/56/5f755656-6f78-c639-6b52-822d217445af/pr_source.png?downloadKey=1417737024_732630a3d616e5f912a800c79f38f0a8	http://a1188.phobos.apple.com/us/r30/Purple5/v4/5f/75/56/5f755656-6f78-c639-6b52-822d217445af/pr_source.png?downloadKey=1417737024_732630a3d616e5f912a800c79f38f0a8	http://a535.phobos.apple.com/us/r30/Purple3/v4/99/f1/e7/99f1e7ec-e9e9-e75c-99e5-67a0530a8b4e/Icon.png	None	None	com.haymarket.rune	17+	RUB	Renal & Urology News (RUN) is the only medical tabloid for both practicing kidney specialists and urologists. With the RUN app, physicians will have quick and easy access to clinical news, CME courses, medical conference highlights, and other useful resources.\\The RUN app will allow you to:\• Read the latest clinical breakthroughs in nephrology and urology practice\• Follow live coverage of the …	[u'iosUniversal']	16038754	Бесплатно	[u'6020', u'6013']	[u'\u041c\u0435\u0434\u0438\u0446\u0438\u043d\u0430', u'\u0417\u0434\u043e\u0440\u043e\u0432\u044c\u0435 \u0438 \u0444\u0438\u0442\u043d\u0435\u0441']	[u'http://a2.mzstatic.com/us/r30/Purple/v4/41/86/62/4186625f-2f88-0c44-7b1d-f904a239fb4c/screen480x480.jpeg', u'http://a2.mzstatic.com/us/r30/Purple/v4/32/8e/de/328ede29-7213-4fc4-2cc0-6139c75a6b66/screen480x480.jpeg', u'http://a2.mzstatic.com/us/r30/Purple/v4/14/fb/19/14fb1916-f8e8-68b5-724e-021ac264c2b1/screen480x480.jpeg', u'http://a5.mzstatic.com/us/r30/Purple/v4/d2/e3/9e/d2e39e35-5fda-fd91-9…	False	software	[u'EN']	0.0	6020	Medical	2012-12-18T01:42:44Z	Various minor bug fixes and performance improvements	[u'http://a1.mzstatic.com/us/r30/Purple/v4/67/fe/43/67fe4320-c649-db85-ff89-6a4553ecea53/screen1136x1136.jpeg', u'http://a3.mzstatic.com/us/r30/Purple/v4/62/c0/fd/62c0fd41-cfe0-b965-72fb-be8d74333008/screen1136x1136.jpeg', u'http://a5.mzstatic.com/us/r30/Purple/v4/33/28/9f/33289f3d-5377-1c47-ce2a-47ef010bed16/screen1136x1136.jpeg', u'http://a5.mzstatic.com/us/r30/Purple/v4/97/f6/2d/97f62d22-03b9-…	Haymarket Media Inc	http://www.renalandurologynews.com/	[u'iPhone5', u'iPadMini', u'iPad2Wifi', u'iPad23G', u'iPhone5s', u'iPhone4', u'iPadFourthGen', u'iPadThirdGen4G', u'iPadFourthGen4G', u'iPadThirdGen', u'iPadMini4G', u'iPhone-3GS', u'iPodTouchourthGen', u'iPhone4S', u'iPodTouchFifthGen', u'iPhone5c']	Renal & Urology News	17+	Renal & Urology News	https://itunes.apple.com/ru/app/renal-urology-news/id587062895?mt=8&uo=4	0	0	3.6.2.176	software
871594102	654855871	Cambridge Media	https://itunes.apple.com/ru/artist/cambridge-media/id654855871?uo=4	http://a376.phobos.apple.com/us/r30/Purple3/v4/cc/ed/1a/cced1a72-e2cf-4fb1-ed74-164c9ef01939/mzl.ahizadtt.png	http://a376.phobos.apple.com/us/r30/Purple3/v4/cc/ed/1a/cced1a72-e2cf-4fb1-ed74-164c9ef01939/mzl.ahizadtt.png	http://a832.phobos.apple.com/us/r30/Purple1/v4/6c/35/bb/6c35bb49-2b93-8a2f-f04a-fc5e7c2989c8/Icon-72.png	None	None	com.cambridgemedia.acornstandards	4+	RUB	The ACORN Standards represent the minimum standards of professional practice for perioperative nursing in Australia. These Standards are held in high esteem by all nursing organisations and other professional bodies. The ACORN Standards are reviewed by experienced perioperative nurses, are evidence-based and are a single source of perioperative knowledge that meet professional requirements.	[]	5176712	Бесплатно	[u'6020', u'6006']	[u'\u041c\u0435\u0434\u0438\u0446\u0438\u043d\u0430', u'\u0421\u043f\u0440\u0430\u0432\u043e\u0447\u043d\u0438\u043a\u0438']	[u'http://a2.mzstatic.com/us/r30/Purple/v4/3c/88/67/3c88679f-bf8d-2fb6-1611-afa75300964f/screen480x480.jpeg', u'http://a2.mzstatic.com/us/r30/Purple4/v4/1f/81/2d/1f812d11-30f2-d715-b6bd-4a5735f62ca8/screen480x480.jpeg', u'http://a1.mzstatic.com/us/r30/Purple/v4/cd/52/69/cd526980-8ad1-3e93-5a8a-1f70c1bd8862/screen480x480.jpeg']	False	software	[u'EN']	0.0	6020	Medical	2014-05-21T07:00:00Z	Update to v32 of DPS to be compatible with iOS8	[]	The Trustee for GEE WIZZ UNIT TRUST	None	[u'iPadFourthGen', u'iPadMini', u'iPadThirdGen', u'iPadThirdGen4G', u'iPad2Wifi', u'iPad23G', u'iPadFourthGen4G', u'iPadMini4G']	ACORN Standards for Perioperative Nursing	4+	ACORN Standards for Perioperative Nursing	https://itunes.apple.com/ru/app/acorn-standards-for-perioperative/id871594102?mt=8&uo=4	0	0	1.0.8	software
503890969	503890972	John Libbey Eurotext	https://itunes.apple.com/ru/artist/john-libbey-eurotext/id503890972?uo=4	http://a462.phobos.apple.com/us/r30/Purple/ac/7b/6f/mzl.dtjattoe.png	http://a462.phobos.apple.com/us/r30/Purple/ac/7b/6f/mzl.dtjattoe.png	http://a1946.phobos.apple.com/us/r30/Purple/63/a0/f3/mzi.goasgzub.png	None	None	com.jle.bdc	4+	RUB	Le cancer du rein a longtemps été un cancer au pronostic sombre et résistant aux chimiothérapies cytotoxiques classiques. Les progrès dans la compréhension de la biologie moléculaire et l’oncogenèse des cancers du rein a permis de proposer l’utilisation de nouveaux agents thérapeutiques, adaptés à la physiopathologie de ce cancer. \\La prise en charge des patients atteints de cancer du rein a été…	[]	5270333	Бесплатно	[u'6020', u'6013']	[u'\u041c\u0435\u0434\u0438\u0446\u0438\u043d\u0430', u'\u0417\u0434\u043e\u0440\u043e\u0432\u044c\u0435 \u0438 \u0444\u0438\u0442\u043d\u0435\u0441']	[]	False	software	[u'FR']	0.0	6020	Medical	2012-02-24T23:00:28Z	None	[u'http://a1.mzstatic.com/us/r30/Purple/v4/a2/95/ed/a295eda3-44f6-33f8-c679-50161fb15860/screen320x480.jpeg', u'http://a4.mzstatic.com/us/r30/Purple/v4/85/33/5e/85335e16-f688-7e74-05e8-4243d43ae0fb/screen320x480.jpeg', u'http://a4.mzstatic.com/us/r30/Purple/v4/66/d3/64/66d364b9-c15e-2a29-71be-dcf9a51a28b3/screen320x480.jpeg', u'http://a5.mzstatic.com/us/r30/Purple/v4/b6/4f/ee/b64fee75-520f-b688-3…	John Libbey Eurotext Limited	http://www.jle.com/	[u'iPhone5s', u'iPhone-3GS', u'iPadThirdGen', u'iPhone4', u'iPodTouchThirdGen', u'iPadWifi', u'iPad23G', u'iPhone5c', u'iPadMini4G', u'iPodTouchFifthGen', u'iPadThirdGen4G', u'iPadFourthGen', u'iPadMini', u'iPadFourthGen4G', u'iPhone4S', u'iPad3G', u'iPad2Wifi', u'iPodTouchourthGen', u'iPhone5']	BDC : Gestion des effets secondaires sous thérapies ciblées dans le cancer du rein	4+	BDC : Gestion des effets secondaires sous thérapies ciblées dans le cancer du rein	https://itunes.apple.com/ru/app/bdc-gestion-des-effets-secondaires/id503890969?mt=8&uo=4	0	0	1.0	software
593371684	436742618	Forthmedia Interactive Development, Inc.	https://itunes.apple.com/ru/artist/forthmedia-interactive-development/id436742618?uo=4	http://a1547.phobos.apple.com/us/r30/Purple4/v4/00/38/66/0038667f-06cd-3728-dcd2-dcb792a6a4e8/mzl.evrkyczd.png	http://a1547.phobos.apple.com/us/r30/Purple4/v4/00/38/66/0038667f-06cd-3728-dcd2-dcb792a6a4e8/mzl.evrkyczd.png	http://a1965.phobos.apple.com/us/r30/Purple4/v4/53/24/30/53243065-2244-b267-f9a3-cd7c7f64c9a2/AppIcon-357x57.png	None	None	net.fortmedia.NestleHealthScience	4+	RUB	The Nestlé Health Science Philippines Product App features detailed product information and nutrition profile of Nestlé Health Science products in the Philippines. It provides a dilution guide based on the required calories needed, making it easier for preparing feedings because there's no need for manual calculations!	[u'iosUniversal']	13641341	Бесплатно	[u'6020']	[u'\u041c\u0435\u0434\u0438\u0446\u0438\u043d\u0430']	[u'http://a2.mzstatic.com/us/r30/Purple/v4/e1/ae/ed/e1aeeda7-198f-3796-d77b-d3a3012a85d6/screen480x480.jpeg', u'http://a5.mzstatic.com/us/r30/Purple/v4/e2/8c/7e/e28c7eed-cb0e-7eae-b9dc-9cd5fa8c3d7b/screen480x480.jpeg', u'http://a4.mzstatic.com/us/r30/Purple/v4/c8/f1/f1/c8f1f1de-cb36-9eed-4373-65a7423181f9/screen480x480.jpeg', u'http://a2.mzstatic.com/us/r30/Purple/v4/cb/3f/07/cb3f077d-f36b-e243-4…	False	software	[u'EN']	0.0	6020	Medical	2013-01-18T22:11:32Z	Minor corrections to content	[u'http://a2.mzstatic.com/us/r30/Purple6/v4/5a/e8/c5/5ae8c53f-0247-fd4a-52a3-7740b8deba9a/screen1136x1136.jpeg', u'http://a3.mzstatic.com/us/r30/Purple6/v4/1b/49/e0/1b49e0e9-bc7f-1397-b5a1-db9e7b0c7fcc/screen1136x1136.jpeg', u'http://a5.mzstatic.com/us/r30/Purple6/v4/1b/1d/f5/1b1df578-fa42-47d5-cb5b-69e407479609/screen1136x1136.jpeg', u'http://a1.mzstatic.com/us/r30/Purple/v4/6f/2b/33/6f2b337f-11…	Forthmedia Interactive Development, Inc.	None	[u'iPadThirdGen4G', u'iPhone4', u'iPodTouchFifthGen', u'iPodTouchourthGen', u'iPadFourthGen4G', u'iPadFourthGen', u'iPhone5s', u'iPad2Wifi', u'iPadThirdGen', u'iPhone4S', u'iPhone-3GS', u'iPhone5', u'iPad23G', u'iPhone5c', u'iPadMini4G', u'iPadMini']	NHSc PH Products	4+	NHSc PH Products	https://itunes.apple.com/ru/app/nhsc-ph-products/id593371684?mt=8&uo=4	0	0	2.1	software
901373224	666832400	David Adler	https://itunes.apple.com/ru/artist/david-adler/id666832400?uo=4	http://a743.phobos.apple.com/us/r30/Purple4/v4/37/7b/cd/377bcdf9-10c7-27aa-e03f-e5846960f94c/mzl.lyrywusl.png	http://a743.phobos.apple.com/us/r30/Purple4/v4/37/7b/cd/377bcdf9-10c7-27aa-e03f-e5846960f94c/mzl.lyrywusl.png	http://a579.phobos.apple.com/us/r30/Purple3/v4/e7/fe/b6/e7feb655-bdec-708a-0904-34ac78d6bedb/AppIcon-257x57.png	None	None	flexdev.studios.appstarter.MediFile	4+	RUB	The ideal app for all medical patients which simplifies and benefits the user's life. \\FEATURES\\-Stores all patient details and allows for sending via email to receptionist (no more filling out forms every time you visit the doctor)\\-Allows for user to create medical contacts and call from within the app.\\-Includes a camera feature which allows for user to take photos of all necessary medical…	[]	1187807	Бесплатно	[u'6020', u'6012']	[u'\u041c\u0435\u0434\u0438\u0446\u0438\u043d\u0430', u'\u041e\u0431\u0440\u0430\u0437 \u0436\u0438\u0437\u043d\u0438']	[]	False	software	[u'EN']	0.0	6020	Medical	2014-07-27T11:49:49Z	-New app icon\-Improved web content\-Improved GUI\-Create calendar event	[u'http://a4.mzstatic.com/us/r30/Purple4/v4/8c/34/4e/8c344ea1-553a-8f58-ed9f-d9bccf6343c0/screen322x572.jpeg', u'http://a3.mzstatic.com/us/r30/Purple4/v4/3a/78/2b/3a782b2c-14fd-a93b-0f64-993f0c681323/screen322x572.jpeg', u'http://a5.mzstatic.com/us/r30/Purple1/v4/8f/2e/f6/8f2ef650-6dea-a007-2da3-20e13f56c39e/screen322x572.jpeg', u'http://a2.mzstatic.com/us/r30/Purple1/v4/eb/e2/38/ebe23802-21d0-de…	David Adler	None	[u'iPad2Wifi', u'iPhone5s', u'iPhone4S', u'iPadMini4G', u'iPhone5c', u'iPadThirdGen4G', u'iPodTouchourthGen', u'iPadFourthGen', u'iPadFourthGen4G', u'iPodTouchFifthGen', u'iPadThirdGen', u'iPadMini', u'iPhone5', u'iPhone-3GS', u'iPad23G', u'iPhone4']	Medifile	4+	Medifile	https://itunes.apple.com/ru/app/medifile/id901373224?mt=8&uo=4	0	0	1.2	software
482445465	446898193	Minute Help Press Apps	https://itunes.apple.com/ru/artist/minute-help-press-apps/id446898193?uo=4	http://a1060.phobos.apple.com/us/r30/Purple/f7/4a/50/mzl.zabyqdic.png	http://a1060.phobos.apple.com/us/r30/Purple/f7/4a/50/mzl.zabyqdic.png	http://a1236.phobos.apple.com/us/r30/Purple/ff/7d/ac/mzi.vatwocmi.png	None	None	com.contentproviders.Medical-Coding-Quiz	4+	RUB	If you are hoping to work in a Medical Office, then you'll want to download this book! 300 questions (and answers) that any medical office employee should be able to answer are included here. The book covers, Basic Clinical Medical Assisting, Health Insurance Processing, Medical Assisting Foundation, Medical Office Clerical, Financial Management, Medical Office Information Processing, Medical Off…	[u'iosUniversal']	313284	169 р.	[u'6020', u'6017']	[u'\u041c\u0435\u0434\u0438\u0446\u0438\u043d\u0430', u'\u041e\u0431\u0440\u0430\u0437\u043e\u0432\u0430\u043d\u0438\u0435']	[u'http://a2.mzstatic.com/us/r30/Purple/v4/c0/55/e0/c055e0b2-a9c3-870f-93e0-7a7e8f62ac65/screen480x480.jpeg', u'http://a2.mzstatic.com/us/r30/Purple/v4/db/fb/95/dbfb95cc-f72a-53b3-13de-36edaa44e39f/screen480x480.jpeg', u'http://a5.mzstatic.com/us/r30/Purple/v4/ce/d7/8e/ced78e51-3c80-ebf4-6fe3-e6295ba493d5/screen480x480.jpeg']	False	software	[u'EN']	169.0	6020	Medical	2011-11-29T10:52:31Z	None	[u'http://a5.mzstatic.com/us/r30/Purple/v4/c2/8d/bd/c28dbda1-6c85-9624-60a1-f191f32cf7a4/screen320x480.jpeg', u'http://a3.mzstatic.com/us/r30/Purple/v4/c5/07/88/c50788a3-6539-3b11-1563-e7a8688412a1/screen320x480.jpeg', u'http://a5.mzstatic.com/us/r30/Purple/v4/eb/b8/a0/ebb8a0fe-39da-7331-56ef-ef4552365af1/screen320x480.jpeg']	Minute Help Press Apps	None	[u'iPad2Wifi', u'iPodTouchFifthGen', u'iPhone4', u'iPadFourthGen4G', u'iPhone5c', u'iPad3G', u'iPod-touch-with-mic', u'iPhone-3GS', u'iPodTouchThirdGen', u'iPadFourthGen', u'iPad23G', u'iPodTouchourthGen', u'iPadThirdGen4G', u'iPadMini4G', u'iPhone-3G', u'iPadWifi', u'iPhone5', u'iPadThirdGen', u'iPadMini', u'iPhone4S', u'iPhone5s']	Medical Coding Quiz	4+	Medical Coding Quiz	https://itunes.apple.com/ru/app/medical-coding-quiz/id482445465?mt=8&uo=4	0	0	1.0	software
387710704	387710707	Sunnsoft	https://itunes.apple.com/ru/artist/sunnsoft/id387710707?uo=4	http://a677.phobos.apple.com/us/r30/Purple5/v4/b1/b5/39/b1b539b3-a1b5-2fa9-0896-5e26d68c76ab/mzl.bdttrpma.jpg	http://a677.phobos.apple.com/us/r30/Purple5/v4/b1/b5/39/b1b539b3-a1b5-2fa9-0896-5e26d68c76ab/mzl.bdttrpma.jpg	http://a1919.phobos.apple.com/us/r30/Purple5/v4/64/56/6b/64566b0c-a8e8-5352-dcdd-d44c9a1b77d5/Icon.png	None	None	sunnsoft.felleskatalogen	17+	RUB	The Norwegian Pharmaceutical Product Compendium detailing indications, dosage, contraindications, adverse effects, photos, pricing etc. Aimed at health professionals.	[u'iosUniversal']	1335638	Бесплатно	[u'6020']	[u'\u041c\u0435\u0434\u0438\u0446\u0438\u043d\u0430']	[u'http://a4.mzstatic.com/us/r30/Purple4/v4/76/0b/7d/760b7daa-edf3-935f-85d9-581f53a9f237/screen480x480.jpeg', u'http://a4.mzstatic.com/us/r30/Purple3/v4/7d/0d/77/7d0d77ca-f119-2f52-b71e-48e591255d99/screen480x480.jpeg', u'http://a4.mzstatic.com/us/r30/Purple5/v4/f9/ed/cb/f9edcb95-8dda-7e28-d4cc-8acd47edb814/screen480x480.jpeg', u'http://a5.mzstatic.com/us/r30/Purple5/v4/f6/64/63/f66463b2-f70f-ba…	False	software	[u'NO']	0.0	6020	Medical	2014-01-19T20:59:57Z	Interaksjonsanalyse. Strekkodeskanner. Tilpasset iOS8. Varsling når nytt innhold foreligger for nedlastning. Nytt avsnitt i Felleskatalogtekstene, ‘Pakninger uten resept’. Nytt underavsnitt i doseringsavsnittet, ‘Reseptfri bruk’. Nytt utleveringssymbol for Felleskatalogtekstene, ‘CF’. Mulighet for å sikkerhetskopiere filene til Min FK og Notater via fildeling i iTunes. Rettet feil som påførte tvu…	[u'http://a4.mzstatic.com/us/r30/Purple1/v4/66/5c/ab/665cab47-0544-38d8-a74c-b73c28f82254/screen322x572.jpeg', u'http://a1.mzstatic.com/us/r30/Purple1/v4/91/a5/db/91a5dbd6-3bc8-46de-3f93-e562366b4998/screen322x572.jpeg', u'http://a3.mzstatic.com/us/r30/Purple1/v4/90/08/cd/9008cd41-1fdd-51bd-54b0-9e45e7954a81/screen322x572.jpeg', u'http://a5.mzstatic.com/us/r30/Purple3/v4/dd/8a/3b/dd8a3baa-38b2-9f…	Sunnsoft ANS	None	[u'iPhone5', u'iPhone4S', u'iPadThirdGen', u'iPhone4', u'iPadThirdGen4G', u'iPadFourthGen', u'iPadMini4G', u'iPodTouchFifthGen', u'iPad23G', u'iPhone5s', u'iPhone5c', u'iPad2Wifi', u'iPadFourthGen4G', u'iPadMini']	Felleskatalogen	17+	Felleskatalogen	https://itunes.apple.com/ru/app/felleskatalogen/id387710704?mt=8&uo=4	0	0	3.0	software
546711344	407530320	Goomeo	https://itunes.apple.com/ru/artist/goomeo/id407530320?uo=4	http://a1847.phobos.apple.com/us/r30/Purple5/v4/75/e5/41/75e541dd-a93a-9450-4367-1ba5ef450c57/mzl.zlumrfll.png	http://a1847.phobos.apple.com/us/r30/Purple5/v4/75/e5/41/75e541dd-a93a-9450-4367-1ba5ef450c57/mzl.zlumrfll.png	http://a614.phobos.apple.com/us/r30/Purple3/v4/df/df/ac/dfdface3-a65e-6e20-59ae-37f722ac187c/AppIcon57x57.png	None	None	com.goomeo.jo	17+	RUB	Retrouvez sur votre mobile les informations essentielles des 17èmes Journées de l’Orthodontie qui se dérouleront du 7 au 10 novembre 2014 au Palais des Congrès, Porte Maillot, Paris. \\Restez connectés pour vous tenir informés en temps réel de l’actualité des JO 2014, organisées par la Fédération Française d’Orthodontie. \\Consultez sur l’ensemble des supports mobiles les informations concernant …	[u'iosUniversal']	14589636	Бесплатно	[u'6020', u'6000']	[u'\u041c\u0435\u0434\u0438\u0446\u0438\u043d\u0430', u'\u0411\u0438\u0437\u043d\u0435\u0441']	[u'http://a5.mzstatic.com/us/r30/Purple3/v4/11/64/8c/11648cd4-3ed1-b76d-3682-f427060ce817/screen480x480.jpeg', u'http://a1.mzstatic.com/us/r30/Purple3/v4/9a/88/7f/9a887fc8-e1c0-e95b-3da1-a3308c224938/screen480x480.jpeg', u'http://a2.mzstatic.com/us/r30/Purple5/v4/4a/ee/66/4aee66b9-e738-950f-258d-3c19941b64ee/screen480x480.jpeg', u'http://a4.mzstatic.com/us/r30/Purple5/v4/f8/5a/0e/f85a0e04-131a-d2…	False	software	[u'FR']	0.0	6020	Medical	2012-08-01T10:17:35Z	Mise à jour pour l'édition 2014.	[u'http://a2.mzstatic.com/us/r30/Purple5/v4/ad/15/df/ad15dfa1-5134-bbe1-b4cd-9585e1e18f47/screen1136x1136.jpeg', u'http://a1.mzstatic.com/us/r30/Purple3/v4/fc/41/8e/fc418ede-2f7a-beb5-7b58-f63e6b40f4ae/screen1136x1136.jpeg', u'http://a4.mzstatic.com/us/r30/Purple3/v4/7c/85/55/7c8555c8-86c5-c22e-9612-f950768b52a1/screen1136x1136.jpeg', u'http://a2.mzstatic.com/us/r30/Purple4/v4/bb/bf/29/bbbf292a-3…	Goomeo	None	[u'iPad3G', u'iPodTouchourthGen', u'iPhone4S', u'iPhone5', u'iPodTouchFifthGen', u'iPad23G', u'iPadMini4G', u'iPhone5s', u'iPhone-3GS', u'iPadFourthGen', u'iPadThirdGen4G', u'iPadFourthGen4G', u'iPhone4', u'iPadThirdGen', u'iPadWifi', u'iPad2Wifi', u'iPadMini', u'iPhone5c', u'iPodTouchThirdGen']	JO	17+	JO	https://itunes.apple.com/ru/app/jo/id546711344?mt=8&uo=4	0	0	4.3.8	software
638140615	406620377	VilaWeb	https://itunes.apple.com/ru/artist/vilaweb/id406620377?uo=4	http://a1336.phobos.apple.com/us/r30/Purple3/v4/5e/f4/19/5ef41916-5f8a-0f12-74de-f27d97e19ba1/mzl.upbvbrtv.png	http://a1336.phobos.apple.com/us/r30/Purple3/v4/5e/f4/19/5ef41916-5f8a-0f12-74de-f27d97e19ba1/mzl.upbvbrtv.png	http://a1042.phobos.apple.com/us/r30/Purple3/v4/3a/84/e5/3a84e5e5-a4f8-924d-074b-2223878df707/icon.png	None	None	cat.vilaweb.fundrogertorne.inspira	4+	RUB	Inspira per a pares i mares: salut infantil i medi ambient\\Millora el benestar dels teus fills amb informació rigorosa i de qualitat basada en l’evidència científica. Troba respostes professionals als teus dubtes i adopta hàbits de vida saludables amb els consells preventius que t'oferim . Accedeix als articles i notícies de la Fundació Roger Torné i apunta't a les activitats que et proposem. Un…	[u'iosUniversal']	3933396	Бесплатно	[u'6020', u'6017']	[u'\u041c\u0435\u0434\u0438\u0446\u0438\u043d\u0430', u'\u041e\u0431\u0440\u0430\u0437\u043e\u0432\u0430\u043d\u0438\u0435']	[u'http://a4.mzstatic.com/us/r30/Purple2/v4/e2/d1/6c/e2d16c3a-94eb-1c70-bbb9-705fa7efd073/screen480x480.jpeg', u'http://a2.mzstatic.com/us/r30/Purple/v4/d3/82/d7/d382d7b7-eba4-0f22-1ed4-834707eaa9b2/screen480x480.jpeg', u'http://a5.mzstatic.com/us/r30/Purple/v4/c3/1f/49/c31f4955-3755-f31e-8167-efa5ce58bce5/screen480x480.jpeg', u'http://a2.mzstatic.com/us/r30/Purple2/v4/3a/8b/78/3a8b7884-6b0d-7aad…	False	software	[u'CA', u'EN', u'ES']	0.0	6020	Medical	2013-04-26T00:58:15Z	Millores de rendiment.	[u'http://a2.mzstatic.com/us/r30/Purple2/v4/36/5b/57/365b57e7-9055-46c3-a8af-eb6f336c701c/screen322x572.jpeg', u'http://a3.mzstatic.com/us/r30/Purple/v4/db/44/c8/db44c8bf-3f0c-aa9c-2657-ad53b5e1892e/screen1136x1136.jpeg', u'http://a1.mzstatic.com/us/r30/Purple2/v4/92/f4/97/92f4975b-10d1-0d29-2ba6-92b4409e9aa3/screen322x572.jpeg', u'http://a3.mzstatic.com/us/r30/Purple/v4/de/48/80/de488032-d5db-0e…	Partal, Maresma i Associats S.L.	None	[u'iPadFourthGen4G', u'iPhone5c', u'iPadFourthGen', u'iPadMini4G', u'iPadMini', u'iPadWifi', u'iPodTouchourthGen', u'iPhone4', u'iPhone-3GS', u'iPodTouchFifthGen', u'iPad3G', u'iPad23G', u'iPodTouchThirdGen', u'iPhone5', u'iPadThirdGen4G', u'iPad2Wifi', u'iPhone4S', u'iPadThirdGen', u'iPhone5s']	Inspira para padres y madres: salud infantil y medio ambiente	4+	Inspira para padres y madres: salud infantil y medio ambiente	https://itunes.apple.com/ru/app/inspira-para-padres-y-madres/id638140615?mt=8&uo=4	0	0	1.4	software
412543535	409115784	Land of Hospitality	https://itunes.apple.com/ru/artist/land-of-hospitality/id409115784?uo=4	http://a1430.phobos.apple.com/us/r30/Purple/60/05/2a/mzi.otvyqsda.jpg	http://a1430.phobos.apple.com/us/r30/Purple/60/05/2a/mzi.otvyqsda.jpg	http://a113.phobos.apple.com/us/r30/Purple/73/e0/0e/mzi.bpssveve.png	None	None	zia.LiverCare	4+	RUB	This application contains the medical Advise about how to take care of the Liver and the information about the Natural food stuff that play a key role in the medical fitness of the Human Body.\So you can take care of your self by using thee natural healing food stuffs.\Compatibility:\iPad IOS 3.2 and Later	[]	7960275	66 р.	[u'6020']	[u'\u041c\u0435\u0434\u0438\u0446\u0438\u043d\u0430']	[u'http://a3.mzstatic.com/us/r30/Purple/v4/3c/4c/d7/3c4cd7cd-621e-6dba-1c4c-25946f21e7c6/screen480x480.jpeg', u'http://a5.mzstatic.com/us/r30/Purple/v4/3f/d6/38/3fd6384e-a680-0658-6cd1-a257c87fee24/screen480x480.jpeg']	False	software	[u'EN']	66.0	6020	Medical	2011-01-04T19:20:50Z	None	[]	Manzoor Ahmad	http://www.aku.edu/campuslife/index.shtml	[u'iPadMini', u'iPad3G', u'iPad23G', u'iPadThirdGen4G', u'iPadThirdGen', u'iPadFourthGen', u'iPadFourthGen4G', u'iPadMini4G', u'iPadWifi', u'iPad2Wifi']	Liver Care	4+	Liver Care	https://itunes.apple.com/ru/app/liver-care/id412543535?mt=8&uo=4	0	0	1	software
418486253	301355878	Black Knight Labs	https://itunes.apple.com/ru/artist/black-knight-labs/id301355878?uo=4	http://a982.phobos.apple.com/us/r30/Purple/03/38/d1/mzi.fnbldhzj.png	http://a982.phobos.apple.com/us/r30/Purple/03/38/d1/mzi.fnbldhzj.png	http://a1398.phobos.apple.com/us/r30/Purple/00/0e/6d/mzi.vodmhzvv.png	None	None	com.nigeldefreitas.icd10codesipad	4+	RUB	Browse or search more than 69,000 ICD-10 codes (updated for 2011) from the International Codes of Diseases as classified by the World Health Organization (WHO). \\Features: \- Search codes by description. \- Browse codes by Chapter, Section, and Code groups. \- Clean and simple interface. \\If you're a health care provider, payer, software vendor, or clearinghouse/third-party biller - you need to…	[]	5707046	799 р.	[u'6020', u'6006']	[u'\u041c\u0435\u0434\u0438\u0446\u0438\u043d\u0430', u'\u0421\u043f\u0440\u0430\u0432\u043e\u0447\u043d\u0438\u043a\u0438']	[u'http://a4.mzstatic.com/us/r30/Purple/v4/7d/7c/d4/7d7cd40a-6c77-e7e7-a2ea-0182786541c6/screen480x480.jpeg', u'http://a4.mzstatic.com/us/r30/Purple/v4/b5/ef/b6/b5efb6e3-6844-a6c4-2f03-16a023cabfce/screen480x480.jpeg', u'http://a4.mzstatic.com/us/r30/Purple/v4/44/89/60/44896047-8356-cc0d-d15e-d64a634de5ac/screen480x480.jpeg']	False	software	[u'EN']	799.0	6020	Medical	2011-02-10T00:12:18Z	None	[]	Nigel DeFreitas	http://www.bk-labs.com	[u'iPadWifi', u'iPadThirdGen4G', u'iPadThirdGen', u'iPadMini4G', u'iPadMini', u'iPad3G', u'iPadFourthGen4G', u'iPad2Wifi', u'iPadFourthGen', u'iPad23G']	ICD-10 Codes for iPad	4+	ICD-10 Codes for iPad	https://itunes.apple.com/ru/app/icd-10-codes-for-ipad/id418486253?mt=8&uo=4	0	0	1.0	software
670080255	633275084	Amjay Software Solutions Inc	https://itunes.apple.com/ru/artist/amjay-software-solutions-inc/id633275084?uo=4	http://a1496.phobos.apple.com/us/r30/Purple4/v4/63/17/e6/6317e66e-6187-ab5d-308b-fc3b440f320e/mzl.vrzdsktb.jpg	http://a1496.phobos.apple.com/us/r30/Purple4/v4/63/17/e6/6317e66e-6187-ab5d-308b-fc3b440f320e/mzl.vrzdsktb.jpg	http://a638.phobos.apple.com/us/r30/Purple4/v4/55/4b/ef/554bef73-a18e-a03d-16b0-1635de68e0c6/Icon.png	None	None	com.amjaysoftware.ida.client	4+	RUB	Description:\IDA Pharmacy (4 IDA locations) is proud to introduce its new app for the iPhone and iPad. It allows you to manage your prescription profile and order your prescriptions quickly and easily using your apple devices. IDA Pharmacy (4 IDA locations) is dedicated to providing the best possible pharmacy care to meet your family’s health and wellness needs.\\Features: \Quick Refills: Refill …	[]	1223494	Бесплатно	[u'6020', u'6013']	[u'\u041c\u0435\u0434\u0438\u0446\u0438\u043d\u0430', u'\u0417\u0434\u043e\u0440\u043e\u0432\u044c\u0435 \u0438 \u0444\u0438\u0442\u043d\u0435\u0441']	[]	False	software	[u'EN']	0.0	6020	Medical	2013-08-14T00:43:00Z	Bug Fixes and Enhancements to support iOS 7	[u'http://a4.mzstatic.com/us/r30/Purple6/v4/34/fd/41/34fd4198-3203-565c-cba9-94981c95f75b/screen1136x1136.jpeg', u'http://a4.mzstatic.com/us/r30/Purple4/v4/07/3e/7e/073e7edc-563b-8505-2e51-08193d21b132/screen1136x1136.jpeg', u'http://a2.mzstatic.com/us/r30/Purple6/v4/0e/d9/b7/0ed9b7a2-6ab6-b10e-6243-b622d5b67b94/screen1136x1136.jpeg', u'http://a4.mzstatic.com/us/r30/Purple4/v4/47/c3/98/47c39820-a…	Amjay Software Solutions Inc	None	[u'iPadThirdGen4G', u'iPhone5s', u'iPodTouchourthGen', u'iPadMini4G', u'iPodTouchThirdGen', u'iPadWifi', u'iPhone4S', u'iPadThirdGen', u'iPad2Wifi', u'iPhone5c', u'iPad23G', u'iPhone5', u'iPadMini', u'iPhone4', u'iPadFourthGen', u'iPhone-3GS', u'iPad3G', u'iPadFourthGen4G', u'iPodTouchFifthGen']	IDA Pharmacy	4+	IDA Pharmacy	https://itunes.apple.com/ru/app/ida-pharmacy/id670080255?mt=8&uo=4	0	0	1.2	software
424250755	424250758	GGZ Friesland	https://itunes.apple.com/ru/artist/ggz-friesland/id424250758?uo=4	http://a1941.phobos.apple.com/us/r30/Purple4/v4/c6/6e/bd/c66ebdd4-b399-11f8-3ab8-a779300da2d7/mzl.mwepwbkd.png	http://a1941.phobos.apple.com/us/r30/Purple4/v4/c6/6e/bd/c66ebdd4-b399-11f8-3ab8-a779300da2d7/mzl.mwepwbkd.png	http://a1352.phobos.apple.com/us/r30/Purple6/v4/be/ef/73/beef73d4-23be-454e-d70f-9a611dc66053/Icon.png	None	None	com.ggzfriesland.medalert	4+	RUB	NOOIT MEER UW MEDICIJNEN VERGETEN!\\MedAlert is het ideale hulpmiddel voor iedereen die medicatie gebruikt. MedAlert helpt u er namelijk aan te herinneren om uw medicatie tijdig in te nemen.\Het gebruik van MedAlert is kosteloos en simpel. Wanneer u een medicijn instelt, kunt u aangeven wanneer u dit moet innemen, welke dosis en hoe vaak. Op basis hiervan maakt MedAlert een compleet schema van al…	[]	6727828	Бесплатно	[u'6020', u'6013']	[u'\u041c\u0435\u0434\u0438\u0446\u0438\u043d\u0430', u'\u0417\u0434\u043e\u0440\u043e\u0432\u044c\u0435 \u0438 \u0444\u0438\u0442\u043d\u0435\u0441']	[]	False	software	[u'NL']	0.0	6020	Medical	2011-03-11T22:48:16Z	* iOS 7.0 support	[u'http://a5.mzstatic.com/us/r30/Purple/v4/4d/0c/64/4d0c64eb-df59-123f-1833-2fc342efce90/screen1136x1136.jpeg', u'http://a3.mzstatic.com/us/r30/Purple/v4/7c/e7/2a/7ce72aab-0e53-051f-3907-2466b1d9f971/screen1136x1136.jpeg', u'http://a4.mzstatic.com/us/r30/Purple/v4/23/12/4a/23124ae6-1718-4e39-53e3-e84622b6c141/screen1136x1136.jpeg', u'http://a5.mzstatic.com/us/r30/Purple/v4/92/4c/01/924c01fc-10d6-…	Stichting Geestelijke Gezondheidszorg Friesland	http://www.ggzfriesland.nl/apps	[u'iPad3G', u'iPadFourthGen4G', u'iPadFourthGen', u'iPad23G', u'iPad2Wifi', u'iPhone5s', u'iPhone4S', u'iPhone4', u'iPadThirdGen', u'iPadMini', u'iPhone5c', u'iPodTouchThirdGen', u'iPhone-3GS', u'iPadThirdGen4G', u'iPodTouchourthGen', u'iPadMini4G', u'iPodTouchFifthGen', u'iPadWifi', u'iPhone5']	GGZ Friesland MedAlert	4+	GGZ Friesland MedAlert	https://itunes.apple.com/ru/app/ggz-friesland-medalert/id424250755?mt=8&uo=4	0	0	3.1	software
425064276	425064279	IP Health Pty Ltd	https://itunes.apple.com/ru/artist/ip-health-pty-ltd/id425064279?uo=4	http://a1906.phobos.apple.com/us/r30/Purple/v4/62/32/df/6232dfec-2cd9-9d73-837d-2f6ed216da77/mzl.uwckkrhw.png	http://a1906.phobos.apple.com/us/r30/Purple/v4/62/32/df/6232dfec-2cd9-9d73-837d-2f6ed216da77/mzl.uwckkrhw.png	http://a70.phobos.apple.com/us/r30/Purple/v4/7d/84/04/7d840446-7f38-31c9-0c5f-20f0670695fc/Icon.png	None	None	au.com.iphealth.verdi	4+	RUB	You are a hospital-based doctor. You are on the move between campuses, or at a conference, or home in the evening. You get an urgent call from your hospital about a patient whom a nurse is concerned about. You need to see the patient's original referral letter, latest blood results, and the results of a CAT scan you ordered earlier. But the nurse cannot locate the chart, or the line is bad. Time …	[u'iosUniversal']	1103736	Бесплатно	[u'6020']	[u'\u041c\u0435\u0434\u0438\u0446\u0438\u043d\u0430']	[u'http://a4.mzstatic.com/us/r30/Purple/v4/9a/c7/f2/9ac7f26c-efc6-da1c-ef07-f96f3503b796/screen480x480.jpeg', u'http://a5.mzstatic.com/us/r30/Purple/v4/a8/ae/d0/a8aed04f-cd1d-70d9-ee0a-6c03e539b9e8/screen480x480.jpeg', u'http://a5.mzstatic.com/us/r30/Purple/v4/e0/8e/e6/e08ee6aa-ac70-3621-2478-a14b0c258b79/screen480x480.jpeg', u'http://a1.mzstatic.com/us/r30/Purple/v4/cd/b2/37/cdb23714-2271-79e8-4…	False	software	[u'EN']	0.0	6020	Medical	2011-05-22T03:37:40Z	Patient Chart Section Headers are now collapsible. When there are many configured services, scrolling can become an issue. A preference setting allows the user to determine the initial state when looking up new patients: all sections open, all collapsed, or specific items open.\\Segmented control Patient Search Lists may be configured to take parameters from two-wheel picker controls, instead of …	[u'http://a3.mzstatic.com/us/r30/Purple/v4/73/bc/63/73bc6346-f41c-eb65-2495-6c6e3f22772b/screen1136x1136.jpeg', u'http://a2.mzstatic.com/us/r30/Purple/v4/48/34/62/483462ba-1830-13eb-c489-f7779588bd68/screen1136x1136.jpeg', u'http://a3.mzstatic.com/us/r30/Purple/v4/62/3e/74/623e7416-6198-123c-85a9-5367d619c44d/screen1136x1136.jpeg', u'http://a3.mzstatic.com/us/r30/Purple/v4/98/ff/00/98ff00ce-fdb4-…	IP Health Pty Ltd	http://www.iphealth.com.au/	[u'iPad2Wifi', u'iPadThirdGen4G', u'iPhone4S', u'iPadMini4G', u'iPadFourthGen', u'iPhone5c', u'iPadMini', u'iPhone5', u'iPodTouchourthGen', u'iPadThirdGen', u'iPad23G', u'iPhone-3GS', u'iPhone4', u'iPhone5s', u'iPadFourthGen4G', u'iPodTouchFifthGen']	Verdi	4+	Verdi	https://itunes.apple.com/ru/app/verdi/id425064276?mt=8&uo=4	0	0	2.0	software
348529393	320947560	Michael Quach	https://itunes.apple.com/ru/artist/michael-quach/id320947560?uo=4	http://a791.phobos.apple.com/us/r30/Purple3/v4/6b/42/0e/6b420ebf-e4aa-0d65-3717-050f6fe8d997/pr_source.png?downloadKey=1417737033_b81a1b81e60db61e41f987b8bf4cfae3	http://a791.phobos.apple.com/us/r30/Purple3/v4/6b/42/0e/6b420ebf-e4aa-0d65-3717-050f6fe8d997/pr_source.png?downloadKey=1417737033_b81a1b81e60db61e41f987b8bf4cfae3	http://a1255.phobos.apple.com/us/r30/Purple5/v4/ab/ee/06/abee0636-5a1d-baef-b865-7af7595d2e6c/AppIcon57x57.png	3.0	None	com.mqdp.location.weightlosstips	4+	RUB	Need to lose some weight? \\This cool app gives you very easy weight loss tips as well as the best diet tips! \\This app is entirely FREE! So be sure to check it out today! \\These easy weight loss tip are referenced from the top experts in diet, exercise, beauty, health, food & nutrition. \ \App Features:\\- Save your favorite weight loss tips!\- Share your favorite weight loss tips via Email!\-…	[u'iosUniversal']	5923172	Бесплатно	[u'6020', u'6013']	[u'\u041c\u0435\u0434\u0438\u0446\u0438\u043d\u0430', u'\u0417\u0434\u043e\u0440\u043e\u0432\u044c\u0435 \u0438 \u0444\u0438\u0442\u043d\u0435\u0441']	[u'http://a4.mzstatic.com/us/r30/Purple1/v4/c3/0e/5d/c30e5d6e-3d7b-71a4-aea5-b870c1e2e1e9/screen480x480.jpeg']	False	software	[u'EN']	0.0	6020	Medical	2009-12-31T19:56:04Z	User Interface improvements \Minor bug fix	[u'http://a2.mzstatic.com/us/r30/Purple3/v4/9f/5f/0f/9f5f0f59-5d6c-e3a0-d510-fe79dde249be/screen1136x1136.jpeg']	Michael Quach	None	[u'iPhone4', u'iPadThirdGen', u'iPadFourthGen', u'iPhone5c', u'iPhone5s', u'iPadMini4G', u'iPadFourthGen4G', u'iPad23G', u'iPhone-3GS', u'iPad2Wifi', u'iPadMini', u'iPodTouchFifthGen', u'iPadThirdGen4G', u'iPhone5', u'iPhone4S', u'iPodTouchourthGen']	Easy Weight Loss Tips! Best Diet Tracker & Mobile Diet Plan	4+	Easy Weight Loss Tips! Best Diet Tracker & Mobile Diet Plan	https://itunes.apple.com/ru/app/easy-weight-loss-tips!-best/id348529393?mt=8&uo=4	52	0	2.3.0	software
868642122	515119371	William Hedden, MD	https://itunes.apple.com/ru/artist/william-hedden-md/id515119371?uo=4	http://a424.phobos.apple.com/us/r30/Purple3/v4/a3/0c/5d/a30c5d18-9576-45a7-482c-1bed75770444/mzl.ulobdtkl.png	http://a424.phobos.apple.com/us/r30/Purple3/v4/a3/0c/5d/a30c5d18-9576-45a7-482c-1bed75770444/mzl.ulobdtkl.png	http://a671.phobos.apple.com/us/r30/Purple1/v4/fe/7e/a1/fe7ea1c2-6ae2-e642-22f0-c6de834bbbb9/Icon.png	None	None	com.Hedden-MD.Americas-Top-Plastic-Surgeons	17+	RUB	Plastic surgery has helped millions of Americans improve their appearance, their well-being and their self-confidence. Our mission is to give you the information and educational resources you need to explore your options for cosmetic or reconstructive plastic surgery.	[]	14160600	Бесплатно	[u'6020']	[u'\u041c\u0435\u0434\u0438\u0446\u0438\u043d\u0430']	[]	False	software	[u'EN']	0.0	6020	Medical	2014-05-07T07:37:09Z	Improved Gallery Filtering	[u'http://a1.mzstatic.com/us/r30/Purple3/v4/ca/f3/64/caf364e5-153b-3b95-358b-05e112493bb4/screen1136x1136.jpeg']	Hedden Plastic Surgery	None	[u'iPad2Wifi', u'iPadThirdGen4G', u'iPadFourthGen4G', u'iPadMini', u'iPhone5', u'iPadFourthGen', u'iPhone5c', u'iPodTouchFifthGen', u'iPhone5s', u'iPad23G', u'iPhone4', u'iPhone4S', u'iPadThirdGen', u'iPadMini4G']	Americas Top Plastic Surgeons	17+	Americas Top Plastic Surgeons	https://itunes.apple.com/ru/app/americas-top-plastic-surgeons/id868642122?mt=8&uo=4	0	0	1.4	software
525418166	461036148	Dilip J Bhagora	https://itunes.apple.com/ru/artist/dilip-j-bhagora/id461036148?uo=4	http://a544.phobos.apple.com/us/r30/Purple6/v4/f4/f7/f7/f4f7f72e-284d-8287-dade-1eba78a52202/mzl.shwghelh.png	http://a544.phobos.apple.com/us/r30/Purple6/v4/f4/f7/f7/f4f7f72e-284d-8287-dade-1eba78a52202/mzl.shwghelh.png	http://a6.phobos.apple.com/us/r30/Purple6/v4/0c/2f/3d/0c2f3d8e-5d55-f493-b64d-41720aeabf51/Icon-57.png	None	None	com.idivinecreation.mostskindisorders	9+	RUB	In this application Most of Skin Disorders aims to provide a resource for people newly-diagnosed with skin-related disorders, their friends and relatives, and health professionals.\\Skin disorders include a wide range of conditions and may be a sign of an underlying illness. Therefore, it is important to receive a proper diagnosis to not only address symptoms, but make sure you are properly and e…	[u'iosUniversal']	13118265	66 р.	[u'6020', u'6006']	[u'\u041c\u0435\u0434\u0438\u0446\u0438\u043d\u0430', u'\u0421\u043f\u0440\u0430\u0432\u043e\u0447\u043d\u0438\u043a\u0438']	[u'http://a1.mzstatic.com/us/r30/Purple6/v4/3b/a7/b0/3ba7b0b9-61af-4417-1734-b2e08ffe0bd8/screen480x480.jpeg', u'http://a5.mzstatic.com/us/r30/Purple6/v4/79/9b/ce/799bce26-5465-52d0-3b87-1753bf403d96/screen480x480.jpeg']	False	software	[u'EN']	66.0	6020	Medical	2012-05-15T04:53:19Z	ios 7 compatible	[u'http://a1.mzstatic.com/us/r30/Purple4/v4/8b/6a/41/8b6a4187-bb6e-ccde-a7ac-7b53291784a5/screen1136x1136.jpeg', u'http://a1.mzstatic.com/us/r30/Purple4/v4/93/46/7e/93467e8c-4c10-672e-7026-892d43867eae/screen1136x1136.jpeg', u'http://a5.mzstatic.com/us/r30/Purple/v4/e9/d2/4f/e9d24fcc-7e12-2f93-007d-e235085fd8ec/screen1136x1136.jpeg']	Dilip J Bhagora	None	[u'iPadFourthGen4G', u'iPhone4', u'iPhone-3GS', u'iPadFourthGen', u'iPadThirdGen', u'iPadMini4G', u'iPodTouchThirdGen', u'iPadWifi', u'iPhone4S', u'iPad2Wifi', u'iPadThirdGen4G', u'iPad23G', u'iPodTouchourthGen', u'iPhone5s', u'iPadMini', u'iPad3G', u'iPhone5c', u'iPhone5', u'iPodTouchFifthGen']	Most Skin Disorders	9+	Most Skin Disorders	https://itunes.apple.com/ru/app/most-skin-disorders/id525418166?mt=8&uo=4	0	0	1.2	software
919766645	690355704	Connect4Life	https://itunes.apple.com/ru/artist/connect4life/id690355704?uo=4	http://a449.phobos.apple.com/us/r30/Purple1/v4/c2/4d/e6/c24de6a1-68b7-470d-db96-cf2c83ba02fd/pr_source.png?downloadKey=1417737034_a926f064a52efed975497f54d880cf47	http://a449.phobos.apple.com/us/r30/Purple1/v4/c2/4d/e6/c24de6a1-68b7-470d-db96-cf2c83ba02fd/pr_source.png?downloadKey=1417737034_a926f064a52efed975497f54d880cf47	http://a1769.phobos.apple.com/us/r30/Purple3/v4/1f/0d/13/1f0d1390-b804-5cce-f9d0-6c9658d97253/AppIcon60x60_U00402x.png	None	None	com.c4l.southpoint	12+	RUB	For patients of healthcare providers in the Connect4Life network. This app enables communication between you and your doctor. It allows your doctor to provide the specific information that is related to your health and health concerns. \\Improve you and your child’s health by utilizing this app! \\With this app you can:\\•Make requests to your physician (e.g., refills, appointments, test results)…	[u'iosUniversal']	3926524	Бесплатно	[u'6020', u'6013']	[u'\u041c\u0435\u0434\u0438\u0446\u0438\u043d\u0430', u'\u0417\u0434\u043e\u0440\u043e\u0432\u044c\u0435 \u0438 \u0444\u0438\u0442\u043d\u0435\u0441']	[u'http://a4.mzstatic.com/us/r30/Purple4/v4/58/1a/1d/581a1d89-6af4-e565-a0f7-14b6293bc895/screen480x480.jpeg', u'http://a1.mzstatic.com/us/r30/Purple1/v4/17/70/a8/1770a84b-890a-cd09-8f8b-0611c05f24d5/screen480x480.jpeg']	False	software	[u'EN']	0.0	6020	Medical	2014-10-18T01:07:22Z	None	[u'http://a1.mzstatic.com/us/r30/Purple3/v4/08/0d/f9/080df9c0-86f7-eb92-dae3-a35de4aa289b/screen1136x1136.jpeg', u'http://a4.mzstatic.com/us/r30/Purple4/v4/3e/90/f9/3e90f9f8-cf0e-bed7-15ce-6a029e00697c/screen1136x1136.jpeg', u'http://a1.mzstatic.com/us/r30/Purple1/v4/8f/74/26/8f742677-875b-092b-8a3b-5b0d952ac0fc/screen1136x1136.jpeg']	Connect For Life Llc	https://wasatchpeds.myconnect4life.com	[u'iPadMini4G', u'iPhone5', u'iPadFourthGen', u'iPhone5c', u'iPodTouchFifthGen', u'iPadFourthGen4G', u'iPadMini', u'iPadThirdGen', u'iPhone5s', u'iPhone4S', u'iPad2Wifi', u'iPhone4', u'iPad23G', u'iPadThirdGen4G']	Southpoint Pediatrics	12+	Southpoint Pediatrics	https://itunes.apple.com/ru/app/southpoint-pediatrics/id919766645?mt=8&uo=4	0	0	1.0	software
532480015	521074446	Digital Solutions Inc.	https://itunes.apple.com/ru/artist/digital-solutions-inc./id521074446?uo=4	http://a1152.phobos.apple.com/us/r30/Purple5/v4/1a/8e/b8/1a8eb860-766e-2758-b826-c8ef38d6fc1e/mzl.jfqxctaj.png	http://a1152.phobos.apple.com/us/r30/Purple5/v4/1a/8e/b8/1a8eb860-766e-2758-b826-c8ef38d6fc1e/mzl.jfqxctaj.png	http://a1965.phobos.apple.com/us/r30/Purple3/v4/4a/14/65/4a1465ed-5405-f2e9-aa24-8a5c0acac01b/AppIcon76x76_U007eipad.png	None	None	jp.co.digital-sol.dsanatomyhandnlite	4+	RUB	The DS Anatomy H&N Lite is a free 3D anatomical app specialized for head and neck of human body. This app is useful for those persons who want to use the “DS Anatomy H&N musculoskeletal anatomical app” , but would like to evaluate it before purchasing. This app is very user friendly and it is sure that a user can be impressed with the reality of 3D model. \This app is a free trial version of H&N …	[]	30755534	Бесплатно	[u'6020', u'6017']	[u'\u041c\u0435\u0434\u0438\u0446\u0438\u043d\u0430', u'\u041e\u0431\u0440\u0430\u0437\u043e\u0432\u0430\u043d\u0438\u0435']	[u'http://a2.mzstatic.com/us/r30/Purple6/v4/dc/47/b8/dc47b8c3-e317-4321-ae8e-fb0bed874fa2/screen480x480.jpeg', u'http://a1.mzstatic.com/us/r30/Purple/v4/bc/4e/1a/bc4e1a43-5490-6b3f-d56c-547e996653a2/screen480x480.jpeg', u'http://a4.mzstatic.com/us/r30/Purple4/v4/03/a7/ef/03a7efd5-deb8-4d6a-e0f6-f3482abe9c43/screen480x480.jpeg', u'http://a4.mzstatic.com/us/r30/Purple4/v4/0f/a2/f5/0fa2f5a7-576e-820…	False	software	[u'EN', u'JA']	0.0	6020	Medical	2012-06-13T07:00:00Z	- iOS8 supported.	[]	Digital Solutions inc	http://ds-anatomy.com/eng/	[u'iPadThirdGen4G', u'iPadMini', u'iPadMini4G', u'iPadThirdGen', u'iPad23G', u'iPadFourthGen', u'iPad2Wifi', u'iPadFourthGen4G']	DS ANATOMY HEAD & NECK MUSCULOSKELETAL SYSTEM Lite	4+	DS ANATOMY HEAD & NECK MUSCULOSKELETAL SYSTEM Lite	https://itunes.apple.com/ru/app/ds-anatomy-head-neck-musculoskeletal/id532480015?mt=8&uo=4	0	0	3.1	software
564079883	386704686	Kick Your Apps, Inc.	https://itunes.apple.com/ru/artist/kick-your-apps-inc./id386704686?uo=4	http://a1144.phobos.apple.com/us/r30/Purple/v4/59/04/10/590410ad-69d3-0568-d3cd-bd524a9ae405/mzl.zuauypjj.png	http://a1144.phobos.apple.com/us/r30/Purple/v4/59/04/10/590410ad-69d3-0568-d3cd-bd524a9ae405/mzl.zuauypjj.png	http://a1690.phobos.apple.com/us/r30/Purple6/v4/45/d5/e1/45d5e128-c2f4-c7b5-ea0b-b9509fddc844/icon57.png	None	None	com.robby.284	4+	RUB	Bart Cleary, D.D.S. provides this app for patients to easily contact the office, request an appointment, or request emergency treatment (and include a photo of the problem area if appropriate). It has info about the dentist, a picture gallery, and other important info about the dental office. You can even refer your friends! We hope you enjoy it and it enhances the service we provide to our patie…	[]	3049416	Бесплатно	[u'6020', u'6013']	[u'\u041c\u0435\u0434\u0438\u0446\u0438\u043d\u0430', u'\u0417\u0434\u043e\u0440\u043e\u0432\u044c\u0435 \u0438 \u0444\u0438\u0442\u043d\u0435\u0441']	[]	False	software	[u'EN', u'DE', u'SE', u'ES']	0.0	6020	Medical	2012-10-06T22:04:35Z	Fixed office email.	[u'http://a3.mzstatic.com/us/r30/Purple6/v4/d4/96/d1/d496d14d-76e7-2473-98f0-8389170e0f19/screen1136x1136.jpeg']	Kick Your Apps, Inc.	None	[u'iPhone4', u'iPhone-3GS', u'iPodTouchThirdGen', u'iPhone5c', u'iPadThirdGen', u'iPodTouchourthGen', u'iPad3G', u'iPadMini4G', u'iPodTouchFifthGen', u'iPadThirdGen4G', u'iPhone5s', u'iPhone4S', u'iPadFourthGen4G', u'iPad2Wifi', u'iPad23G', u'iPhone5', u'iPadFourthGen', u'iPadWifi', u'iPadMini']	Bart Cleary, D.D.S.	4+	Bart Cleary, D.D.S.	https://itunes.apple.com/ru/app/bart-cleary-d.d.s./id564079883?mt=8&uo=4	0	0	4.0.3	software
406159923	399024444	Elliot Fishman	https://itunes.apple.com/ru/artist/elliot-fishman/id399024444?uo=4	http://a57.phobos.apple.com/us/r30/Purple3/v4/b5/58/0f/b5580fe2-2d1b-9b73-1602-8fb54095ad7f/mzl.qguerszr.png	http://a57.phobos.apple.com/us/r30/Purple3/v4/b5/58/0f/b5580fe2-2d1b-9b73-1602-8fb54095ad7f/mzl.qguerszr.png	http://a1989.phobos.apple.com/us/r30/Purple5/v4/90/8d/8a/908d8a8e-3ea4-d016-80ac-1ca89da76b5b/Icon.png	None	None	com.ctisus.iquiztablet	4+	RUB	One of the classic formats for learning radiology has always been the quiz.In this application we provide you with our latest innovation in CT education taking advantage of the iPad and iPhone. \It's unique capabilities provide an easy to use environment that combines images , text and sound to enhance the learning experience.\\Requires iOS 4.3 or later.	[]	42813536	Бесплатно	[u'6020', u'6017']	[u'\u041c\u0435\u0434\u0438\u0446\u0438\u043d\u0430', u'\u041e\u0431\u0440\u0430\u0437\u043e\u0432\u0430\u043d\u0438\u0435']	[u'http://a3.mzstatic.com/us/r30/Purple4/v4/47/9c/8a/479c8ae4-7b33-ab32-6b34-cafc0d15b9b3/screen480x480.jpeg', u'http://a4.mzstatic.com/us/r30/Purple5/v4/31/79/29/317929d6-28d8-d44b-5b56-77693abe80a3/screen480x480.jpeg', u'http://a3.mzstatic.com/us/r30/Purple5/v4/4c/52/b0/4c52b0cb-a996-d741-3ce6-f96f1c12620e/screen480x480.jpeg', u'http://a1.mzstatic.com/us/r30/Purple5/v4/94/7e/66/947e665b-6342-69…	False	software	[u'EN']	0.0	6020	Medical	2010-12-04T00:35:28Z	We have uploaded 3 additional quizzes of 2014 that are shown in yellow.	[]	Elliot Fishman	http://ctisus.com	[u'iPadFourthGen4G', u'iPadThirdGen', u'iPad3G', u'iPad2Wifi', u'iPadWifi', u'iPad23G', u'iPadFourthGen', u'iPadThirdGen4G', u'iPadMini', u'iPadMini4G']	CTisus iQuiz: The HD Edition	4+	CTisus iQuiz: The HD Edition	https://itunes.apple.com/ru/app/ctisus-iquiz-the-hd-edition/id406159923?mt=8&uo=4	0	0	5.3	software
894098958	888805656	Zac Ludington	https://itunes.apple.com/ru/artist/zac-ludington/id888805656?uo=4	http://a1680.phobos.apple.com/us/r30/Purple4/v4/e4/90/f2/e490f227-4b1d-056c-ee28-4de038149769/mzl.ybvnhbvi.png	http://a1680.phobos.apple.com/us/r30/Purple4/v4/e4/90/f2/e490f227-4b1d-056c-ee28-4de038149769/mzl.ybvnhbvi.png	http://a947.phobos.apple.com/us/r30/Purple/v4/f4/ca/41/f4ca410f-4547-f07b-10bd-873e2e129012/AppIcon60x60_2x.png	None	None	TaiwanERTranslatorPLUS	4+	RUB	Find over 100 LIFE-SAVING PHRASES in less than 5 clicks! \\High-Quality AUDIO, easy navigation, and a compete list of phrases and emergency phone numbers to protect you and your family during your stay in Taiwan.\\This App is without a doubt the best way to protect yourself, your friends and your family by keeping this app on your phone while you are in mainland Taiwan. \\Ensure that NO MATTER WH…	[]	21162789	66 р.	[u'6020', u'6013']	[u'\u041c\u0435\u0434\u0438\u0446\u0438\u043d\u0430', u'\u0417\u0434\u043e\u0440\u043e\u0432\u044c\u0435 \u0438 \u0444\u0438\u0442\u043d\u0435\u0441']	[]	False	software	[u'EN']	66.0	6020	Medical	2014-07-11T00:46:24Z	- Improved User Interface \- Improved Navigation \- Access to the new "Share" feature \- Corrections to typos in text	[u'http://a3.mzstatic.com/us/r30/Purple/v4/e0/99/12/e09912dd-6601-ca6f-c928-2fef63b51836/screen1136x1136.jpeg', u'http://a1.mzstatic.com/us/r30/Purple4/v4/29/5b/96/295b969c-d8f2-0360-010a-7eb162c86aa1/screen1136x1136.jpeg', u'http://a5.mzstatic.com/us/r30/Purple4/v4/45/cb/62/45cb62a1-49e4-6031-644c-161ea05226da/screen1136x1136.jpeg', u'http://a4.mzstatic.com/us/r30/Purple4/v4/52/4d/54/524d54a3-30…	Zac Ludington	http://www.emergencyroomtranslator.com/about---taiwan-plus.html	[u'iPadFourthGen', u'iPhone4', u'iPad2Wifi', u'iPadThirdGen4G', u'iPodTouchFifthGen', u'iPadMini4G', u'iPad23G', u'iPadFourthGen4G', u'iPadThirdGen', u'iPhone4S', u'iPhone5s', u'iPhone5', u'iPhone5c', u'iPadMini']	Taiwan ER Translator PLUS	4+	Taiwan ER Translator PLUS	https://itunes.apple.com/ru/app/taiwan-er-translator-plus/id894098958?mt=8&uo=4	0	0	1.3	software
929805198	464948984	CadmiumCD LLC	https://itunes.apple.com/ru/artist/cadmiumcd-llc/id464948984?uo=4	http://a530.phobos.apple.com/us/r30/Purple1/v4/3d/32/63/3d3263b9-498e-b044-e465-ab43e1a52d3b/pr_source.png?downloadKey=1417737037_043abf649a81846d51a955f0268c11ee	http://a530.phobos.apple.com/us/r30/Purple1/v4/3d/32/63/3d3263b9-498e-b044-e465-ab43e1a52d3b/pr_source.png?downloadKey=1417737037_043abf649a81846d51a955f0268c11ee	http://a1562.phobos.apple.com/us/r30/Purple5/v4/8d/92/39/8d92392d-6ed7-11c0-8c3c-d5d972b50b77/AppIcon57x57.png	None	None	com.cadmiumcd.2014AMS	17+	RUB	*** FOR SUMMIT ATTENDEES ONLY *** \\The AMS - Derm 2014 mobile application allows you to view the schedule, presentations, and speaker details from the seminar. Users can take notes adjacent available presentation slides and draw directly on slides inside the app. \\Additionally, users can share information with attendees and colleagues with in app messaging.	[u'iosUniversal']	31750371	Бесплатно	[u'6020', u'6017']	[u'\u041c\u0435\u0434\u0438\u0446\u0438\u043d\u0430', u'\u041e\u0431\u0440\u0430\u0437\u043e\u0432\u0430\u043d\u0438\u0435']	[u'http://a4.mzstatic.com/us/r30/Purple3/v4/be/ec/da/beecdad2-9cc9-90de-8dae-9a9cf48cae34/screen480x480.jpeg', u'http://a1.mzstatic.com/us/r30/Purple1/v4/09/07/2c/09072c68-a980-397d-97af-efa25df5b141/screen480x480.jpeg', u'http://a1.mzstatic.com/us/r30/Purple3/v4/6f/29/84/6f29844c-373e-4b4f-3c49-33511dd05492/screen480x480.jpeg']	False	software	[u'EN']	0.0	6020	Medical	2014-10-23T01:18:42Z	None	[u'http://a1.mzstatic.com/us/r30/Purple5/v4/8d/c9/c1/8dc9c1df-fcf1-9826-9ac5-88f5be4c5c95/screen1136x1136.jpeg', u'http://a4.mzstatic.com/us/r30/Purple1/v4/1e/2e/96/1e2e969d-b42d-6623-b6ab-bc8805e207e6/screen1136x1136.jpeg', u'http://a5.mzstatic.com/us/r30/Purple3/v4/76/46/fe/7646fe07-6188-8181-3088-d77d89d5d050/screen1136x1136.jpeg']	CadmiumCD	http://www.eventScribe.com	[u'iPodTouchFifthGen', u'iPadMini4G', u'iPadFourthGen', u'iPadThirdGen', u'iPhone-3GS', u'iPodTouchourthGen', u'iPhone4S', u'iPhone5s', u'iPhone4', u'iPhone5c', u'iPad23G', u'iPadFourthGen4G', u'iPadMini', u'iPadThirdGen4G', u'iPhone5', u'iPad2Wifi']	AMS - Derm 2014	17+	AMS - Derm 2014	https://itunes.apple.com/ru/app/ams-derm-2014/id929805198?mt=8&uo=4	0	0	1.0	software
383231392	305343878	simpaddico llc	https://itunes.apple.com/ru/artist/simpaddico-llc/id305343878?uo=4	http://a554.phobos.apple.com/us/r30/Purple/51/b3/86/mzi.ludgcmpz.tif	http://a554.phobos.apple.com/us/r30/Purple/51/b3/86/mzi.ludgcmpz.tif	http://a1057.phobos.apple.com/us/r30/Purple/40/4a/50/mzi.sjlnczaq.png	None	None	com.rapidstar.quizzes.nursingpharmacology3	4+	RUB	Test your knowledge of nursing pharmacology with this easy-to-use quiz!\\Complete all five quizzes and earn a score of at least 100,000 to unlock the Bonus Quiz for some really tough questions.\\Download Nursing Pharmacology Quiz today!	[]	472307	99 р.	[u'6020', u'6006']	[u'\u041c\u0435\u0434\u0438\u0446\u0438\u043d\u0430', u'\u0421\u043f\u0440\u0430\u0432\u043e\u0447\u043d\u0438\u043a\u0438']	[]	False	software	[u'EN']	99.0	6020	Medical	2010-08-19T14:32:06Z	None	[u'http://a1.mzstatic.com/us/r30/Purple/v4/1f/2d/23/1f2d23e5-3f98-8eda-fffe-db42c5a3de00/screen320x480.jpeg', u'http://a1.mzstatic.com/us/r30/Purple/v4/7b/b6/d0/7bb6d019-8b76-7e90-e125-b6df5b73e1fb/screen320x480.jpeg']	Simpaddico LLC	None	[u'iPhone-3GS', u'iPhone5s', u'iPod-touch-with-mic', u'iPhone5c', u'iPad3G', u'iPad2Wifi', u'iPhone4S', u'iPhone-3G', u'iPhone', u'iPadMini4G', u'iPadFourthGen4G', u'iPadWifi', u'iPadFourthGen', u'iPodTouchFifthGen', u'iPodTouchThirdGen', u'iPadThirdGen', u'iPodTouchourthGen', u'iPod-touch', u'iPadMini', u'iPad23G', u'iPhone4', u'iPadThirdGen4G', u'iPhone5']	Nursing Pharmacology - Quiz	4+	Nursing Pharmacology - Quiz	https://itunes.apple.com/ru/app/nursing-pharmacology-quiz/id383231392?mt=8&uo=4	0	0	1.0.0	software
813742096	366909541	PathApps LLC	https://itunes.apple.com/ru/artist/pathapps-llc/id366909541?uo=4	http://a1397.phobos.apple.com/us/r30/Purple/v4/c0/c1/bd/c0c1bd3d-f5e3-415a-e9fc-b50a8478fbd3/mzl.qzhpxhyg.png	http://a1397.phobos.apple.com/us/r30/Purple/v4/c0/c1/bd/c0c1bd3d-f5e3-415a-e9fc-b50a8478fbd3/mzl.qzhpxhyg.png	http://a1715.phobos.apple.com/us/r30/Purple/v4/ea/44/bf/ea44bf82-7578-ea4e-295e-7e6cbb92f596/icon.png	None	None	com.opkolab.results	4+	RUB	OPKO Lab Mobile allows clinicians to securely review pathology laboratory reports anywhere, anytime.\ \OPKO Lab Mobile checks for new reports and makes them available on your iPhone or iPad.\ OPKO Lab Mobile also displays a list of pending laboratory tests.\To log in and use OPKO Lab Mobile all you need are the same valid credentials that you use to access your lab reports via the OPKO Lab Portal.	[u'iosUniversal']	4545979	Бесплатно	[u'6020']	[u'\u041c\u0435\u0434\u0438\u0446\u0438\u043d\u0430']	[u'http://a1.mzstatic.com/us/r30/Purple/v4/60/57/fb/6057fb1b-d612-a917-6592-6120704188df/screen480x480.jpeg', u'http://a1.mzstatic.com/us/r30/Purple/v4/d2/a5/25/d2a525e9-7636-87e6-eb04-af630803eb0f/screen480x480.jpeg', u'http://a4.mzstatic.com/us/r30/Purple4/v4/a7/36/bf/a736bfe9-3630-365e-7818-0979993c8e5d/screen480x480.jpeg']	False	software	[u'EN', u'DE']	0.0	6020	Medical	2014-02-12T02:11:28Z	Improve web service communication.	[u'http://a2.mzstatic.com/us/r30/Purple6/v4/1a/24/f9/1a24f981-d233-a969-1b86-5bcc49dedb19/screen1136x1136.jpeg', u'http://a2.mzstatic.com/us/r30/Purple4/v4/48/31/3b/48313bc4-8ad6-9f89-77b0-011228645406/screen1136x1136.jpeg', u'http://a3.mzstatic.com/us/r30/Purple4/v4/8f/8f/ea/8f8feadd-dc86-1613-e156-e71d2f1cf58a/screen1136x1136.jpeg', u'http://a4.mzstatic.com/us/r30/Purple4/v4/30/a1/b3/30a1b320-6…	Pathapps LLC	http://www.pathapps.com/OPKOLabMobile/	[u'iPhone4S', u'iPad23G', u'iPad3G', u'iPadWifi', u'iPadThirdGen4G', u'iPodTouchFifthGen', u'iPadFourthGen', u'iPhone5c', u'iPad2Wifi', u'iPadMini4G', u'iPhone-3GS', u'iPadThirdGen', u'iPodTouchourthGen', u'iPadFourthGen4G', u'iPhone5', u'iPhone5s', u'iPhone4', u'iPadMini', u'iPodTouchThirdGen']	OPKO Lab Mobile	4+	OPKO Lab Mobile	https://itunes.apple.com/ru/app/opko-lab-mobile/id813742096?mt=8&uo=4	0	0	1.1	software
814719486	814719489	Culevit	https://itunes.apple.com/ru/artist/culevit/id814719489?uo=4	http://a196.phobos.apple.com/us/r30/Purple/v4/17/fe/95/17fe955b-1125-ca21-2d7f-23196ace88f5/mzl.gwwyfbbw.png	http://a196.phobos.apple.com/us/r30/Purple/v4/17/fe/95/17fe955b-1125-ca21-2d7f-23196ace88f5/mzl.gwwyfbbw.png	http://a647.phobos.apple.com/us/r30/Purple2/v4/b7/e9/62/b7e962b6-c112-f725-4b4e-8e1337c7d4b1/appicon.png	None	None	hu.adamtoth.Culevit	4+	RUB	A CULEVIT mobil alkalmazás használata segíti a rákbetegeket a Culevit tabletta és italpor pontos szedésében. \Az applikációt a Culevit fogyasztói könnyedén beállíthatják, így nem kell többé figyelni az időt és észben tartani a következő Culevit bevétel időpontját. Ha letölti az applikációt, máris beállíthatja a szedés kezdő időpontját és innentől már csak az óránkénti jelzést kell figyelnie. \Az …	[]	5988425	Бесплатно	[u'6020']	[u'\u041c\u0435\u0434\u0438\u0446\u0438\u043d\u0430']	[]	False	software	[u'EN']	0.0	6020	Medical	2014-02-18T17:28:42Z	new notification sound	[u'http://a3.mzstatic.com/us/r30/Purple4/v4/eb/23/42/eb23420f-3c47-1712-d51e-04854896492c/screen1136x1136.jpeg', u'http://a2.mzstatic.com/us/r30/Purple6/v4/86/b7/46/86b74601-9dbe-b332-4d50-441e29009707/screen1136x1136.jpeg', u'http://a5.mzstatic.com/us/r30/Purple4/v4/b8/83/11/b88311a0-f90c-ddad-d0b2-211a8304cbc9/screen1136x1136.jpeg']	Culevit Rakkutato es Gyogyszerfejleszto Korlatolt Felelossegu Tarsasag	None	[u'iPodTouchourthGen', u'iPhone-3GS', u'iPodTouchFifthGen', u'iPadThirdGen4G', u'iPadThirdGen', u'iPad23G', u'iPadFourthGen', u'iPhone5', u'iPhone4S', u'iPhone5s', u'iPhone4', u'iPhone5c', u'iPadMini4G', u'iPadFourthGen4G', u'iPadMini', u'iPad2Wifi']	Culevit	4+	Culevit	https://itunes.apple.com/ru/app/culevit/id814719486?mt=8&uo=4	0	0	1.0.5	software
656523250	531388396	MA Business & Leisure	https://itunes.apple.com/ru/artist/ma-business-leisure/id531388396?uo=4	http://a977.phobos.apple.com/us/r30/Purple2/v4/cc/15/9b/cc159b85-d89e-199f-ae07-b4ca1f36293e/mzl.dlzapewr.png	http://a977.phobos.apple.com/us/r30/Purple2/v4/cc/15/9b/cc159b85-d89e-199f-ae07-b4ca1f36293e/mzl.dlzapewr.png	http://a1214.phobos.apple.com/us/r30/Purple2/v4/c9/27/4c/c9274ca3-4926-e947-3834-cc03d0f21abd/JWC_Mobile-app_Template_1024x1024-57.png	None	None	com.pansord.jwc	4+	RUB	The Journal of Wound Care (JWC) provides the latest evidence-based information and best practice procedures. Keep up-to-date on all aspects of wound care, including the prevention and treatment of wounds and associated skin conditions.\ \All articles are peer-reviewed by an expert panel of advisors and reviewers, and include the latest state-of the-art research and clinical practice articles.\ \D…	[u'iosUniversal', u'newsstand']	5506826	Бесплатно	[u'6020', u'6021', u'13017']	[u'\u041c\u0435\u0434\u0438\u0446\u0438\u043d\u0430', u'\u041a\u0438\u043e\u0441\u043a', u'\u0417\u0434\u043e\u0440\u043e\u0432\u044c\u0435, \u0434\u0443\u0448\u0430 \u0438 \u0442\u0435\u043b\u043e']	[u'http://a1.mzstatic.com/us/r30/Purple2/v4/59/b5/2b/59b52b12-b4fd-dd94-2d61-ea0cd276889e/screen480x480.jpeg', u'http://a1.mzstatic.com/us/r30/Purple2/v4/42/55/4e/42554e42-c959-7da7-07a8-669c3e786106/screen480x480.jpeg', u'http://a3.mzstatic.com/us/r30/Purple/v4/f0/85/7a/f0857a4a-100f-cbb9-91d7-228414fe9578/screen480x480.jpeg', u'http://a2.mzstatic.com/us/r30/Purple/v4/c9/82/e5/c982e5bf-b68e-0e55…	False	software	[u'EN']	0.0	6020	Medical	2013-06-12T23:56:55Z	None	[u'http://a5.mzstatic.com/us/r30/Purple2/v4/e9/e6/2d/e9e62d4f-c00b-35c5-75ad-e6a9b6aba71a/screen1136x1136.jpeg', u'http://a3.mzstatic.com/us/r30/Purple/v4/c8/07/3b/c8073bac-f270-5d84-4d91-ce62dfc6a882/screen1136x1136.jpeg', u'http://a4.mzstatic.com/us/r30/Purple2/v4/1e/18/01/1e180187-4303-9ba0-9d7d-6ee88c31a82e/screen1136x1136.jpeg', u'http://a3.mzstatic.com/us/r30/Purple/v4/db/bc/db/dbbcdbb9-503…	Mark Allen Holdings Ltd	None	[u'iPodTouchourthGen', u'iPad2Wifi', u'iPhone4', u'iPad23G', u'iPhone4S', u'iPhone5s', u'iPhone5', u'iPhone-3GS', u'iPad3G', u'iPadFourthGen4G', u'iPodTouchThirdGen', u'iPhone5c', u'iPadFourthGen', u'iPadMini', u'iPadMini4G', u'iPodTouchFifthGen', u'iPadWifi', u'iPadThirdGen4G', u'iPadThirdGen']	Journal of Wound Care	4+	Journal of Wound Care	https://itunes.apple.com/ru/app/journal-of-wound-care/id656523250?mt=8&uo=4	0	0	1.0	software
783231888	421889055	Med-Info Groep	https://itunes.apple.com/ru/artist/med-info-groep/id421889055?uo=4	http://a831.phobos.apple.com/us/r30/Purple4/v4/59/86/76/598676f8-7afa-5437-2abb-ba44070fb185/mzl.popwzves.png	http://a831.phobos.apple.com/us/r30/Purple4/v4/59/86/76/598676f8-7afa-5437-2abb-ba44070fb185/mzl.popwzves.png	http://a1671.phobos.apple.com/us/r30/Purple6/v4/1b/7b/03/1b7b03cf-ec76-3128-b60f-15ae46c405b8/appicon.png	None	None	nl.medinfo.Esser22ndiOS	4+	RUB	The Department of Plastic, Reconstructive and Hand Surgery of the Erasmus Medical Center Rotterdam will offer you an inspiring and interactive two day-program consisting of live surgery on Friday and lectures by invited speakers on Saturday. This course is aimed at plastic surgeons and general surgeons (in training) with a special interest in breast surgery.	[u'iosUniversal']	4901126	Бесплатно	[u'6020']	[u'\u041c\u0435\u0434\u0438\u0446\u0438\u043d\u0430']	[u'http://a4.mzstatic.com/us/r30/Purple/v4/7c/d4/9b/7cd49b42-f13c-a6d4-da81-7dff9b99e377/screen480x480.jpeg', u'http://a1.mzstatic.com/us/r30/Purple4/v4/a6/ac/8a/a6ac8ab9-ea76-0891-dce5-c8fb913571a2/screen480x480.jpeg', u'http://a3.mzstatic.com/us/r30/Purple/v4/56/06/26/560626c3-f35d-4127-ee66-9265cb32619d/screen480x480.jpeg']	False	software	[u'EN']	0.0	6020	Medical	2013-12-20T23:08:14Z	None	[u'http://a2.mzstatic.com/us/r30/Purple6/v4/ce/a9/7e/cea97edb-b68f-51fb-f8ff-33310f327a84/screen1136x1136.jpeg', u'http://a4.mzstatic.com/us/r30/Purple6/v4/97/50/ed/9750ed3d-e4f0-3676-18b7-ffa363072eed/screen1136x1136.jpeg', u'http://a4.mzstatic.com/us/r30/Purple6/v4/37/8f/f1/378ff1c3-9c17-d116-bbda-4fd3c30d5b8e/screen1136x1136.jpeg', u'http://a4.mzstatic.com/us/r30/Purple6/v4/0f/f3/89/0ff3895e-9…	Med-Info Groep	None	[u'iPadMini', u'iPodTouchThirdGen', u'iPadFourthGen4G', u'iPhone5s', u'iPadThirdGen4G', u'iPhone5c', u'iPadWifi', u'iPadThirdGen', u'iPhone4S', u'iPad2Wifi', u'iPhone4', u'iPhone-3GS', u'iPad3G', u'iPhone5', u'iPodTouchFifthGen', u'iPad23G', u'iPadFourthGen', u'iPodTouchourthGen', u'iPadMini4G']	Esser 22nd	4+	Esser 22nd	https://itunes.apple.com/ru/app/esser-22nd/id783231888?mt=8&uo=4	0	0	1.0.0	software
844290338	436881547	Wolters Kluwer Health Lippincott Williams & Wilkins	https://itunes.apple.com/ru/artist/wolters-kluwer-health-lippincott/id436881547?uo=4	http://a125.phobos.apple.com/us/r30/Purple5/v4/86/61/05/8661057f-fb40-d1d6-59bc-21d571c784ad/mzl.idsjblyi.png	http://a125.phobos.apple.com/us/r30/Purple5/v4/86/61/05/8661057f-fb40-d1d6-59bc-21d571c784ad/mzl.idsjblyi.png	http://a1819.phobos.apple.com/us/r30/Purple4/v4/78/9b/c4/789bc48b-8bcb-11cf-4a97-45dc84298542/Icon-72.png	None	None	com.wolterskluwerhealth.co-infectiousdiseases	12+	RUB	Current Opinion in Infectious Diseases \\With its easy-to-digest reviews on important advances in world literature, Current Opinion in Infectious Diseases offers expert evaluation on a wide range of topics from eleven key disciplines, including HIV infections and AIDS, skin and soft tissue infections, respiratory infections, pathogenesis and immunity, immunocomprised host, and antimicrobial agent…	[]	10983045	Бесплатно	[u'6020']	[u'\u041c\u0435\u0434\u0438\u0446\u0438\u043d\u0430']	[u'http://a5.mzstatic.com/us/r30/Purple/v4/60/51/27/6051276a-2259-e78c-101d-30eb548aa1b6/screen480x480.jpeg', u'http://a2.mzstatic.com/us/r30/Purple6/v4/a3/8b/24/a38b2445-d8e8-cdc7-1b00-46d6d9fc4e8f/screen480x480.jpeg', u'http://a5.mzstatic.com/us/r30/Purple/v4/e2/c8/84/e2c8840e-8be8-b708-7d79-2ced29c75f0f/screen480x480.jpeg', u'http://a1.mzstatic.com/us/r30/Purple6/v4/7a/75/03/7a75031a-e2c1-d04f…	False	software	[u'EN']	0.0	6020	Medical	2014-05-07T07:00:00Z	- Critical bug fixes for iOS 8; update mandatory to support iOS 8	[]	Wolters Kluwer Health	None	[u'iPad23G', u'iPadFourthGen4G', u'iPadMini', u'iPadThirdGen', u'iPadFourthGen', u'iPadThirdGen4G', u'iPadMini4G', u'iPad2Wifi']	Current Opinion in Infectious Diseases	12+	Current Opinion in Infectious Diseases	https://itunes.apple.com/ru/app/current-opinion-in-infectious/id844290338?mt=8&uo=4	0	0	1.1	software
769459986	323120103	mysteryfiles.nl	https://itunes.apple.com/ru/artist/mysteryfiles.nl/id323120103?uo=4	http://a681.phobos.apple.com/us/r30/Purple4/v4/28/f6/09/28f609a2-5bd7-b16c-edb5-07161d77af4e/mzl.augdezcb.png	http://a681.phobos.apple.com/us/r30/Purple4/v4/28/f6/09/28f609a2-5bd7-b16c-edb5-07161d77af4e/mzl.augdezcb.png	http://a825.phobos.apple.com/us/r30/Purple4/v4/54/e5/96/54e596d9-e2c9-d8f6-77ec-683633aa9d4f/AppIcon57x57.png	None	None	com.mysteryfiles.EMDR101	4+	RUB	EMDR 101 is your companion into the world of EMDR as a treatment method for various mental disorders.\\Whether you're new to EMDR or a seasoned practitioner, EMDR 101 will still be useful in one way or the other.\\EMDR 101 gives you a clear overview of the various phases of a EMDR session (description and goal).\\With the "Guided EMDR Session" option you can do an EMDR Session in any place that y…	[u'iosUniversal']	2888128	129 р.	[u'6020', u'6013']	[u'\u041c\u0435\u0434\u0438\u0446\u0438\u043d\u0430', u'\u0417\u0434\u043e\u0440\u043e\u0432\u044c\u0435 \u0438 \u0444\u0438\u0442\u043d\u0435\u0441']	[u'http://a3.mzstatic.com/us/r30/Purple6/v4/df/82/77/df8277e5-ef02-3849-a6ea-0ca9ffae0de8/screen480x480.jpeg', u'http://a3.mzstatic.com/us/r30/Purple6/v4/45/53/b2/4553b20e-8432-3740-40a7-51e013737582/screen480x480.jpeg']	False	software	[u'EN']	129.0	6020	Medical	2013-12-05T21:25:52Z	update for iPhone\+ fixed the dots display orientation issue when connecting an iPhone to an external monitor.	[u'http://a2.mzstatic.com/us/r30/Purple4/v4/fe/2a/e9/fe2ae9df-3034-2cb9-9104-35b9807beddb/screen320x320.jpeg', u'http://a2.mzstatic.com/us/r30/Purple/v4/5d/33/5d/5d335dc2-0a12-9782-0162-0c1fbd5457f1/screen320x320.jpeg']	Hor-Lin Khai	http://www.mysteryfiles.nl	[u'iPadMini', u'iPhone5c', u'iPhone4S', u'iPadThirdGen', u'iPadFourthGen', u'iPad2Wifi', u'iPad23G', u'iPadMini4G', u'iPhone4', u'iPadThirdGen4G', u'iPhone5s', u'iPodTouchFifthGen', u'iPhone5', u'iPhone-3GS', u'iPodTouchourthGen', u'iPadFourthGen4G']	EMDR 101	4+	EMDR 101	https://itunes.apple.com/ru/app/emdr-101/id769459986?mt=8&uo=4	0	0	1.2	software
731968314	673071592	Danske Regioner	https://itunes.apple.com/ru/artist/danske-regioner/id673071592?uo=4	http://a554.phobos.apple.com/us/r30/Purple3/v4/6b/31/ca/6b31caef-afd3-1821-1c39-5249588bc694/mzl.gcasnjwx.png	http://a554.phobos.apple.com/us/r30/Purple3/v4/6b/31/ca/6b31caef-afd3-1821-1c39-5249588bc694/mzl.gcasnjwx.png	http://a1536.phobos.apple.com/us/r30/Purple1/v4/8b/48/e4/8b48e47a-2c0d-f9a1-15f0-621a76ef004f/AppIcon57x57.png	None	None	dk.sundhed.ph	17+	RUB	Med denne app kan du søge i Patienthåndbogens over 3.000 sygdomsartikler og over 2.000 illustrationer i form af tegninger, røntgenbilleder, fotos, animationer og videoer. Du kan gemme dine favoritartikler og dele indhold i Patienthåndbogen med andre via mail og Facebook.\\Patienthåndbogen er et elektronisk opslagsværk, som ejes af Danske Regioner og de 5 regioner. Patienthåndbogen er en del af de…	[u'iosUniversal']	2748194	Бесплатно	[u'6020', u'6013']	[u'\u041c\u0435\u0434\u0438\u0446\u0438\u043d\u0430', u'\u0417\u0434\u043e\u0440\u043e\u0432\u044c\u0435 \u0438 \u0444\u0438\u0442\u043d\u0435\u0441']	[u'http://a3.mzstatic.com/us/r30/Purple/v4/3a/6c/be/3a6cbe1a-a233-e7df-31fa-b2642f2238e5/screen480x480.jpeg', u'http://a2.mzstatic.com/us/r30/Purple/v4/fe/da/3f/feda3f7e-703a-d9f4-6072-486f30aded67/screen480x480.jpeg', u'http://a1.mzstatic.com/us/r30/Purple4/v4/5a/1b/c3/5a1bc39a-3d0c-01c2-8203-8bd17123cc78/screen480x480.jpeg', u'http://a2.mzstatic.com/us/r30/Purple4/v4/3b/bc/ca/3bbcca81-4382-4760…	False	software	[u'DA']	0.0	6020	Medical	2013-11-09T21:07:54Z	Mindre justeringer	[u'http://a4.mzstatic.com/us/r30/Purple4/v4/c0/94/7c/c0947cf4-e5a7-bc3c-99db-246ba1aa4c2d/screen1136x1136.jpeg', u'http://a5.mzstatic.com/us/r30/Purple4/v4/b7/24/9c/b7249c65-4e68-f3e7-d7a4-c89180967d22/screen1136x1136.jpeg', u'http://a3.mzstatic.com/us/r30/Purple4/v4/e9/8f/3a/e98f3a5d-b0db-13b9-9130-12e6a3c646e3/screen1136x1136.jpeg', u'http://a3.mzstatic.com/us/r30/Purple/v4/9a/b0/b6/9ab0b6ac-13…	Danske Regioner	http://patienthaandbogen.dk	[u'iPodTouchourthGen', u'iPhone5', u'iPadThirdGen', u'iPadMini', u'iPadThirdGen4G', u'iPhone4S', u'iPodTouchFifthGen', u'iPhone-3GS', u'iPad2Wifi', u'iPad23G', u'iPadFourthGen', u'iPadFourthGen4G', u'iPhone4', u'iPhone5s', u'iPadMini4G', u'iPhone5c']	Patienthåndbogen	17+	Patienthåndbogen	https://itunes.apple.com/ru/app/patienthandbogen/id731968314?mt=8&uo=4	0	0	1.1.1	software
602320959	561493170	DataPath, Inc.	https://itunes.apple.com/ru/artist/datapath-inc./id561493170?uo=4	http://a1603.phobos.apple.com/us/r30/Purple3/v4/0d/18/d0/0d18d06a-330b-c145-ed8e-30dbda7ca1d7/mzl.zvoebfep.png	http://a1603.phobos.apple.com/us/r30/Purple3/v4/0d/18/d0/0d18d06a-330b-c145-ed8e-30dbda7ca1d7/mzl.zvoebfep.png	http://a146.phobos.apple.com/us/r30/Purple5/v4/ed/42/68/ed426805-9ff2-1c23-7982-d6ce504c1648/appicon.png	None	None	com.dpath.dpadminserv	12+	RUB	Access to your benefit details, claims, reimbursements and card transactions has never been easier! Save time and maximize your FSA, HRA, HSA, TRA and COBRA benefits using the DataPath Administrative Services Mobile App. The app will allow you to view your balances, claims and card transactions as well as submit a claim through the SnapClaim feature. No more faxing receipts. Simply file a claim d…	[]	3395381	Бесплатно	[u'6020']	[u'\u041c\u0435\u0434\u0438\u0446\u0438\u043d\u0430']	[]	False	software	[u'EN']	0.0	6020	Medical	2013-02-19T20:32:59Z	Bug fix in payment options drop down.	[u'http://a3.mzstatic.com/us/r30/Purple6/v4/f7/d9/63/f7d9635b-fc4f-f653-e066-7e4581c2ed18/screen1136x1136.jpeg', u'http://a4.mzstatic.com/us/r30/Purple/v4/2a/b0/23/2ab02371-ff21-78c2-bff5-744604440e55/screen1136x1136.jpeg', u'http://a1.mzstatic.com/us/r30/Purple/v4/3e/61/aa/3e61aa83-75d3-678d-de2b-e78c0d3bb031/screen1136x1136.jpeg', u'http://a2.mzstatic.com/us/r30/Purple/v4/d1/65/47/d16547eb-9142…	Datapath, Inc	http://www.datapathadmin.com	[u'iPhone5', u'iPadMini4G', u'iPodTouchThirdGen', u'iPad2Wifi', u'iPadFourthGen', u'iPadThirdGen', u'iPhone-3GS', u'iPhone5s', u'iPad23G', u'iPad3G', u'iPadFourthGen4G', u'iPadWifi', u'iPhone5c', u'iPodTouchFifthGen', u'iPodTouchourthGen', u'iPhone4S', u'iPadThirdGen4G', u'iPadMini', u'iPhone4']	DataPath Administrative Services (DPAS)	12+	DataPath Administrative Services (DPAS)	https://itunes.apple.com/ru/app/datapath-administrative-services/id602320959?mt=8&uo=4	0	0	1.4.0	software
413608910	325075390	i-mobilize, inc.	https://itunes.apple.com/ru/artist/i-mobilize-inc./id325075390?uo=4	http://a755.phobos.apple.com/us/r30/Purple/2d/c5/f3/mzi.drtgczbo.png	http://a755.phobos.apple.com/us/r30/Purple/2d/c5/f3/mzi.drtgczbo.png	http://a1502.phobos.apple.com/us/r30/Purple/5a/23/99/mzi.eyoulyry.png	None	None	com.i-mobilize.postnatal	4+	RUB	Hypnosis for conception, pregnancy, and childbirth has been clinically proven to be an effective form of therapy and has been recognised by the British Medical Association since 1955.\Within this Dream Birth hypnosis audio programme, Benjamin Bonetti’s hypnotic voice, accompanied with carefully selected music, acts to guide you into deep relaxation, allowing you to unwind and release negative bel…	[u'iosUniversal']	25554790	99 р.	[u'6020', u'6013']	[u'\u041c\u0435\u0434\u0438\u0446\u0438\u043d\u0430', u'\u0417\u0434\u043e\u0440\u043e\u0432\u044c\u0435 \u0438 \u0444\u0438\u0442\u043d\u0435\u0441']	[u'http://a5.mzstatic.com/us/r30/Purple/v4/c7/e5/eb/c7e5ebe0-1a67-b158-5bf5-2adbfb3adcbd/screen480x480.jpeg', u'http://a5.mzstatic.com/us/r30/Purple/v4/f8/b2/8c/f8b28ced-76be-36a7-1ee0-a32de4896c3d/screen480x480.jpeg', u'http://a5.mzstatic.com/us/r30/Purple/v4/53/2d/64/532d64ae-6790-f26c-f235-f7aee3978ccd/screen480x480.jpeg', u'http://a2.mzstatic.com/us/r30/Purple/v4/39/bd/36/39bd367b-cd0b-5b53-a…	False	software	[u'EN']	99.0	6020	Medical	2011-01-08T02:46:12Z	None	[u'http://a4.mzstatic.com/us/r30/Purple/v4/41/14/7f/41147fd3-a896-48f0-56d8-20ecd5616f91/screen320x480.jpeg', u'http://a4.mzstatic.com/us/r30/Purple/v4/76/6a/d7/766ad7b9-daac-b311-ffd6-9abf4ba29425/screen320x480.jpeg', u'http://a1.mzstatic.com/us/r30/Purple/v4/e9/c4/3f/e9c43fa4-fd3d-7816-d12a-3da4b3a62c6a/screen320x480.jpeg']	i-mobilize.com Inc.	None	[u'iPhone', u'iPadMini4G', u'iPhone5c', u'iPad23G', u'iPhone4S', u'iPad2Wifi', u'iPadFourthGen4G', u'iPodTouchourthGen', u'iPodTouchThirdGen', u'iPadWifi', u'iPod-touch-with-mic', u'iPodTouchFifthGen', u'iPhone-3GS', u'iPhone5s', u'iPadMini', u'iPhone5', u'iPadThirdGen', u'iPadFourthGen', u'iPod-touch', u'iPad3G', u'iPhone-3G', u'iPhone4', u'iPadThirdGen4G']	Dream Birth: PostNatal Hypnosis Relaxation by Benjamin P Bonetti	4+	Dream Birth: PostNatal Hypnosis Relaxation by Benjamin P Bonetti	https://itunes.apple.com/ru/app/dream-birth-postnatal-hypnosis/id413608910?mt=8&uo=4	0	0	1.0	software
357344101	357035910	Akihiro Nihonmatsu	https://itunes.apple.com/ru/artist/akihiro-nihonmatsu/id357035910?uo=4	http://a460.phobos.apple.com/us/r30/Purple/22/0c/04/mzl.vdygiztd.tif	http://a460.phobos.apple.com/us/r30/Purple/22/0c/04/mzl.vdygiztd.tif	http://a509.phobos.apple.com/us/r30/Purple/d2/c6/35/mzl.fohglnum.png	None	None	net.matsu.nihon.WBCCounterE	4+	RUB	This application is possible to measure WBC percentage for doctor and veterinary.\You can count each white corpuscle and calculate each number.\While looking through a microscope, you can operate with one hand easily.\you may operate naturally putting iPhone between ring finger and thumb.\There are three button, you can count each cell with the operation "Tap" and "Slide".	[]	970597	129 р.	[u'6020', u'6002']	[u'\u041c\u0435\u0434\u0438\u0446\u0438\u043d\u0430', u'\u0423\u0442\u0438\u043b\u0438\u0442\u044b']	[]	False	software	[]	129.0	6020	Medical	2010-02-23T01:05:40Z	add start-up screen.	[u'http://a1.mzstatic.com/us/r30/Purple/v4/ff/c5/c8/ffc5c858-bdc1-2ebc-b5aa-8ec64aab32ae/screen320x480.jpeg', u'http://a5.mzstatic.com/us/r30/Purple/v4/dc/2a/02/dc2a02b2-ee11-add0-e119-8068e70bb6f3/screen320x480.jpeg', u'http://a5.mzstatic.com/us/r30/Purple/v4/e5/4b/c3/e54bc3b6-58c2-a6b4-0652-2c25c62e4cad/screen320x480.jpeg', u'http://a3.mzstatic.com/us/r30/Purple/v4/f3/f1/55/f3f15570-d8e0-baef-c…	Akihiro Nihonmatsu	http://blogs.yahoo.co.jp/ponpoko6691535/31415838.html	[u'iPhone5c', u'iPadThirdGen', u'iPadMini4G', u'iPadFourthGen', u'iPodTouchourthGen', u'iPodTouchFifthGen', u'iPodTouchThirdGen', u'iPad3G', u'iPhone-3G', u'iPhone5s', u'iPod-touch-with-mic', u'iPhone-3GS', u'iPad23G', u'iPhone5', u'iPod-touch', u'iPhone4S', u'iPadThirdGen4G', u'iPad2Wifi', u'iPhone4', u'iPadFourthGen4G', u'iPadMini', u'iPhone', u'iPadWifi']	WBCCounter(E)	4+	WBCCounter(E)	https://itunes.apple.com/ru/app/wbccounter-e/id357344101?mt=8&uo=4	0	0	2.15	software
670085862	670085865	dan Levine	https://itunes.apple.com/ru/artist/dan-levine/id670085865?uo=4	http://a551.phobos.apple.com/us/r30/Purple1/v4/6d/ff/c6/6dffc694-8727-48a9-1276-a518a55fc9bf/mzl.wtyfmwpo.png	http://a551.phobos.apple.com/us/r30/Purple1/v4/6d/ff/c6/6dffc694-8727-48a9-1276-a518a55fc9bf/mzl.wtyfmwpo.png	http://a400.phobos.apple.com/us/r30/Purple4/v4/32/07/d2/3207d2a7-9dff-853b-b111-7437620d0546/Icon.png	None	None	com.icloud.Remote-Patient-Appointments-V2	4+	RUB	The Remote Patient Encounters (RPE) application addresses the physician's requirement to see patient's outside of the physician's office. These patient's may be in various Care Centers such as hospitals and nursing homes.\\RPE creates a census of these remote patient's via an Admit and Discharge function. Encounters can then be set up for these patients at the various care centers.\\Encounter dat…	[]	2325454	33 р.	[u'6020']	[u'\u041c\u0435\u0434\u0438\u0446\u0438\u043d\u0430']	[]	False	software	[u'EN']	33.0	6020	Medical	2013-07-25T02:50:30Z	Correct a few internal errors.	[u'http://a5.mzstatic.com/us/r30/Purple6/v4/bc/83/9f/bc839f10-d8c5-55b8-f0f5-f140657e9799/screen322x572.jpeg', u'http://a5.mzstatic.com/us/r30/Purple6/v4/4e/96/23/4e9623e6-82f2-fd18-ca76-e8e8ef2138ea/screen322x572.jpeg', u'http://a2.mzstatic.com/us/r30/Purple4/v4/2c/3e/6f/2c3e6f24-29f1-6595-8cba-f1f99a79cced/screen322x572.jpeg', u'http://a1.mzstatic.com/us/r30/Purple6/v4/c8/05/65/c80565b2-3112-ad…	dan Levine	http://www.LotSoftwareSystems.com	[u'iPadThirdGen', u'iPodTouchFifthGen', u'iPhone4', u'iPhone5s', u'iPhone4S', u'iPadThirdGen4G', u'iPhone5', u'iPhone5c', u'iPad23G', u'iPadFourthGen', u'iPadMini', u'iPhone-3GS', u'iPad2Wifi', u'iPadFourthGen4G', u'iPodTouchourthGen', u'iPadMini4G']	RPE Tracker	4+	RPE Tracker	https://itunes.apple.com/ru/app/rpe-tracker/id670085862?mt=8&uo=4	0	0	1.3	software
415068669	335546962	Cloud Nine Development LLC	https://itunes.apple.com/ru/artist/cloud-nine-development-llc/id335546962?uo=4	http://a1506.phobos.apple.com/us/r30/Purple/de/8c/95/mzl.dltnsptq.png	http://a1506.phobos.apple.com/us/r30/Purple/de/8c/95/mzl.dltnsptq.png	http://a133.phobos.apple.com/us/r30/Purple/cf/70/ee/mzi.zarppyoe.png	None	None	com.cloudninedevelopmentllc.SeanGubler-54	4+	RUB	Personalized smartphone application for Sean Gubler of Gubler Dental in Henderson, Nevada. Provides information about the practice, directions and maps to our locations, and easy contact for appointments, prescriptions, and referrals.	[]	3358379	Бесплатно	[u'6020', u'6017']	[u'\u041c\u0435\u0434\u0438\u0446\u0438\u043d\u0430', u'\u041e\u0431\u0440\u0430\u0437\u043e\u0432\u0430\u043d\u0438\u0435']	[]	False	software	[u'EN']	0.0	6020	Medical	2011-02-03T21:03:47Z	Push messages for user about the offers and new items added to the application	[u'http://a4.mzstatic.com/us/r30/Purple/v4/8a/a1/4b/8aa14b24-60fc-dec1-b8f4-ab40fdae869a/screen320x480.jpeg', u'http://a5.mzstatic.com/us/r30/Purple/v4/10/d1/23/10d1239a-7462-36f7-739b-1ad5ac9bfd6a/screen320x480.jpeg', u'http://a3.mzstatic.com/us/r30/Purple/v4/40/29/38/40293880-72a6-2d4f-0db1-a6a2819c66c7/screen320x480.jpeg', u'http://a4.mzstatic.com/us/r30/Purple/v4/9f/c2/c6/9fc2c61e-cea9-1029-a…	Cloud Nine Development LLC	http://www.cloudninedevelopment.com	[u'iPadFourthGen', u'iPhone5c', u'iPod-touch-with-mic', u'iPad2Wifi', u'iPhone-3G', u'iPhone4S', u'iPodTouchThirdGen', u'iPhone', u'iPodTouchFifthGen', u'iPod-touch', u'iPadThirdGen4G', u'iPad3G', u'iPodTouchourthGen', u'iPadMini', u'iPadMini4G', u'iPad23G', u'iPadThirdGen', u'iPhone4', u'iPadWifi', u'iPhone-3GS', u'iPadFourthGen4G', u'iPhone5', u'iPhone5s']	Gubler Dental	4+	Gubler Dental	https://itunes.apple.com/ru/app/gubler-dental/id415068669?mt=8&uo=4	0	0	1.6	software
522493393	522493396	Nam Jeon	https://itunes.apple.com/ru/artist/nam-jeon/id522493396?uo=4	http://a901.phobos.apple.com/us/r30/Purple/v4/33/ae/45/33ae4555-0e6b-55ca-976a-812c6bf4e41e/mzl.qxsifzro.png	http://a901.phobos.apple.com/us/r30/Purple/v4/33/ae/45/33ae4555-0e6b-55ca-976a-812c6bf4e41e/mzl.qxsifzro.png	http://a1580.phobos.apple.com/us/r30/Purple/v4/94/54/7d/94547de5-cebf-1ab7-9450-86150393afc0/icon.png	None	None	com.NamJeon.EarringTherapy	4+	RUB	Earring Therapy\for iOS 5\Nam Jeon\\This is a reference app for practitioners as well as layperson who are interested in the ear reflexology for their healthcare. Practitioners can use acupuncture needle, laser, or electric stimulator to treat patients. Layperson can use acupressure earring and ear pellet following the protocols and ear charts shown in this app.\\Reflexology Therapy is a form of …	[]	26199268	329 р.	[u'6020', u'6013']	[u'\u041c\u0435\u0434\u0438\u0446\u0438\u043d\u0430', u'\u0417\u0434\u043e\u0440\u043e\u0432\u044c\u0435 \u0438 \u0444\u0438\u0442\u043d\u0435\u0441']	[]	False	software	[u'EN']	329.0	6020	Medical	2012-05-03T03:34:40Z	1. Therapy Protocol: depression is added.\2. Ear Charts: Limbic system and Thalamus are added\3. Typo corrected.	[u'http://a2.mzstatic.com/us/r30/Purple/v4/4a/5e/f5/4a5ef52d-9ff2-e9e2-7cec-945cf6524815/screen320x480.jpeg', u'http://a5.mzstatic.com/us/r30/Purple/v4/ba/b9/d9/bab9d950-989e-139b-5639-6e786cf944b8/screen320x480.jpeg', u'http://a1.mzstatic.com/us/r30/Purple/v4/21/a9/5d/21a95d30-be90-7478-2532-81cbb1eb24b8/screen320x480.jpeg', u'http://a3.mzstatic.com/us/r30/Purple/v4/56/ff/cd/56ffcd29-8d76-a14c-7…	Nam Jeon	http://www.earringtherapy.com	[u'iPhone5', u'iPhone5c', u'iPadMini', u'iPhone5s', u'iPad3G', u'iPhone4', u'iPodTouchourthGen', u'iPadMini4G', u'iPadThirdGen', u'iPadFourthGen4G', u'iPad2Wifi', u'iPadFourthGen', u'iPhone4S', u'iPhone-3GS', u'iPodTouchFifthGen', u'iPodTouchThirdGen', u'iPadWifi', u'iPad23G', u'iPadThirdGen4G']	Earring Therapy	4+	Earring Therapy	https://itunes.apple.com/ru/app/earring-therapy/id522493393?mt=8&uo=4	0	0	1.1	software
304129756	304129759	Curas Inc.	https://itunes.apple.com/ru/artist/curas-inc./id304129759?uo=4	http://a1743.phobos.apple.com/us/r30/Purple/35/82/b5/mzi.arwyvmbo.jpg	http://a1743.phobos.apple.com/us/r30/Purple/35/82/b5/mzi.arwyvmbo.jpg	http://a1014.phobos.apple.com/us/r30/Purple/1d/2d/cb/mzi.kyzjeqiz.png	None	None	com.Curas.EMRMobile	4+	RUB	Curas EMR Mobile and Apple's iPhone(r) connects you with vital patient information from anywhere that you have cellular coverage. Curas EMR Mobile is the only native Apple iPhone application that allows you to access patient information stored in eClinicalWorks(r), the established leader in ambulatory Electronic Medical Records (EMR) and Practice Management (PM) solutions from anywhere.\\With Cur…	[]	1402274	Бесплатно	[u'6020', u'6007']	[u'\u041c\u0435\u0434\u0438\u0446\u0438\u043d\u0430', u'\u041f\u0440\u043e\u0438\u0437\u0432\u043e\u0434\u0438\u0442\u0435\u043b\u044c\u043d\u043e\u0441\u0442\u044c']	[]	False	software	[u'EN']	0.0	6020	Medical	2010-01-15T18:34:56Z	Bug fix for Schedule view.\Patient current prescriptions now highlighted in blue.	[u'http://a4.mzstatic.com/us/r30/Purple/v4/29/71/be/2971befa-7cc0-8bcf-1b01-e19e7fc9aeb8/screen320x480.jpeg']	Curas, Inc.	http://www.curas.net	[u'iPadMini4G', u'iPhone5c', u'iPad2Wifi', u'iPhone5s', u'iPad23G', u'iPad3G', u'iPadFourthGen', u'iPhone-3GS', u'iPodTouchFifthGen', u'iPod-touch-with-mic', u'iPadMini', u'iPhone-3G', u'iPodTouchourthGen', u'iPhone5', u'iPadFourthGen4G', u'iPhone4', u'iPadWifi', u'iPadThirdGen', u'iPodTouchThirdGen', u'iPhone4S', u'iPadThirdGen4G']	EMR Mobile	4+	EMR Mobile	https://itunes.apple.com/ru/app/emr-mobile/id304129756?mt=8&uo=4	0	0	1.2.4	software
463214871	463214874	Touch Voice	https://itunes.apple.com/ru/artist/touch-voice/id463214874?uo=4	http://a808.phobos.apple.com/us/r30/Purple/54/7a/e7/mzl.xmecdnic.png	http://a808.phobos.apple.com/us/r30/Purple/54/7a/e7/mzl.xmecdnic.png	http://a1419.phobos.apple.com/us/r30/Purple/00/61/31/mzi.dqdjdgwt.png	None	None	com.touch-voice.tv1	4+	RUB	Touching gives you a voice.\\The Touch Voice app gives people who are unable to speak a voice. By touching buttons on the screen the app speaks for you with a human sounding computerized voice.\\Touch Voice is a speaking app for persons who have a vocal or speech impairment usually due to a medical condition. By speaking for them, Touch Voice allows them to communicate with family, friends, docto…	[]	3018180	649 р.	[u'6020']	[u'\u041c\u0435\u0434\u0438\u0446\u0438\u043d\u0430']	[u'http://a4.mzstatic.com/us/r30/Purple/v4/f6/4c/fa/f64cfa2e-5f70-ed73-f629-73d1315fefc4/screen480x480.jpeg', u'http://a4.mzstatic.com/us/r30/Purple/v4/c0/03/ac/c003ace1-2e35-af9f-bd37-0ead0092529a/screen480x480.jpeg', u'http://a5.mzstatic.com/us/r30/Purple/v4/c5/e9/ce/c5e9cef6-dae1-047f-2943-796ef003e7a4/screen480x480.jpeg']	False	software	[u'EN']	649.0	6020	Medical	2011-09-15T22:38:10Z	Fixed bug where certain buttons were closing the app.	[]	Touch Voice	http://touch-voice.com	[u'iPad2Wifi', u'iPad3G', u'iPadMini4G', u'iPadThirdGen4G', u'iPad23G', u'iPadWifi', u'iPadFourthGen', u'iPadFourthGen4G', u'iPadThirdGen', u'iPadMini']	Touch Voice	4+	Touch Voice	https://itunes.apple.com/ru/app/touch-voice/id463214871?mt=8&uo=4	0	0	1.1	software
598353626	567122603	Hawki Inc	https://itunes.apple.com/ru/artist/hawki-inc/id567122603?uo=4	http://a1880.phobos.apple.com/us/r30/Purple2/v4/db/33/5f/db335fd2-15a7-b87c-63d5-18c0d145719f/mzl.jbpjpeeu.png	http://a1880.phobos.apple.com/us/r30/Purple2/v4/db/33/5f/db335fd2-15a7-b87c-63d5-18c0d145719f/mzl.jbpjpeeu.png	http://a1155.phobos.apple.com/us/r30/Purple/v4/ca/29/20/ca2920f9-5b81-65c0-a9ae-39819be1ab8d/ul_57.png	None	None	com.Duke.Body2.Flashcards	4+	RUB	Body Imaging 2 Flashcards was designed for radiology resident and body imaging fellowship education. Physicians, residents and medical students and anyone interested in pursuing a career in medical imaging will also find this app useful. Body Imaging 2 Flashcards provides the user with 100 high quality interactive images including plain film, CT, MRI, ultrasound and barium studies. On the opposit…	[u'iosUniversal']	12782582	129 р.	[u'6020', u'6017']	[u'\u041c\u0435\u0434\u0438\u0446\u0438\u043d\u0430', u'\u041e\u0431\u0440\u0430\u0437\u043e\u0432\u0430\u043d\u0438\u0435']	[u'http://a4.mzstatic.com/us/r30/Purple2/v4/6c/14/98/6c14984e-3d1d-ac31-8311-3b47cff40e57/screen480x480.jpeg', u'http://a2.mzstatic.com/us/r30/Purple2/v4/58/6b/a4/586ba45e-d117-95f6-7760-3b7d75c67d46/screen480x480.jpeg', u'http://a4.mzstatic.com/us/r30/Purple2/v4/71/47/be/7147be09-1743-46cd-e60f-b40fa9caa7ef/screen480x480.jpeg', u'http://a4.mzstatic.com/us/r30/Purple/v4/e4/1d/fc/e41dfc2a-5ad8-70b…	False	software	[u'EN']	129.0	6020	Medical	2013-02-10T22:57:17Z	Updated flashcards. Added information.	[u'http://a4.mzstatic.com/us/r30/Purple2/v4/ab/95/38/ab953826-bf5e-b1f0-dc99-68ab329b6b23/screen1136x1136.jpeg', u'http://a5.mzstatic.com/us/r30/Purple/v4/e3/fe/6f/e3fe6f74-2df3-dbfc-8143-86fad2e2c952/screen320x320.jpeg', u'http://a3.mzstatic.com/us/r30/Purple2/v4/bd/3e/11/bd3e1110-5560-842b-a4ef-615a3a091bed/screen1136x1136.jpeg', u'http://a4.mzstatic.com/us/r30/Purple/v4/d0/16/0f/d0160f68-564b-…	Michael Squire	None	[u'iPadWifi', u'iPad3G', u'iPadFourthGen', u'iPad23G', u'iPadFourthGen4G', u'iPhone4', u'iPadThirdGen4G', u'iPad2Wifi', u'iPhone5c', u'iPodTouchThirdGen', u'iPhone-3GS', u'iPodTouchourthGen', u'iPodTouchFifthGen', u'iPhone4S', u'iPadMini', u'iPhone5s', u'iPadMini4G', u'iPhone5', u'iPadThirdGen']	Body Imaging 2	4+	Body Imaging 2	https://itunes.apple.com/ru/app/body-imaging-2/id598353626?mt=8&uo=4	0	0	1.1	software
522176594	367031326	Elsevier Inc.	https://itunes.apple.com/ru/artist/elsevier-inc./id367031326?uo=4	http://a359.phobos.apple.com/us/r30/Purple/v4/81/03/35/81033595-b646-18bc-d315-34aa662a39c1/mzl.jackcjuq.png	http://a359.phobos.apple.com/us/r30/Purple/v4/81/03/35/81033595-b646-18bc-d315-34aa662a39c1/mzl.jackcjuq.png	http://a127.phobos.apple.com/us/r30/Purple/v4/e9/40/13/e94013b3-3c58-bf0a-cfc2-bca6bc433fcf/Icon.png	None	None	com.elsevier.gcr.casereviews.bookshelf	4+	RUB	Prepare for your radiology boards whenever and wherever you choose! Designed with the board’s oral exam in mind, Elsevier’s Case Review apps are mobile tools that make it easy to challenge your knowledge of a full range of diagnoses on the go. \Start by downloading the free container app, which offers a sampling from each of the nine imaging sub-specialties: Brain, Thoracic, Spine, Musculoskeleta…	[u'iosUniversal']	12481995	Бесплатно	[u'6020', u'6006']	[u'\u041c\u0435\u0434\u0438\u0446\u0438\u043d\u0430', u'\u0421\u043f\u0440\u0430\u0432\u043e\u0447\u043d\u0438\u043a\u0438']	[u'http://a2.mzstatic.com/us/r30/Purple4/v4/e4/83/44/e4834471-e700-0bdd-3e65-48b8eb2b8f41/screen480x480.jpeg', u'http://a3.mzstatic.com/us/r30/Purple4/v4/10/7f/b1/107fb110-a814-7d5f-f77e-12e5ca0735df/screen480x480.jpeg', u'http://a1.mzstatic.com/us/r30/Purple/v4/bc/7e/fd/bc7efdbd-0064-9668-8958-2b2674cc5eed/screen480x480.jpeg', u'http://a4.mzstatic.com/us/r30/Purple4/v4/1c/d9/ae/1cd9ae47-9aae-e36…	False	software	[u'EN']	0.0	6020	Medical	2012-05-10T03:56:56Z	Maintenance Release	[u'http://a5.mzstatic.com/us/r30/Purple4/v4/75/e1/f7/75e1f726-5e56-4c59-11d9-4d302d28cc3d/screen1136x1136.jpeg', u'http://a5.mzstatic.com/us/r30/Purple4/v4/22/aa/20/22aa20c3-e938-1135-dcbb-02cb5b4b1ac8/screen1136x1136.jpeg', u'http://a2.mzstatic.com/us/r30/Purple6/v4/92/5d/1c/925d1c1a-0b18-648c-c0fa-7b3c0042ea0d/screen1136x1136.jpeg', u'http://a4.mzstatic.com/us/r30/Purple/v4/a6/3a/8b/a63a8bdb-fc…	Elsevier Inc.	http://www.us.elsevierhealth.com/article.jsp?pageid=7739	[u'iPhone4S', u'iPodTouchFifthGen', u'iPhone4', u'iPhone5c', u'iPadFourthGen', u'iPad23G', u'iPadMini', u'iPhone5s', u'iPad2Wifi', u'iPadMini4G', u'iPadFourthGen4G', u'iPhone5', u'iPadThirdGen', u'iPadThirdGen4G']	Case Reviews for iPhone and iPad	4+	Case Reviews for iPhone and iPad	https://itunes.apple.com/ru/app/case-reviews-for-iphone-ipad/id522176594?mt=8&uo=4	0	0	2.0	software
342442220	314049352	Luapps Limited	https://itunes.apple.com/ru/artist/luapps-limited/id314049352?uo=4	http://a494.phobos.apple.com/us/r30/Purple/v4/c8/96/e2/c896e25c-a59c-f237-1ee3-02be5018a2be/mzl.wumbngdo.png	http://a494.phobos.apple.com/us/r30/Purple/v4/c8/96/e2/c896e25c-a59c-f237-1ee3-02be5018a2be/mzl.wumbngdo.png	http://a1744.phobos.apple.com/us/r30/Purple2/v4/ba/02/62/ba0262cb-82da-420d-2694-d2d2a9497355/AppIcon60x60_2x.png	None	None	com.drneilpaul.a2zzderm	17+	RUB	New lower price for this quick reference atlas of Dermatology aimed at all health care workers who come across patients with skin problems.\\Are you a medical student, doctor, nurse or allied health professional who looks after patients that might get skin problems? Are you sitting for an exam and want a quick way of learning a lot of dermatology that is particularly useful for spotters e.g. USML…	[]	28239890	66 р.	[u'6020', u'6017']	[u'\u041c\u0435\u0434\u0438\u0446\u0438\u043d\u0430', u'\u041e\u0431\u0440\u0430\u0437\u043e\u0432\u0430\u043d\u0438\u0435']	[]	False	software	[u'EN']	66.0	6020	Medical	2009-12-05T10:31:00Z	New iOS7 version.\Higher Resolution photos.\Fixes crash in iOS7.1\Simplified UI\Streamlined code for faster running.\NB this version doesn't have search - coming in next version soon.	[u'http://a5.mzstatic.com/us/r30/Purple4/v4/87/81/1c/87811c48-763c-7bc8-4ef6-a0fc93bf01d6/screen1136x1136.jpeg', u'http://a4.mzstatic.com/us/r30/Purple6/v4/7c/0b/6b/7c0b6b7f-03fb-5c64-0c28-c563b95239c1/screen1136x1136.jpeg', u'http://a2.mzstatic.com/us/r30/Purple/v4/f9/9e/22/f99e2201-4256-d015-0140-808e836db0d2/screen1136x1136.jpeg', u'http://a2.mzstatic.com/us/r30/Purple4/v4/fe/c4/79/fec47917-67…	Luapps Limited	http://www.iMCQs.com	[u'iPad23G', u'iPadFourthGen4G', u'iPhone4', u'iPadFourthGen', u'iPhone5c', u'iPadThirdGen4G', u'iPhone4S', u'iPadThirdGen', u'iPad2Wifi', u'iPadMini4G', u'iPodTouchFifthGen', u'iPadMini', u'iPhone5', u'iPhone5s']	A2Z of Dermatology	17+	A2Z of Dermatology	https://itunes.apple.com/ru/app/a2z-of-dermatology/id342442220?mt=8&uo=4	0	0	2.0	software
666076465	404679081	Cranworth Medical Ltd	https://itunes.apple.com/ru/artist/cranworth-medical-ltd/id404679081?uo=4	http://a863.phobos.apple.com/us/r30/Purple1/v4/69/4b/6a/694b6afe-e5cb-f2fe-ac5c-295621d78893/mzl.xlkflqpu.png	http://a863.phobos.apple.com/us/r30/Purple1/v4/69/4b/6a/694b6afe-e5cb-f2fe-ac5c-295621d78893/mzl.xlkflqpu.png	http://a436.phobos.apple.com/us/r30/Purple3/v4/e9/06/6f/e9066f46-d44e-8ea1-40e3-5e3d4eecf7e4/57x57px.png	None	None	co.uk.cranworthmedicalltd.clinicaliris	17+	RUB	Clinical Directory is the latest healthcare innovation from Cranworth Medical Ltd., and provides a unique solution to the two main time-consuming activates faced by doctors and allied health professionals.\i)Accessing up-to-date clinical guidelines using limited and often ineffective IT resources\ii)Obtaining bleep and extension numbers for other clinical teams\\\Guidelines\\Following clinical gu…	[u'iosUniversal']	6448658	Бесплатно	[u'6020', u'6013']	[u'\u041c\u0435\u0434\u0438\u0446\u0438\u043d\u0430', u'\u0417\u0434\u043e\u0440\u043e\u0432\u044c\u0435 \u0438 \u0444\u0438\u0442\u043d\u0435\u0441']	[u'http://a3.mzstatic.com/us/r30/Purple/v4/99/9c/34/999c34ae-81ec-13f1-ea8a-7e1b4fac0203/screen480x480.jpeg', u'http://a4.mzstatic.com/us/r30/Purple6/v4/88/ca/c8/88cac82c-2ac8-3afc-2b1c-56e16eef082e/screen480x480.jpeg', u'http://a2.mzstatic.com/us/r30/Purple/v4/73/41/41/734141ad-646a-3dc2-203e-234aaac2d46d/screen480x480.jpeg', u'http://a5.mzstatic.com/us/r30/Purple6/v4/0b/27/d6/0b27d6c0-e7bc-3035…	False	software	[u'EN']	0.0	6020	Medical	2014-01-11T20:00:34Z	Updates to the authentication page which makes it faster to get access to the data you need when your internet connection is poor.	[u'http://a4.mzstatic.com/us/r30/Purple4/v4/4d/57/11/4d5711d8-26da-4743-cb03-f4fb7d07d083/screen1136x1136.jpeg', u'http://a5.mzstatic.com/us/r30/Purple6/v4/de/db/fd/dedbfd91-68ea-c5bb-bca6-fce87b7871ba/screen1136x1136.jpeg', u'http://a3.mzstatic.com/us/r30/Purple4/v4/a5/ac/1a/a5ac1a2c-e6f5-999b-89df-f6fdb310ed5b/screen1136x1136.jpeg', u'http://a3.mzstatic.com/us/r30/Purple4/v4/f1/ac/0d/f1ac0d41-e…	Cranworth Medical Ltd	None	[u'iPadThirdGen', u'iPadMini', u'iPhone4S', u'iPadThirdGen4G', u'iPadFourthGen4G', u'iPhone5', u'iPad23G', u'iPhone4', u'iPhone-3GS', u'iPhone5c', u'iPhone5s', u'iPadFourthGen', u'iPadMini4G', u'iPodTouchourthGen', u'iPodTouchFifthGen', u'iPad2Wifi']	Clinical IRIS	17+	Clinical IRIS	https://itunes.apple.com/ru/app/clinical-iris/id666076465?mt=8&uo=4	0	0	2.23	software
517540925	495860559	Imago LLC	https://itunes.apple.com/ru/artist/imago-llc/id495860559?uo=4	http://a1916.phobos.apple.com/us/r30/Purple/v4/c7/47/f0/c747f09c-63d7-c964-07f2-124c40f7c639/mzl.pwvwookl.png	http://a1916.phobos.apple.com/us/r30/Purple/v4/c7/47/f0/c747f09c-63d7-c964-07f2-124c40f7c639/mzl.pwvwookl.png	http://a599.phobos.apple.com/us/r30/Purple/v4/ce/08/ca/ce08ca88-6a00-69c9-4873-59f6cbd48c2f/appicon.png	None	None	com.isonographer.echo	4+	RUB	★★★ #1 Value for Echo★★★\\Key Features\☆ Exam Calculators\ ✔ AVA (Cont EQ)\ ✔ Pressure Gradient\ ✔ RVSP\ ✔ LA Pressure\ ✔ Qp\ ✔ Qs\ ✔ PISA\ ✔ RV Inst\ ✔ ROA max\ ✔ RV\ ✔ MVA\\☆ Exam Protocols\ ✔ Adult\ ✔ Pediatric\ ✔ TEE\☆ Notes tab to store your notes\☆ Indications\☆ Lab Values\☆ Tables of normal/abnormal values\ ✔ Aortic Stenosis\ ✔ Aortic Regurgitation\ ✔ Aortic Prostheses\ ✔ Mitral Stenosis\ …	[]	4745940	66 р.	[u'6020', u'6006']	[u'\u041c\u0435\u0434\u0438\u0446\u0438\u043d\u0430', u'\u0421\u043f\u0440\u0430\u0432\u043e\u0447\u043d\u0438\u043a\u0438']	[]	False	software	[u'EN']	66.0	6020	Medical	2012-04-13T20:45:58Z	Calculators	[u'http://a1.mzstatic.com/us/r30/Purple/v4/41/e3/b5/41e3b5b7-7270-ca1d-c859-851ca8d71f24/screen320x480.jpeg', u'http://a1.mzstatic.com/us/r30/Purple/v4/c1/23/8c/c1238cbd-f34b-d7cc-606f-2ad0fcd01b5d/screen320x480.jpeg', u'http://a2.mzstatic.com/us/r30/Purple/v4/d3/03/c7/d303c773-13c2-4772-b1c6-f9a5e208ef3a/screen320x480.jpeg', u'http://a2.mzstatic.com/us/r30/Purple/v4/f6/9c/05/f69c0583-4c09-380a-6…	Imago LLC	http://isonographer.com	[u'iPadFourthGen4G', u'iPadThirdGen4G', u'iPod-touch-with-mic', u'iPhone4S', u'iPhone-3G', u'iPad23G', u'iPhone5s', u'iPadMini4G', u'iPadFourthGen', u'iPhone4', u'iPadWifi', u'iPadMini', u'iPhone-3GS', u'iPodTouchThirdGen', u'iPodTouchFifthGen', u'iPhone5c', u'iPhone5', u'iPadThirdGen', u'iPad2Wifi', u'iPad3G', u'iPodTouchourthGen']	Echocardiography Pocket Reference by iSonographer	4+	Echocardiography Pocket Reference by iSonographer	https://itunes.apple.com/ru/app/echocardiography-pocket-reference/id517540925?mt=8&uo=4	0	0	1.3	software
449295591	412644197	Dental Anywhere, Inc.	https://itunes.apple.com/ru/artist/dental-anywhere-inc./id412644197?uo=4	http://a331.phobos.apple.com/us/r30/Purple2/v4/2f/f1/6f/2ff16ffb-ffa7-218b-4c03-f3fb66faa94e/mzl.jnijqawk.png	http://a331.phobos.apple.com/us/r30/Purple2/v4/2f/f1/6f/2ff16ffb-ffa7-218b-4c03-f3fb66faa94e/mzl.jnijqawk.png	http://a286.phobos.apple.com/us/r30/Purple/v4/d2/b7/dd/d2b7dd6e-80b1-f671-ed39-58e6d0f2add4/icon.png	None	None	com.rebeccapairdds.dental	4+	RUB	This is an app for the patients of Dr. Rebecca Pair DDS. The app provides patients with information specific to Dr. Pair's practice, including contacts, how to manage pain, appointment reminders and treatment notes. Appointments can also be requested from this app.	[]	1551481	Бесплатно	[u'6020', u'6013']	[u'\u041c\u0435\u0434\u0438\u0446\u0438\u043d\u0430', u'\u0417\u0434\u043e\u0440\u043e\u0432\u044c\u0435 \u0438 \u0444\u0438\u0442\u043d\u0435\u0441']	[]	False	software	[u'EN']	0.0	6020	Medical	2011-07-17T04:59:08Z	updated for iOS 6\-calendar sync fix\-uses Apple Maps\\New menu icons	[u'http://a3.mzstatic.com/us/r30/Purple/v4/f8/0d/72/f80d729a-e25b-abde-2fd0-333719a60658/screen320x480.jpeg', u'http://a5.mzstatic.com/us/r30/Purple/v4/da/04/cf/da04cfec-cf6c-86cc-8e4d-21083c99e00a/screen320x480.jpeg']	Dental Anywhere, Inc.	None	[u'iPhone4', u'iPhone5s', u'iPhone-3GS', u'iPadFourthGen', u'iPhone5c', u'iPodTouchThirdGen', u'iPad2Wifi', u'iPadMini', u'iPodTouchFifthGen', u'iPad23G', u'iPodTouchourthGen', u'iPadFourthGen4G', u'iPad3G', u'iPadThirdGen4G', u'iPhone4S', u'iPadThirdGen', u'iPadMini4G', u'iPadWifi', u'iPhone5']	Dr. Rebecca Lee Pair DDS	4+	Dr. Rebecca Lee Pair DDS	https://itunes.apple.com/ru/app/dr.-rebecca-lee-pair-dds/id449295591?mt=8&uo=4	0	0	4.1.1	software
456588479	455980611	Marko Schroeder-Graff	https://itunes.apple.com/ru/artist/marko-schroeder-graff/id455980611?uo=4	http://a1918.phobos.apple.com/us/r30/Purple/73/ed/f6/mzl.uphvzsuf.png	http://a1918.phobos.apple.com/us/r30/Purple/73/ed/f6/mzl.uphvzsuf.png	http://a1922.phobos.apple.com/us/r30/Purple/37/93/ce/mzi.deccszlg.png	None	None	de.schroeder-graff.BMIplus	4+	RUB	BMIplus errechnet durch die Benutzereingaben den BMI. Weiter wird eine Info zur Gewichtssituation ausgegeben. Es besteht die Möglichkeit den kcal Bedarf sowie den Flüssigkeitsbedarf nach Geschlecht zu bestimmen.	[]	69854	33 р.	[u'6020']	[u'\u041c\u0435\u0434\u0438\u0446\u0438\u043d\u0430']	[]	False	software	[u'EN']	33.0	6020	Medical	2011-08-20T00:56:28Z	None	[u'http://a2.mzstatic.com/us/r30/Purple/v4/5a/bc/6b/5abc6b86-d2d7-8338-4612-3a602ab9ca75/screen320x480.jpeg', u'http://a2.mzstatic.com/us/r30/Purple/v4/86/94/73/86947385-512b-137b-9de9-bf3062a0c59f/screen320x480.jpeg']	Marko Schroeder-Graff	None	[u'iPadMini4G', u'iPhone4', u'iPodTouchThirdGen', u'iPodTouchourthGen', u'iPad3G', u'iPad2Wifi', u'iPhone5s', u'iPadThirdGen', u'iPhone4S', u'iPodTouchFifthGen', u'iPadMini', u'iPadWifi', u'iPod-touch-with-mic', u'iPadFourthGen', u'iPadThirdGen4G', u'iPhone-3G', u'iPadFourthGen4G', u'iPhone5c', u'iPad23G', u'iPhone-3GS', u'iPhone5']	BMIplus	4+	BMIplus	https://itunes.apple.com/ru/app/bmiplus/id456588479?mt=8&uo=4	0	0	1.00	software
895373885	895373888	Good Pharmaceutical	https://itunes.apple.com/ru/artist/good-pharmaceutical/id895373888?uo=4	http://a1264.phobos.apple.com/us/r30/Purple4/v4/ab/88/46/ab8846b3-43ba-5a76-b627-903060762929/mzl.guhhaggo.png	http://a1264.phobos.apple.com/us/r30/Purple4/v4/ab/88/46/ab8846b3-43ba-5a76-b627-903060762929/mzl.guhhaggo.png	http://a1812.phobos.apple.com/us/r30/Purple4/v4/bf/b1/4b/bfb14bd1-0493-9c79-757f-d0d7f729a998/icon.png	None	None	com.goodpharmaceutical.epipen	17+	RUB	Singapore EpiPen® is the app for EpiPen® (Epinephrine) Auto-Injector.\\Learn about Epipen (Epinephrine) Auto-injectors and the symptoms of anaphylaxis (a life-threatening allergic reaction). \\The app will also show you how to administer your Epipen Auto-injector. \\Epipen is a prescription product. If your family member or yourself is at risk of an allergic reaction, please see your healthcare p…	[]	6393775	Бесплатно	[u'6020', u'6006']	[u'\u041c\u0435\u0434\u0438\u0446\u0438\u043d\u0430', u'\u0421\u043f\u0440\u0430\u0432\u043e\u0447\u043d\u0438\u043a\u0438']	[]	False	software	[u'ZH', u'EN']	0.0	6020	Medical	2014-07-25T07:00:00Z	Fixed language display issue	[u'http://a3.mzstatic.com/us/r30/Purple3/v4/1c/5c/68/1c5c688f-443d-b5f7-c751-bd6439ff38ac/screen1136x1136.jpeg', u'http://a1.mzstatic.com/us/r30/Purple4/v4/61/23/a0/6123a0d2-bd6f-ca83-c33b-c91b22d316e4/screen1136x1136.jpeg', u'http://a4.mzstatic.com/us/r30/Purple4/v4/1e/47/87/1e478790-1b88-9cfd-07b2-044ba8f3cec9/screen1136x1136.jpeg', u'http://a3.mzstatic.com/us/r30/Purple4/v4/d8/1d/76/d81d7662-e…	Good Pharmaceutical Pte. Ltd.	None	[u'iPadMini4G', u'iPad2Wifi', u'iPhone4', u'iPadFourthGen4G', u'iPadThirdGen', u'iPadMini', u'iPadThirdGen4G', u'iPhone5s', u'iPodTouchourthGen', u'iPad23G', u'iPadFourthGen', u'iPhone5c', u'iPhone-3GS', u'iPhone4S', u'iPodTouchFifthGen', u'iPhone5']	Singapore EpiPen®	17+	Singapore EpiPen®	https://itunes.apple.com/ru/app/singapore-epipen/id895373885?mt=8&uo=4	0	0	1.0.1	software
732854367	463783115	American Society of Plastic Surgeons	https://itunes.apple.com/ru/artist/american-society-plastic-surgeons/id463783115?uo=4	http://a877.phobos.apple.com/us/r30/Purple4/v4/f8/5f/ff/f85fff42-a718-9353-af2a-abb6dff015ad/mzl.jfqctdpj.png	http://a877.phobos.apple.com/us/r30/Purple4/v4/f8/5f/ff/f85fff42-a718-9353-af2a-abb6dff015ad/mzl.jfqctdpj.png	http://a884.phobos.apple.com/us/r30/Purple6/v4/68/1f/80/681f80d7-2ab1-a8c0-6dec-afd4d731d9f0/icon.png	None	None	org.plasticsurgery.PatientEduApp.Hall-Cosmetic-Plastic-Surgery-for-iPad	17+	RUB	This fun and informative app gives you everything you need to learn more about our practice. It's loaded with useful information about specific procedures and plastic surgery in general. Plus, there's a virtual surgery simulator where you can manipulate and reshape personal photos. Certain content © 2013 American Society of Plastic Surgeons.	[]	121858717	Бесплатно	[u'6020', u'6012']	[u'\u041c\u0435\u0434\u0438\u0446\u0438\u043d\u0430', u'\u041e\u0431\u0440\u0430\u0437 \u0436\u0438\u0437\u043d\u0438']	[u'http://a5.mzstatic.com/us/r30/Purple6/v4/34/d3/0e/34d30e28-9188-421f-6088-1944c3165728/screen480x480.jpeg', u'http://a4.mzstatic.com/us/r30/Purple/v4/fb/2e/31/fb2e3163-3207-3da5-cdac-64c03822dfe6/screen480x480.jpeg', u'http://a4.mzstatic.com/us/r30/Purple4/v4/33/e7/4e/33e74ed5-38cf-9571-6d8b-668d5e6beb09/screen480x480.jpeg']	False	software	[u'EN']	0.0	6020	Medical	2013-12-04T06:24:36Z	Improved iOS 7 compatibility.	[]	American Society of Plastic Surgeons	None	[u'iPad23G', u'iPad3G', u'iPadFourthGen', u'iPadMini4G', u'iPadMini', u'iPad2Wifi', u'iPadWifi', u'iPadThirdGen', u'iPadFourthGen4G', u'iPadThirdGen4G']	Hall Cosmetic Plastic Surgery for iPad	17+	Hall Cosmetic Plastic Surgery for iPad	https://itunes.apple.com/ru/app/hall-cosmetic-plastic-surgery/id732854367?mt=8&uo=4	0	0	1.13	software
553738115	878021808	Highwire Press, Inc	https://itunes.apple.com/ru/artist/highwire-press-inc/id878021808?uo=4	http://a1190.phobos.apple.com/us/r30/Purple1/v4/90/2f/16/902f1604-c04a-8ca9-df6a-864b58ab7059/mzl.tijwezdg.png	http://a1190.phobos.apple.com/us/r30/Purple1/v4/90/2f/16/902f1604-c04a-8ca9-df6a-864b58ab7059/mzl.tijwezdg.png	http://a475.phobos.apple.com/us/r30/Purple3/v4/81/78/9c/81789c3f-0ccd-f17b-5ddc-318b0e7476bb/Icon.png	None	None	com.highwire.oup.annals	17+	RUB	The Annals of Oncology App gives you the freedom to read this leading journal wherever and whenever you like. A multidisciplinary high-impact journal, Annals of Oncology focuses on high quality articles that have great clinical potential and report genuinely excellent studies. The journal covers all of medical oncology, surgery, radiotherapy, paediatric oncology, basic research and the comprehens…	[u'iosUniversal']	20585585	Бесплатно	[u'6020', u'6017']	[u'\u041c\u0435\u0434\u0438\u0446\u0438\u043d\u0430', u'\u041e\u0431\u0440\u0430\u0437\u043e\u0432\u0430\u043d\u0438\u0435']	[u'http://a1.mzstatic.com/us/r30/Purple1/v4/eb/11/7f/eb117f4a-e4c3-3a35-ec9c-690d0b60694e/screen480x480.jpeg', u'http://a4.mzstatic.com/us/r30/Purple3/v4/88/73/ba/8873bac9-60f0-7f23-dc73-a9443b278888/screen480x480.jpeg', u'http://a3.mzstatic.com/us/r30/Purple3/v4/c9/a0/d3/c9a0d397-9fa2-e5bb-be8d-d9a4377c35f8/screen480x480.jpeg', u'http://a4.mzstatic.com/us/r30/Purple5/v4/e3/17/67/e317672a-8806-0a…	False	software	[u'EN', u'FR', u'DE', u'IT', u'JA', u'PT', u'ZH', u'ES', u'ZH']	0.0	6020	Medical	2012-09-01T07:00:00Z	Fixes for iOS 8	[u'http://a4.mzstatic.com/us/r30/Purple3/v4/70/64/df/7064df5d-3963-5bdb-3e9f-f043d911847b/screen1136x1136.jpeg', u'http://a3.mzstatic.com/us/r30/Purple1/v4/c3/56/50/c35650f3-0c70-6d71-5169-f29a501b3221/screen1136x1136.jpeg', u'http://a5.mzstatic.com/us/r30/Purple3/v4/cb/d1/eb/cbd1ebc0-40e2-fe54-32b3-28857caea468/screen1136x1136.jpeg', u'http://a3.mzstatic.com/us/r30/Purple3/v4/aa/4b/de/aa4bde63-b…	Highwire Press, Inc	None	[u'iPadMini4G', u'iPadThirdGen4G', u'iPhone4', u'iPodTouchFifthGen', u'iPhone4S', u'iPhone5s', u'iPodTouchourthGen', u'iPadFourthGen', u'iPadFourthGen4G', u'iPadMini', u'iPhone5c', u'iPadThirdGen', u'iPad23G', u'iPad2Wifi', u'iPhone-3GS', u'iPhone5']	Annals of Oncology	17+	Annals of Oncology	https://itunes.apple.com/ru/app/annals-of-oncology/id553738115?mt=8&uo=4	0	0	4.3	software
440954621	440954625	Better Leap Media	https://itunes.apple.com/ru/artist/better-leap-media/id440954625?uo=4	http://a507.phobos.apple.com/us/r30/Purple/c6/4e/88/mzl.dkxwjhev.png	http://a507.phobos.apple.com/us/r30/Purple/c6/4e/88/mzl.dkxwjhev.png	http://a133.phobos.apple.com/us/r30/Purple/e0/6a/e6/mzi.fvorfgja.png	None	None	com.betterleap.OralContPill	4+	RUB	The Oral Contraceptive Pill Reference (OCP Reference) features a database of over 100 different name brand and generic oral contraceptives available in the United States.\\The app includes a browsable index of birth control pills that allows physicians, nurses and family planning professionals to quickly reference essential drug information and identify equivalent alternative brands. Physicians c…	[]	6757386	99 р.	[u'6020', u'6006']	[u'\u041c\u0435\u0434\u0438\u0446\u0438\u043d\u0430', u'\u0421\u043f\u0440\u0430\u0432\u043e\u0447\u043d\u0438\u043a\u0438']	[]	False	software	[u'EN']	99.0	6020	Medical	2011-06-03T23:57:36Z	Updated oral contraceptive pill list with 5 additional formulations: Camrese (generic Seasonique), Generess FE (chewable pill), Gildess Fe 1.5/30 (generic Loestrin Fe 1.5/30), Orsythia (generic Alesse), Previfem (generic Ortho-Cyclen).	[u'http://a1.mzstatic.com/us/r30/Purple/v4/4b/c3/7d/4bc37d02-7043-ba8b-44e5-842deb510869/screen320x480.jpeg', u'http://a4.mzstatic.com/us/r30/Purple/v4/72/2d/b7/722db794-9a00-302d-7a09-984de74c6f37/screen320x480.jpeg', u'http://a1.mzstatic.com/us/r30/Purple/v4/5d/95/5f/5d955f51-2ea9-3a2e-c4fa-b841aadbe3d0/screen320x480.jpeg', u'http://a4.mzstatic.com/us/r30/Purple/v4/02/14/b6/0214b69a-2f42-f727-a…	David Papandrew	http://	[u'iPad3G', u'iPodTouchFifthGen', u'iPhone5s', u'iPhone4S', u'iPadFourthGen', u'iPhone', u'iPadWifi', u'iPodTouchourthGen', u'iPhone4', u'iPadMini', u'iPadThirdGen', u'iPadFourthGen4G', u'iPod-touch-with-mic', u'iPhone5', u'iPad23G', u'iPad2Wifi', u'iPadThirdGen4G', u'iPhone5c', u'iPhone-3GS', u'iPodTouchThirdGen', u'iPhone-3G', u'iPod-touch', u'iPadMini4G']	Oral Contraceptive Pill Reference	4+	Oral Contraceptive Pill Reference	https://itunes.apple.com/ru/app/oral-contraceptive-pill-reference/id440954621?mt=8&uo=4	0	0	1.1	software
349949668	347809246	AnswersIn Medicine Ltd	https://itunes.apple.com/ru/artist/answersin-medicine-ltd/id347809246?uo=4	http://a1989.phobos.apple.com/us/r30/Purple/v4/63/a4/b2/63a4b22d-540c-b515-be45-8c3c9035bcc9/mzl.gvrhkakg.jpg	http://a1989.phobos.apple.com/us/r30/Purple/v4/63/a4/b2/63a4b22d-540c-b515-be45-8c3c9035bcc9/mzl.gvrhkakg.jpg	http://a753.phobos.apple.com/us/r30/Purple6/v4/95/51/e7/9551e74f-08fd-4921-9380-94b3fbd04348/Icon_Crohns.png	None	None	com.answersin.crohns	4+	RUB	The AnswersIn Medicine Crohn's Disease module contains 1hr 20mins of high quality videos on the topic from Professor Owen Epstein, a leading specialist in the condition. The modules have been produced in association with University College London Business (UCLB) plc and are based on the latest British Society of Gastroenterology Guidelines.\\Each video covers an aspect of the condition delivered …	[]	213822718	129 р.	[u'6020', u'6013']	[u'\u041c\u0435\u0434\u0438\u0446\u0438\u043d\u0430', u'\u0417\u0434\u043e\u0440\u043e\u0432\u044c\u0435 \u0438 \u0444\u0438\u0442\u043d\u0435\u0441']	[]	False	software	[u'EN']	129.0	6020	Medical	2010-01-15T08:00:00Z	Updated user interface for iOS 7	[u'http://a5.mzstatic.com/us/r30/Purple4/v4/39/6e/7f/396e7f8c-a9fb-3e7c-298d-1b575c33842e/screen568x568.jpeg', u'http://a1.mzstatic.com/us/r30/Purple6/v4/81/82/b6/8182b6cc-3094-1150-d024-fcc06be75096/screen568x568.jpeg', u'http://a3.mzstatic.com/us/r30/Purple6/v4/4d/be/b6/4dbeb62e-0720-c73f-4964-12b5a7e4c520/screen568x568.jpeg', u'http://a5.mzstatic.com/us/r30/Purple4/v4/a9/83/1e/a9831e81-6f0b-81…	Answers In Medicine Ltd	http://apps.answersinmedicine.com/	[u'iPodTouchFifthGen', u'iPhone-3GS', u'iPadThirdGen', u'iPadFourthGen', u'iPadMini', u'iPad2Wifi', u'iPhone4S', u'iPhone5c', u'iPadMini4G', u'iPhone5s', u'iPodTouchourthGen', u'iPad23G', u'iPadThirdGen4G', u'iPhone4', u'iPhone5', u'iPadFourthGen4G']	AnswersIn Crohn's Disease	4+	AnswersIn Crohn's Disease	https://itunes.apple.com/ru/app/answersin-crohns-disease/id349949668?mt=8&uo=4	0	0	1.2	software
840117299	423089577	Lets Health S.L.U	https://itunes.apple.com/ru/artist/lets-health-s.l.u/id423089577?uo=4	http://a37.phobos.apple.com/us/r30/Purple3/v4/ae/e5/07/aee50753-96ed-d4ba-8969-053df52166fb/mzl.oggdaltk.jpg	http://a37.phobos.apple.com/us/r30/Purple3/v4/ae/e5/07/aee50753-96ed-d4ba-8969-053df52166fb/mzl.oggdaltk.jpg	http://a1211.phobos.apple.com/us/r30/Purple5/v4/2b/9a/ec/2b9aec3f-6482-e9dd-f6c5-4ee3d7621cf1/ICONO_APP_57X57.png	None	None	LetsHealth.Andar	17+	RUB	ANDAR es una aplicación multiplataforma (Web, iPhone y iPAD) destinada a ayudar a los pacientes con artritis reumatoide a controlar la evolución de su enfermedad a través de la cual podrá cumplimentar diferentes cuestionarios validados para el seguimiento de la evolución de la artritis reumatoide. Además podrá llevar un seguimiento y control de su medicación, establecer alertas de recuerdo, lleva…	[u'iosUniversal']	93398882	Бесплатно	[u'6020', u'6013']	[u'\u041c\u0435\u0434\u0438\u0446\u0438\u043d\u0430', u'\u0417\u0434\u043e\u0440\u043e\u0432\u044c\u0435 \u0438 \u0444\u0438\u0442\u043d\u0435\u0441']	[u'http://a2.mzstatic.com/us/r30/Purple1/v4/e3/87/38/e3873864-0c66-ea0e-c689-a6edf9e94f5b/screen480x480.jpeg', u'http://a4.mzstatic.com/us/r30/Purple3/v4/d3/4f/02/d34f02dc-6881-22a0-25ef-6ad03dfc15a8/screen480x480.jpeg', u'http://a2.mzstatic.com/us/r30/Purple5/v4/76/76/f7/7676f747-f25c-b75b-dcb0-1377e77992e1/screen480x480.jpeg', u'http://a4.mzstatic.com/us/r30/Purple5/v4/3f/09/d2/3f09d263-33ca-51…	False	software	[u'EN']	0.0	6020	Medical	2014-03-21T11:27:40Z	- Paciente: Opción de generar "INFORME PARA MI MÉDICO" . Este informe incluye: \\a) Gráfica Evolutiva del valor de los últimos 3 meses del la ESCALA ANALÓGICA VISUAL del Estado General del paciente.\b) Gráfica Evolutiva del valor de los últimos 3 meses del RAPID-3 del paciente.\c) Gráfica Evolutiva del valor de los últimos 3 meses del DOLOR del paciente.\d) Gráfica Evolutiva del valor de los últi…	[u'http://a2.mzstatic.com/us/r30/Purple3/v4/ee/75/d7/ee75d749-9ff0-6dbf-49ff-1094319716e0/screen1136x1136.jpeg', u'http://a3.mzstatic.com/us/r30/Purple1/v4/4f/6c/47/4f6c47c2-4e8c-1384-2735-1fec189f0b25/screen1136x1136.jpeg', u'http://a2.mzstatic.com/us/r30/Purple5/v4/3d/bb/36/3dbb362a-b562-6541-ab6c-17b68bf3a1f1/screen1136x1136.jpeg', u'http://a1.mzstatic.com/us/r30/Purple1/v4/af/6f/77/af6f7789-1…	Lets Health S.L.U	https://www.letshealth.com	[u'iPhone-3GS', u'iPadMini', u'iPad23G', u'iPadFourthGen', u'iPodTouchourthGen', u'iPhone4', u'iPhone5c', u'iPadMini4G', u'iPodTouchFifthGen', u'iPad2Wifi', u'iPadThirdGen', u'iPhone5s', u'iPadFourthGen4G', u'iPhone5', u'iPhone4S', u'iPadThirdGen4G']	Andar	17+	Andar	https://itunes.apple.com/ru/app/andar/id840117299?mt=8&uo=4	0	0	1.1	software
453470481	399024444	Elliot Fishman	https://itunes.apple.com/ru/artist/elliot-fishman/id399024444?uo=4	http://a19.phobos.apple.com/us/r30/Purple/eb/a3/cf/mzl.exqrsits.png	http://a19.phobos.apple.com/us/r30/Purple/eb/a3/cf/mzl.exqrsits.png	http://a19.phobos.apple.com/us/r30/Purple/d4/15/79/mzi.vzinpeiq.png	None	None	com.ctisus.CTContrastProtocolForiPad	4+	RUB	This program addresses one of the most important topics in CT scanning; the role of oral and IV contrast material. In this carefully constructed program all relevant topics are discussed ranging from contrast use to contrast reactions to the use of contrast for optimizing study performance. We hope you find the easy to use question and answer format helpful in your clinical practice.	[]	11813708	Бесплатно	[u'6020', u'6017']	[u'\u041c\u0435\u0434\u0438\u0446\u0438\u043d\u0430', u'\u041e\u0431\u0440\u0430\u0437\u043e\u0432\u0430\u043d\u0438\u0435']	[u'http://a2.mzstatic.com/us/r30/Purple/v4/2c/cd/c4/2ccdc432-d9e8-ebeb-4327-1924fa5361e1/screen480x480.jpeg', u'http://a4.mzstatic.com/us/r30/Purple/v4/45/96/41/4596419e-8521-6860-cbf5-b1d621ea288a/screen480x480.jpeg', u'http://a3.mzstatic.com/us/r30/Purple/v4/2b/9e/18/2b9e1862-7eda-5b6c-bf0b-7bdea33d8a38/screen480x480.jpeg']	False	software	[u'EN']	0.0	6020	Medical	2011-08-05T00:26:28Z	We have uploaded some additional Q&A to IV Contrast and Oral Contrast sections and also added version 7.0 of the ACR Manual on Contrast Media.	[]	Elliot Fishman	http://ctisus.com	[u'iPadThirdGen', u'iPad2Wifi', u'iPadThirdGen4G', u'iPad3G', u'iPadMini', u'iPadWifi', u'iPad23G', u'iPadMini4G', u'iPadFourthGen', u'iPadFourthGen4G']	CT Contrast Protocols: The HD Edition	4+	CT Contrast Protocols: The HD Edition	https://itunes.apple.com/ru/app/ct-contrast-protocols-hd-edition/id453470481?mt=8&uo=4	0	0	1.2	software
524977393	393771467	rbmz	https://itunes.apple.com/ru/artist/rbmz/id393771467?uo=4	http://a477.phobos.apple.com/us/r30/Purple6/v4/9d/77/eb/9d77eb87-1bf8-6a44-3602-2956b076b7dd/mzl.zpgdownv.png	http://a477.phobos.apple.com/us/r30/Purple6/v4/9d/77/eb/9d77eb87-1bf8-6a44-3602-2956b076b7dd/mzl.zpgdownv.png	http://a80.phobos.apple.com/us/r30/Purple/v4/c4/a1/6b/c4a16b4a-65bd-e67b-4e2b-4456db329d48/Icon.png	None	None	jp.rbmz.SmileTouch	4+	RUB	Пожалуйста, прикасаться к экрану iPhone. Исцеление само по себе, это исцеление приложений.\\----------------- Моды\\Я прикасаюсь к экрану iPhone\\Изображение выходит много\\двигаться медленно iPhone\\Мне нравится быть в движении в воде\\Встряхните iPhone и изображение пропадает\\\>>>>>>> Значение этого приложения?\(1) расслабься\(2)Исцеление сердца\(3)Убийство время\(4)Улучшение способности к кон…	[]	3004706	Бесплатно	[u'6020', u'6014', u'7009']	[u'\u041c\u0435\u0434\u0438\u0446\u0438\u043d\u0430', u'\u0418\u0433\u0440\u044b', u'\u0421\u0435\u043c\u0435\u0439\u043d\u044b\u0435']	[]	False	software	[u'EN']	0.0	6020	Medical	2012-05-11T22:29:13Z	Исправление ошибок	[u'http://a2.mzstatic.com/us/r30/Purple/v4/f2/0c/32/f20c3216-6253-f0c9-e630-bb40783b1cde/screen1136x1136.jpeg', u'http://a4.mzstatic.com/us/r30/Purple/v4/ed/b8/52/edb85221-4e4d-930e-0ac8-ba03ec04b7b1/screen1136x1136.jpeg']	Hiroshi Hasegawa	http://rbmz.jp	[u'iPad3G', u'iPad23G', u'iPodTouchourthGen', u'iPhone4S', u'iPadMini', u'iPhone4', u'iPadFourthGen4G', u'iPad2Wifi', u'iPodTouchThirdGen', u'iPhone-3GS', u'iPadThirdGen', u'iPhone5', u'iPadWifi', u'iPadMini4G', u'iPhone5c', u'iPhone5s', u'iPodTouchFifthGen', u'iPadFourthGen', u'iPadThirdGen4G']	SmileTouch	4+	SmileTouch	https://itunes.apple.com/ru/app/smiletouch/id524977393?mt=8&uo=4	0	0	1.0.7	software
555715631	536277959	Sociedade Brasileira de Cardiologia	https://itunes.apple.com/ru/artist/sociedade-brasileira-cardiologia/id536277959?uo=4	http://a772.phobos.apple.com/us/r30/Purple/v4/d5/6d/5f/d56d5f23-93d1-94c8-44c4-5231a1a66e5d/mzl.unaqakbl.png	http://a772.phobos.apple.com/us/r30/Purple/v4/d5/6d/5f/d56d5f23-93d1-94c8-44c4-5231a1a66e5d/mzl.unaqakbl.png	http://a1742.phobos.apple.com/us/r30/Purple5/v4/09/31/8a/09318ad5-ba9d-7064-f7c3-fd58bc9a6d9e/Icon-72.png	None	None	com.sbc.sbcabc	17+	RUB	Arquivos Brasileiros de Cardiologia\Periódico da/ Journal of Sociedade Brasileira de Cardiologia\Conheça a versão para iPad dos Arquivos Brasileiros de Cardiologia, o principal veículo de divulgação da pesquisa em Cardiologia do Brasil e uma das principais revistas da especialidade do mundo.\O aplicativo, por meio da tecnologia mais avançada, combinou as vantagens do impresso e do digital para pr…	[]	11312525	Бесплатно	[u'6020', u'6017']	[u'\u041c\u0435\u0434\u0438\u0446\u0438\u043d\u0430', u'\u041e\u0431\u0440\u0430\u0437\u043e\u0432\u0430\u043d\u0438\u0435']	[u'http://a1.mzstatic.com/us/r30/Purple/v4/27/17/16/271716ea-2d22-967f-20cb-a65855c8b540/screen480x480.jpeg', u'http://a4.mzstatic.com/us/r30/Purple/v4/43/77/65/43776537-b210-bee7-77d3-5e5a6fd9f5f4/screen480x480.jpeg', u'http://a2.mzstatic.com/us/r30/Purple/v4/1a/d0/93/1ad09355-8d3c-69b7-3a84-91be82a66cf6/screen480x480.jpeg', u'http://a1.mzstatic.com/us/r30/Purple/v4/6a/2d/c7/6a2dc743-f775-60f1-c…	False	software	[u'PT']	0.0	6020	Medical	2012-09-04T00:33:26Z	Nesta versão consta atualização referente as últimas mudanças.\Funcionando no IOS 8	[]	SOCIEDADE BRASILEIRA DE CARDIOLOGIA	None	[u'iPadThirdGen4G', u'iPadFourthGen4G', u'iPadMini', u'iPad2Wifi', u'iPadFourthGen', u'iPadThirdGen', u'iPad23G', u'iPadMini4G']	SBC Arquivos Brasileiros de Cardiologia	17+	SBC Arquivos Brasileiros de Cardiologia	https://itunes.apple.com/ru/app/sbc-arquivos-brasileiros-cardiologia/id555715631?mt=8&uo=4	0	0	1.3	software
695168354	543619346	Zeppelini	https://itunes.apple.com/ru/artist/zeppelini/id543619346?uo=4	http://a988.phobos.apple.com/us/r30/Purple1/v4/79/a1/42/79a142ce-06a2-1d56-3371-af2c42d9a621/mzl.ycbdfklp.jpg	http://a988.phobos.apple.com/us/r30/Purple1/v4/79/a1/42/79a142ce-06a2-1d56-3371-af2c42d9a621/mzl.ycbdfklp.jpg	http://a1018.phobos.apple.com/us/r30/Purple5/v4/ff/77/8e/ff778e12-3d21-1496-2501-587e066eab34/Icon.png	None	None	com.magtab.711	12+	RUB	CoDAS é uma publicação técnico-científica da Sociedade Brasileira de Fonoaudiologia, continuação do Jornal da Sociedade Brasileira de Fonoaudiologia (JSBFa). É disponibilizada bimestralmente com o objetivo de divulgar a produção científica sobre temas relevantes das Ciências e Distúrbios da Comunicação – Linguagem, Audiologia, Voz, Motricidade Orofacial, Disfagia, Saúde Coletiva em Fonoaudiologia…	[u'iosUniversal']	6991130	Бесплатно	[u'6020', u'6008']	[u'\u041c\u0435\u0434\u0438\u0446\u0438\u043d\u0430', u'\u0424\u043e\u0442\u043e \u0438 \u0432\u0438\u0434\u0435\u043e']	[u'http://a2.mzstatic.com/us/r30/Purple6/v4/2c/a7/cd/2ca7cd5a-523d-63d6-78a4-e50edd65d26b/screen480x480.jpeg', u'http://a2.mzstatic.com/us/r30/Purple/v4/1c/de/a0/1cdea005-fd32-3169-efad-cc223e1b1b3f/screen480x480.jpeg']	False	software	[u'EN', u'PT']	0.0	6020	Medical	2013-09-10T16:05:13Z	Nova versão de otimização!\\* Download da revista mais rápidos\* Correções de bugs ocasionais que fechavam o app\\Esperamos que gostem!\\► Caso haja alguma dúvida, dificuldade ou sugestão entre em contato conosco através do e-mail sac@magtab.com ou pelo "Suporte" no Menu do App, que lhe responderemos prontamente!	[u'http://a2.mzstatic.com/us/r30/Purple/v4/dd/c8/8e/ddc88ed8-4d78-5150-f5ea-133af5720df4/screen1136x1136.jpeg', u'http://a2.mzstatic.com/us/r30/Purple6/v4/8e/82/de/8e82dead-f560-59f7-6f78-fc9892ca7719/screen1136x1136.jpeg']	Zeppelini Editorial Ltda	http://www.magtab.com/codas	[u'iPad2Wifi', u'iPad3G', u'iPhone-3GS', u'iPodTouchThirdGen', u'iPodTouchFifthGen', u'iPadMini4G', u'iPadMini', u'iPad23G', u'iPhone5', u'iPadFourthGen', u'iPhone5s', u'iPhone4', u'iPadThirdGen', u'iPhone5c', u'iPhone4S', u'iPadFourthGen4G', u'iPadThirdGen4G', u'iPadWifi', u'iPodTouchourthGen']	CoDAS	12+	CoDAS	https://itunes.apple.com/ru/app/codas/id695168354?mt=8&uo=4	0	0	2.5.113	software
685004760	576833305	EidAPPLab	https://itunes.apple.com/ru/artist/eidapplab/id576833305?uo=4	http://a405.phobos.apple.com/us/r30/Purple6/v4/e2/3b/b5/e23bb545-9224-253b-dde8-4b1a2af1b4c2/mzl.nvlzwuqx.png	http://a405.phobos.apple.com/us/r30/Purple6/v4/e2/3b/b5/e23bb545-9224-253b-dde8-4b1a2af1b4c2/mzl.nvlzwuqx.png	http://a871.phobos.apple.com/us/r30/Purple/v4/f5/a8/ff/f5a8ff24-cec5-55d3-c6fc-96dbe0e2d2d5/Icon.png	None	None	com.eidapplab.beachbraces	4+	RUB	This innovative, and educational app is provided free by Beach Braces. It helps all existing, and new patients to easily contact the office of Dr. Panucci, request an appointment, or submit an emergency request (including a picture, if appropriate). Patients are able to submit review and testimonials and even refer a friend! The app includes a gallery with before and after photos, bios as well as…	[u'iosUniversal']	20819360	Бесплатно	[u'6020']	[u'\u041c\u0435\u0434\u0438\u0446\u0438\u043d\u0430']	[u'http://a4.mzstatic.com/us/r30/Purple4/v4/92/a2/c3/92a2c329-2b55-91a6-ecac-f373d17b7d2c/screen480x480.jpeg', u'http://a4.mzstatic.com/us/r30/Purple6/v4/39/0d/38/390d38fd-c01a-a105-1819-dd0caf9553f6/screen480x480.jpeg', u'http://a1.mzstatic.com/us/r30/Purple6/v4/e0/89/d9/e089d9b2-4f11-2756-7c7a-4b7e27372347/screen480x480.jpeg', u'http://a4.mzstatic.com/us/r30/Purple4/v4/79/c3/44/79c34478-a4bb-df…	False	software	[u'AR', u'NB', u'DA', u'NL', u'EN', u'FI', u'FR', u'DE', u'EL', u'HE', u'HU', u'IT', u'JA', u'KO', u'PL', u'PT', u'RU', u'ZH', u'ES', u'SV', u'ZH']	0.0	6020	Medical	2013-08-09T22:50:02Z	- Enhanced features.\- New content.\- Faster loading speeds.\- Minor bug fixes.	[u'http://a3.mzstatic.com/us/r30/Purple6/v4/68/af/15/68af1520-1df4-f795-5b5a-faf61a2587f9/screen1136x1136.jpeg', u'http://a5.mzstatic.com/us/r30/Purple6/v4/38/23/8e/38238e31-5a5a-9ae1-436f-e658b3ab1a28/screen1136x1136.jpeg', u'http://a5.mzstatic.com/us/r30/Purple6/v4/5c/17/2a/5c172ab4-e8d6-8753-733b-44f85c4c3cf5/screen1136x1136.jpeg', u'http://a3.mzstatic.com/us/r30/Purple4/v4/ad/1c/df/ad1cdfbe-9…	Hatem Eid, LLC	None	[u'iPadMini', u'iPadWifi', u'iPadFourthGen4G', u'iPhone5', u'iPad23G', u'iPhone-3GS', u'iPodTouchFifthGen', u'iPadThirdGen', u'iPhone4S', u'iPhone5c', u'iPad2Wifi', u'iPadFourthGen', u'iPhone4', u'iPadMini4G', u'iPadThirdGen4G', u'iPhone5s', u'iPodTouchourthGen', u'iPodTouchThirdGen', u'iPad3G']	Beach Braces	4+	Beach Braces	https://itunes.apple.com/ru/app/beach-braces/id685004760?mt=8&uo=4	0	0	1.1	software
698143094	698143097	Nan Bao	https://itunes.apple.com/ru/artist/nan-bao/id698143097?uo=4	http://a373.phobos.apple.com/us/r30/Purple4/v4/91/e9/2a/91e92a58-b24a-472e-935f-6ee42781e268/mzl.phtczoxa.png	http://a373.phobos.apple.com/us/r30/Purple4/v4/91/e9/2a/91e92a58-b24a-472e-935f-6ee42781e268/mzl.phtczoxa.png	http://a1069.phobos.apple.com/us/r30/Purple4/v4/b1/af/94/b1af94d0-8111-ed8d-1937-83d34f5f466c/_____72_72.png	None	None	com.bmie.DicomViewer	4+	RUB	A Dicom Viewer for doctor or anyone work on medical image.\Fuctions:\*parsing Dicom formated images\*MPR\*Ajust WW/WL\*Zooming & Transmision\What will be added in the next version:\Accessing server\Multiply Image Lists\and so on : )\Attention:\*Dicom images are not provided within the app, you need to prepare some by yourself, and put them in the document folder through iTunes.	[]	1073626	Бесплатно	[u'6020', u'6017']	[u'\u041c\u0435\u0434\u0438\u0446\u0438\u043d\u0430', u'\u041e\u0431\u0440\u0430\u0437\u043e\u0432\u0430\u043d\u0438\u0435']	[u'http://a3.mzstatic.com/us/r30/Purple/v4/3e/de/c6/3edec6f0-412d-a1ec-db6c-208735349563/screen480x480.jpeg', u'http://a5.mzstatic.com/us/r30/Purple/v4/6e/36/ab/6e36ab75-63ff-f037-46df-75cc077a32d8/screen480x480.jpeg', u'http://a5.mzstatic.com/us/r30/Purple4/v4/50/69/ba/5069ba7f-74a6-432e-e910-23b0fed901f8/screen480x480.jpeg', u'http://a1.mzstatic.com/us/r30/Purple6/v4/d0/90/ab/d090ab43-831f-e275…	False	software	[u'EN']	0.0	6020	Medical	2013-10-02T18:59:03Z	None	[]	Nan Bao	None	[u'iPadFourthGen', u'iPad23G', u'iPadFourthGen4G', u'iPad2Wifi', u'iPadMini', u'iPadThirdGen', u'iPadThirdGen4G', u'iPadMini4G']	MedinSight	4+	MedinSight	https://itunes.apple.com/ru/app/medinsight/id698143094?mt=8&uo=4	0	0	1.0	software
545265457	529459390	OverMedia	https://itunes.apple.com/ru/artist/overmedia/id529459390?uo=4	http://a805.phobos.apple.com/us/r30/Purple/v4/cb/c4/ba/cbc4ba15-e920-7748-3274-acf3c8b147ae/mzl.hzltyntv.png	http://a805.phobos.apple.com/us/r30/Purple/v4/cb/c4/ba/cbc4ba15-e920-7748-3274-acf3c8b147ae/mzl.hzltyntv.png	http://a147.phobos.apple.com/us/r30/Purple/v4/d0/89/c1/d089c1b5-d578-3546-0b08-43aafd9cd023/Icon.png	None	None	com.overmedia.allpharmacy	4+	RUB	Your favorite e-shop www.AllPharmacy.gr, is available for iPhone devices. The application enables you to:\Browse & view products of AllPharmacy\Discover Special Offers \ïLearn news about our pharmacy\Browse & view AllPharmacy's e-catalogues\Locate our store Stores using Maps\Access AllPharmacy Social Media (Facebook, Twitter, YouTube)\Contact via e-mail or telephone	[]	2035340	Бесплатно	[u'6020', u'6013']	[u'\u041c\u0435\u0434\u0438\u0446\u0438\u043d\u0430', u'\u0417\u0434\u043e\u0440\u043e\u0432\u044c\u0435 \u0438 \u0444\u0438\u0442\u043d\u0435\u0441']	[]	False	software	[u'EN', u'ES']	0.0	6020	Medical	2012-07-19T21:22:12Z	None	[u'http://a5.mzstatic.com/us/r30/Purple/v4/d6/96/24/d6962436-8d55-6f54-78b9-2ac1a52b851b/screen320x480.jpeg', u'http://a5.mzstatic.com/us/r30/Purple/v4/f0/52/d7/f052d754-5c30-b93f-a923-6182718b67eb/screen320x480.jpeg', u'http://a2.mzstatic.com/us/r30/Purple/v4/ce/18/51/ce1851d8-30ee-0f11-1861-1434c9609dfb/screen320x480.jpeg', u'http://a4.mzstatic.com/us/r30/Purple/v4/c4/6b/cc/c46bccee-4905-8843-a…	Petros Mpakatselos	None	[u'iPodTouchourthGen', u'iPhone-3G', u'iPadWifi', u'iPhone-3GS', u'iPhone4', u'iPod-touch-with-mic', u'iPad23G', u'iPhone4S', u'iPodTouchFifthGen', u'iPadMini', u'iPodTouchThirdGen', u'iPadFourthGen', u'iPhone5s', u'iPhone5', u'iPad3G', u'iPod-touch', u'iPadFourthGen4G', u'iPadMini4G', u'iPadThirdGen4G', u'iPhone5c', u'iPadThirdGen', u'iPad2Wifi', u'iPhone']	All Pharmacy	4+	All Pharmacy	https://itunes.apple.com/ru/app/all-pharmacy/id545265457?mt=8&uo=4	0	0	1.0	software
717290691	717290694	mProve Health	https://itunes.apple.com/ru/artist/mprove-health/id717290694?uo=4	http://a1204.phobos.apple.com/us/r30/Purple1/v4/ce/43/56/ce435600-6d88-5748-167e-d342486a1c3b/mzl.rutxezne.png	http://a1204.phobos.apple.com/us/r30/Purple1/v4/ce/43/56/ce435600-6d88-5748-167e-d342486a1c3b/mzl.rutxezne.png	http://a1049.phobos.apple.com/us/r30/Purple3/v4/6d/b3/9b/6db39b0c-0b8e-b1f7-6062-69b86749a86d/Icon.png	None	None	com.omnisc.omni.apps.retention.mobileapp	12+	RUB	Trial Guide is a resource to help you on your clinical research journey. Trial Guide contains visit schedule dates, research study team contact information and much more additional information to help you navigate the experience of a clinical research study. In order to utilize Trial Guide, you will need to receive an activation code from your research study team.	[]	4559572	Бесплатно	[u'6020', u'6013']	[u'\u041c\u0435\u0434\u0438\u0446\u0438\u043d\u0430', u'\u0417\u0434\u043e\u0440\u043e\u0432\u044c\u0435 \u0438 \u0444\u0438\u0442\u043d\u0435\u0441']	[]	False	software	[u'AF', u'BG', u'HR', u'EN', u'FR', u'DE', u'EL', u'HU', u'IT', u'PL', u'RU', u'SK', u'ES', u'ZH']	0.0	6020	Medical	2013-10-20T13:38:27Z	Updated push notification permissions	[u'http://a3.mzstatic.com/us/r30/Purple3/v4/63/66/ca/6366caad-d433-01e2-9ac8-ba66b1928f46/screen1136x1136.jpeg', u'http://a2.mzstatic.com/us/r30/Purple3/v4/b5/05/1a/b5051a76-ee4c-e5ba-ee58-3db008e4a8f3/screen1136x1136.jpeg', u'http://a2.mzstatic.com/us/r30/Purple4/v4/e0/0c/db/e00cdb49-ce95-a7de-0712-240a12491f89/screen1136x1136.jpeg', u'http://a4.mzstatic.com/us/r30/Purple4/v4/ba/26/27/ba262715-f…	Motentia LLC	None	[u'iPhone5c', u'iPhone5', u'iPadThirdGen', u'iPhone4S', u'iPadFourthGen4G', u'iPadFourthGen', u'iPad2Wifi', u'iPhone-3GS', u'iPhone4', u'iPadThirdGen4G', u'iPodTouchFifthGen', u'iPodTouchourthGen', u'iPhone5s', u'iPad23G', u'iPadMini4G', u'iPadMini']	Trial Guide	12+	Trial Guide	https://itunes.apple.com/ru/app/trial-guide/id717290691?mt=8&uo=4	0	0	1.3.4	software
654939685	625970511	Wiroth Kaewtue	https://itunes.apple.com/ru/artist/wiroth-kaewtue/id625970511?uo=4	http://a590.phobos.apple.com/us/r30/Purple6/v4/01/62/12/0162122c-2d7e-a2c7-4796-51d38026732f/mzl.egkwodrl.png	http://a590.phobos.apple.com/us/r30/Purple6/v4/01/62/12/0162122c-2d7e-a2c7-4796-51d38026732f/mzl.egkwodrl.png	http://a1313.phobos.apple.com/us/r30/Purple6/v4/b8/05/0a/b8050a8f-07bb-9333-10a4-a44494b70feb/icon.png	None	None	JS.NoAlcohol-HD	12+	RUB	No Alcohol App (HD for iPad)\Screening tool and a brief intervention for alcohol use disorders utilizing 10 questions from the Alcohol Use Disorder Identification Test (developed by the WHO, Babor, et al) to stratify level of risk from alcohol drinking behavior and its consequences, including low- risk, hazardous, harmful, or likely dependent, followed by a brief intervention that includes feedba…	[]	5132077	Бесплатно	[u'6020', u'6013']	[u'\u041c\u0435\u0434\u0438\u0446\u0438\u043d\u0430', u'\u0417\u0434\u043e\u0440\u043e\u0432\u044c\u0435 \u0438 \u0444\u0438\u0442\u043d\u0435\u0441']	[u'http://a4.mzstatic.com/us/r30/Purple2/v4/a6/46/21/a646211c-aa63-402e-eaec-c0ee2de8417e/screen480x480.jpeg', u'http://a5.mzstatic.com/us/r30/Purple/v4/fb/9e/9e/fb9e9ed4-4e4e-ca04-0d82-c786d0ab884e/screen480x480.jpeg', u'http://a5.mzstatic.com/us/r30/Purple2/v4/64/93/dd/6493dd1e-ac5f-6c09-4d2e-dfc774a45080/screen480x480.jpeg', u'http://a1.mzstatic.com/us/r30/Purple2/v4/ac/45/9f/ac459f29-733b-4f0…	False	software	[u'EN']	0.0	6020	Medical	2013-05-31T21:50:03Z	- Update complete.	[]	Wiroth Kaewtue	http://www.cmhealthmap.com/noalcoholapp/	[u'iPad2Wifi', u'iPadThirdGen4G', u'iPadFourthGen', u'iPadMini', u'iPadMini4G', u'iPadFourthGen4G', u'iPad23G', u'iPadThirdGen']	No Alcohol HD	12+	No Alcohol HD	https://itunes.apple.com/ru/app/no-alcohol-hd/id654939685?mt=8&uo=4	0	0	1.5	software
508592637	349344452	ATLAS	https://itunes.apple.com/ru/artist/atlas/id349344452?uo=4	http://a1108.phobos.apple.com/us/r30/Purple3/v4/25/20/ca/2520cad2-12f9-144b-2694-957bf4baf933/mzl.pkuuqnem.png	http://a1108.phobos.apple.com/us/r30/Purple3/v4/25/20/ca/2520cad2-12f9-144b-2694-957bf4baf933/mzl.pkuuqnem.png	http://a1460.phobos.apple.com/us/r30/Purple5/v4/0b/93/6d/0b936dd9-4dc1-6e13-b2e9-9f8a981c90af/icon.png	None	None	com.atlasdev.labworks.ipad.PathLogic	17+	RUB	PathLogic is proud to introduce LogicView for use with the Apple iPad®. Beneficial to physicians, pathologists, surgery centers, and hospitals, LogicView gives healthcare professionals secure access to place patient orders and view patient results from their iPad - no matter where they are. PathLogic has partnered with ATLAS Medical Corp to provide this on-line test ordering and resulting functio…	[]	22760367	Бесплатно	[u'6020', u'6013']	[u'\u041c\u0435\u0434\u0438\u0446\u0438\u043d\u0430', u'\u0417\u0434\u043e\u0440\u043e\u0432\u044c\u0435 \u0438 \u0444\u0438\u0442\u043d\u0435\u0441']	[u'http://a3.mzstatic.com/us/r30/Purple/v4/7e/ec/d8/7eecd8a1-0390-d526-472b-ada820e2dd30/screen480x480.jpeg', u'http://a4.mzstatic.com/us/r30/Purple/v4/20/85/20/20852088-8627-a6ea-503e-9e7fa402c006/screen480x480.jpeg', u'http://a3.mzstatic.com/us/r30/Purple/v4/0f/1f/9f/0f1f9f6a-5775-fbfa-28f3-37342f3b63bd/screen480x480.jpeg', u'http://a3.mzstatic.com/us/r30/Purple/v4/4f/3d/39/4f3d39a7-6b74-f5f8-f…	False	software	[u'EN']	0.0	6020	Medical	2012-03-15T02:56:35Z	iOS 8 Compatible	[]	Atlas Development Corporation	None	[u'iPadThirdGen', u'iPad23G', u'iPadMini', u'iPadThirdGen4G', u'iPadMini4G', u'iPad2Wifi', u'iPadFourthGen4G', u'iPadFourthGen']	LogicView	17+	LogicView	https://itunes.apple.com/ru/app/logicview/id508592637?mt=8&uo=4	0	0	3.6.4	software
492436818	491217493	Alexander James LLC	https://itunes.apple.com/ru/artist/alexander-james-llc/id491217493?uo=4	http://a92.phobos.apple.com/us/r30/Purple/e8/43/5a/mzl.xjjhkgog.png	http://a92.phobos.apple.com/us/r30/Purple/e8/43/5a/mzl.xjjhkgog.png	http://a184.phobos.apple.com/us/r30/Purple/e6/ec/a2/mzi.yrodqujy.png	None	None	medicalfacts1	4+	RUB	Medical Facts are not your average everyday known Medical Facts. These Facts have been hand selected as The Ultimate Medical Facts in today’s world that will keep you Entertained for Days! \\**Medical Facts Features** \\The Top 2500 Interesting & Weird Facts. \High Quality Navigation & Images. \A Collected Recording Number Navigation Bar. \Random New Facts Every Time You Open The Application. \\*…	[]	2013194	33 р.	[u'6020', u'6016']	[u'\u041c\u0435\u0434\u0438\u0446\u0438\u043d\u0430', u'\u0420\u0430\u0437\u0432\u043b\u0435\u0447\u0435\u043d\u0438\u044f']	[]	False	software	[u'EN']	33.0	6020	Medical	2012-01-10T06:57:29Z	None	[u'http://a1.mzstatic.com/us/r30/Purple/v4/5c/d6/ba/5cd6ba62-c356-7783-2003-7235ba2938c0/screen320x480.jpeg', u'http://a4.mzstatic.com/us/r30/Purple/v4/21/e8/92/21e89238-0396-44c3-cb55-76df322a89ab/screen320x480.jpeg', u'http://a5.mzstatic.com/us/r30/Purple/v4/50/01/e6/5001e69f-61c5-de82-df9b-4f67a1aaf10d/screen320x480.jpeg', u'http://a4.mzstatic.com/us/r30/Purple/v4/76/05/03/76050351-25ee-7058-e…	Alexander James	http://Attacktouchapps.com/default.aspx	[u'iPhone', u'iPodTouchThirdGen', u'iPadThirdGen', u'iPhone-3GS', u'iPhone5c', u'iPhone5s', u'iPadMini', u'iPad2Wifi', u'iPhone4', u'iPadWifi', u'iPod-touch-with-mic', u'iPad23G', u'iPadFourthGen', u'iPadFourthGen4G', u'iPodTouchourthGen', u'iPodTouchFifthGen', u'iPhone-3G', u'iPadThirdGen4G', u'iPadMini4G', u'iPhone4S', u'iPhone5', u'iPod-touch', u'iPad3G']	Medical Facts 2500+	4+	Medical Facts 2500+	https://itunes.apple.com/ru/app/medical-facts-2500+/id492436818?mt=8&uo=4	0	0	1.0	software
586884156	519385263	Anzu	https://itunes.apple.com/ru/artist/anzu/id519385263?uo=4	http://a424.phobos.apple.com/us/r30/Purple5/v4/53/eb/c2/53ebc2ba-a9a5-d26f-cc1d-930356d261c9/mzl.jbabfiye.png	http://a424.phobos.apple.com/us/r30/Purple5/v4/53/eb/c2/53ebc2ba-a9a5-d26f-cc1d-930356d261c9/mzl.jbabfiye.png	http://a20.phobos.apple.com/us/r30/Purple4/v4/fa/dd/fb/faddfb34-285d-6737-da16-e5ac58b9e888/AppIcon_Prod72x72_ipad.png	None	None	com.anzu.AnzuRep	17+	RUB	AnzuRep gives medical industry reps the tools they need to browse, organize, present and share product information, educational material, and videos to physicians. \\With AnzuRep you can: \\• Browse a library of your company's published content.\\• Make presentations using a app branded with the look and feel your company.\\• Display content that is already available to physicians whose medical s…	[]	24166704	Бесплатно	[u'6020', u'6000']	[u'\u041c\u0435\u0434\u0438\u0446\u0438\u043d\u0430', u'\u0411\u0438\u0437\u043d\u0435\u0441']	[u'http://a2.mzstatic.com/us/r30/Purple/v4/ae/8d/7f/ae8d7f73-a422-855d-4910-c74fecbbaed2/screen480x480.jpeg']	False	software	[u'EN']	0.0	6020	Medical	2013-01-20T08:00:00Z	- Dashboard \- Critical bug fixes \- Performance Improvement	[]	Art Research and Technology LLC	http://www.anzumedical.com	[u'iPadMini4G', u'iPad23G', u'iPadFourthGen', u'iPadMini', u'iPadFourthGen4G', u'iPadThirdGen', u'iPadThirdGen4G', u'iPad2Wifi']	AnzuRep	17+	AnzuRep	https://itunes.apple.com/ru/app/anzurep/id586884156?mt=8&uo=4	0	0	3.0	software
739040395	543127715	Baran Baygan	https://itunes.apple.com/ru/artist/baran-baygan/id543127715?uo=4	http://a1567.phobos.apple.com/us/r30/Purple4/v4/13/9a/ae/139aae9a-54ab-6463-2f0a-daee74e28170/mzl.vxlrhkdk.png	http://a1567.phobos.apple.com/us/r30/Purple4/v4/13/9a/ae/139aae9a-54ab-6463-2f0a-daee74e28170/mzl.vxlrhkdk.png	http://a154.phobos.apple.com/us/r30/Purple4/v4/70/2a/3b/702a3be3-cd4b-1ed7-313b-bcdbf57a7fc5/AppIcon60x60_2x.png	None	None	com.rettermobile.uck2014	4+	RUB	Türk cerrahlarının ve cerrahi hemşirelerinin en geniş ulusal buluşması olan ve Türk Cerrahi Derneğinin önderliğinde düzenlenen 19. Ulusal Cerrahi Kongresi ve 14. Cerrahi Hemşireliği Kongresi 16 – 20 Nisan 2014 tarihleri arasında Rixos Sungate Kongre Merkezi Kemer/Antalya’da düzenlenecektir.	[]	1122160	Бесплатно	[u'6020']	[u'\u041c\u0435\u0434\u0438\u0446\u0438\u043d\u0430']	[]	False	software	[u'EN', u'TR']	0.0	6020	Medical	2013-11-12T21:35:05Z	-Gorseller duzenlendi	[u'http://a5.mzstatic.com/us/r30/Purple/v4/07/7e/be/077ebea9-4005-9360-8ff8-7c401499022c/screen1136x1136.jpeg', u'http://a2.mzstatic.com/us/r30/Purple/v4/01/bb/48/01bb489c-a84a-d33a-d4c0-3c15223c8655/screen1136x1136.jpeg', u'http://a2.mzstatic.com/us/r30/Purple/v4/e3/c2/83/e3c283b2-a9da-1936-0664-707d173f9bdd/screen1136x1136.jpeg']	Baran Baygan	http://www.uck2014.org	[u'iPhone4S', u'iPadMini4G', u'iPad23G', u'iPhone5s', u'iPadThirdGen', u'iPadFourthGen4G', u'iPhone4', u'iPad2Wifi', u'iPadMini', u'iPadFourthGen', u'iPadThirdGen4G', u'iPhone5', u'iPhone5c', u'iPodTouchFifthGen']	UCK 2014	4+	UCK 2014	https://itunes.apple.com/ru/app/uck-2014/id739040395?mt=8&uo=4	0	0	1.3.2	software
570971895	570971898	Piccin Nuova Libraria S.p.A.	https://itunes.apple.com/ru/artist/piccin-nuova-libraria-s.p.a./id570971898?uo=4	http://a1909.phobos.apple.com/us/r30/Purple/v4/1c/d3/b4/1cd3b49b-967e-51cb-fd86-7e772a45526e/mzm.pxmavryr.png	http://a1909.phobos.apple.com/us/r30/Purple/v4/1c/d3/b4/1cd3b49b-967e-51cb-fd86-7e772a45526e/mzm.pxmavryr.png	http://a202.phobos.apple.com/us/r30/Purple/v4/1e/b6/07/1eb607a9-546b-d583-6beb-1abb1c2979f0/icon_ipad.png	None	None	com.piccin.ECG	4+	RUB	Il monitoraggio ECG è un ottimo strumento diagnostico. Quando si verifica un’aritmia cardiaca, il tracciato registrato da un monitor cardiaco a derivazione singola non è sempre sufficiente per un’interpretazione accurata del ritmo. Pertanto, se possibile, è preferibile un ECG a 12 derivazioni. Ciò nonostante, in situazioni di emergenza, il tracciato registrato da un monitor cardiaco a derivazione…	[]	42092658	899 р.	[u'6020', u'6013']	[u'\u041c\u0435\u0434\u0438\u0446\u0438\u043d\u0430', u'\u0417\u0434\u043e\u0440\u043e\u0432\u044c\u0435 \u0438 \u0444\u0438\u0442\u043d\u0435\u0441']	[u'http://a1.mzstatic.com/us/r30/Purple/v4/31/9e/b2/319eb235-4ec9-2ed6-f59a-a692799c72b6/screen480x480.jpeg', u'http://a4.mzstatic.com/us/r30/Purple/v4/7e/2a/51/7e2a515c-5b79-45f9-8b50-0ffc733fc44b/screen480x480.jpeg', u'http://a3.mzstatic.com/us/r30/Purple/v4/5b/59/cc/5b59ccc8-a96f-eaa5-ead9-ae943fac5faf/screen480x480.jpeg', u'http://a4.mzstatic.com/us/r30/Purple/v4/b1/9c/7e/b19c7e41-d865-1d4e-0…	False	software	[u'IT']	899.0	6020	Medical	2012-11-11T05:14:52Z	None	[]	Piccin Nuova Libraria S.p.A.	http://www.piccin.it	[u'iPad23G', u'iPadFourthGen', u'iPadThirdGen4G', u'iPadFourthGen4G', u'iPadThirdGen', u'iPad2Wifi', u'iPadMini', u'iPadWifi', u'iPad3G', u'iPadMini4G']	ECG Monitoring	4+	ECG Monitoring	https://itunes.apple.com/ru/app/ecg-monitoring/id570971895?mt=8&uo=4	0	0	1.0	software
364907194	288094683	BDDevCo	https://itunes.apple.com/ru/artist/bddevco/id288094683?uo=4	http://a118.phobos.apple.com/us/r30/Purple/21/93/d5/mzi.ynupbabt.png	http://a118.phobos.apple.com/us/r30/Purple/21/93/d5/mzi.ynupbabt.png	http://a195.phobos.apple.com/us/r30/Purple/0b/37/d7/mzi.pxyfwutz.png	None	None	com.bddevco.aboutms	4+	RUB	In the fall of 2001 my sister was diagnosed with MS. That can be a pretty daunting thing. It's easy to feel helpless and, worse yet, hopeless. Organizations like the National Multiple Sclerosis Society (NMSS) have given us HOPE. Hope for a better life. Hope for a possible cure.\\Hope. It's a powerful thing.\\One of the purposes of this application is to raise awareness of Multiple Sclerosis (MS).…	[u'iosUniversal']	1803722	33 р.	[u'6020', u'6013']	[u'\u041c\u0435\u0434\u0438\u0446\u0438\u043d\u0430', u'\u0417\u0434\u043e\u0440\u043e\u0432\u044c\u0435 \u0438 \u0444\u0438\u0442\u043d\u0435\u0441']	[u'http://a2.mzstatic.com/us/r30/Purple/v4/44/36/92/443692f7-6ac5-ace7-c5fa-a30f382010f1/screen480x480.jpeg', u'http://a2.mzstatic.com/us/r30/Purple/v4/7f/ed/db/7feddb98-37b3-7c23-77f8-f6d481c97189/screen480x480.jpeg', u'http://a2.mzstatic.com/us/r30/Purple/v4/2d/87/fc/2d87fc89-ca5b-50eb-e21a-5e984c0577a9/screen480x480.jpeg', u'http://a2.mzstatic.com/us/r30/Purple/v4/96/5b/d9/965bd91a-e074-52c5-6…	False	software	[u'EN']	33.0	6020	Medical	2010-04-16T19:30:17Z	Streamlined the application. Combined tabs. Added more links to more information about multiple sclerosis.	[u'http://a5.mzstatic.com/us/r30/Purple/v4/17/d4/d9/17d4d95c-8897-a9f2-d113-8bb694c667c6/screen320x480.jpeg', u'http://a2.mzstatic.com/us/r30/Purple/v4/22/7a/e5/227ae585-5b17-d0b1-29cf-6f5118d077cc/screen320x480.jpeg', u'http://a3.mzstatic.com/us/r30/Purple/v4/8c/8e/d3/8c8ed3ed-d28d-f7cc-2317-b97fa925cca7/screen320x480.jpeg', u'http://a2.mzstatic.com/us/r30/Purple/v4/0b/bb/31/0bbb31bf-375d-7159-c…	Bill Dolinar	http://www.teamironeagles.blogspot.com	[u'iPodTouchFifthGen', u'iPadThirdGen', u'iPadThirdGen4G', u'iPodTouchourthGen', u'iPadFourthGen4G', u'iPadMini', u'iPhone4S', u'iPhone', u'iPadFourthGen', u'iPodTouchThirdGen', u'iPhone5c', u'iPad2Wifi', u'iPod-touch-with-mic', u'iPod-touch', u'iPhone5s', u'iPhone-3GS', u'iPhone-3G', u'iPadMini4G', u'iPad23G', u'iPhone5', u'iPadWifi', u'iPad3G', u'iPhone4']	Cure MS	4+	Cure MS	https://itunes.apple.com/ru/app/cure-ms/id364907194?mt=8&uo=4	0	0	1.2	software
663320992	663320995	KOSTEA GEITONA SA CHRISTOS GITONAS	https://itunes.apple.com/ru/artist/kostea-geitona-sa-christos/id663320995?uo=4	http://a934.phobos.apple.com/us/r30/Purple4/v4/21/91/27/21912770-f028-8f38-80b1-882e62180f85/mzl.elqucife.png	http://a934.phobos.apple.com/us/r30/Purple4/v4/21/91/27/21912770-f028-8f38-80b1-882e62180f85/mzl.elqucife.png	http://a30.phobos.apple.com/us/r30/Purple4/v4/33/55/60/335560f3-82db-9e92-5d72-190814700983/Icon.png	None	None	gr.etek.cgs.myPharmacy	4+	RUB	We are a group of second grade students in senior high school at Costeas-Geitonas School, in Greece. We have founded the ET.E.K. virtual company which stands for “Company of smart consumption”, for our participation in JA-YE EUROPE COMPANY OF THE YEAR COMPETITION, in order to facilitate the daily life of the users through the use of technology. Observing the daily life of our family and in genera…	[]	3567133	Бесплатно	[u'6020']	[u'\u041c\u0435\u0434\u0438\u0446\u0438\u043d\u0430']	[]	False	software	[u'EN']	0.0	6020	Medical	2013-06-20T19:15:16Z	None	[u'http://a3.mzstatic.com/us/r30/Purple/v4/ef/4e/a3/ef4ea3e2-933f-dd6a-9fb0-d6b0f0ff9d1b/screen1136x1136.jpeg']	KOSTEA GEITONA SA CHRISTOS GITONAS	None	[u'iPodTouchourthGen', u'iPad3G', u'iPhone5c', u'iPadMini4G', u'iPhone5', u'iPadThirdGen', u'iPodTouchThirdGen', u'iPadWifi', u'iPodTouchFifthGen', u'iPhone5s', u'iPadFourthGen4G', u'iPhone4S', u'iPhone4', u'iPhone-3GS', u'iPad2Wifi', u'iPad23G', u'iPadThirdGen4G', u'iPadMini', u'iPadFourthGen']	My Pharmacy	4+	My Pharmacy	https://itunes.apple.com/ru/app/my-pharmacy/id663320992?mt=8&uo=4	0	0	1.0	software
816201826	483382541	code&dot	https://itunes.apple.com/ru/artist/code-dot/id483382541?uo=4	http://a1704.phobos.apple.com/us/r30/Purple1/v4/b0/26/e7/b026e785-431e-026a-0cf4-37e74d4cab99/mzl.uyuhoeuc.png	http://a1704.phobos.apple.com/us/r30/Purple1/v4/b0/26/e7/b026e785-431e-026a-0cf4-37e74d4cab99/mzl.uyuhoeuc.png	http://a1080.phobos.apple.com/us/r30/Purple3/v4/4a/30/58/4a305898-fa25-39ee-ccf7-ca4928789a15/AppIcon-157x57.png	None	None	com.codendot.picoprep	4+	RUB	In order for your doctor to see the colon lining clearly, your colon must be adequately cleansed. This is greatly increasing the accuracy of the procedure to ensure through examination and too avoid the need for repeating it.\إن تحضير القولون الأمثل لغرض الفحص و ذلك بتفريغ محتوياته بشكل كامل, يعتبر أهم خطوة لضمان سهولة الفحص و دقته, السرعة في \أدائه ولتجنب إعادة الفحص.	[u'iosUniversal']	1786076	Бесплатно	[u'6020', u'6013']	[u'\u041c\u0435\u0434\u0438\u0446\u0438\u043d\u0430', u'\u0417\u0434\u043e\u0440\u043e\u0432\u044c\u0435 \u0438 \u0444\u0438\u0442\u043d\u0435\u0441']	[u'http://a2.mzstatic.com/us/r30/Purple4/v4/8f/ad/20/8fad2093-03bc-9c2c-d8b3-d69744645471/screen480x480.jpeg']	False	software	[u'AR', u'EN', u'ES']	0.0	6020	Medical	2014-02-14T13:13:39Z	- Bug fixes.\- Compatibility with IOS7.x+. \- Improve the appearance and performance.	[u'http://a3.mzstatic.com/us/r30/Purple4/v4/20/19/00/20190043-122e-5405-2df1-8959409eb44b/screen1136x1136.jpeg']	ahmad kassas	None	[u'iPodTouchourthGen', u'iPadMini', u'iPadThirdGen', u'iPhone4S', u'iPad2Wifi', u'iPhone5s', u'iPadFourthGen4G', u'iPodTouchFifthGen', u'iPadMini4G', u'iPhone5', u'iPadFourthGen', u'iPhone5c', u'iPad23G', u'iPhone-3GS', u'iPadThirdGen4G', u'iPhone4']	PicoPrep	4+	PicoPrep	https://itunes.apple.com/ru/app/picoprep/id816201826?mt=8&uo=4	0	0	2.0	software
599519163	369844021	QLife. Inc.	https://itunes.apple.com/ru/artist/qlife.-inc./id369844021?uo=4	http://a1616.phobos.apple.com/us/r30/Purple/v4/ef/73/2e/ef732e7b-2b19-9ce4-1b31-44f4edc67f81/mzl.mwmizsfz.png	http://a1616.phobos.apple.com/us/r30/Purple/v4/ef/73/2e/ef732e7b-2b19-9ce4-1b31-44f4edc67f81/mzl.mwmizsfz.png	http://a1227.phobos.apple.com/us/r30/Purple/v4/df/87/e0/df87e0a8-a75d-b7e5-b299-5cff6be933ea/Icon-72.png	None	None	jp.co.qlife.Pointalk	4+	RUB	東京女子医科大学病院の心臓ICUなどで実際に使われている医療者向けアプリです（使用には医療者認証登録が必要）。手術や呼吸不全などで挿管中、気切中のために発声できない患者さんや、神経疾患や脳卒中などの後遺症などにより会話が不自由な患者さんとのコミュニケーションを容易にします。文字盤や筆談の代わりに、iPad上で「手書き入力（文字認識）」「50音表」「よくある症状・場面」など、状況に応じて最適方法を選べます。「言いたいことが伝わらない」という患者さんのストレスや、「何を言いたいかわからない」という医療者のストレスが減ります。また、高齢者でもすぐに使えるよう、直感的にわかりやすく、文字は大きくはっきりと表示されるため、高齢者施設、在宅介護などでも活躍します。\\【このアプリの主な機能、メリット】\●5つの会話方法から、患者さん自身が、選択できる\「手書き入力（自動文字認識）」「50音表」「ホワ…	[]	5035576	Бесплатно	[u'6020']	[u'\u041c\u0435\u0434\u0438\u0446\u0438\u043d\u0430']	[u'http://a3.mzstatic.com/us/r30/Purple/v4/d8/53/0f/d8530fe0-757d-7adc-bcc2-fe10c3841043/screen480x480.jpeg', u'http://a4.mzstatic.com/us/r30/Purple2/v4/7e/65/ea/7e65eafc-ffba-3c7a-551a-94fa76a8f316/screen480x480.jpeg', u'http://a5.mzstatic.com/us/r30/Purple2/v4/3b/72/58/3b725847-752c-491e-e3b2-916520df4dd4/screen480x480.jpeg', u'http://a2.mzstatic.com/us/r30/Purple2/v4/bb/0d/ac/bb0dac32-a973-272…	False	software	[u'JA']	0.0	6020	Medical	2013-02-16T21:00:40Z	・院内での使用における注意メッセージ表示を行うようにしました\・その他、仔細な不具合修正	[]	QLife. Inc.	None	[u'iPad23G', u'iPadThirdGen', u'iPadMini4G', u'iPadMini', u'iPadWifi', u'iPad3G', u'iPadFourthGen4G', u'iPadFourthGen', u'iPadThirdGen4G', u'iPad2Wifi']	ICU POINTALK™	4+	ICU POINTALK™	https://itunes.apple.com/ru/app/icu-pointalk/id599519163?mt=8&uo=4	0	0	1.1	software
902741783	838355646	TIMO SOLUCOES WEB E MOBILE LTDA - ME	https://itunes.apple.com/ru/artist/timo-solucoes-web-e-mobile/id838355646?uo=4	http://a1754.phobos.apple.com/us/r30/Purple5/v4/5b/4d/77/5b4d776a-98ad-e5a2-bcab-e3ac467d5835/mzl.foyeivpo.png	http://a1754.phobos.apple.com/us/r30/Purple5/v4/5b/4d/77/5b4d776a-98ad-e5a2-bcab-e3ac467d5835/mzl.foyeivpo.png	http://a747.phobos.apple.com/us/r30/Purple5/v4/35/15/53/351553f7-7f39-e538-c1db-4a55fba34220/Icon.png	None	None	com.br.timo.TMB-Solicitante	4+	RUB	A Telemedicina Brasil é uma empresa fundada com o objetivo de ofertar soluções na área de saúde, atuando principalmente em urgências e emergências clínicas e cardiológicas, contando com equipe de cardiologistas reconhecidos nacionalmente e internacionalmente.	[]	993807	Бесплатно	[u'6020']	[u'\u041c\u0435\u0434\u0438\u0446\u0438\u043d\u0430']	[]	False	software	[u'EN']	0.0	6020	Medical	2014-07-28T23:17:12Z	Correções e melhorias.	[u'http://a4.mzstatic.com/us/r30/Purple3/v4/d2/de/2d/d2de2d08-e520-ae55-c6cd-cb615b26cd4f/screen1136x1136.jpeg', u'http://a3.mzstatic.com/us/r30/Purple3/v4/e3/e9/35/e3e93553-dc3e-a933-482a-1bebadbcc717/screen1136x1136.jpeg', u'http://a2.mzstatic.com/us/r30/Purple5/v4/b3/73/94/b3739450-74b5-1d9b-6aa0-56cdfb6ad64d/screen1136x1136.jpeg', u'http://a3.mzstatic.com/us/r30/Purple5/v4/46/ea/a1/46eaa168-3…	TIMO SOLUCOES WEB E MOBILE LTDA - ME	None	[u'iPadMini', u'iPodTouchFifthGen', u'iPad2Wifi', u'iPadThirdGen', u'iPhone5s', u'iPad23G', u'iPadFourthGen', u'iPhone4', u'iPhone5c', u'iPadFourthGen4G', u'iPhone5', u'iPadMini4G', u'iPhone4S', u'iPadThirdGen4G']	Telemedicina Brasil Solicitante	4+	Telemedicina Brasil Solicitante	https://itunes.apple.com/ru/app/telemedicina-brasil-solicitante/id902741783?mt=8&uo=4	0	0	1.0.2	software
883909007	574335605	Acclimation Pty Ltd	https://itunes.apple.com/ru/artist/acclimation-pty-ltd/id574335605?uo=4	http://a244.phobos.apple.com/us/r30/Purple1/v4/7d/08/ba/7d08ba39-87af-092d-d685-48cfe38ad76e/mzl.eboxtzch.png	http://a244.phobos.apple.com/us/r30/Purple1/v4/7d/08/ba/7d08ba39-87af-092d-d685-48cfe38ad76e/mzl.eboxtzch.png	http://a1361.phobos.apple.com/us/r30/Purple3/v4/45/f0/99/45f09907-17fd-c808-e57f-50690525234a/AppIcon60x60_U00402x.png	None	None	com.acclimation.patientlogemr	4+	RUB	Patient Log\\THE APP IS FREQUENTLY UPDATED TO ADD NEW FEATURES RECEIVED FROM USER FEEDBACK.\\Tutorial Video and Demonstration :\\https://www.youtube.com/watch?v=ZUAVtW_Rmlc\\Patient Log is an Electronic Medical Record (EMR) utility that is available on the Apple iPhone and iPad running iOS 7 and later. Patient Log can be used by medical professionals to keep track of their patients present and pa…	[u'iosUniversal']	2344088	799 р.	[u'6020', u'6013']	[u'\u041c\u0435\u0434\u0438\u0446\u0438\u043d\u0430', u'\u0417\u0434\u043e\u0440\u043e\u0432\u044c\u0435 \u0438 \u0444\u0438\u0442\u043d\u0435\u0441']	[u'http://a3.mzstatic.com/us/r30/Purple/v4/d5/99/82/d59982fc-46bc-bff2-0a38-07435cc58fdf/screen480x480.jpeg', u'http://a5.mzstatic.com/us/r30/Purple4/v4/54/21/92/542192b1-285b-922e-9883-af7e71975ab0/screen480x480.jpeg', u'http://a1.mzstatic.com/us/r30/Purple4/v4/9c/f5/da/9cf5da5a-7654-1353-2a89-78b09c09b69f/screen480x480.jpeg', u'http://a5.mzstatic.com/us/r30/Purple2/v4/4a/d5/00/4ad500e4-4012-3a2…	False	software	[u'EN']	799.0	6020	Medical	2014-06-06T09:22:06Z	Fix bugs in iOS8	[u'http://a2.mzstatic.com/us/r30/Purple4/v4/00/0b/0f/000b0f71-463b-dd46-60fb-334875980084/screen1136x1136.jpeg', u'http://a3.mzstatic.com/us/r30/Purple6/v4/59/95/33/59953398-c8cb-ca08-ffe1-01ab99966d7a/screen1136x1136.jpeg', u'http://a1.mzstatic.com/us/r30/Purple6/v4/9d/69/be/9d69be22-853f-3bbb-2a78-4baf1b74e5d3/screen1136x1136.jpeg', u'http://a2.mzstatic.com/us/r30/Purple2/v4/16/46/8e/16468e43-a…	ACCLIMATION PTY. LTD.	https://www.youtube.com/watch?v=ZUAVtW_Rmlc	[u'iPadFourthGen4G', u'iPhone4', u'iPadMini', u'iPadMini4G', u'iPhone5', u'iPad2Wifi', u'iPadThirdGen', u'iPhone5s', u'iPhone4S', u'iPadFourthGen', u'iPad23G', u'iPhone5c', u'iPodTouchFifthGen', u'iPadThirdGen4G']	Patient Log EMR	4+	Patient Log EMR	https://itunes.apple.com/ru/app/patient-log-emr/id883909007?mt=8&uo=4	0	0	1.04.1	software
425673173	425673176	EyeDocApp, Inc.	https://itunes.apple.com/ru/artist/eyedocapp-inc./id425673176?uo=4	http://a1195.phobos.apple.com/us/r30/Purple/v4/c6/e4/d2/c6e4d252-6257-3ab1-049c-4c1ca38a9637/mzl.vlzjexlm.png	http://a1195.phobos.apple.com/us/r30/Purple/v4/c6/e4/d2/c6e4d252-6257-3ab1-049c-4c1ca38a9637/mzl.vlzjexlm.png	http://a1675.phobos.apple.com/us/r30/Purple/v4/fa/60/4a/fa604a33-4a32-705a-8569-1b2855639c86/Icon.png	None	None	com.eyedocapp.LZEyeCare	4+	RUB	The LZ EyeCare app contains the latest information about eye care. It has the following features:\* Wiki (learn all about your eye)\* Eye care videos (watch informational videos about eye health and eye care products)\* Eye care news (the latest news in eye care)\* Reorder contacts \* Driving directions & contact information for Lake Zurich EyeCare	[]	5653136	Бесплатно	[u'6020', u'6013']	[u'\u041c\u0435\u0434\u0438\u0446\u0438\u043d\u0430', u'\u0417\u0434\u043e\u0440\u043e\u0432\u044c\u0435 \u0438 \u0444\u0438\u0442\u043d\u0435\u0441']	[]	False	software	[u'EN']	0.0	6020	Medical	2011-03-25T22:18:04Z	Updates to map API and Facebook Posting.	[u'http://a2.mzstatic.com/us/r30/Purple/v4/9b/96/24/9b96243e-6d84-7977-2756-f1eebb252019/screen1136x1136.jpeg', u'http://a2.mzstatic.com/us/r30/Purple/v4/1d/da/15/1dda15bc-1a61-9a48-cac9-10b24254ba52/screen1136x1136.jpeg', u'http://a1.mzstatic.com/us/r30/Purple/v4/88/e2/ee/88e2ee03-6c97-2252-691c-84d3423353cb/screen1136x1136.jpeg', u'http://a4.mzstatic.com/us/r30/Purple/v4/44/5a/f7/445af7cd-c227-…	EyeDocApp, Inc.	None	[u'iPhone5c', u'iPhone4S', u'iPad3G', u'iPadWifi', u'iPad23G', u'iPodTouchourthGen', u'iPadMini4G', u'iPadFourthGen4G', u'iPhone5s', u'iPadThirdGen4G', u'iPadMini', u'iPadFourthGen', u'iPhone5', u'iPadThirdGen', u'iPodTouchThirdGen', u'iPodTouchFifthGen', u'iPad2Wifi', u'iPhone4', u'iPhone-3GS']	LZ EyeCare	4+	LZ EyeCare	https://itunes.apple.com/ru/app/lz-eyecare/id425673173?mt=8&uo=4	0	0	3.1.0	software
403112978	403112981	MPGATE SOLUTIONS	https://itunes.apple.com/ru/artist/mpgate-solutions/id403112981?uo=4	http://a1396.phobos.apple.com/us/r30/Purple/3f/e6/1c/mzl.csjuupwq.png	http://a1396.phobos.apple.com/us/r30/Purple/3f/e6/1c/mzl.csjuupwq.png	http://a1638.phobos.apple.com/us/r30/Purple/cb/84/72/mzi.rmhulgoe.png	None	None	com.mpgates.mobile.icdref	4+	RUB	Quick Reference of ICD-10 (International Classification of Diseases). ICD is used to classify diseases and other health problems recorded on many types of health and vital records including death certificates and health records.\\This app is great for whoever interested in finding out what is billed into your medical bills and for medical professionals or students for handy reference	[]	2099678	Бесплатно	[u'6020', u'6006']	[u'\u041c\u0435\u0434\u0438\u0446\u0438\u043d\u0430', u'\u0421\u043f\u0440\u0430\u0432\u043e\u0447\u043d\u0438\u043a\u0438']	[]	False	software	[u'EN']	0.0	6020	Medical	2010-11-16T17:32:24Z	Bug fixes\1. Bug fixed on saving favorite ICD code\2. Faster search	[u'http://a3.mzstatic.com/us/r30/Purple/v4/9c/32/3c/9c323c9d-3723-0291-4018-01ec147d521e/screen320x480.jpeg', u'http://a3.mzstatic.com/us/r30/Purple/v4/17/74/f6/1774f61c-860b-583b-952c-f0bcf96b37ea/screen320x480.jpeg', u'http://a4.mzstatic.com/us/r30/Purple/v4/0a/53/6a/0a536a95-6abc-54db-834f-f2cb09cfe61a/screen320x480.jpeg']	Chee Yan HUI	None	[u'iPodTouchourthGen', u'iPodTouchFifthGen', u'iPhone-3GS', u'iPadMini4G', u'iPad3G', u'iPad2Wifi', u'iPhone5c', u'iPadWifi', u'iPadThirdGen', u'iPadThirdGen4G', u'iPod-touch-with-mic', u'iPhone4', u'iPhone4S', u'iPodTouchThirdGen', u'iPhone5s', u'iPhone5', u'iPadMini', u'iPad23G', u'iPadFourthGen4G', u'iPadFourthGen', u'iPhone-3G']	Pocket ICD	4+	Pocket ICD	https://itunes.apple.com/ru/app/pocket-icd/id403112978?mt=8&uo=4	0	0	1.2.1	software
880927235	880927238	Medicover/Mediconet	https://itunes.apple.com/ru/artist/medicover-mediconet/id880927238?uo=4	http://a1020.phobos.apple.com/us/r30/Purple4/v4/92/28/c4/9228c4b9-5d40-c2dd-a5ef-2992e863e286/mzl.vzrgexzs.png	http://a1020.phobos.apple.com/us/r30/Purple4/v4/92/28/c4/9228c4b9-5d40-c2dd-a5ef-2992e863e286/mzl.vzrgexzs.png	http://a1049.phobos.apple.com/us/r30/Purple2/v4/01/b5/eb/01b5eb1a-dd6d-e670-ef36-1353f01ddae5/AppIcon57x57.png	None	None	cz.medicover.Medicover	12+	RUB	Myslíme na své klienty a proto jsme vytvořili mobilní aplikaci pro co nejjednodušší přístup k naší klinice! Aplikace přináší přehled o Medicover/Mediconet klinikách a specializacích. Naši klienti mají možnost se přes aplikaci jednoduše objednat na prohlídku telefonicky či emailem. Noví zájemci se mohou dozvědět o programech naší péče a snadno se zaregistrovat. Věříme, že aplikace usnadní našim kl…	[]	3092598	Бесплатно	[u'6020', u'6013']	[u'\u041c\u0435\u0434\u0438\u0446\u0438\u043d\u0430', u'\u0417\u0434\u043e\u0440\u043e\u0432\u044c\u0435 \u0438 \u0444\u0438\u0442\u043d\u0435\u0441']	[]	False	software	[u'CS', u'EN']	0.0	6020	Medical	2014-05-29T00:22:39Z	None	[u'http://a5.mzstatic.com/us/r30/Purple/v4/e5/f9/81/e5f9819f-d57b-35c3-374c-79716d2257bc/screen1136x1136.jpeg', u'http://a3.mzstatic.com/us/r30/Purple/v4/f6/50/2e/f6502e55-97c6-9090-9d45-8c685eed35c1/screen1136x1136.jpeg', u'http://a4.mzstatic.com/us/r30/Purple2/v4/94/00/b6/9400b669-950a-6e81-770f-fcd0de7459f9/screen1136x1136.jpeg', u'http://a5.mzstatic.com/us/r30/Purple4/v4/cc/0d/7f/cc0d7fd0-a55…	Medicover CZ, s.r.o.	None	[u'iPad23G', u'iPadMini', u'iPhone-3GS', u'iPhone5s', u'iPadFourthGen', u'iPodTouchFifthGen', u'iPhone4', u'iPhone5c', u'iPadThirdGen4G', u'iPhone5', u'iPadMini4G', u'iPhone4S', u'iPadThirdGen', u'iPad2Wifi', u'iPadFourthGen4G', u'iPodTouchourthGen']	Medicover Czech	12+	Medicover Czech	https://itunes.apple.com/ru/app/medicover-czech/id880927235?mt=8&uo=4	0	0	1.0	software
622544022	622544025	Promasys BV	https://itunes.apple.com/ru/artist/promasys-bv/id622544025?uo=4	http://a276.phobos.apple.com/us/r30/Purple4/v4/f3/1f/1a/f31f1aef-ea82-764c-0107-1abc4a321169/mzl.lngougcb.png	http://a276.phobos.apple.com/us/r30/Purple4/v4/f3/1f/1a/f31f1aef-ea82-764c-0107-1abc4a321169/mzl.lngougcb.png	http://a504.phobos.apple.com/us/r30/Purple4/v4/57/68/e5/5768e5f2-6400-fabe-e986-82c96b7f93a6/logo144144.png	None	None	com.promasys-software.promasys	4+	RUB	The Promasys iPad app brings efficient, user friendly and quality controlled data entry and subject management to the iPad.\\The Promasys iPad app is a data entry tool that connects to a database of the Promasys clinical data management system. By default, after download from the app store the app will connect to our demo server. This will allow you to experience what you can do with the app. \\T…	[]	4326161	Бесплатно	[u'6020', u'6000']	[u'\u041c\u0435\u0434\u0438\u0446\u0438\u043d\u0430', u'\u0411\u0438\u0437\u043d\u0435\u0441']	[u'http://a1.mzstatic.com/us/r30/Purple2/v4/1e/74/7a/1e747a67-a559-2323-51b1-66ed7f549de9/screen480x480.jpeg', u'http://a5.mzstatic.com/us/r30/Purple/v4/f4/01/e4/f401e4c1-cb95-3e7a-7e9c-c16f082f5a07/screen480x480.jpeg', u'http://a5.mzstatic.com/us/r30/Purple2/v4/5b/7e/d4/5b7ed430-3fdd-d96a-956b-158eb78e018f/screen480x480.jpeg', u'http://a1.mzstatic.com/us/r30/Purple2/v4/af/1e/a2/af1ea20d-d469-dbd…	False	software	[u'ZH', u'NL', u'EN', u'JA', u'KO']	0.0	6020	Medical	2013-03-26T08:47:42Z	New in Promasys 7.1:\- Data Completeness Indicators\- Improved workflow for data entry	[]	Promasys BV	http://www.promasys-software.com	[u'iPadFourthGen4G', u'iPad23G', u'iPadMini', u'iPad2Wifi', u'iPadMini4G', u'iPadThirdGen4G', u'iPadFourthGen', u'iPadThirdGen']	Promasys	4+	Promasys	https://itunes.apple.com/ru/app/promasys/id622544022?mt=8&uo=4	0	0	7.1 (0.0.3786)	software
499729936	349344452	ATLAS	https://itunes.apple.com/ru/artist/atlas/id349344452?uo=4	http://a1293.phobos.apple.com/us/r30/Purple/v4/fe/3f/15/fe3f154a-791d-cf16-08bd-a237fc96ef9c/mzl.lrjeimdx.png	http://a1293.phobos.apple.com/us/r30/Purple/v4/fe/3f/15/fe3f154a-791d-cf16-08bd-a237fc96ef9c/mzl.lrjeimdx.png	http://a472.phobos.apple.com/us/r30/Purple5/v4/b6/5f/31/b65f31e0-5526-1499-5d6c-92fe7f561014/icon_2x.png	None	None	com.atlasdev.labworks.iphone.Pathology	17+	RUB	Pathology, Inc. is proud to introduce Pathology, Inc. Mobile for use with the Apple iPhone®. Beneficial to physicians, pathologists, surgery centers, and hospitals, Pathology, Inc. Mobile gives healthcare professionals secure access to view patient results from their iPhone - no matter where they are. Pathology, Inc. has partnered with ATLAS Medical Corp to provide this on-line test resulting fun…	[]	1882505	Бесплатно	[u'6020', u'6013']	[u'\u041c\u0435\u0434\u0438\u0446\u0438\u043d\u0430', u'\u0417\u0434\u043e\u0440\u043e\u0432\u044c\u0435 \u0438 \u0444\u0438\u0442\u043d\u0435\u0441']	[]	False	software	[u'EN']	0.0	6020	Medical	2012-02-15T21:07:41Z	iOS 8 Compatible	[u'http://a1.mzstatic.com/us/r30/Purple5/v4/b2/0f/7e/b20f7e37-50a9-707b-ede7-0abf3b88b945/screen1136x1136.jpeg', u'http://a3.mzstatic.com/us/r30/Purple3/v4/72/68/3c/72683c62-4744-c5ae-29a8-c97deb6c696c/screen1136x1136.jpeg', u'http://a4.mzstatic.com/us/r30/Purple5/v4/2d/a8/a2/2da8a266-be27-06a8-2640-37bd6b3bd71e/screen1136x1136.jpeg', u'http://a5.mzstatic.com/us/r30/Purple3/v4/fa/ca/79/faca79ee-b…	Atlas Development Corporation	None	[u'iPadThirdGen', u'iPad2Wifi', u'iPhone4S', u'iPadMini4G', u'iPhone5c', u'iPadFourthGen4G', u'iPadMini', u'iPhone5', u'iPhone4', u'iPhone5s', u'iPad23G', u'iPadFourthGen', u'iPadThirdGen4G', u'iPodTouchFifthGen']	Pathology Inc Mobile for iPhone	17+	Pathology Inc Mobile for iPhone	https://itunes.apple.com/ru/app/pathology-inc-mobile-for-iphone/id499729936?mt=8&uo=4	0	0	3.6.4	software
[truncated: 19,718 more rows]
