# Supplementary material for: mHealthApps: A Repository and Database of Mobile Health Apps
Source: JMIR Mhealth Uhealth. 2015 Mar 18;3(1):e28. doi: 10.2196/mhealth.4026 (PMC4382566; doi:10.2196/mhealth.4026)
Supplement: Supplementary file 11 [file mhealth_v3i1e28_app11.gz › GooglePlay__US__HEALTH_AND_FITNESS]

trackId	artworkUrl	averageUserRating	badge	category	contentRating	description	developerEmail	developerId	developerName	developerPrivacy	developerWebsite	fileSize	formattedPrice	inAppPurchase	installs	price	releaseNotes	requiresAndroid	screenshotUrls	screenshotVideoUrls	trackName	trackViewUrl	updated	userRatingCount	userRatingCountDistribution	version
AnantApps.Moodlytics	https://lh5.ggpht.com/7MBH7_xPFbxNlC835eVVV-OmVudS8Jwb5X911HwgywbAFyYehFmbsYqAjpEqtiSCvA=w300	3.833085060119629	None	HEALTH_AND_FITNESS	Everyone	This new year, give yourself Moodlytics - A gift for Happiness! It will lead your life from sadness to happiness. It has already changed many of our users' lives! \Moodlytics is the best in class mood tracking/journal/diary app with easy to understand data analysis. You can also export your mood history in nice PDF report to share with your doctor. If you are using any other mood tracker, you mus…	None	AnantApps+by+Avinashi	AnantApps by Avinashi	http://www.moodlytics.com/privacy	None	Varies with device	Free	Yes	10,000 - 50,000	0.0	\☺ Backup and Restore your Moodlytics data from the server\☺ Restore Moodlytics data of your Android Smartphone to an iPhone\☺ Fixed the Reminder issue\☺ Duplicate future goals issue has been fixed\☺ UI fixes to make your Moodlytics experience better\☺ Fixed crashing of the Moodlytics app	2.2 and up	[u'https://lh6.ggpht.com/0K2jkKrvAdBNgIheb78B1LLHd6YhrBoRX7sbJFrIs0MOwzBtN7NzAs3cd7cm9gBFSA=h900', u'https://lh6.ggpht.com/Uo6MPumH5ga4VMDNJbVrR1pO1-Q_D34c5mD3UafX5t1CNJkE8cdI4boANnUBbjOL1g=h900', u'https://lh4.ggpht.com/rmyVIeCkUxMr1NTXYA5czFkazhTP9ijxhVpVj9GuSvnFGtRXAICkGX5Jl0HpB7xlSQ=h900', u'https://lh3.ggpht.com/YU7wZd_tSKI2gwAUnQGggpBO5Bg9eujP81CodijbZgrI1AhbwEZ6RF-TBMqmorgcRK8=h900', u'htt…	[]	Moodlytics, Smart Mood Tracker	https://play.google.com/store/apps/details?id=AnantApps.Moodlytics	2014-11-26 00:00:00	671	[u'285', u'184', u'79', u'51', u'72']	Varies with device
App.DynamicWoman	https://lh3.ggpht.com/0iUxVvRzEA01X0Hb4mAFXpzRpOFsMoXzLI_D4D8Kax13OxEPZKkFcw90baitG337kg=w300	3.857142925262451	None	HEALTH_AND_FITNESS	Everyone	Elegant & simple, yet terribly clever. Tracks EVERYTHING! period, mood, sex, symptoms, fertility, cravings... With a password protect feature and a grapher! Highly customisable, no ads, no hidden fees. \App Features:\Period Calculator\Predictions of periods using: simple average, alternating average, BMT, Mittelschmerz or cervical fluid data\Fertility Tracker or Ovulation Calculator\Predicts Fert…	None	Dynamic+Woman	Dynamic Woman	None	None	1.0M	$1.60	No	100 - 500	1.6		2.2 and up	[u'https://lh6.ggpht.com/i4_sCEiq4a62eF_SWDb0JnYNsPCAfxejC1rP_VpHPmaENgn22b5JN6rg1cLgie14b6Q=h900', u'https://lh4.ggpht.com/xrxlXe1hQJP780D4UbR_dxyJ1-JUWK15_iPQpVNGZ2OwK7wg34XovM38sN76QEL1Sww=h900', u'https://lh3.ggpht.com/bfig0aeSmWKe4Ece-wLtORk9C4fSmbO3tznEHzLpeVxHyjxVT8L44Fst28RZS72mK-bJ=h900', u'https://lh5.ggpht.com/eFR7OjHNWn40cOSJ-QTkVSaziRb8BAj-6tdD5Xn1fKHXcACgBffqJIOKsbT83YNYk2c=h900', u…	[]	Period + Ovulation Calendar	https://play.google.com/store/apps/details?id=App.DynamicWoman	2013-01-01 00:00:00	7	[u'4', u'1', u'0', u'1', u'1']	2.1.3
B4A.BigFivePersonalityTest	https://lh4.ggpht.com/kRAvPC2GQ0tDXmawBYZqZYx_9fPu52mcC7RvgQpxx0wXox7gFmSHNwxzuQKjhSGmE7U=w300	3.714036464691162	None	HEALTH_AND_FITNESS	Everyone	A rapid but scientifically robust personality assessment test summarizing an individual's personality profile across five broad areas of personality - Openness to Change, Conscientiousness, Extraversion, Agreeableness and Emotional Stability. The test-taker receives a graphical profile in percentiles and a summary report covering their personality traits. \The profile is generated by comparing th…	None	MySkillsProfile	MySkillsProfile	http://www.myskillsprofile.com/privacy_policy	None	1.0M	Free	No	500,000 - 1,000,000	0.0	\App works better with tablets and smartphones with larger screens. French, Spanish, Portuguese and German translations added.	1.6 and up	[u'https://lh3.ggpht.com/6aQMuEvsRVInWNPXc4DgadR1o_M0wYCkdN-Mn-mVxpz-e4a4QJ4F8WbsSIoz0uqTWQ=h900', u'https://lh5.ggpht.com/7rP-8KiqE1e0b3xy9QFKw8CDRcAwcNbZ97FYoGQtiUjvCDcNuQOcmbzQl7VK8E5fZ3kk=h900', u'https://lh3.ggpht.com/5n9smDwJahwBrLBhr-rMMZzsZ97D3KWwOyxeSHZhm0BiFYCpck_NtLvgab2nq5DGSE4=h900', u'https://lh6.ggpht.com/6_ZCmimcS6Wobne65s9H8GQ9zd6dFNf_JH9Y87x_SygGm4GeRBSqwWxSCnCc3CuV0yk=h900', u'…	[]	Big 5 Personality Test	https://play.google.com/store/apps/details?id=B4A.BigFivePersonalityTest	2013-12-22 00:00:00	4011	[u'1,936', u'666', u'426', u'292', u'691']	1.3
NadSoft.CleanNoise	https://lh6.ggpht.com/sJIafnsz4lFeuVFz9KmePs2frkhcna_qsbVxi_y2jnnYRHIheoe4dWuqU9A=w300	4.3125	None	HEALTH_AND_FITNESS	Everyone	With Clean Noise you can enjoy great relaxing moments, while reading, thinking, sleeping or having a small rest from your daily work. \Do you have noisy coworkers? don't worry, use Clean Noise's White Noise and forget about them, you will soon concentrate and continue working.\Do you want to sooth your baby? block any disruptive sound with white-noise, pink-noise or the sound of a fan. Your baby …	None	NadsTech.com	NadsTech.com	None	None	13M	$1.47	No	500 - 1,000	1.47		1.6 and up	[u'https://lh6.ggpht.com/8ZWNWxC5rsEIoWCSZCpxulZDnF2PUPFmGK0sx2bA0-2Fadf8lMrmQaff35mRolZyL5A=h900', u'https://lh5.ggpht.com/n0wr4WLmJB3xKtfmhhZ_T3ez5ivpo-h50aEtF5_2xVd09O5Pu7U23ogglYqwG_nnfg=h900', u'https://lh4.ggpht.com/N1eG-xONHEru9-G15bhGKj33LvIXphwj_Bu_Ik_KoTP4vaLwDJKvZ-DDXv9vLxRwilUz=h900', u'https://lh3.ggpht.com/FizVk1KSDuFZypX5bJseuyHbrYv6GHL0k3FKPVCUOZaWNM9poTKc23oszJN7JuQXZw=h900', u'h…	[]	Clean Noise	https://play.google.com/store/apps/details?id=NadSoft.CleanNoise	2013-02-07 00:00:00	16	[u'10', u'4', u'0', u'1', u'1']	2.2.1
aalpha.steroid	https://lh5.ggpht.com/NyQ7HLat-rqOKVvdb-pTE4PJ63APSFLspHEVutdFurYKHTFlz_r2gfKWeIBqA6F73cy9=w300	5	None	HEALTH_AND_FITNESS	High Maturity	Steroids Encyclopedia is the most comprehensive steroid app available on the android platform. The app covers all area's of steroid, everything from steroid profiles, injection protocol and cycles, to Post Cycle therapy. \Here is a list of some of the many aspects covered in the app:\• 30 Steroid Profiles \• 6 Cycles ranging from basic to advanced \• Post Cycle Therapy\• Injection Protocol\• Side…	None	Android+Alpha	Android Alpha	None	None	1.5M	$0.99	No	10 - 50	0.99		2.1 and up	[u'https://lh5.ggpht.com/tM5sSVvVNxXyWl7DZs0pHrwoBjFr4a54XGXt30d7VXeH-gYHm3ObqLESKXr6od21eMk=h900', u'https://lh3.ggpht.com/4peLJN19Zpeh37xFkLX-6ebf2NELZXEYN0-0H_6MVjeROcMHxV6uDaI-5jddPcEd5g=h900', u'https://lh4.ggpht.com/UknAOgMYgAMR50V7B8Ow_IhdMYjBkmnc_3XzlvJ-Ts1FeypNF0OjaFcun5hJT2jwwoJl=h900', u'https://lh6.ggpht.com/XvQ-WCfQ94dCBez-BQQURB3exq3bGO0-dklz8NuVrmXlQgmjo13MY6dfH1zk_r8RxdU=h900', u'…	[]	Steroids Encyclopedia	https://play.google.com/store/apps/details?id=aalpha.steroid	2014-11-15 00:00:00	5	[u'5', u'0', u'0', u'0', u'0']	1
aalto.comnet.thepreciousproject	https://lh4.ggpht.com/YVkVq4eJALgmW6tyNkWrIY7FdEnbvHh01ewrOz6_pJHMRMKkm33zckeAO_v0w2yW-M4=w300	5	None	HEALTH_AND_FITNESS	Low Maturity	Pedometer and physical activity detector for The PRECIOUS Project	None	Todor+Aleksandrov+Ginchev	Todor Aleksandrov Ginchev	None	None	2.0M	Free	No	10 - 50	0.0	\Step counter improvements	3.0 and up	[u'https://lh5.ggpht.com/OHL9av6dnRBsxiSwE0Ypq0WzALTU3RLEiKKMqhNnE9V093X4ImgWQAGLMYRbLNmqea8=h900', u'https://lh6.ggpht.com/IoqMQIvS8gMaAQP-VTXROTFgHaZJjGZGQEjUkoDFLgnVZJk4U8YIAfjkmszVM4H7Qko=h900', u'https://lh4.ggpht.com/UjQIl4SD-9ftNun4TIkZ3QkBzb2k4RRlKFm5beob42YZILCjXnaKbPUKLzj9IAiJJY0=h900']	[u'https://i.ytimg.com/vi/CmEUCY_LCgc/hqdefault.jpg', u'https://www.youtube.com/embed/CmEUCY_LCgc?ps=play&vq=large&rel=0&autohide=1&showinfo=0&autoplay=1']	The PRECIOUS Project	https://play.google.com/store/apps/details?id=aalto.comnet.thepreciousproject	2014-11-13 00:00:00	1	[u'1', u'0', u'0', u'0', u'0']	1.03
abolishacnetoday.ebook	https://lh3.ggpht.com/-NxpvYanEW333anQMn3dj8sWueiUg_yEphHytY9G75UkgchIk_Fyc09EuEh9jHi_y4g=w300	4	None	HEALTH_AND_FITNESS	Everyone	There are a lot of products available for acne treatment and there's no reason not to research and discover which one will work better for you. Regardless of the cause, there will be an acne treatment available; you'll simply have to decide which is better for you. \Acne treatment and skin care products claim to cure acne and every brand claims superiority over the other. Instead of having you di…	None	arhk+ltd.	arhk ltd.	http://arhk.org/privacy-policy/	None	207k	Free	No	100 - 500	0.0		2.2 and up	[u'https://lh5.ggpht.com/kSLgjB2nvBrwS2oOGT1OW78rTfsm-lPLfGaEV8gpGNJ50GzARuAU1PSvB7XFhys6O1o=h900', u'https://lh3.ggpht.com/klAeH5aSCMzaoFJYnHkbs0PuXo8Z7S4fBlJdy7AjnzUHGm0Z8snc_tFqSnMcm9Uf2w=h900', u'https://lh5.ggpht.com/cV5rS6roe704d5E7slFz54hdlCfsaC0hi5GjKxIXhryoMEJLnUeHfgL3yswQ29fphpKf=h900', u'https://lh5.ggpht.com/kyODI1NfnG2jXDeU50iOkbQCQCcIpuoEyRh5g_eUuaaS2KArULS0Eks3K_YF76t33AA=h900']	[]	Get Rid of Acne NOW!	https://play.google.com/store/apps/details?id=abolishacnetoday.ebook	2014-10-16 00:00:00	1	[u'0', u'1', u'0', u'0', u'0']	1.0
abs.men.tan	https://lh6.ggpht.com/G_3rIPJEwl3Az2tOEuIH4Iox2mtO5hBEeNaJM73m0SLHQHFA1Y6ZLVg3K6evVH4uDd8=w300	0	None	HEALTH_AND_FITNESS	Low Maturity	Make your Six pack abs with this workout! Just follow these very simple yet scientifically proven effective abdomen exercises. Daily Workout for FREE is a great 10 minute workout from HOME! TRANSFORM YOUR BODY !\But be careful, our daily workouts are so fun and enjoyable that it can lead to the healthiest exercising addiction!\This personal fitness trainer app is specially designed to train your …	None	Alinasapps	Alinasapps	None	None	2.0M	Free	No	10 - 50	0.0		4.0 and up	[u'https://lh6.ggpht.com/-RrjiF975u24dA4cqP11b7FUnvb7dLVPypBbatV-C3K2ZO6uu2o17dztpsEsTnkYWho=h900', u'https://lh6.ggpht.com/ZHIIUv9_pHnlVQksViJ3yOTCoL12iw41yNBvUp0VU1HiAjRtfxi3F0TenH2leZCTZgI=h900', u'https://lh3.ggpht.com/_zk5htmcz7cTQZOx7cjmh5DAyOZxeqNHKWpKuInQmdP8_FjEANaU4yVxJgImcIxpZQ7X=h900', u'https://lh3.ggpht.com/LadFhj9bHroj5igSQzcbJ0PZcxdBiWW8LWEI03IzpY9MkguYwnX58GUEHGIVwasW3_0=h900']	[]	ABS Six Pack for Men	https://play.google.com/store/apps/details?id=abs.men.tan	2014-11-13 00:00:00	0	[u'0', u'0', u'0', u'0', u'0']	1.0
abssyel.work.koutfree	https://lh4.ggpht.com/LnuY_i1QIM6LWyxazz9I5KARlkjGflcJ_NiPWmnzGjhQw64_8Se8zD9rODiIQ-BizIc=w300	0	None	HEALTH_AND_FITNESS	Everyone	If you are having trouble staying on track with your fitness goals, your smartphone could help keep you focused and motivated. There are numerous tools that help users track and maintain their workouts,\The web is going mobile and it is going faster than anyone can think. Majority of the user are now using their Android or similar style phones to jot down ideas, write entire posts, stay connected…	None	App+Star+inc	App Star inc	None	None	3.1M	Free	No	50 - 100	0.0		2.3.3 and up	[u'https://lh6.ggpht.com/OI3M9O2mn0lt3N7bQITmZNsWFFa3m2xzu607RJgkt6fpLIRwMFxAJ4bD-I2bxW7hqGg=h900', u'https://lh3.ggpht.com/dygeHIS5H-OdK9pYgahOhtEuj70tFYKRPUOXtRonjXZw8jftf_T45V-14HOf5Q3bNBVZ=h900']	[]	Abs Workout Free	https://play.google.com/store/apps/details?id=abssyel.work.koutfree	2014-10-15 00:00:00	0	[u'0', u'0', u'0', u'0', u'0']	0.0.1
abundanceofhealth.ebook	https://lh5.ggpht.com/NL6C9ay9dJ_muNyU6usHh7X12CV4vsPBI7WggBBhXlrBHmy2jlnC-7d5uqYUIMwX5BD5=w300	0	None	HEALTH_AND_FITNESS	Everyone	Do you wish to achieve optimal wellness and health? Are you having a problem getting over a illness or coping with aches and pains that simply never seem to go away? \These positive words will supply a huge boost to anybody utilizing the law of attraction principles to draw in wellness and vitality. If you mix these positive words with taking care of yourself and eating correctly, you'll transfor…	None	arhk+ltd.	arhk ltd.	None	None	207k	Free	No	10 - 50	0.0		2.2 and up	[u'https://lh3.ggpht.com/LIAIQeo3R_lT75MYVlxW0OWMsUvO7wFULcCksW63wFkw1pIqsFamVeMAXPg0TEtKfA0=h900', u'https://lh6.ggpht.com/h1757uo_NTeoW3IvwWpGoff-qrlxIGsEyLpIkd_MO_69SpAmR4zkTfl84gwi7K6Tvbw=h900', u'https://lh5.ggpht.com/bHwUARGzObPhaXNtsnh507MoutJVsgj4Ds4uckVN8-VWRhWk8k7apkbAExOmp00l9_Q=h900', u'https://lh5.ggpht.com/tm_kazFwrAOPbmpBx903OzXnXMIQxQrM1AD2ElStzRn-0XpPRhRE0FgGU6KPOZS94yQ=h900']	[]	Health & Fitness Inspirations	https://play.google.com/store/apps/details?id=abundanceofhealth.ebook	2014-10-16 00:00:00	0	[u'0', u'0', u'0', u'0', u'0']	1.0
acadlorie.nter.ettra7cker	https://lh5.ggpht.com/1mFKibXcWiBu1dkdiKsXubkScmRR85I8Vl-jFcEmBP4ydZzQCUAsyjjW3bJPI-lCCf7k=w300	3.6666667461395264	None	HEALTH_AND_FITNESS	Everyone	Currently, you have 100 applications installed on your phone. you use a lot of them every day, but there are others you haven’t touched for months and should probably delete. :P\Here’s a list of my top 25 favorite Calorie Counter And Diet Tracker\ applications on your Android right now, and why you love them so much…\These are 25 apps (plus a bonus one at the end!) that have helped you get the mo…	None	App+Star+inc	App Star inc	None	None	3.1M	Free	No	500 - 1,000	0.0		2.3.3 and up	[u'https://lh5.ggpht.com/m5yQ4OExcbc7Q9qgfe1weqXumhSkFDr9NFgo_JgvSXsHzvnblQvPjh2gwhSKhh9Y64k=h900', u'https://lh5.ggpht.com/z2dwDbq0f96bFfJogWSyevylflD255T5AGnN6UKInAb1LAxxAw4UGd1iGyaYAk-NfXvX=h900']	[]	Calorie Counter & Diet Tracker	https://play.google.com/store/apps/details?id=acadlorie.nter.ettra7cker	2014-10-29 00:00:00	3	[u'2', u'0', u'0', u'0', u'1']	0.0.1
activities.couplep	https://lh3.ggpht.com/UEfkEFRWU1WJkeD1PaWUAMHyP8hXK6IfXWmASWCxbFhE4ZKIjD_LaIyCRVb5hwkWtYee=w300	4	None	HEALTH_AND_FITNESS	Medium Maturity	CoupleCare is the first app to keep track of Menstrual cycle as a COUPLE!\Here is the first app that includes men into the equation.\--Menstrual Calendar for both parts of the relationship.\--Advices.\--Alerts.\--Dashboards.\--Moods.\We are constantly upgrading new things and updating, we are still working on all the features we'll add.	None	CoupleCare	CoupleCare	http://www.couplecare.us/cc/terms.html	None	4.9M	Free	No	500 - 1,000	0.0		2.3.3 and up	[u'https://lh5.ggpht.com/bnz4ibdmZBkao2be9eIPykpev03WrBZTntC8mbdbbJXnwX_IJwMGnEZPtLc_8ptpaRDT=h900', u'https://lh6.ggpht.com/PiZ9h48cK3INgGj81iplYKZwArx_2luZNYdRS0Rqtuy8EyqvVxdU_sGWXdNA74ab2_I=h900', u'https://lh6.ggpht.com/oxmLUQObGbXzw4bFCgZ0UQoGpUB2AKkXjf1RukZJbv9gnMZbyVN1jcrjCNIqJHqFfA=h900', u'https://lh5.ggpht.com/YZtIei65azVAxcH092KmrO3mNwrhclXALP3GroPzJO9oTmLZ15dR-h8UcsQ_xlFqrvrZ=h900', u…	[u'https://i.ytimg.com/vi/PqEi3lKYFOU/hqdefault.jpg', u'https://www.youtube.com/embed/PqEi3lKYFOU?ps=play&vq=large&rel=0&autohide=1&showinfo=0&autoplay=1']	Couple Care	https://play.google.com/store/apps/details?id=activities.couplep	2014-11-26 00:00:00	22	[u'13', u'3', u'2', u'1', u'3']	1.2.1
adam.proteincalculator	https://lh6.ggpht.com/R-ek4rpg1NbQLkIG92Oj7_r82gVydtTPWwYP2qrwoVVIr1RIDDfxM2g6d6bGvGjV_TCC=w300	3	None	HEALTH_AND_FITNESS	Everyone	You can easly calculate your daily protein needs with this application.\You can set your weight, gender and your fitness activity to calculate the protein.	None	T%C3%B6r%C3%B6k+%C3%81d%C3%A1m	Török Ádám	None	None	2.3M	Free	No	1 - 5	0.0		2.3 and up	[u'https://lh3.ggpht.com/odpo_Sy1glaxUJhsejsibnEMHWhJ-xsRPMMSSbVwToImji4m8_fu60uzm4Ul8LRCsx8=h900', u'https://lh3.ggpht.com/7CLrdlRi6jNAINuNAoD-Jq-hAQAZsSIXb7r9vz_fKaKXn3Pme8QpzDgXBjCQ7k3qbdZg=h900', u'https://lh5.ggpht.com/DXGOIe5jZPJbsdfGtnuLtedwS7yuFVnzW1EB1HXTe8GAzQ0yibHahRfGmuxhGYs_wA=h900']	[]	Protein calculator	https://play.google.com/store/apps/details?id=adam.proteincalculator	2014-11-19 00:00:00	1	[u'0', u'0', u'1', u'0', u'0']	1.0
adhd.alarm.clock	https://lh4.ggpht.com/YVXB1iXC2lsTcCexc685S9Zs-sq4nR5PFMwEUucrNnlEPB9TnMDpQrb74FgkUgbxlSc=w300	2.384615421295166	None	HEALTH_AND_FITNESS	Everyone	Adults with ADHD tend to have problems with time management. New technologies have great potential as time management tools, and I believe that smartphone apps can provide practical, cost-effective, personalized tools for individuals with adult ADHD. Towards this goal, I have designed ADHD Alarm Clock based on my clinical experience with Adult ADHD.\This app is designed to help those with Adult A…	None	Cognitive+Psychiatry+PLLC	Cognitive Psychiatry PLLC	None	None	473k	$1.99	No	500 - 1,000	1.99	\Added two additional categories for the morning routine: Shave and Bathroom.	2.1 and up	[u'https://lh5.ggpht.com/DjOv7UKoOBEf6fCHeg96wdvZNGqcXZTD17ojdnCTbwrpZRBAXu8yo9QFCrP8Yv1tfgg=h900', u'https://lh5.ggpht.com/jxjtEWIeGC1NFeYsKGJNfpB2xaBUMjpHTcoLHRp91Yqk1KXz8flltK1aSyKAp6MvXn0=h900', u'https://lh3.ggpht.com/Lfl1NClP3v-R02oOM3-Q7ZpM3qQ8C01lgTWopMW-S_ocYEflkX1BwmryXPqgqr8sIuQ=h900', u'https://lh3.ggpht.com/RjqBnsUuf_L9ss-23jxnmffQkIkAuupypPdDoDKJ2G37knkQj4aF2ytbSeLYl5Jd4ks=h900']	[]	ADHD Alarm Clock	https://play.google.com/store/apps/details?id=adhd.alarm.clock	2012-02-03 00:00:00	13	[u'0', u'2', u'4', u'4', u'3']	1.3
adiba.rubel.SasthoKonika	https://lh3.ggpht.com/krshTXYecyXg9Kk36fhkRI8gNyTzdIv8xN4QnxJWlv_L2j6vuTMTqjvRW8QIB05_S-IN=w300	4.125	None	HEALTH_AND_FITNESS	Everyone	To decrease maternal and child mortality rate and a simply effort to achieved MDG goal. \Health care is one of the basic needs of the people of Bangladesh. Every day we need to have numerous health information. Introductory information about the disease, What to do, Where to go, What can be done, What can not be, etc included in this app.\Maternal and Child health service and related upazila heal…	None	A+G+M+Rubel+Hasan	A G M Rubel Hasan	None	None	2.1M	Free	No	100 - 500	0.0		2.2 and up	[u'https://lh6.ggpht.com/AfKhoJSlBsPLvVdWuuJnkeBFlKxd6yMjl9QYa9Into7ht_pzoYFCKmjuSXp9xN6vAg=h900', u'https://lh3.ggpht.com/Drf6aWyVFhaxQEjQpeJgaV2PInsbX7TxiFD1-s2sOqQgelBXO3KH7f4dyvrwa4SjJA=h900', u'https://lh6.ggpht.com/DLReuqKYwUTDhE8lO45seWguZauGTGswQXNP87LIiq406bw3Mjw9vrmJiMED4bZcP8I=h900', u'https://lh6.ggpht.com/KMI-0thIC_R5UByiN6TAdWjsNPQIAId-EUeKyBFTl56QtFM7DM1XBv0wMqCpNN-cJ9c=h900', u'ht…	[]	স্বাস্থ্য কণিকা	https://play.google.com/store/apps/details?id=adiba.rubel.SasthoKonika	2014-11-30 00:00:00	16	[u'7', u'6', u'2', u'0', u'1']	1
aegis.aegisshield.com	https://lh4.ggpht.com/Xf1DpLnpgyGFLVWwsdpVVNJGFtj48wOW_4m-RV0uOdCiYl4noyDjwatgmUgCbky_h9E=w300	4.099999904632568	None	HEALTH_AND_FITNESS	Low Maturity	Aegis Shield was created to provide up-to-date access to information for over 100,000 nutritional supplements and dietary products - the most extensive database of its kind. Products can be securely searched or automatically found by scanning the product’s UPC code with the device camera. Aegis Shield is backed by Aegis Sciences Corporation and its team of experts who evaluate each product and as…	None	Aegis+Sciences+Corp	Aegis Sciences Corp	None	None	20M	Free	Yes	1,000 - 5,000	0.0	\- Better Play Services Integration	2.3.3 and up	[u'https://lh4.ggpht.com/J_rVj3ytkYEd1tBNgXk_SBAqe0NrDzOYJRYfY1VFvOC6lwMa4j0dgnvMYw31ReR-dro=h900', u'https://lh5.ggpht.com/mHIcGUfj_VUMTcwVUIu8lNwWH-4JsJukcDylOgj7XaceyeMM3PWatnEN37hxXHnhXbj9=h900', u'https://lh3.ggpht.com/3ieYyrSbmLLIOKf-orftDYtBD4dsNVLZgBnd0gBPtoxLD_JT80DAHGoV7ypRPpIvJco=h900', u'https://lh5.ggpht.com/q2AQGUGhMDzuf-_Kw614eGoVLfrk5CA2UR1h3sYvMwrfemTROzHq_LdYenAKwqZ5YQ=h900', u'…	[]	Aegis Shield Mobile	https://play.google.com/store/apps/details?id=aegis.aegisshield.com	2014-09-20 00:00:00	10	[u'7', u'0', u'1', u'1', u'1']	5.3.1.1
afh.calculator	https://lh3.ggpht.com/66Y42SmSLMOEs6kOMviKdDdXDcRt2TyM3BYqjZnPQUPulDW5Nup4SBWtD9X9Hx3_5wc=w300	4.297872543334961	None	HEALTH_AND_FITNESS	Everyone	Now updated to comply with the most current version of AFI 36-2905, dated 21 October 2013! Version 1.6 has full support for BMI and BFA as well as altitude adjustments and exemptions.\The simplest android-based way to calculate your score on the Air Force PT Test. Based upon official Air Force PT Test guidance from AFI 36-2905 (effective 21 October 2013), the Air Force Health PT Test Calculator p…	None	Dynera+Corporation	Dynera Corporation	http://www.dynera.com/PrivacyPolicy/DyneraAppsPrivacyPolicy.pdf	None	596k	$1.99	No	1,000 - 5,000	1.99	\Version 1.6.2\- Removes button for Video User Guide pending completion of updated video. Button will return in future update with new video including coverage of the significant upgrades that have already been incorporated into the app:\-- Support for new Walk Test\-- BMI/BFA calculations\-- Improved app interface and screen usage\- Sets more convenient default values for BMI/BFA calculations	2.1 and up	[u'https://lh6.ggpht.com/WS5sNl4wiKRtSJwIIe3C2_bDgydzF-oZ1FMpuH0p68VHtAEVvIBWhkx9VYE404Be0bmr=h900', u'https://lh6.ggpht.com/Bng30PLaFXI7COdxM7LjlreAFAUeQRhaDNosqXDSbl5KFX5_V2SYhP2-mOOTPZRB3Q=h900', u'https://lh6.ggpht.com/jI94O5lAWKyBtC8ARvzYJT1MD3cwpi8Hzd5x9RLgoVSzPuCXHEzQrnnpczNXnCq1SSI=h900', u'https://lh5.ggpht.com/FPvpl7vKzxzkpgCxq3R9tH1Udu6ugkQ_qd8M4Tm-e7obEekWelHb6lKWJ3u0Dfy3MyEu=h900', u…	[]	Air Force Health PT Test Calc	https://play.google.com/store/apps/details?id=afh.calculator	2014-02-16 00:00:00	47	[u'22', u'18', u'6', u'1', u'0']	1.6.2
agotamiento.cansancio.salud.AOVAWBUWVNUAYFGZ	https://lh3.ggpht.com/fr5YNwkh82Jk06ZiGS6_Xo6sbXUCobAO0oLzJtGPCa-B4aSeelik7fy4lRBSupSeUA=w300	5	None	HEALTH_AND_FITNESS	Everyone	El cansancio: Es la formación de nubes en el cerebro que puede llevar pérdidas de memoria. Está acompañado de somnolencia y falta de energía. Clínicamente es la falta de fósforo.una buena alimentación. Para evitar la fatiga mental es necesario que mantengas constante el suministro de energía en tu cuerpo ya que tu cerebro requiere de nutrientes, tanto como tus músculos. Para ello, no sostengas la…	None	Context+Apps	Context Apps	None	None	3.3M	Free	No	100 - 500	0.0		2.1 and up	[u'https://lh3.ggpht.com/kzh2FjAaKdoN37crPRLDUE3Fk88qyN6zvQEiii-v5gaRL1iKQyCbghEEa-AwBSb_-HK1=h900', u'https://lh3.ggpht.com/mSKO9Ol4RwP381OAda7Vil1iyI9OtH6aBdgJUS3_439XXKY795tTT1ffE26z-pd_6w=h900']	[]	Agotamiento-Remedios	https://play.google.com/store/apps/details?id=agotamiento.cansancio.salud.AOVAWBUWVNUAYFGZ	2014-10-31 00:00:00	3	[u'3', u'0', u'0', u'0', u'0']	1.0
ah_apps.medicinereminder	https://lh5.ggpht.com/KLGhLUipy6A8QntA4uVgdwpAKw8UxrvGRzHBZb-lco6ghxeroTx9C7Bln5JvaEDMEdY=w300	5	None	HEALTH_AND_FITNESS	Everyone	medicine and pills reminder is an easy application that will help you to remember your medicine time. Medicine Reminder lets you create and modify reminders very easily and quickly. To add a new medicine select “Add medicine” then add your medicine details then select "save". To modify an existing medicine select the medicine from saved medicines list (main screen) then add your modifications the…	None	ah_apps	ah_apps	None	None	2.1M	Free	No	50 - 100	0.0		2.3.3 and up	[u'https://lh3.ggpht.com/E6O7W6NfKdRLxRpbqE3kfobQLxegkVJHVg74VaeioGoWLm96EWCUBu3Df5J3rIBNcfAq=h900', u'https://lh3.ggpht.com/PlNKnBj4dOewi_LiS0bP1qVL-SJo0orfsZzpP6IGmytL3RxzNhr-77WINfoDn1yISr1U=h900', u'https://lh4.ggpht.com/3H89POmqe3Ash0UsvpS0fQ9PGXSloirXNpoIsQietEXOWiLL5-rNMsHrW38KmXhpx75u=h900']	[]	medicine and pills reminder	https://play.google.com/store/apps/details?id=ah_apps.medicinereminder	2014-11-21 00:00:00	2	[u'2', u'0', u'0', u'0', u'0']	1.0
air.A68and	https://lh4.ggpht.com/Wwj3uSCQuaAADtWJiuqRpvz7Z2mEuMQgNG2-fCmxchNqq7yfPcaLjT299oh0iA9lz9Q=w300	4.666666507720947	None	HEALTH_AND_FITNESS	Low Maturity	68 Seconds to Manifestation is a tool for Law of Attraction meditation. It is loosely based on a concept in Esther and Jerry Hicks' Abraham material. It is a meditation clock with 4 segments of 17 seconds, or 68 seconds total. \The principle is that 68 seconds is the period of time required for a focused thought to reach manifestation potential. In other words the thought will actualize as an exp…	None	Amethyst+Legend	Amethyst Legend	None	None	14M	$1.80	No	100 - 500	1.8	\Version 1.1 New Features:\+ There are 2 visual guides now included: A Visual Guide to the Law of Attraction and The Emotional Guidance Spectrum.\+ Numbers have been added to the clock at each 17 second segment and at 68 seconds.	2.2 and up	[u'https://lh4.ggpht.com/3_hevqaRRvdo1ZzXglpte4oI4_dg9oRW_WqP81oM7KqDgxKMMrOmrbci_1W97OqGAA=h900', u'https://lh3.ggpht.com/RCmCi-Hazhcph5q5ddF2MWkDkbCCeiVLzQpksfOGi8eKqmLBBFSFz7-KK5ORKcyzujqu=h900', u'https://lh3.ggpht.com/UWr1pQ8DtVjaoh6IsG6uRoobL-WkaK0WeFN2h7-6__fZ_WhD-Y-C6nodV3XkTEZlI00=h900', u'https://lh6.ggpht.com/ZF3sgpwK0ZTkQdi_Ba-iJ_uPq28-LjY-rgiiL2T5sQNrX0_NCK9OtU0lc_QFHEpcig=h900', u'h…	[]	68 Seconds to Manifestation	https://play.google.com/store/apps/details?id=air.A68and	2014-01-05 00:00:00	3	[u'2', u'1', u'0', u'0', u'0']	1.1
air.ChakraResonator	https://lh3.ggpht.com/zn2TXlKL9BIoLHQbpiusQxMBRwiflV0zIvltQVD8a2UPrKh7zB6fBYRzW5i6EFXZGA=w300	4.666666507720947	None	HEALTH_AND_FITNESS	Everyone	Desbloquea tus puntos energéticos para que tu energía fluya.\Mediante una serie de estímulos visuales y auditivos, podrás ejercitar tus Chakras para sentirte mejor con tu entorno y contigo mismo.	None	mundoTransparente	mundoTransparente	None	None	4.0M	Free	No	500 - 1,000	0.0	\Performace.	2.2 and up	[u'https://lh3.ggpht.com/jgZkLKHIISrLnoMwr3EN4UIXWluFYp88g5I10qYqhla7IMX8A2odkp64ElNPSIzgJUw=h900', u'https://lh6.ggpht.com/VW61mZjCNwUhOYFIme47ERej10kddsgwo7vp111v4RzQwegH7JzZyd2i2PXiaMEMq-k=h900', u'https://lh6.ggpht.com/KLtx97KUNJ2MUXe0pBqo5De6Aeocj0loz9slrguewY0G_P0tpScW50RCbEwfXdiVFcQJ=h900', u'https://lh3.ggpht.com/o8cuZ6TL2-aVmD3ElCA1_VmAsBW9uZGQ39ltwmoVPLRRqJUSrS82mRlSuwDunOa3S-g=h900']	[]	Chakra Resonator	https://play.google.com/store/apps/details?id=air.ChakraResonator	2014-07-13 00:00:00	15	[u'11', u'3', u'1', u'0', u'0']	1.0.4
air.CheckOffDiet	https://lh4.ggpht.com/kq0H_uEkyyqSrp3HTuUIaTPSEf7S3-KWNEEWukWwkEdSySSlV38tlAUakU3lMYDgN9Y=w300	3.67391300201416	None	HEALTH_AND_FITNESS	Everyone	Use with virtually any existing diet program. The key to this app is in its simplicity. Create your plan by selecting FOOD GROUP portions for your daily consumption. Keep in mind that the app will not tell you what a specific portion is. It is up to you to determine what these portions are according to the diet plan you are following. Consult your health care professional before starting any diet…	None	New+Angle+Technologies+LLC	New Angle Technologies LLC	http://ideas4ever.com/privacy.htm	None	108k	$0.99	No	1,000 - 5,000	0.99	\Update version 1.1.2:\* Edit portion names as suggested by users\* Now allows half portions as suggested by users\* Links to useful food group information by group\Previous versions:\Improved user experience during automatic change of day.	2.2 and up	[u'https://lh5.ggpht.com/KnEvcQxKjnLuc0GDk__oYUeVHUrcTG8ejmFgloaHC1DWixdzNRbP3_HKlTpYpzO-M4AB=h900', u'https://lh3.ggpht.com/I1rwq2QNalPe3wPmihvNb_GXh44_nTP5FXP2P4InBD8Shf-ONjK0t2JHZshztuK2Dr6k=h900', u'https://lh6.ggpht.com/4v-K7ibbYqYjoXfkJFhOTH_XXOCmMDSp3AWzHRi2wL9rTPljx5YcDgEdsosmWK5Lfg=h900']	[u'https://i.ytimg.com/vi/ghbFabo8x34/hqdefault.jpg', u'https://www.youtube.com/embed/ghbFabo8x34?ps=play&vq=large&rel=0&autohide=1&showinfo=0&autoplay=1']	CheckOff Diet Tracker	https://play.google.com/store/apps/details?id=air.CheckOffDiet	2013-07-30 00:00:00	46	[u'14', u'14', u'11', u'3', u'4']	1.1.2
air.HCGDietTotalShoppingList	https://lh6.ggpht.com/mS6tpEOsO81E1Tn6WItXRICRCerCs3hkvDfYuwiJVbkd6vMU4BpbiLX-z8xvzS-X5NM=w300	3.625	None	HEALTH_AND_FITNESS	Everyone	Confused on which groceries to buy for your HCG Diet?\Worry no more, these 2 shopping lists provide everything you will need to make your selection at the market a snap.\These simple, easy to use, and customizable check lists will take the guessing out of which beverages, foods and spices are allowed for both the weight-loss and maintenance phases of your HCG diet.\Tip: to modify the list, just d…	None	LISIERE+MEDIA+LLC	LISIERE MEDIA LLC	None	None	9.6M	$1.99	No	1,000 - 5,000	1.99	\New in this version: fixed UI sizing, info screen, and sound lag issues on some devices.	2.2 and up	[u'https://lh3.ggpht.com/jEbs7yjyCcTBAwsoqq9Sg0Y_fCEffECpeA_x1PpJ2Na0T4lPmiO0UZzNFqMLjz3d_yJ5=h900', u'https://lh6.ggpht.com/MNyoXFgnKZrfvCY86sxSP8qXWmEz1pRReIpespAJ8dHIK38iBmR3JDSGlLkybWGF5dk_=h900', u'https://lh6.ggpht.com/HFssXUn3Ob6hAhdU69az_voQvirB5hB11UzCDH0tHxZLKJKkNUicL0SdV89ze4WlOac=h900', u'https://lh6.ggpht.com/zOaskQBGFzsLV02leDr4dj8gJ-BrtKQPazUF1oKlna-2uzt6sQxO_skP7uwkPd4ZCtxo=h900',…	[]	HCG Diet Shopping List	https://play.google.com/store/apps/details?id=air.HCGDietTotalShoppingList	2013-05-19 00:00:00	8	[u'4', u'1', u'1', u'0', u'2']	2.0
air.HandMassageFull	https://lh3.ggpht.com/MLAREy48lksPsGR_jw53ymuPXgatgqTGP0U_6PqIzMpHBu-70XMlQmI8O1iPTcZ2UOw=w300	4	None	HEALTH_AND_FITNESS	Everyone	SUMMER SALE price drop! First 500 downloads get 30% off! Hurry up now!\FULL version of Hand Massage Acupressure App\*** OVER 21,000 DOWNLOADS ****\Improve health with simple hand massage. This app takes you through the use of Chinese Acupressure to improve health and relieve minor ailments. \Hand Acupressure is simple and can be performed on the go, taking only a matter of minutes throughout your…	None	Shapes	Shapes	None	None	3.6M	$1.16	No	100 - 500	1.16		2.2 and up	[u'https://lh3.ggpht.com/yhwJAMgfvWTWaOuMCikuMmx1bpd_n_qs9PinDhxGOZPDKcz35ImWtwwRktfjUvHSmog=h900', u'https://lh4.ggpht.com/V2zLRKn2jxq3UwQ2L7lWuNzqkgXxj3rghVlnHh7cLw-dvYlobUsTNKSLeSI8cplIHLI=h900', u'https://lh6.ggpht.com/5CzMxmL2DERI1O4I9Z8n3AbrTpuBgNTy8vRgdGaWFk16wpHrNginVy-X_CtxjhcjgN4=h900', u'https://lh6.ggpht.com/hftomig1ixFAUxlxgrhTAFAJaOcrBVUd4WlQ6S0ZWjc-pwPKurdrnUVeMbQwpUf4aEPY=h900']	[]	Hand Massage Acupressure FULL	https://play.google.com/store/apps/details?id=air.HandMassageFull	2013-07-10 00:00:00	6	[u'3', u'1', u'1', u'1', u'0']	0.9.9
air.Main.AEDTrainerAPP	https://lh6.ggpht.com/ImBkpdTPJRU3CT74D28tuiVQvi_J9vTbw4Omc2kQt8VQs-kHc4HH5HMKuSRXvy4aGw=w300	5	None	HEALTH_AND_FITNESS	Everyone	This application simulates an AED trainer for use by instructors during CPR/AED, ACLS, PALS, EMT or Paramedic training. The App allows you to take your phone, tablet, or other Android device and use it to simulate a simple 2-button AED. \Features include:\- Audio Prompts\- Flashing shock button\- 2 minute CPR periods with automatic ANALYZE at end\- Skip-to-Analysis feature when you get sick of se…	None	Less+Stress+Instructional+Services	Less Stress Instructional Services	None	None	1.1M	$4.99	No	100 - 500	4.99	\Version 1.0 - Initial Launch	2.2 and up	[u'https://lh3.ggpht.com/JsE8X0pzoIC4jgbqFaA8g2dCGDtctCYkGYsNryQAIk2y5N6I_8nt4qjfOlTM_ORgdRI=h900', u'https://lh5.ggpht.com/BrPiCXJoyRrpvVFqiDvKjMzZkj5EE9t_afne1-gLwmr5YW5TnvHbjjN7RHjMDimjjg=h900']	[]	AED Trainer App	https://play.google.com/store/apps/details?id=air.Main.AEDTrainerAPP	2012-01-26 00:00:00	1	[u'1', u'0', u'0', u'0', u'0']	1.1.0
air.NearSighted	https://lh3.ggpht.com/ZR0knkVcei9vrK9HflTYlbONJ6jPP6n7HTDH6u7zuLBg8hTcUiW4PdkljiHbTxyqpu4=w300	4	None	HEALTH_AND_FITNESS	Everyone	Near Sighted -VR Augmented Prototype\Low Resolution prototype\Are you legally blind? Can you only see things up close? Then this app might be for you. NearSight is an application that works with your phone and the OpenDive VR display or any DIY VR displays. It uses the camera on your phone and displays the front image to the phone screen in stereoscopic. Although this is a low resolution prototyp…	None	Asylum+Bound+Games	Asylum Bound Games	None	None	69k	Free	No	100 - 500	0.0		2.2 and up	[u'https://lh3.ggpht.com/YC-Suh-oJK0_CaHvqREhlc2eujNs2lW0GReCnNk83hooiDzplGrsl-EtmWHhJp3L_f-z=h900', u'https://lh3.ggpht.com/D0S8A4yG8RGjZAhPKAMMdzKB3YifhC1aCcEWdz-E8FK9MBb_D2dcuCqFR1JzYUCa58o=h900', u'https://lh4.ggpht.com/TQmLu25NWtN5R5Ls6FCDadMMVHq4ZwHcVJ9FN1gnFyow_a0M18f57Suc6aBtw-Hm=h900', u'https://lh6.ggpht.com/eYDHDas0DjMIIBEXJGJbBoNRqrDMSiEe5GwiT0WpgJJvkqSSNXyccNYLxErnamwT4t0U=h900']	[]	NearSight - Prototype	https://play.google.com/store/apps/details?id=air.NearSighted	2014-06-22 00:00:00	6	[u'3', u'2', u'0', u'0', u'1']	1.0.0
air.URUNIT	https://lh5.ggpht.com/H29B6obd6m41SOZ62bJYTASXg4znf3duNzM1KWKVSTwAQMe3_cKhIVAZjtnPDk5oOFU=w300	4.400000095367432	None	HEALTH_AND_FITNESS	Low Maturity	Jogging program run and walk with a chrono helping you with the steps.\do 5 km, 10 km, 1/2 marathon or a marathon training.\No publicity and all training programs available.\Jogging or running is a popular form of physical activity. Regular running builds strong bones, improves cardiovascular fitness and helps to maintain a healthy weight. The difference between running and jogging is intensity, …	None	HB+Conception+Virtuelle+inc	HB Conception Virtuelle inc	None	None	10M	$0.99	No	100 - 500	0.99	\Version 1.05\Clock ajustment\Version 1.01\Clock ajustment	2.2 and up	[u'https://lh3.ggpht.com/ceYhTd6YbXdHnpz_Et3ahKcjhXW9WojFcxDGGJ2QcjM6Qb_dff68_XHR9e51NV7Rtg=h900', u'https://lh3.ggpht.com/NuZpFpXHxPMwTAvwT7W840MXC0eHIug-btJJCzaNxwD6uUlfPFe_qu15wPnmJposXK4=h900', u'https://lh6.ggpht.com/8SPN5chL-gD8obf64h4SPsblvm5TTC8YhnEzJbksdteHiLl52riTAxLfl27KK66B_w=h900', u'https://lh5.ggpht.com/o_wHlxuQmB5gqGITignBd0K4KdvpVZvCY9CrDNIounOZXEGREzZhrGVRazOitxGoTw=h900', u'htt…	[]	Jogging U RUN IT	https://play.google.com/store/apps/details?id=air.URUNIT	2014-03-23 00:00:00	5	[u'3', u'1', u'1', u'0', u'0']	1.0.6
air.app.com.enfamil.debug	https://lh6.ggpht.com/F1hFDlBV3mf8Z6B8oXXuzvXmVS5zdQyD6Yr9kVmpz0xoI-ra6Wv3q-UZ_O09cXqmRA=w300	4.03389835357666	None	HEALTH_AND_FITNESS	Everyone	AmazingBaby helps turn everyday moments-- like play time and bath time-- into perfect opportunities for you and your baby to play, grow and learn together.\The AmazingBaby app is full of fun activities that help you encourage your baby's development during the first year of life. We’ll tell you how to do each activity, describe any toys or props you might need and let you know exactly how it help…	None	Mead+Johnson+%26+Company,+LLC	Mead Johnson & Company, LLC	http://www.enfamil.com/privacy-policy	None	12M	Free	No	50,000 - 100,000	0.0	\Bug fixed allowing you to re-save settings information. Updated to accommodate large screen resolutions.	2.2 and up	[u'https://lh5.ggpht.com/PDFTY-PvliKMFX1CbHG-1uh8UBOtPhWNVCtF61fwhh4ZK0rENx8mRMjaMdZiiNzimw=h900', u'https://lh3.ggpht.com/Qfzd0_6TJlOuPv7dGjCZTn6pg9ptRRDzsD8I39hIqvz9IIsydI2-qBojRi0qf7kclg=h900', u'https://lh6.ggpht.com/I9lXc4mdKW0ngnC5m4JKENiDkWhBOvt4bvXqDK6Lav6ydBp_GDaQrqLHRkpJ2hiOTOA=h900', u'https://lh5.ggpht.com/hZPlifXqRH_3OqcnkqKI8vyXWKZ1ehDUojtTo6G9hnFYqxg28kl0T2uDyQ3I-qqdBg=h900', u'htt…	[]	AmazingBaby	https://play.google.com/store/apps/details?id=air.app.com.enfamil.debug	2014-05-21 00:00:00	590	[u'291', u'165', u'57', u'17', u'60']	1.6.3
air.au.com.aokangels.staircase	https://lh4.ggpht.com/9JHBgfF9BZmZh5Mnqs-xb_OhyE03f-qRVs5td8RWUy7wAQWE23txNFwZ-bkrWzdbXSo=w300	4.402597427368164	None	HEALTH_AND_FITNESS	Everyone	Note: This app offers a full-length, totally free angelic meditation (without any limitation or ads). If you want to explore those meditations further, just unlock the app once and you'll get access to ALL the other available meditations (see list below).\Michelle Newton from AOK Angels welcomes you to her exquisite series of guided meditations in a series titled "The Angel Staircase". Michelle i…	None	Indie+Goes+Software	Indie Goes Software	None	None	26M	Free	Yes	1,000 - 5,000	0.0		2.2 and up	[u'https://lh4.ggpht.com/EPD6feM-hvqL0oGt3FRJhvcWSxQbWj5hbVNOUzq-lbqeu26zZclfC8mzhdpoiKbxqRw=h900', u'https://lh5.ggpht.com/PGsAq8ToePCoyaOyeovOsFlk9S44y8PepnVXqdj8xIE-8yyggorXOKbOjdaSf0MMHQ=h900', u'https://lh6.ggpht.com/1VaQw5jyofnTbSEa7D-za4oCz1t0mEHmgB-p3EIRjKTWLjarLxHsM15huc-Se1PrM6zO=h900', u'https://lh3.ggpht.com/0SHC84SSgSEy_KxGBxqA3gO89t6PEHxkrNpE12LudQMLb9egznryUWotWHHFABPe5h6b=h900', u…	[]	Angel Staircase Meditations	https://play.google.com/store/apps/details?id=air.au.com.aokangels.staircase	2014-07-01 00:00:00	77	[u'52', u'14', u'5', u'2', u'4']	1.2
air.burger	https://lh6.ggpht.com/AyJXi8r6bAyj_UzqLDmokzLWTNnEwMuJqTwTxPJiKWfGIRwv6-tvZre6c4bf-v6fBA=w300	1	None	HEALTH_AND_FITNESS	Medium Maturity	Now everyone in the house to make your own burgers. \Follow the instructions in a nice way and make yourself your own burger. \Applications olmuştur.fakat little amateur work nicely if you follow the recipe you can accomplish a great work. \6 units of language options available in public areas within yourself and start making the appropriate select. \Enjoy it.	None	Efe	Efe	None	None	11M	Free	No	100 - 500	0.0		2.2 and up	[u'https://lh5.ggpht.com/xuLk1UmsnQb-di-b3IMDbqhptI_gFxRrVucNAX5zCepwVgXdoGmzRt69l79gepPc4g=h900', u'https://lh5.ggpht.com/gl0BDy-qvMS65jg5TuUoOuIhbGOZNCbGYco6SLOVN0yaQvnqC-LQQT2XEv8FkiTVytc=h900', u'https://lh5.ggpht.com/gB3dK_uBHs1BoyIwGW-dq8uKhC0Y3X5tvsaTLvtuXc9VcUqYUeC409R34XquVhiNcjW8=h900', u'https://lh4.ggpht.com/09MBGw04lAj5LKDX30G9Xhd_ZVSx_biPsW0vX5MY86ci8XCbt3xJXEEpSgqAyrTurQ=h900', u'h…	[]	Making Burger Recipe	https://play.google.com/store/apps/details?id=air.burger	2014-08-22 00:00:00	1	[u'0', u'0', u'0', u'0', u'1']	1.0.0
air.com.Barrons.FoodFacts	https://lh5.ggpht.com/RkeMvzc8rvw-RJRaoCn807y8BSQNq3ke3TOvou3Rs4yXjAz8UxKxZv672bhGxLjcTUI=w300	0	None	HEALTH_AND_FITNESS	Everyone	•Comprehensive nutritional information on vegetables, fruits, cereal, grains, pasta, dairy, and more!\•Handy take-along facts and figures for restaurant dining	None	Barron's+Educational+Series	Barron's Educational Series	None	None	9.1M	$6.99	No	1 - 5	6.99		2.2 and up	[u'https://lh5.ggpht.com/otLM5CP0Jq0oCDpfI5oYXYtJlTBguDm28xLL_QhakHJbLXpje22ePnQYeGUbBiGXI6c=h900', u'https://lh3.ggpht.com/p6GLTyios6QBmAMEokc9sacUx1ms_CCvyM0V0ohm2GCH9sJtk7NBxcU7hVNdO6E8uQ=h900', u'https://lh3.ggpht.com/2zTPXUl-lHVOrSt3S4x6SpENqj3qxKhCERYIlCrl3XEQNisMTSEuclYtoULg4puGHVtp=h900', u'https://lh6.ggpht.com/NS3F9WPVAbnGZKTTUWmuyY69y38HyEgiODIRv5ZNcg73e_yrqFgkOSbv4qtU83B4Snh0=h900']	[]	Quick Check Food Facts	https://play.google.com/store/apps/details?id=air.com.Barrons.FoodFacts	2013-03-15 00:00:00	0	[u'0', u'0', u'0', u'0', u'0']	1.0.0
air.com.KalromSystems.BestAbsFitness	https://lh3.ggpht.com/r4n6IZ8se3UzqMAXolUGD6gjhaWlEuY97BhzjakBK6b0L9sK0hIgwAqsA_QYoR4zxFoo=w300	4.356435775756836	None	HEALTH_AND_FITNESS	Everyone	Best Abs Fitness is the most advanced, flexible & creative ab fitness app. And it's FREE!\- The best ab and obliques exercises there are.\- High quality smooth video demonstrations.\- Flexible workout: Set the time you are comfortable with.\- Skip unsuitable exercises. \- In-workout voice trainer commentary. \- Workout reminders so you won't miss one. \- Workout history statistics.\keywords: abs,…	None	Kalrom+Systems+LTD	Kalrom Systems LTD	http://www.kalromsystems.com/wwork/abPrivacy.html	None	48M	Free	No	1,000 - 5,000	0.0	\* All exercises are now in High Definition quality!	2.2 and up	[u'https://lh6.ggpht.com/pUED8okAbm3eauxGiCfu2YNnpezA6n4Y__PhaSBK2bFDmU7cSYCEITKPnnJyXtuF54ap=h900', u'https://lh5.ggpht.com/OZ0Fsp8ptIAvxG9m4xAfLKGTi7jN0QpbhsdiI6V6qTRBdaR2B90knCL3h6Osi9aBW8Y=h900', u'https://lh5.ggpht.com/RReVO9TN_lTDdPB1-HTPFCBCPq6SPi3sujB49jlkTtva6DQ1PuU7xwstnp8uSiXMVg=h900', u'https://lh5.ggpht.com/Bjz3m7bNUGMFPs1qfRvTN8TS3rfylXOSZJ8HtKWMEFWngVtH3BQ9-wXNvkv5ndvYoNY=h900', u'…	[]	Best Abs Fitness	https://play.google.com/store/apps/details?id=air.com.KalromSystems.BestAbsFitness	2014-10-20 00:00:00	101	[u'67', u'20', u'3', u'5', u'6']	1.0.2
air.com.KalromSystems.BestButtFitness	https://lh6.ggpht.com/yy4ztzy3hyOXXe99yrP0JnxbCcHcp_-uuggo0HFTvzx3ETYw8imb7M8iASEcZ_RtTzES=w300	4.400000095367432	None	HEALTH_AND_FITNESS	Everyone	- The most effective buttocks exercises there are.\- High quality smooth video demonstrations.\- Flexible workout: Set the time you are comfortable with.\- Skip unsuitable exercises. \- In-workout voice trainer commentary. \- Workout reminders so you won't miss one. \- Workout history statistics.\Key words: butt, buttocks, 6 pack, obliques, core, fitness, Exercise, workout, diet, fat loss, calori…	None	Kalrom+Systems+LTD	Kalrom Systems LTD	http://kalromsystems.com/wwork/buttPrivacy.html	None	49M	Free	No	1,000 - 5,000	0.0		2.3 and up	[u'https://lh3.ggpht.com/DPqaQ0zyeoT9ZsrAAJRT64FCK5hX8QXVVdeyNLVAZ8PUghT1Pgmp-NB9givdBYSBCw=h900', u'https://lh5.ggpht.com/hPVTIfWogcerq4gA9I-GqEaoFToabO6paeZMh4lb0vxZmpKCrE9SaHK6RYzWdsHjZp8=h900', u'https://lh3.ggpht.com/oMtp-2lmfgYCMDvtk0jMIU6yVkaY6F7LyKVjEy_aDw2MXK0EHKs4KMasIZhhQstGiA=h900', u'https://lh5.ggpht.com/T0tvh_c4GXcDsJ1dqvR19JPAhjoPhZnfRtEJ7T2R8bVvrMtDWCmFVUjMJ60hEDSk4Qk=h900', u'ht…	[]	Best Butt Fitness	https://play.google.com/store/apps/details?id=air.com.KalromSystems.BestButtFitness	2014-10-19 00:00:00	55	[u'37', u'10', u'4', u'1', u'3']	1.0.0
air.com.KalromSystems.WomenWorkout	https://lh4.ggpht.com/XZhRl_6QgBb7Qb99Pro-TSvKY7YfwLlh_lp0xRXSib7TrBOPCGWTtyOLxDMr-_f33d89=w300	4.800000190734863	None	HEALTH_AND_FITNESS	Everyone	Features:\- Over 180 of the best women exercises.\- High quality smooth video demonstrations.\- Flexible workout: Set the time and goal!\- Skip unsuitable exercises.\- Cardio, Resistance and Flexibility combined in one great app.\Bonus features:\- In-workout voice trainer commentary.\- Workout reminders so you won't miss one.\- Workout history statistics and trainer's feedback.\- Creative customi…	None	Kalrom+Systems+LTD	Kalrom Systems LTD	http://kalromsystems.com/wwork/privacy.html	None	87M	$0.99	No	50 - 100	0.99		2.2 and up	[u'https://lh4.ggpht.com/W2cVDOchegj_meWBU79gw_h4AipDts_bBOpCg4XGLwLRIb5B9TUlFRJUz_WpSkKqFrk=h900', u'https://lh5.ggpht.com/xqR3YGc5eYDeRF7DBfLvbAWEIGvqSzjB3ZpoyZqWIlOtSv6DA0_Yx1XHOevs9by4YZM=h900', u'https://lh4.ggpht.com/eWMWeWa_cMBIMIT58gvnlrMGnvGf-FB-Bow19E0-_S6-vVUNTSGjM3xCCAFgjIi90g=h900', u'https://lh5.ggpht.com/ZWum5u-H3rg8xbJlKikrqAqx4qUcvszb-5Av3ocfk90McLut9QHT_4eorO5HzisClw=h900', u'ht…	[u'https://i.ytimg.com/vi/yNq27XZeC88/hqdefault.jpg', u'https://www.youtube.com/embed/yNq27XZeC88?ps=play&vq=large&rel=0&autohide=1&showinfo=0&autoplay=1']	Women Workout	https://play.google.com/store/apps/details?id=air.com.KalromSystems.WomenWorkout	2014-09-15 00:00:00	5	[u'4', u'1', u'0', u'0', u'0']	1.0.6
air.com.amirventures.ayurvedafoodguide	https://lh6.ggpht.com/MqGhKj_h_IYjG9pw48i-7G7geYnT4-6j9vV5WrZj-tn-gUgzD9cDWlNPJqzK_4MDbiQ=w300	5	None	HEALTH_AND_FITNESS	Everyone	Not sure which foods you should eat to balance your Ayurvedic doshas? Trying to balance two doshas at the same time and want to know what is favored and to be avoided by both? The Ayurveda Food Guide is the solution you've been waiting for.\With over 375 food and drink types across 15 categories, the Ayurveda Food Guide provides a comprehensive, searchable directory that is always in your pocket.…	None	Amir+Ventures+LLC	Amir Ventures LLC	None	None	19M	$4.99	No	10 - 50	4.99	\Updates:\1. Added an email address field in the Help section.\Note to New Users:\This app is simple and effective for its intended purpose, which is to indicate what foods are to be favored and avoided based on the specific doshas that you choose to balance. It looks like and works exactly as illustrated in the screenshots. We could not find an app that customizes food to be favored/avoided base…	2.2 and up	[u'https://lh4.ggpht.com/T26Cwv44XYWPdrpuwcvCVHTnZZNSQo7pgHwLdBCaWbMfOjW91YbX3MYKqiCdPcWxjkR7=h900', u'https://lh6.ggpht.com/VMxRk9zkZDfI8pbQkDUmfVuFNRA5__f8YvGAzo4DpBm5kGQ4uCRowwnCYJxw9-I-3M0=h900', u'https://lh4.ggpht.com/SNPUnAq50-12wNtfmhRIrnVy3nHxZVd0ai4djHyEzguEKMa0pmIWjmPX6uvEz8N8xPg=h900', u'https://lh6.ggpht.com/xzImg_GkwvlRUx0H0ARwv1_fFCg5qridzOezroaGxXetx2a__Q4LmTguXgYuAIUR2_U=h900', u…	[]	Ayurveda Food Guide	https://play.google.com/store/apps/details?id=air.com.amirventures.ayurvedafoodguide	2014-08-21 00:00:00	2	[u'2', u'0', u'0', u'0', u'0']	1.2
air.com.asdspecialist.anxiety	https://lh3.ggpht.com/80nKUFf8Ernwx_pTy4HWPtJWO6sC4UX-FK7wqSEB1WqbXvUhTBEfcIY4orOW8uo9C_D6=w300	4.039999961853027	None	HEALTH_AND_FITNESS	Everyone	Anxiety: Your portable self help tool.\All material was written by a licensed psychotherapist (LCSW) with twenty-five years of counseling experience.\You first rate your level of anxiety on a color coded scale of 1 (slightly nervous) to 10 (panicked). \You then move on to the first set of skills, where you will select one of ten different calming activities to perform.\After following the instruc…	None	AppCounselor	AppCounselor	None	None	1.7M	$0.99	No	1,000 - 5,000	0.99	\* Color and format changes.\* Functionality improvements.	2.2 and up	[u'https://lh6.ggpht.com/1zTji9NUziutRTLquz19n_j4MXYdruO1IuRbGUWos6ldRqf6HiessXmvRdjM_ex4Ww=h900', u'https://lh6.ggpht.com/N5eU2GGVYDlq5ocIs2d9L3_MMDQ22t-39o1iktFssUE8pCbkeguIZmTxL2LdLxVmThum=h900', u'https://lh6.ggpht.com/5YKMFlxJtSnoz6f7bU0YaTIdd7CC5zSL80GAK2AWEDRGulLJuTkYEK15hPLxB3MkIdHC=h900', u'https://lh5.ggpht.com/rUnuQBx2YobRsjfRYxBmRe0LnY31nHytG86JSd2OGM8QSggGtKP8uMBkfdvXQMT6sg=h900', u'…	[]	Anxiety	https://play.google.com/store/apps/details?id=air.com.asdspecialist.anxiety	2011-04-28 00:00:00	25	[u'15', u'3', u'3', u'1', u'3']	1.0.2
air.com.asdspecialist.depression	https://lh5.ggpht.com/N7fVRvskwYVrI0OBmwpiWHg7SxALmPUJcmcFuhB83_5pTBx-qjOJ02cc4CJshwRI4g=w300	4	None	HEALTH_AND_FITNESS	Everyone	Learn skills to reduce your depression!\All material was written by a licensed psychotherapist (LCSW) with twenty-five years of counseling experience.\You first rate the intensity of your depressive symptoms on a color coded scale from 1 (slightly upset) to 10 (extremely depressed). If you rate your depression as a 8 or below, the app will proceed to the Change Thoughts Menu. From the Change Thou…	None	AppCounselor	AppCounselor	None	None	1,015k	$0.99	No	500 - 1,000	0.99	\* Bug fixes.	2.2 and up	[u'https://lh4.ggpht.com/Y2xSjiWdxLcVuCv72ECCOzoJZRKSVhDvtp4k8x-pITrSAL4pLLapq6x192Gc1pKabNw=h900', u'https://lh3.ggpht.com/KC-s08VBPgroF23SiMGK9brH0keU9yJ50oe9NG1-0NEr9EsWlZWJyAgQt9XRb3iasQ=h900', u'https://lh3.ggpht.com/MglF0gj-FWpC6vrCBwgsXviyRsPHZBROMfTQBRrSBL7quH6N0ocxKKEFa7_Tlqj28A=h900', u'https://lh5.ggpht.com/f-UcCq_3K84io_tutNcVfJXnpskiQP2TQMXDFTRYD3ECxw3HiZybsaN9i_GNn6YLrQ4=h900', u'ht…	[]	Depression	https://play.google.com/store/apps/details?id=air.com.asdspecialist.depression	2011-04-28 00:00:00	5	[u'3', u'1', u'0', u'0', u'1']	1.0.1
air.com.asdspecialist.ocd	https://lh6.ggpht.com/FHhQBJsuKWmS_NmnrPrmwkbL2L7wcbLiAHH7PJ0hzyWLFGKYtHGdgrQo6FRfNr2FARc4=w300	3.857142925262451	None	HEALTH_AND_FITNESS	Everyone	Learn skills to resist obsessions and compulsions!\All material was written by a licensed psychotherapist (LCSW) with twenty-five years of counseling experience.\You first rate the frequency and strength of the OCD thoughts on a color coded scale of 1 (fleeting) to 10 (continual, very difficult to resist). \You then move on to the first set of skills, where you will select one of ten different ca…	None	AppCounselor	AppCounselor	None	None	1.2M	$0.99	No	500 - 1,000	0.99		2.2 and up	[u'https://lh3.ggpht.com/5EZig8mu0XEg7mKVk8OjiqbWapOc-V52z19ep3JhfzKi84bfh_--_XQsqS0zU42bGlU_=h900', u'https://lh6.ggpht.com/7wfgCGeKHdSktRWesqYaWxftd7ZDMob_7Ps9g6hun5MXJ-hKhfTzhDg2cwYrrRP6d2g=h900', u'https://lh3.ggpht.com/u7xMEHJtSC-reqzNZa1Pr8EPmQTdUSW0JTVU8MBOLNd1QO93cN1EtaYnFDcHGM4yU7c=h900', u'https://lh4.ggpht.com/ljxZ-pYkS-U3bcrPyPBJdT0wNPkmxUIyJA9-eVmGBrSMtXl1JukT56xV-jD3aUjbqYA=h900', u…	[]	OCD	https://play.google.com/store/apps/details?id=air.com.asdspecialist.ocd	2011-05-03 00:00:00	14	[u'7', u'1', u'4', u'1', u'1']	1.0.0
air.com.bikefitkit.apps.calculator	https://lh6.ggpht.com/yf9oQ3G8ONwTBWkZj_TiBDtW7l86ZmsCzlx85H3QJKR378cgLe3_6x9pUU3I30u1li0I=w300	0	None	HEALTH_AND_FITNESS	Everyone	Mobile App for Bicycle Frame Sizing\(REQUIRES Adobe Air for Android)\Utilize our Bicycle Frame Slide Chart on your mobile device, (either Apple or Android) with this unique software, downloaded from the App Store\This takes the Original FIT KIT Bicycle Frame Slide Chart to a new level of technology for your in house Bicycle Fit Station. Take advantage of our quick bike frame sizing slide chart to…	None	FitKit+Systems	FitKit Systems	None	None	1.1M	$19.95	No	10 - 50	19.95		2.2 and up	[u'https://lh5.ggpht.com/Bs4dSJDVLteHbHa0RRPlIJ4X-2g8ykyLT_kj3eaoVS7w0n2az2gJanNW0e9f-ISYCA8=h900', u'https://lh5.ggpht.com/c4wLKv3G_bcl7VyQQgu5Cm9w1GA387NonR3EpxPqjedXcXPLdUViK5vEWpvKYBKC6Ioq=h900']	[]	Fit Kit Calculator	https://play.google.com/store/apps/details?id=air.com.bikefitkit.apps.calculator	2012-09-06 00:00:00	0	[u'0', u'0', u'0', u'0', u'0']	V
air.com.bio2imaging.FitnessCheckupPro	https://lh6.ggpht.com/0s7BRvE8jyujph5CVIedYUWwKanAWWdoikVPwJsD88BJStHWVbWTJb1pf9YmWp95x9Y=w300	4.474576473236084	None	HEALTH_AND_FITNESS	Everyone	Are you in shape? \Fitness Check Up is the app you need to do a fun and enjoyable check-up!\The Fitness Checkup application helps you assess your physical shape using 11 health tests: Flexibility, Balance, Body Core, Strength, Capacity for effort, Muscle Tone, Explosiveness, Pulse at rest, Body mass index, Body fat index and Reaction speed.\With these 11 tests, your health score can be restored. …	None	Bio2Imaging	Bio2Imaging	None	None	36M	$1.99	No	500 - 1,000	1.99	\- design update	2.2 and up	[u'https://lh3.ggpht.com/zCRpV-9VID4RgTtSxsg8yNn3CSWyy-g4pCLIGQugzM366MAUfadgpe7JY2napPyg6A=h900', u'https://lh3.ggpht.com/XJFd06l7VghTBwOuUyJ_mrXNfJWOHU1HGvzrWbBjAmj170AkY_RrIMgktUNKHt2v=h900', u'https://lh5.ggpht.com/hqyxKPPdYXVNdkjOg-lO2tCfjREBN6gNH95jQ12J7W5wAXw2fAWF_JR3CGQwylEfBA=h900', u'https://lh5.ggpht.com/lY2jzvoAkmZeld6GYvbBeqExXqqS0z3S4Wv5ADQmlO_lUDsiQEMpUAeymle0_tTkwM0=h900', u'https…	[]	Fitness Check-up Pro	https://play.google.com/store/apps/details?id=air.com.bio2imaging.FitnessCheckupPro	2013-11-12 00:00:00	59	[u'36', u'18', u'3', u'1', u'1']	1.1.2
air.com.bio2imaging.HeartBeatRate	https://lh3.ggpht.com/Viwr2MQGFUfMKPmU7DC1yu-oDivjpnkIazy21cgtfOGgo19xEZSri5FJQX7MP20x5Q0=w300	4.230674743652344	None	HEALTH_AND_FITNESS	Low Maturity	The Heart Beat Rate app uses your smartphone camera as a heart rate monitor. \Thanks to an innovative image analysis process which tracks your blood flow in real-time, it gives a direct and reliable measurement of your heart rate. \All you have to do is cover the whole camera lens with your index tip, and the application will compute your heart rate in real-time while displaying the pulse signal …	None	Bio2Imaging	Bio2Imaging	None	None	15M	Free	No	500,000 - 1,000,000	0.0	\- fix issue causing app crash at launch on some devices	2.2 and up	[u'https://lh5.ggpht.com/QZUEBIGKg_V1-KZzx2ukHzb3189CWJLPHuYwNxTVIR7IefNRGEjBBdmrSR1RvVl-PQ=h900', u'https://lh4.ggpht.com/uoV_1Tb1JTKZgJjJSUHC5doGYQicME2hSKJEqfQyDg56eZ9ANB1Lz7Sdtkj-Z18LUREX=h900', u'https://lh5.ggpht.com/Jvt6nhOiyTkVcfbKO-POsBlXUG2OUddJZkifHXFklsRiVtEWf-6oGTxcSZd70CCF4K5b=h900']	[u'https://i.ytimg.com/vi/YEkQwBBYOOM/hqdefault.jpg', u'https://www.youtube.com/embed/YEkQwBBYOOM?ps=play&vq=large&rel=0&autohide=1&showinfo=0&autoplay=1']	Heart Beat Rate	https://play.google.com/store/apps/details?id=air.com.bio2imaging.HeartBeatRate	2013-12-13 00:00:00	11397	[u'6,547', u'2,737', u'999', u'423', u'691']	1.4.2
air.com.bio2imaging.HeartBeatRatePro	https://lh4.ggpht.com/n7QmE47qFH3YGImHMoe1w7H3swBYl4CMuR7Tt6mRRC8ngTbVJY_ab7mUjFBG7d9k9CA=w300	4.341207504272461	None	HEALTH_AND_FITNESS	Everyone	The Heart Beat Rate app uses your smartphone camera as a heart rate monitor. \Thanks to an innovative image analysis process which tracks your blood flow in real-time, it gives a direct and reliable measurement of your heart rate. \All you have to do is cover the whole camera lens with your index tip, and the application will compute your heart rate in real-time while displaying the pulse signal …	None	Bio2Imaging	Bio2Imaging	None	None	15M	$1.99	No	1,000 - 5,000	1.99	\- fix issue causing app crash at launch on some devices	2.2 and up	[u'https://lh4.ggpht.com/vJFo8tnVbN2DDb6Fh54i3MpqWwllxG8BlfkzJcNoNzWn8txgN3l0HgCwDdyhCQdvd4g=h900', u'https://lh5.ggpht.com/_LkZN0tUkTtM2JbgVTMKJ0Uck4V_Svy22KpnhGoOGP2WoaExycLrW-hQz03NyKZzZYc=h900', u'https://lh3.ggpht.com/qhipH2Q9rfbn2-05NsjZYPYUJNK71kll1E5C-HNHffKkKmt-R7nA3xADgC-AvyPnw1c=h900', u'https://lh6.ggpht.com/eOixm_r5AUVt1VDvcvX97VS9w6LJVvBDeNDV6BaV0xqH25Fhny-L1kLVpCNLUXkY1Lgr=h900']	[]	Heart Beat Rate - Pro	https://play.google.com/store/apps/details?id=air.com.bio2imaging.HeartBeatRatePro	2013-12-12 00:00:00	381	[u'228', u'104', u'23', u'3', u'23']	1.4.1
air.com.blissive.naturasoundtherapy	https://lh3.ggpht.com/5oaL9OE7NurV3bUQoSqVdNT6mwU6lv63_Ry-wPsclyZ060RVPEn-YIKopUzIQDWBX1NG=w300	4.622222423553467	None	HEALTH_AND_FITNESS	Everyone	Natura Sound Therapy is the official mobile device application from Blissive! The same trusted relaxation and mind focusing sounds that you have been practicing with for over a decade are now available for your favorite mobile device!\Natura Sound Therapy is the original, professional sound therapy training module selected by and used in world-class spas and yoga studios around the world. In fact…	None	Blissive	Blissive	None	None	25M	$9.99	No	1,000 - 5,000	9.99	\Version 4.0.05: Fixed problem with 'resume' being cleared when app exited or timer ended.\Version 4.0.04: Improved sensitivity of buttons.\Version 4.0.03: Resume button now works after app regains focus.	2.2 and up	[u'https://lh4.ggpht.com/yf3Fg3G-AfmkIfHhREd9PM2jdDDRK5UASmlwm1cKlukkKFEfWDUpvAnaoverlq2jk6c=h900', u'https://lh4.ggpht.com/UwBcJz9nlDdjLsFSSrAT_RiAjZWhYQUOiDxWUgCofpEwJXbT4WoB-C-9KjqRl70sY16W=h900', u'https://lh5.ggpht.com/gQwCcomIEIKF-qjhQZGhYfBa2oFncRpr3FpuNJG_m1hcxeGuV18YO2fjM0Kp6Fujn9rp=h900', u'https://lh6.ggpht.com/OQu-dK3KL6d683r0Lut2NYfntHfdM_DusbXtS8JQ2pk6CcRuG7iltAR-nVeqoH3l3KQ=h900', …	[u'https://i.ytimg.com/vi/HerDHfFZM8g/hqdefault.jpg', u'https://www.youtube.com/embed/HerDHfFZM8g?ps=play&vq=large&rel=0&autohide=1&showinfo=0&autoplay=1']	Natura Sound Therapy	https://play.google.com/store/apps/details?id=air.com.blissive.naturasoundtherapy	2013-12-21 00:00:00	90	[u'72', u'12', u'1', u'0', u'5']	4.0.05
air.com.cobaltfire.wodpro	https://lh6.ggpht.com/79YVdh8Ene7EYfD0QPbALFwE1FH44KfXCpPnyuM7A4HfFS9PTk_ZrYqIQt5agcADNg=w300	2.75	None	HEALTH_AND_FITNESS	Everyone	RAGE® FITPLAY is the innovative fitness app from RAGE® Fitness\- 400,000+ workouts available on your phone or tablet\- Customizable to your equipment and personal workout choices\- Includes how-to guidelines and videos\Take your RAGE® FITPLAY anywhere, and never miss a workout!\ \Links are provided to the RAGE® Fitness website (ragefitness.com) for helpful product information, exercise tips and e…	None	RAGE+Fitness+Supply	RAGE Fitness Supply	None	None	12M	Free	No	500 - 1,000	0.0	\Version 2 has a new User Interface, additional functionality and content enhancements, and a number of performance improvements.	2.2 and up	[u'https://lh6.ggpht.com/ID2ZtvKXwbBffrnZvq9kOHT2l6pCE8oXDiTg-3cVFbybPkLcpR3tkd8te92vqpm4nxg=h900', u'https://lh4.ggpht.com/ht9OwIoFTfQLNxzYyPh0QKn5tH59sKNPIWuAMWjeFL_6GXGmMAB3u1NN7oQvCGDdow=h900', u'https://lh3.ggpht.com/H7blPU8AFnNKlJyKqLQDJwylpmUZfkMQp2NkWaKFPM1CFRW7Fy3DMM8Ic9O4BJu7Afwt=h900', u'https://lh4.ggpht.com/6mJg7TmKyNIUDf9CPfjJ-TxRW1PpLjn7MBISUdy6ZCrb6I3JRRG-u9YHKotC_La6WA=h900', u'h…	[]	RAGE® FITPLAY	https://play.google.com/store/apps/details?id=air.com.cobaltfire.wodpro	2014-08-29 00:00:00	8	[u'2', u'1', u'1', u'1', u'3']	2.2.9
air.com.demute.TaoMix	https://lh3.ggpht.com/YDNzITmorQqF_8ImWHJkjIAIknqHZS6U528HiCMWzCuCQfq3-mYlfZV9CfIQgvTLhEY=w300	4.233499526977539	None	HEALTH_AND_FITNESS	Everyone	Let yourself be carried away by your own relaxing ambience which can evolve randomly and at your own speed!\TaoMix features an intuitive interface, a neat and minimalist design and the unique possibility of creating an ambience which can be different every time. The full version lets you choose between more than 45 high quality sounds and most of them have been recorded or created by myself.\Whet…	None	deMute	deMute	None	None	38M	Free	Yes	100,000 - 500,000	0.0	\v1.1.14\- Added a new sound recorded while traveling in Cuba : rain from inside a car.\- Minor bug fix\Thanks for all your very positive feedback. It’s great to hear from you, and means a lot to me.\Please continue to support TaoMix by leaving your reviews, I read every one!\For any question, suggestion, or if in spite of the care with which TaoMix has been developed, you meet any technical prob…	2.3 and up	[u'https://lh3.ggpht.com/pqzA3ISr8QZeZ3qTAqhKlRczMZm8OK3sGU42ayFOB0VBrOS0kJBR_d7S1FMayb1HSL0=h900', u'https://lh3.ggpht.com/F4T_UOitK5U2AtcvvfTTjmc8Hof8JUzNqxv9PYUj_LFE0S05LzQDFd9SkZ0Rm3_uWYQ=h900', u'https://lh4.ggpht.com/byq2zP2sCOrs6alwSnAaUBXbiqd3lWTa9v5w9phO1Ndl5p6aTKmBG5jfy8Dl8ZHdWhE=h900', u'https://lh6.ggpht.com/cVrSLBx2aMa_VG-V9VTRGAZ1RpGLkxT4KCmS8oMBNEN_OAcl40xh2qUy0izzIFdanx8=h900', u'…	[u'https://i.ytimg.com/vi/Ycrk8ktqAMg/hqdefault.jpg', u'https://www.youtube.com/embed/Ycrk8ktqAMg?ps=play&vq=large&rel=0&autohide=1&showinfo=0&autoplay=1']	TaoMix - Relaxing Sounds Mixer	https://play.google.com/store/apps/details?id=air.com.demute.TaoMix	2014-06-24 00:00:00	7015	[u'4,156', u'1,512', u'621', u'281', u'445']	1.1.14
air.com.formacionoptometrica.EyeCalculator	https://lh3.ggpht.com/pLnbrY-BvMhAYFZw4jnH0uSOqzlv-piMEr5zJArKPAfbrdh2V97HZq0-unCTnQfxGzxN=w300	0	None	HEALTH_AND_FITNESS	High Maturity	Sometimes I had to interrupt the work in the clinic for going to the computer in order to do some specific calculations. This is particularly annoying if you have any tool you may need at hand but you feel overwhelmed when you have to do mental calculations. Sometimes the calculations are so complex that you don´t have another option that using the computer or you forget the functions to calculat…	None	Manuel+Rodriguez+Vallejo	Manuel Rodriguez Vallejo	None	None	2.9M	$0.99	No	1 - 5	0.99	\2 new functions included:\1.- Conversion between visual acuity Decimal to logMAR notation and viceversa.\2.- Conversion between visual acuity Decimal to Snellen notation and viceversa.	2.2 and up	[u'https://lh5.ggpht.com/vCqnv2Gfp8Z9rGeqrBDuJhj-BjnCvleiNv5FMDSOhcd4F2x_e3iVPVuXufdpCYmXOUc=h900', u'https://lh4.ggpht.com/3OtWUaYyHigFP06-d8rjidg0XZSbmV7ZNBA6MKtOVxNiXgzolsk9LYx0IPWCWouNUno=h900', u'https://lh5.ggpht.com/GZ0vhv_HIlbda4_zAqIflN7OjBbiBtGBTEKkhR1K6ehLm8ttiIUnn-UtJ6W08klCWQ=h900', u'https://lh3.ggpht.com/CzgF8zO6PC0MfERGNP6Ko7XV4w83iFtcNsKdcU349xg9yLAcRRvpB1GzjbqBFiZpTg=h900', u'ht…	[]	Eye Calculator	https://play.google.com/store/apps/details?id=air.com.formacionoptometrica.EyeCalculator	2014-09-17 00:00:00	0	[u'0', u'0', u'0', u'0', u'0']	1.0.1
air.com.goldensubmarine.dietMapDukan	https://lh5.ggpht.com/WMP87_6DDKHsOY6-z-rHFPTGrqozcs40hE2JPf9iBpy-GquguB7jBWiabI1AspUzqGC6=w300	3	None	HEALTH_AND_FITNESS	Everyone	DietMap – Gotowy plan diety dukana wraz z programem do kompleksowego zarządzania dietą! \Pierwsza aplikacja mobilna z planem diety dukana przygotowanym i dostosowanym do twoich potrzeb. Nasz program krok po kroku przeprowadzi Cię przez wszystkie 4 fazy diety, zapewniając sukces twojego odchudzania! \Dieta dukana w DietMap to przede wszystkim: \- gotowy plan żywieniowy przygotowany zgodnie z zasad…	None	Diet+%26+Wellness	Diet & Wellness	http://dietmap.pl/pl/polityka-prywatnosci	None	16M	Free	No	1,000 - 5,000	0.0	\poprawiony bug przy wyświetlaniu różnicy wagi.	2.2 and up	[u'https://lh4.ggpht.com/sJRE7gS-VErkxrqN0LkRo3t-vilpM9e0KWfcckCFCTc7m7N5o8sQLJ7TqAIX__EfxSU=h900', u'https://lh5.ggpht.com/7hJvUXC6FARYjgxOrhFyFYwrQOWDLaZKPJDz6BkcTC_An8baZ-yB11UKNC0WEJY5srQ=h900', u'https://lh6.ggpht.com/Pc4YczAsia1EtcavbD3tvbZfIi_c8PAsj9-daSQMuIF7rUHYuPMz_LNSv6rIPa_wOQHR=h900', u'https://lh4.ggpht.com/1FISYnetfdzzt2m_OqS-vanImc0NG_dz7mJnrPyoSxn_czkXYmKHt2G8DY3LZifrPNA=h900', u…	[u'https://i.ytimg.com/vi/bmY5yXkzhSk/hqdefault.jpg', u'https://www.youtube.com/embed/bmY5yXkzhSk?ps=play&vq=large&rel=0&autohide=1&showinfo=0&autoplay=1']	DietMap - dieta dukana	https://play.google.com/store/apps/details?id=air.com.goldensubmarine.dietMapDukan	2014-12-02 00:00:00	30	[u'11', u'3', u'2', u'3', u'11']	1.032
air.com.healing_affirmations.wybwth	https://lh6.ggpht.com/0nkZYHLbkCr9fhWGPuDzq2ZabIl3xRaHlkd-kYqUfr7NbZsEbgusQGkLj3lGqXwRnw=w300	4.035971164703369	None	HEALTH_AND_FITNESS	Everyone	By Barbara Clark.\Note: This app offers two free audio sessions. One is a full relaxation and well-being meditation, the other one is an introduction explaining how to get the best benefits from it. Those two sessions are our gift to you -- no ads, no annoying reminders, no limited uses: just plain free! If you want to explore this healing method further, the app gives you access to a wide range …	None	Indie+Goes+Software	Indie Goes Software	None	None	19M	Free	Yes	5,000 - 10,000	0.0	\- Fixed background music looping	2.2 and up	[u'https://lh5.ggpht.com/8slcL5DGgDRT2wHcEXTB8wX_KEVNIYyESdq8912yaminMuBjgVicAhUxQpeFAdkUThXA=h900', u'https://lh4.ggpht.com/8bK32Ug5_WV6xSYXSe8Aqco8i3tRq9aHAUR3BXfM24WZ1NRXxMZEVqJplBJS63ueZw=h900', u'https://lh4.ggpht.com/WytSVtV6tccTv1c1ueLbTwF3ZJk4Eny0-dRWeumSfHkRiLXONRtaKKpFChD0tiYgfw=h900', u'https://lh3.ggpht.com/y6PcrFgTzQ8Nh-ARfOxcxJ8DwWBgk5YALcK8NBhtJadSMbmE8BuZ6BYkOj3rHhD8vw=h900', u'ht…	[]	Beyond Affirmations Meditation	https://play.google.com/store/apps/details?id=air.com.healing_affirmations.wybwth	2014-10-07 00:00:00	139	[u'79', u'26', u'9', u'10', u'15']	1.7
air.com.hungrygirl.dietappcompanion	https://lh3.ggpht.com/jRS6aBYOiQjJl_2ru9LwKCurpG_xfTsilutxeH8hSybHS82fukfXtm04tCmBV89vVuw=w300	3.5439999103546143	None	HEALTH_AND_FITNESS	Everyone	This app is a free companion to the book The Hungry Girl Diet, by best-selling author Lisa Lillien. YOU NEED TO OWN THE BOOK TO USE THE APP! The Hungry Girl Diet is a foolproof four-week plan to help you jump-start your weight loss the HG way -- with super-sized portions and smart swaps for EVERYTHING you crave! The book can be purchased wherever books are sold and online. Visit hungry-girl.com/d…	None	Hungry+Girl	Hungry Girl	None	None	24M	Free	No	10,000 - 50,000	0.0		2.2 and up	[u'https://lh3.ggpht.com/YsY67GfMDb_JyyzYQ4zMmUAu8oL008NxqSxDnD8my46QteP5E1tcASvWq9rqMESLDYHG=h900', u'https://lh5.ggpht.com/y4docLzwnj5iArEwmEBWZc5bV1fhW_TfwqC3StTQM-dPN9tRGiEXMb749RdxU6lE3w=h900', u'https://lh4.ggpht.com/6q8HpsUspEMAyiY9Yi90YbGl-qlGAqHBeYXcoedhbEOlN_SEsSdZ76Jfd7SwsRubWA8=h900', u'https://lh3.ggpht.com/Jwzp0Xy5Yf4Sy45vQWk7KYb4wH7HjYMg529d1OPYoqJNH49NNvufxrfVV6Xv0TMsIP4=h900', u'…	[]	Hungry Girl Diet Bk. Companion	https://play.google.com/store/apps/details?id=air.com.hungrygirl.dietappcompanion	2014-04-22 00:00:00	125	[u'53', u'23', u'12', u'13', u'24']	1.0.28
air.com.hypnotherapyplus	https://lh4.ggpht.com/-5Ki7h5PGF7AGRWexIQ-jMwGNS-8tk8Y5-yPs_kndSbQWp2bixz66wpSEg4TOO1SaOI=w300	3.4000000953674316	None	HEALTH_AND_FITNESS	Everyone	Don´t take a pill to sleep!!\Hypnotherapy induces hypnotic state to increase motivation or alter behavior patterns. \Prepare to enter in hypnotic state. \Induces hypnotic state using individualized methods and techniques of hypnosis based on interpretation of lights\sounds and music.	None	LittleBoyDesign	LittleBoyDesign	None	None	50M	Free	No	100 - 500	0.0		2.3 and up	[u'https://lh6.ggpht.com/EfvcARk_QDSJhyBAIHLYV_J5pPrlIT1f80-hR7VD14R7za286ZNfPOpHxMUD1GsdVA=h900', u'https://lh6.ggpht.com/Dl_SIQoxXQZqDpiE7SVGwSknktIQn4D1y-J02yIKaCqhlU03Qm7rR6nZuuwcl4mzSEsX=h900', u'https://lh5.ggpht.com/6ssWFgckLb1Zo5qXRPGSfvBSLbQK_KZUtLSJn9r-U_jCqj5dK2pv1f5OtrUaoYb1OSY=h900', u'https://lh6.ggpht.com/X8h42i-UhBJ_7aIJ_l58IJGgtGBtNWpj0WV8WQ1ldIJZiT-seGd5TzxewyGh0yVDEMUY=h900', u…	[]	Hypnotherapy Plus	https://play.google.com/store/apps/details?id=air.com.hypnotherapyplus	2014-10-02 00:00:00	5	[u'3', u'0', u'0', u'0', u'2']	2.2
air.com.ibms.lovem	https://lh6.ggpht.com/anrFS9kOZiPNmsMbcj-_gjKQuv2uoCgQQUv95D8MUpin7o6Cge-S7_1hNDA-KcnuTmY=w300	4.777777671813965	None	HEALTH_AND_FITNESS	Everyone	What does my love I love you when you meditate? \1. Awaken their potential. \2. Complete the basic program of diet. \3. Form a serene mind instantly. \4. A relationship improves the higher the ability to control the heart. \5. May have a positive mind. \6. The mind is the master of myself. \7. The energy of love into new programming. \8. Get a new self-awareness and freedom. \9. Are getting riche…	None	ILS7+Bio+Mental+Solution	ILS7 Bio Mental Solution	None	None	24M	$1.88	No	50 - 100	1.88		2.2 and up	[u'https://lh6.ggpht.com/MAjkgz4lZKPy4rmgv69WKtX89LIH3vPTls-zduGZ4ybQ9mGPLQTv59lZ3rP0TSa6cg=h900', u'https://lh3.ggpht.com/5XJFgPnZIIcyUFkkWePaLC_SAgPWJ4IqH6lsaWpLcAwJeCnIMxhkSrh2e7vwPYaApQ=h900', u'https://lh5.ggpht.com/z6q9NJJ4oastOBJZ1_NTo4GO52TsH0Y92npC_nWFoHKjP_4aV-pNH214KSEqygu62Jmx=h900', u'https://lh3.ggpht.com/3cmv0WKAOaHaazWP541wR4skibqoiFtBSLxXpJfs-c3JI6T38-0ces6chnv6B2aFo9s=h900', u'h…	[]	Love Meditation	https://play.google.com/store/apps/details?id=air.com.ibms.lovem	2014-10-19 00:00:00	9	[u'8', u'0', u'1', u'0', u'0']	1.0.5
air.com.ibms.relax	https://lh3.ggpht.com/yzD7dVr4FqDXgt_xRzwvShFyd2lFxKmBDfN_how9RxwT5J7-mdHLhlfI11eGdgbNvx8=w300	4.599999904632568	None	HEALTH_AND_FITNESS	Everyone	“밤사이 틀어놓고 주무세요!\수면명상 어플을 수면중에 틀어놓고 주무시기만 하면 긍정적인 삶으로 바뀌고 새로운 세상과 만나게 됩니다.”\수면명상은 \긍정의 메시지를 잠자는 동안 들음으로써 자기 내면의 프로그램을 개선하여 운명을 바꾸게 하는 심리 프로그래밍 기법입니다.\당신의 감정, 생각, 주변환경, 인간관계, 그리고 당신의 운명은 살아오면서 당신 내면에 형성된 프로그램으로부터 기인합니다.\수면명상은 그 프로그램을 개선하는 근원적인 방법을 통해서 당신의 삶, 주변환경, 인간관계를 개선하여 당신의 삶을 새롭게 합니다.\수면명상은 2008년부터 시작하여 1만명 이상의 많은 분들이\새롭게 일자리를 얻고 풍요를 이루고 사회에서 성공하였습니다.\카페에 오시면 체험담을 보실 수 있습니다.\http://cafe.naver…	None	ILS7+Bio+Mental+Solution	ILS7 Bio Mental Solution	None	None	32M	Free	No	100 - 500	0.0		2.2 and up	[u'https://lh6.ggpht.com/CorOC9tQ3XxOmoIRTh-iTneCIzNT_4XiXBKvSjhTtLMicH3_zNvXaKFGbhI1QX0xZ74=h900', u'https://lh4.ggpht.com/e2h97ySl9r1PAhcdOQ9ql7qmlujsfgsK-T43fi8Kf-TUdsnByebjsGbyavZdILCftmUH=h900', u'https://lh6.ggpht.com/lQzjYC4p1eNhyY-Dxkgfw2Aeb_im-9aEI7rN8ivBU9jJJ_BfasXsmE6Es-Zn2P0F0PI=h900', u'https://lh3.ggpht.com/En0bGvTR4xbacRrgeGTeMV1Z__g5A_7fygjPyunEtoINUtMk7OGAX4Q4uKzcm1mfbg=h900', u'…	[]	수면명상 DM릴랙스	https://play.google.com/store/apps/details?id=air.com.ibms.relax	2014-11-19 00:00:00	10	[u'9', u'0', u'0', u'0', u'1']	1.1
air.com.infin8iphone.backache	https://lh4.ggpht.com/hqv_xR-T4L7cIvbPKH2xG77-txBVGDZ561jeDkrRmp9oo3gqJnd2JWcesbPGtGQm2v5l=w300	0	None	HEALTH_AND_FITNESS	Everyone	Speed up the recovery time for your back pain. Do you have backache from a pull or sprain? Or do you get back pain when sat in a chair all day?\"Hi, Love your app. The visual illustrations along with the text explanations are simply excellent by the way, and are really helping me! My warmest thanks for this terrific life- and back-saver! Very best - Laurence"\Experts recommend keeping mobile thro…	None	Infin8	Infin8	None	None	22M	$3.23	No	10 - 50	3.23		4.0 and up	[u'https://lh5.ggpht.com/4ioBShyHvJPLrNX6IaFK1-Kei4mbAAvY_CTHF7t96MLJvpTvFLrQDsN5jPdAY5zuNI0B=h900', u'https://lh5.ggpht.com/UQGu048ZKyIO8qGYIoZpESCcHoRjA8K7TLNFaXwSGJ3PnKqDOfri0XTUkPpRTzj6CdqW=h900', u'https://lh3.ggpht.com/vaMQD6fGWIde4ey-j30p19BlB2kf1JFumM6LJH9j27Tq0ePc-FL3-iCv8JarAkRK7qQ=h900', u'https://lh6.ggpht.com/v2oo7ZeyhxkewYGq9cSi594kjtGPhfPsaDmqBSSLdvEN_HQ-tLEkLJnFPpT4SBV74A=h900', u…	[]	Backache	https://play.google.com/store/apps/details?id=air.com.infin8iphone.backache	2014-07-19 00:00:00	0	[u'0', u'0', u'0', u'0', u'0']	1.0.1
air.com.kinapptech.budocode	https://lh5.ggpht.com/8EIbw7QMnJXvjs0725dgEbY8Lq8RzMXyEULVwE5ifCREP3fJxoCFe05GhVMT8xtI2g=w300	5	None	HEALTH_AND_FITNESS	Low Maturity	BudoCode™ is a martial arts video curriculum delivery platform & training log. At this time we have material from the American Defensive Arts Academy in Ft. Worth, Texas. If you would like to have your own martial arts program added to the BudoCode™ platform please download the app and visit the “Contact Us” page from the thumb nav for details on getting in touch with us. We’d love to work with y…	None	Kinetic+Application+Technologies+LLC	Kinetic Application Technologies LLC	http://kinapptech.com/privacy	None	17M	Free	No	5 - 10	0.0	\Adding Google wallet subscription	2.2 and up	[u'https://lh4.ggpht.com/XyExAEu6ZKclpqyv9pfv8A8p5r6fs44XrUye3g5pBTEfd3AEb8WAaQ-cqyHAsrc0jQ=h900', u'https://lh3.ggpht.com/CTvrdSwVdBz2u0-ztNlhCb4xVLW3BpgnJFL0OOzS0pKGiHFFHd2eICB_FILDQQ0NORs=h900', u'https://lh3.ggpht.com/d3Rf1CEMVo_mZqxs7dv6pyJAzoVuBllR5qNyQ901yo7NPg6dp1Fi9i2VWwOPlD598G8=h900', u'https://lh4.ggpht.com/X7dqV81KAfDL7zadjw_15f9KsHtpT9-tOU2rV6dg2LhO3ddoAQ-4LFcv4-3sgGc6atKN=h900', u'…	[u'https://i.ytimg.com/vi/8jjNcAAAn_o/hqdefault.jpg', u'https://www.youtube.com/embed/8jjNcAAAn_o?ps=play&vq=large&rel=0&autohide=1&showinfo=0&autoplay=1']	BudoCode™	https://play.google.com/store/apps/details?id=air.com.kinapptech.budocode	2014-12-01 00:00:00	1	[u'1', u'0', u'0', u'0', u'0']	1.0.4
air.com.lisieremedia.AtkinsDietShoppingListCombo	https://lh3.ggpht.com/L3nuDHZ58HCTuEXYA_2zMygijMyTLdc_QgJgIrDFRjbNMy8PIIO5ot-7RxlSMMfl4Hw=w300	4	None	HEALTH_AND_FITNESS	Everyone	Have the induction, weight-loss and pre-maintenance phases all in one shopping list application. These shopping lists will help you navigate through the suggested items on phases 1, 2 and 3 of the Atkins diet.\These extensive and customizable lists reflect our recommendations to help you make wise decisions during all three phases of the Atkins diet. Please consult your doctor before any diet pro…	None	LISIERE+MEDIA+LLC	LISIERE MEDIA LLC	None	None	9.4M	$1.99	No	1,000 - 5,000	1.99	\New in this version: fixed UI sizing, info screen, and sound lag issues on some devices.	2.2 and up	[u'https://lh6.ggpht.com/1vMr8twY2NwFWvZTEEHcX0BihmX7wTBA2se0wXTcUXlX12HbkVHyZS86d4o3ph9IPzE=h900', u'https://lh4.ggpht.com/7iaBw6ilZWHeqgFoVoooJzLBR9mK-9BNOlBIGYYvyLkQ7n8YbjOtQAQJRxiLSDI5lA=h900', u'https://lh5.ggpht.com/P7Qi4FIVQCmwOYnqdqwPIcuxVnfHLvvwmMGmuZ4bM9rToxk0E4KFAVw6HAR1vJ6AADq8=h900', u'https://lh4.ggpht.com/X47_Kwr-zJvZVt2vYexLPMEga0uBI-YYiNXyG0TXvK24TPLVKpoxgHBQ0RDUMdmRL0IW=h900', u…	[]	Atkins Diet Shopping List	https://play.google.com/store/apps/details?id=air.com.lisieremedia.AtkinsDietShoppingListCombo	2013-05-19 00:00:00	21	[u'11', u'2', u'6', u'1', u'1']	2.0
air.com.lisieremedia.DiabeticGroceryList	https://lh4.ggpht.com/j-aJrxcTc3WgxzQ91y6sBEWb4hh0lB9kA006Rg1_wDl-6m0zU5OSWGEhr8JdhVnKDA=w300	0	None	HEALTH_AND_FITNESS	Everyone	This easy to use, customizable, and annotated grocery list has been expressly tailored to help you fight off diabetes (esp. type 2, but can be used beneficially for type 1 also).\Tip: to modify the list, just do a 'long press' on any category or food item.	None	LISIERE+MEDIA+LLC	LISIERE MEDIA LLC	None	None	9.4M	$1.99	No	100 - 500	1.99	\New in this version: fixed UI sizing, info screen, and sound lag issues on some devices.	2.2 and up	[u'https://lh5.ggpht.com/Ux_5fznditE4SFwo5ZY7RoymmzCo4C-0MqYR1UwkrZpw2OhmSJrVTKzVJUqOGd2H0GlH=h900', u'https://lh3.ggpht.com/CDSenDyBbZ0GDuW10n34kkhumoQLY6PFntUVn_rgNBmiW9b6O048q62Rpfb4a8eLig=h900', u'https://lh4.ggpht.com/wCPTAoNQtpFATaZNBPiXsMjWZe4q6KgPBUo2lChOSJKOLEZbHP3IfybOkKUmY1mAw2dk=h900', u'https://lh3.ggpht.com/t0uvEjL0BepXBvHxkqOaDFyOel2iIj2AwZJGWbn-lCUA5RVf5kQ3t0EAfZ8JrVq_yRfS=h900', …	[]	Diabetic Grocery List	https://play.google.com/store/apps/details?id=air.com.lisieremedia.DiabeticGroceryList	2013-05-19 00:00:00	0	[u'0', u'0', u'0', u'0', u'0']	2.1
air.com.lisieremedia.FiremanDietShoppingList	https://lh6.ggpht.com/VSq0RSYiQMQ18beP3C1oF8OeKF27ByurR1vnWugHz39kZ0q2ayewg_aP4bm31irO4g=w300	0	None	HEALTH_AND_FITNESS	Everyone	Confused on what groceries to buy for your Fireman diet ( aka. Firefighter, Fire Engine, or Engine 2 diet * )?\Worry no more, this shopping list provides everything you will need to make your selection at the market a snap.\This simple, easy to use and fully editable check list will take the guessing out of which foods and spices are allowed on weeks 1 through 4 of the Fireman diet.\Tip: to modif…	None	LISIERE+MEDIA+LLC	LISIERE MEDIA LLC	None	None	9.4M	$1.99	No	10 - 50	1.99		2.2 and up	[u'https://lh5.ggpht.com/ia12Xie9lBYONg5AR134SWjGaLoH-WbwBOJjMWbGw5aGnMW1rldhHQ4lD95Ag3yQjWA_=h900', u'https://lh5.ggpht.com/DKRTgh4xU1o_kf1Jl_ipPwnUjIFfowbyu29Azc1Zk8u3e13mBaKVk4omOF0dbFFTLqs=h900', u'https://lh6.ggpht.com/bZu48sg_G0lhAo-5UkCJx9R0dvrcjZTXY_MqXkzMjBh15gxCLFrP3s9LldKsb9zdCh-g=h900', u'https://lh4.ggpht.com/WfqRhmeuSE37GhH4KbhH67T3mXTiKaB5xOLc6z-X2NMM4KScP9n_eU1hCoevBBAX_tTw=h900',…	[]	Fireman Diet Shopping List	https://play.google.com/store/apps/details?id=air.com.lisieremedia.FiremanDietShoppingList	2013-06-06 00:00:00	0	[u'0', u'0', u'0', u'0', u'0']	2.1
air.com.lisieremedia.PaleoDietShoppingList	https://lh5.ggpht.com/9M6jSkmQUYgGvsdKVx5vu4hNPWLFWKznez_OHkNSm9vWI0Z1M_Xgvy6gBB5DgDqIaA=w300	3.375	None	HEALTH_AND_FITNESS	Everyone	Confused on what groceries to buy for your Paleolithic diet (aka. Caveman diet)?\Worry no more, this shopping list provides everything you will need to make your selection at the market a snap.\This simple, easy to use, and customizable check list will take the guessing out of which foods and spices are allowed on the Paleolithic diet.\Tip: to modify the list, just do a 'long press' on any catego…	None	LISIERE+MEDIA+LLC	LISIERE MEDIA LLC	None	None	9.4M	$1.99	No	500 - 1,000	1.99	\New in this version: fixed UI sizing, info screen, and sound lag issues on some devices.	2.2 and up	[u'https://lh3.ggpht.com/z0wNEgCL7unF3edsGuLEEQ1f2JgOjpLS2wsRRZbLtaTFv31bT6c5-Cjtkrb_hy69sg=h900', u'https://lh4.ggpht.com/D4RpAdmn8MRPFMwtLXkEEbHu55uY0fU6Swzh0VwVyE-4fWDpJywSpChQiI9rrSN3Qg=h900', u'https://lh5.ggpht.com/63199XCx-295M5vzKyPLxSSsz1DQxgFDDAVNQdPcPF_Eua8-Ius9Lrjn2yMM6RRXdsh6=h900', u'https://lh4.ggpht.com/2u9pDzY5r2_gNLbptMtEEzqak8XKfpxrWSsJ-d5uNtVCexcDwgIBl1ulWUh_deEk7g=h900', u'ht…	[]	Paleo Diet Shopping List	https://play.google.com/store/apps/details?id=air.com.lisieremedia.PaleoDietShoppingList	2013-05-19 00:00:00	8	[u'4', u'0', u'0', u'3', u'1']	2.0
air.com.lisieremedia.The17xDaysDietShoppingList	https://lh3.ggpht.com/pJjEoAJhcL2kj9ZoR3Lel5GS3Ni7gFUQt6EkPJN4hfz7jYI-sM0VtzYxYfqgU4_jODQ=w300	3.4000000953674316	None	HEALTH_AND_FITNESS	Everyone	Confused on what groceries to buy for your 17x Days Diet?\Worry no more, this shopping list provides everything you will need to make your selection at the market a snap.\These simple, easy to use and customizable check lists will take the guessing out of which foods and spices are allowed on all 3 cycles (accelerate, activate and achieve) of the 17x Days Diet.\Tip: to modify the list, just do a …	None	LISIERE+MEDIA+LLC	LISIERE MEDIA LLC	None	None	9.4M	$1.99	No	500 - 1,000	1.99	\New in this version: fixed UI sizing, info screen, and sound lag issues on some devices.	2.2 and up	[u'https://lh5.ggpht.com/2uthsHLWMrK1IZ5RxROhmJmbjwCobRLn-6rFgq3w0yu0sq5zWfaJ7IEIDVb6kaLa56_M=h900', u'https://lh6.ggpht.com/uU2Fupath1rbA2oSg8Kk-zS6h0ve8h8H3GpWuh4q870XL__Pzm_V1RJen5cG4KfvLbs=h900', u'https://lh5.ggpht.com/NEE-b9-h89Ep4P0EYEckwTkfpbN3-KpB1MRIwXvhs2kvRlvIX7J0dcbncAXoXCvKCXo=h900', u'https://lh5.ggpht.com/AKuiwsFldRN2T0_ksB-rWPKvfdeq_jKLiYY68-3QNryogICVO09MPTIDww_Z3abMyfQ=h900', u…	[]	The 17x Days Diet Grocery List	https://play.google.com/store/apps/details?id=air.com.lisieremedia.The17xDaysDietShoppingList	2013-05-19 00:00:00	5	[u'1', u'1', u'2', u'1', u'0']	2.0
air.com.lisieremedia.UltimateDietShoppingList	https://lh6.ggpht.com/k8LcsYHtujgIdkFpaEYrXjI2kJ84s-hxQmkZyCJgJBp5eb0Ik__kiDNZrV73r1cy9Oo=w300	3.5	None	HEALTH_AND_FITNESS	Everyone	Ever wonder what is on the list of foods to eat on all the most popular diets?\Make your grocery shopping trip a breeze with this handy and customizable shopping list app.\You can check out all the foods allowed on each of the following diet plans, including a break down of all the phases in each diet:\- HCG\- Atkins\- Miami Beach ( aka South Beach )\- Duchess ( aka. Royal Wedding / Dukan )\- Zon…	None	LISIERE+MEDIA+LLC	LISIERE MEDIA LLC	None	None	9.5M	$9.99	No	50 - 100	9.99	\New in this version: fixed UI sizing, info screen, and sound lag issues on some devices.	2.2 and up	[u'https://lh6.ggpht.com/UrdwvCkuafwq0lEHx9VCsyctKgA579sip6VJRxDdw4b1u3LjAQCZbH5LrK507ot0oFs=h900', u'https://lh3.ggpht.com/uCvYvjAO_MzOyoVVR-APUAB6RQZMnrgqpIlF8iQGwP_Pqv4JepXyKxIwtNxzadKTRzMJ=h900', u'https://lh5.ggpht.com/y0jLzBtjXqI_rPCO1rzC5_l--7m8VhWyN74G1OyqAXzTM6AX4n9rnmMV92q-qxBbiIE=h900', u'https://lh5.ggpht.com/LD-aZyAl4NaNaavq3TcDg6LkZuyj8HWDvYw_NgjTSc0xiwTwfOUl0XLZZGS1Xvw5gv8=h900', u…	[]	Ultimate Diet Shopping List	https://play.google.com/store/apps/details?id=air.com.lisieremedia.UltimateDietShoppingList	2013-06-01 00:00:00	4	[u'2', u'0', u'1', u'0', u'1']	2.2
air.com.lisieremedia.VeganGroceryList	https://lh3.ggpht.com/dDPlYIPyQFxOlsnf7QeN0_-2afpVktk4JWPy0EMLGeV-qNXCTz15JFA3oZ5uDVnPSmo=w300	5	None	HEALTH_AND_FITNESS	Everyone	Need help choosing what groceries to buy for your vegan diet?\This shopping list provides everything you will need to make your selection at the market a snap!\This simple, easy to use, and customizable check list will take the guessing out of which foods and spices to buy for your type of vegan diet.\Tip: to modify the list, just do a 'long press' on any category or food item.\tags: vegan vegeta…	None	LISIERE+MEDIA+LLC	LISIERE MEDIA LLC	None	None	9.4M	$1.99	No	100 - 500	1.99		2.2 and up	[u'https://lh5.ggpht.com/Rr2zJGTAMre_zaoHhGc7vYdSrVLht7mhLfE_6jPjPQ2xIYUXoRn0E7V9HVhl07gtCYY=h900', u'https://lh3.ggpht.com/DVpNVtebuTOti-HQoxrZunZPYPvk3pMZgJBVoTXQt9QX2gq8GSIF-n2dC6Oj5DoTXQ=h900', u'https://lh5.ggpht.com/lpUumm4boauD4Jv-SEVLs4Yj3UTiYCHbe5iimWE4P6brarVzuR8AQ2iRhs0kIRnhUKTi=h900', u'https://lh6.ggpht.com/1nvtxvTgX4dmEovfaVmPB7O2OC3tpYfTS9NqMBVIRVSORr5GBIaPTNxLBtAWRGE6Axk=h900', u'…	[]	Vegan Grocery List	https://play.google.com/store/apps/details?id=air.com.lisieremedia.VeganGroceryList	2013-06-03 00:00:00	2	[u'2', u'0', u'0', u'0', u'0']	2.1
air.com.lisieremedia.VirginDietShoppingList	https://lh3.ggpht.com/ULRbF0Ftb0E7xQJZhiK_fTlo7AWCFlUjWqbvvzWyMJ_4cnbjPnwesgjT5T4Jxq9Uvso=w300	3	None	HEALTH_AND_FITNESS	Everyone	Confused on what groceries to buy for your Virgin diet?\Worry no more, this shopping list provides everything you will need to make your selection at the market a snap.\This simple, easy to use and fully editable check list will take the guessing out of which foods and spices are allowed on the Virgin diet.\Tip: to modify the list, just do a 'long press' on any category or food item.	None	LISIERE+MEDIA+LLC	LISIERE MEDIA LLC	None	None	9.4M	$1.99	No	100 - 500	1.99		2.2 and up	[u'https://lh4.ggpht.com/QM0niTgvGDJPP2Ncy0SBKU9UkNE0rfpKIYu4lMWQmH4CzFa35dNFMKVxcVupPF6oVuU=h900', u'https://lh4.ggpht.com/PYooUb-gn-pdl-eGo5KTZ_TifvAniHu5sZqRzcc836DUYxK4eE7iSZCQrvq6F9sLHCbg=h900', u'https://lh5.ggpht.com/y6m0BgKgYPLlnNEE0ZZ4C8WWzuYVM-ge5TBuLNn5doYvAb_CTR0KcaaITxW4qTjMQQ=h900', u'https://lh6.ggpht.com/E8S4fHNPshn3f44EV9Pd5qn49UeNNbDfdu0DZxtEkvG46k6DalURNqOjLgABk02jz0s=h900', u'…	[]	Virgin Diet Shopping List	https://play.google.com/store/apps/details?id=air.com.lisieremedia.VirginDietShoppingList	2013-05-31 00:00:00	2	[u'1', u'0', u'0', u'0', u'1']	2.1
air.com.mecfsdiary.meDiary	https://lh4.ggpht.com/9rnXdLAgN1UqCWYkJwLUFgVuvCs5rEtCkGmZ_HlwdUVqiTbTTjohEvlyEez4a_wppzI=w300	4	None	HEALTH_AND_FITNESS	Everyone	This is the Pro version of the ME/CFS Diary Smart Phone App. This version is new and upgraded. \The ME/CFS Diary Smart Phone App is suitable for: Myalgic Encephalomyelitis (ME), Chronic Fatigue Syndrome (CFS), Fibromyalgia, Lupus, Multiple Sclerosis and Lyme disease. Or any condition in which exhaustion/fatigue is a dominant factor affecting daily activity with multiple occurring symptoms. \The a…	None	Independence+Occupational+Therapy+Ltd	Independence Occupational Therapy Ltd	http://www.mecfsdiary.com/privacy-policy/	None	11M	$8.39	No	100 - 500	8.39	\Recent enhancements include:\-Added additional graphical data\- Enhanced Baseline Algorithm\- Instructions improved\-Enhanced Graphical Interface	2.2 and up	[u'https://lh4.ggpht.com/Hi2AOgDJQrcusCcDSnCneNkHiUwrooUpF2ltEvvx-zLL42RtSZDQP-82XJLu43i9x44=h900', u'https://lh5.ggpht.com/9jClQZsC8XL0_Iky1gdjeR_fwL7S9LL5H7pBRkITixw3hGCvkjaSt0nClUbZyQ9jUw=h900', u'https://lh5.ggpht.com/qiXwLatp4LjXfrkNHoiOFIYFMeItto_cK-tqDX6GHPkxRq5ANJDlA_s_rpOIOU9G9l0R=h900', u'https://lh3.ggpht.com/St75ojoub1__Um32IZlY1NVjO_syMgYKe4_NQPJcZV97SvGrlVOBdVPExgTN5_vDRyg=h900', u'…	[]	ME/CFS Diary Pro	https://play.google.com/store/apps/details?id=air.com.mecfsdiary.meDiary	2014-01-15 00:00:00	13	[u'6', u'4', u'1', u'1', u'1']	1.0
air.com.mecfsdiary.meDiaryTrial	https://lh3.ggpht.com/Q8Xu42b3hVgWeDjaaNgTA-EfP2Y4rkHq5_NOi4dINWpH1N2L0mdVloTyN_FRqYbQUyiX=w300	3.6666667461395264	None	HEALTH_AND_FITNESS	Everyone	This is the FREE TRIAL version of the ME/CFS Diary Smart Phone App.\This version runs for 14 DAYS and has all the features of the PRO version except the reporting aspect!\ME Diary provides a versatile tool for those affected by Myalgic Encephalomyelitis (ME) / Chronic Fatigue Syndrome (CFS) to help you manage your activity, exhaustion and symptoms.\The ME/CFS Diary Smart Phone App is also suitabl…	None	Independence+Occupational+Therapy+Ltd	Independence Occupational Therapy Ltd	http://www.mecfsdiary.com/privacy-policy/	None	11M	Free	No	100 - 500	0.0		2.2 and up	[u'https://lh6.ggpht.com/nhG-OzzhX31JLNkQoK2P5bJHCDPCa112QAxCoFUh3KTEONB3FLvHVC7Dw5JQ0eYMxg=h900', u'https://lh3.ggpht.com/0ZWoKL9NBF0EL9aTJnzi7Kp0y7xQzf9Dyu-YeMEZUNhNPwM8rWSxo-9-Sw90Gd0KLvE=h900', u'https://lh6.ggpht.com/J5XeGhxsRFO4lvX5Kk1N42CcbD4OB8b5XHy2nVhO5_aM-uxK7At4xs6YbOQ72SivSKo=h900', u'https://lh6.ggpht.com/3UTN5yYz6Coj81oKe3hMx6Ps2axta07wFcYxtMlMYHGj5tJRuxGBX6EawFxDedZEovU=h900', u'h…	[]	ME/CFS Diary Free Trial	https://play.google.com/store/apps/details?id=air.com.mecfsdiary.meDiaryTrial	2014-08-27 00:00:00	3	[u'0', u'2', u'1', u'0', u'0']	1.0
air.com.mentalmint.anxietymint	https://lh4.ggpht.com/xr3eWBuBNy4sbPwxrxZIrSxrtkNskDDgMwjryVqaTGAJ4fTQXmP0Es95DA4_iT9ukQ=w300	3.730769157409668	None	HEALTH_AND_FITNESS	Everyone	After eight 15-minute sessions — 77 % of patients in a CBM study were cured of Social Anxiety Disorder.(Schmidt, 2009)\Anxiety Mint uses Cognitive Bias Modification (CBM) to reduce anxiety.\Studies have shown that CBM can be just as effective as talk therapy and medication in reducing anxiety. \CBM is based on the idea that people who suffer from anxiety tend to have an attentional bias towards t…	None	Mental+Mint+Ltd	Mental Mint Ltd	http://www.mentalmint.com/privacy-policy/	None	14M	$1.99	No	1,000 - 5,000	1.99		2.2 and up	[u'https://lh5.ggpht.com/5E6fvMOz58lcSacSjkZh3Iwrk-PdOKjFujTgYPvgMfvGm_jUCLLE0BJvFZUYkj0vAWk=h900', u'https://lh5.ggpht.com/qhMGigI1pp-IAflwrM-U68rjbTN5gvW0FmPFLYi9yoYtQAICg1lViABO08tdBWqEjgGl=h900', u'https://lh6.ggpht.com/amMY60K2uV6r9fBPPa53UJ3klgfkWyxnljSC_QU6PNrDK_VRvo0rkGoK4r_XgepcNoM=h900', u'https://lh6.ggpht.com/u0QRnPvKphM9Wm4mLZ0tcGEh_GbP-mGkWY-Gtfx4sJgDJAgCuTL_e1pWUiOY2L8ntA=h900', u'…	[]	Anxiety Mint	https://play.google.com/store/apps/details?id=air.com.mentalmint.anxietymint	2014-01-21 00:00:00	26	[u'11', u'6', u'4', u'1', u'4']	1.0.0
air.com.ohteetee.SpartacusWorkout	https://lh5.ggpht.com/g4I2nhBpish2_Na0qSmRcDYTXUHCDGRQBckLQVNVHt9pFnu0Pn88mjrAx28iHYB_ez8=w300	3.625	None	HEALTH_AND_FITNESS	Everyone	The ultimate Spartacus Workout app for Android. \Are you tough enough to take up the challenge?\OhTee Media brings to you the ultimate Spartacus Workout app based on the amazing abs and muscle building workout from Men's Health Magazine for the TV Show Spartacus: Blood and Sand.\Get ripped. Fast!\Features\- All 10 exercises in 3 difficulty modes suitable for your fitness level.\- Beginner (30 Sec…	None	OhTee+Media	OhTee Media	None	None	698k	$1.99	No	500 - 1,000	1.99	\Version 1.0.7 - 5 second get ready timer added prior to commencing workout.\- Fix for Intermediate Station 9. [Thanks to Steven & Anthony]\- Fixed Issue with phone going to sleep on some phones. [Thanks to Big Mike]\- New Permission added - Wake Lock	2.2 and up	[u'https://lh5.ggpht.com/TRQhgn3YhUAcv_BX_k_Iw6WMnt6__JHcT03PNAcs8Nv7KTMGriihK0k1WcSzXXri7ek=h900', u'https://lh5.ggpht.com/oDejVudcnIeZN8sPvo8yPkAFgWc5YZFa_HJkN5v-J_i9Rw2oPljA81PqAnAF7rRuwrI=h900', u'https://lh4.ggpht.com/o3OPjJ9BsZFK-YuW5s2BCYpoYkPKMXgI4u3EuH_DeEJwzOKxNDRZp18eukf5THT7Lg=h900', u'https://lh5.ggpht.com/leKoqu8krRUO1Q6-IdvJoOqNwqVECBi6pzlSC9S9lBHPKXyoUk2CBgUrCMzwp8tpyok=h900', u'h…	[]	Spartacus Workout	https://play.google.com/store/apps/details?id=air.com.ohteetee.SpartacusWorkout	2013-07-19 00:00:00	16	[u'8', u'3', u'0', u'1', u'4']	Version
air.com.pixelmags.reader.managed.android_amazon.dennis_mens_fitness	https://lh5.ggpht.com/PvwYtrxCc4EktXM6xWiEW93yF01rcyRjmXScjwvFUZ4Tu8UIPyK39N0VpQNiTTR_rw=w300	3.8378379344940186	Top Developer	HEALTH_AND_FITNESS	Everyone	The new Men’s Fitness UK app is packed with fully interactive workouts, nutrition advice, gripping tales of adventure and interviews with the world’s biggest sports and movie stars including Chris Hemsworth, Usain Bolt, Henry Cavill, Michael Phelps, Hugh Jackman and Chris Evans.\With extensive abs, back, chest, arm and leg workouts to help you burn fat and build muscle, MF will help you reach you…	None	Dennis+Publishing+Ltd	Dennis Publishing Ltd	http://www.dennis.co.uk/privacy	None	3.5M	Free	Yes	10,000 - 50,000	0.0	\- Bug fixes for Android Lollipop\- Minor UI changes	4.0 and up	[u'https://lh6.ggpht.com/BFeridOSmVVefO4vFE34f8IRvza50G69DJzTXBXcyPeItkv8u8iprt5x53H0Ii5jlg=h900', u'https://lh6.ggpht.com/vvlisWkWCafaq6BKdFxveBKGDISeLP_XWmRspBEUulIKes9Ye_P4RbiGJEMhY25dJ-w=h900', u'https://lh6.ggpht.com/Abj0K-6q4wavXV7vzgc4SdkkKSvKHFhipCGlomH1wiyBh7wu9aooBNC5X8_QjyKMOSk=h900', u'https://lh5.ggpht.com/5O7g8udSaYc9g3aRcyxbM4NvaiXu4kvIN9w1ppqWm-cOnUN9__Rwv1ijcidpZnIrZRo=h900', u'h…	[]	Men’s Fitness UK Magazine	https://play.google.com/store/apps/details?id=air.com.pixelmags.reader.managed.android_amazon.dennis_mens_fitness	2014-11-24 00:00:00	148	[u'67', u'34', u'21', u'8', u'18']	1.1.1
air.com.positiveonline.positive	https://lh5.ggpht.com/B6_pUvR3odfVISKe-0JEaS-jKzWDjicti8GE-NluO6xsSGloHBrcMjagNFUQxnuBXyA=w300	2	None	HEALTH_AND_FITNESS	Everyone	With the Positive App, individuals can use interactive tools developed from cognitive and behavioural science to measure and monitor emotional states and mood levels.\The tools include iSee and Emotional Barometry visual metaphor tools designed to measure the key constructs related to psychological resilience and wellbeing.\Positive Online Learning is developed by some of the UK’s leading experts…	None	Positive+Group	Positive Group	None	None	11M	Free	No	500 - 1,000	0.0	\fixed a bug where Emotional Barometry wasn't working correctly	2.2 and up	[u'https://lh4.ggpht.com/0sGZtxc7DL0uzKXXTBKpPPXuc62qFn-CohKfu_FVxcqynbRjJ9tS1XJfw_z18YnHyjc=h900', u'https://lh5.ggpht.com/JpVBVxOLNpt-dH82o-xEdMsNX6J57W9Djp2upcFuLO4FYKQDxQxSIYc0iHzda9JnNOQ=h900', u'https://lh3.ggpht.com/F5krA5tZHtcqEtsq6Vfnh0PtbAg5Vrjogdt3uVbthnhRMTUGP5g4It0s-g7dpBlLNBws=h900', u'https://lh3.ggpht.com/eoqZZRYEhfvXVBppevdP6-U87PjM1OLz1oJH576VE4-Tr02t5lTYX_DC9kbqGKN9ocw=h900', u…	[]	Positive	https://play.google.com/store/apps/details?id=air.com.positiveonline.positive	2014-09-23 00:00:00	3	[u'0', u'1', u'0', u'0', u'2']	1.62
air.com.scalemobile.pockettrainer.boxing.full	https://lh6.ggpht.com/yKNsXi1jbeOtlgll36UMq6-kDCNd3gHV9m-1TFkt8Pa3hOiuxfK78SubSNM0SiEDokBm=w300	4.07692289352417	None	HEALTH_AND_FITNESS	Everyone	Getting bored with the standard aerobic workouts? Training for an after work fight club? Boxing is not just for the ring, it is a high intensity workout and a great method to battle the bulge and tighten the tummy.\Portable Trainer - Boxing is packed with programmable timers, move selectors and even a coach that will give audio cues as you progress through your workout. Whether you use the built-…	None	Scale+Mobile,+LLC	Scale Mobile, LLC	None	None	3.3M	$0.99	No	500 - 1,000	0.99	\1.3 Update:\* Audio improvement.\* Improve Interrupt handling.\1.2 Update:\* Help file update.\1.1 Update:\* Change application name due to conflict with another app.\1.0 Features:\* Programmable timers for Round and Break duration.\* Configurable number of Rounds.\* Manageable workout routines.\* Customizable Move Lists.\* Adjustable timer per each move.\* Audio cues during drills.	2.2 and up	[u'https://lh5.ggpht.com/7xHoADavkoBteIHFFJSwsGz-hb7oit0dgpxLjURwke1cYsyggy64bIoksYd51ZQ07E0=h900', u'https://lh3.ggpht.com/tXr4E1EzXyvRxt6k2sIUDxVdIIW5JcyY8nYA8epD6Hzx5lp6joMzSExfXXI9j7K6NNA=h900', u'https://lh4.ggpht.com/oIP10CNAL-OydbGHpSZY6Y6NucfpDaZaBXiOtQc52Sw6V7ykL0ycsobDGUb_21B3sw=h900', u'https://lh5.ggpht.com/AI0ej3-iDsXL-_MWPp5EYXT5iUIvSYJilQ9j-tm6KzI9YUFb2Ct8YOLcCMway6CfLQ=h900']	[]	Portable Trainer - Boxing	https://play.google.com/store/apps/details?id=air.com.scalemobile.pockettrainer.boxing.full	2012-06-19 00:00:00	13	[u'6', u'4', u'2', u'0', u'1']	1.3
air.com.sunshinelearningsystems.thehealercoach	https://lh5.ggpht.com/Yd-BDuFPQ3jdIOPhXI3gtL-3-MsD4S8Hfqr5WswDNp1blz9n8y2Yl7LUE9Tt1-cNTA=w300	5	None	HEALTH_AND_FITNESS	Everyone	The Healer Coach App is designed to free you to take effective action right here right now- in this moment. Choose between a single tip or the comprehensive approach to gain insight and clarity into a current situation. Rather than react emotionally, you’ll learn to respond with greater ease. With practical exercises included in each tip, you’ll heal yourself from the inside out.\* Created by Rho…	None	Sunshine+Learning+Systems	Sunshine Learning Systems	http://www.sunshinels.mobi/thehealercoach/privacy.html	None	46M	Free	No	5 - 10	0.0		4.0 and up	[u'https://lh5.ggpht.com/xmbNLVglauXfHHwAvlIcDGspSWLAesk3QSD-IOsNjSl0AV0iRik31tIu4MQG9j_pqd1_=h900', u'https://lh3.ggpht.com/RF1Y-zuxX8AR4RCOI2L0aA64-c1UimgiTjcDQ0NF_slb2AbVCR-Ypf21DLT_dPbH_w8=h900', u'https://lh4.ggpht.com/6VuUQyf102oA-RDuOCCtiIxQlgN4dBdqfIvOrsFNY2KoTJViOC8zwOMCFp4uMvV6e3k=h900', u'https://lh6.ggpht.com/DcnLiuWrUkfyJc4mbg9VuDnFEGX_LbqXYvoezZOtGAyZH8KWJDNceSh8u7NtWD6WGS4y=h900', …	[]	The Healer Coach	https://play.google.com/store/apps/details?id=air.com.sunshinelearningsystems.thehealercoach	2014-11-24 00:00:00	1	[u'1', u'0', u'0', u'0', u'0']	1.0.1
air.com.swimsmooth.perfectcouple	https://lh4.ggpht.com/gsltxM4ZNCBg45A4unGCNdzQps8uKDVtBIW_2MteBvSQdbCHLbHR2aTFXgfIoImaPA=w300	4.137930870056152	None	HEALTH_AND_FITNESS	Everyone	Meet Mr Smooth and Miss Swinger - two freestyle (front crawl) stroke animations showing you great stroke technique! Watch the animations just before going for a swim to help you visualise improving your own technique for faster and more efficient swimming. \If you struggle with any part of your stroke from swallowing water to low sinky legs to developing your catch, then this insightful tool will…	None	Swim+Smooth+Ltd	Swim Smooth Ltd	http://www.swimsmooth.com/privacy.html	None	198M	$6.99	No	500 - 1,000	6.99		2.2 and up	[u'https://lh6.ggpht.com/qHaljuywucbWiKi13Jk5LHotKwwskINjrWj1jIHNWgtlzvakQTCzUwHtwI3R3iQwjwcj=h900', u'https://lh4.ggpht.com/XlVBRBsPUWRkUvSgjWdM9zOsiGpKE7w1TqqWbdTAi-2i2zVnlCgKmohp6CU9lXiUwZo=h900', u'https://lh6.ggpht.com/XTsQsVvTDIexiph8OYVTqBQKCl6i2NS9jwV_bYJ0cnf0dxTZHcDcOht2pPaPKCoIKqk=h900', u'https://lh3.ggpht.com/EzKJlBqQrMxVyFsV0f_iwMFalIA7GHdITfnruHH7k4i72pyIrdXpF-Pqt7TrKBhATNU=h900', u…	[]	Mr Smooth	https://play.google.com/store/apps/details?id=air.com.swimsmooth.perfectcouple	2014-07-11 00:00:00	29	[u'17', u'5', u'3', u'2', u'2']	1.0.11
air.com.tfx.PAC	https://lh6.ggpht.com/0exp8Km10Ykz48dqR2IOyO2A8T2PXv3W6D0oz-Yk_3_JiIoa2OE-5oK8--sFpqVJsQ=w300	0	None	HEALTH_AND_FITNESS	Everyone	The PsyTech Companion for Panic Attacks is a mobile app to assist you in transitioning out of panic attacks and regain control.\The PsyTech Companion has a shallow learning curve so during a panic event you can launch it, plug in your headphones and start addressing your episode instantly and in a discrete manner.\Panic attacks are incapacitating because they temporarily seize control of the body…	None	PsyTech+LLC+-+Psychological+Technologies	PsyTech LLC - Psychological Technologies	None	None	13M	$2.00	No	1 - 5	2.0		2.2 and up	[u'https://lh4.ggpht.com/-TupdvYnqhU1DutDuFamy4EGyzQ4st3B8jkf9kHtSjBTbzLSV2Afr3AcbPvfc80qh18=h900', u'https://lh4.ggpht.com/YwyLTOwyR6rOULDVsO97rOHPsI2tR9jyikUkZ-fYRjiFx7tgl4IOVvv1uPzKrACA1g=h900', u'https://lh3.ggpht.com/V1u5Oiqlpvva2lQCQOrHXUWtDLiRSOZ_RlRCdwgxgpSVD_c8YK3HuPtaUfD1tP4hkA=h900', u'https://lh4.ggpht.com/ya2NYowteY1pqgrzWiW9Sg4vJHX0o75-fByVNVbs_0V964ubtmXTHQnevdUhqcmGPg=h900', u'htt…	[]	Companion for Panic Attacks	https://play.google.com/store/apps/details?id=air.com.tfx.PAC	2014-07-30 00:00:00	0	[u'0', u'0', u'0', u'0', u'0']	1.0.0
air.com.utilex.SonidosB	https://lh5.ggpht.com/xqbLszC_P4cAfMXaTI98IxBO94lwBGICCilTUqtsjdoIb-Cw71k-HsHdqMXQIjEyfw=w300	4.058823585510254	None	HEALTH_AND_FITNESS	Everyone	The sounds are sounds produced binaural stimulation of the human brain or synchronization.\The brain produces low frequency waves in response to hearing of two tones of slightly different frequencies that come separately through each ear when using stereo headphones. Rhythmic tone is perceived only as if the two had been mixing different tones out of the brain.\The binaural sounds can influence t…	None	StudioAs3App	StudioAs3App	None	None	48M	$1.04	No	100 - 500	1.04		2.2 and up	[u'https://lh6.ggpht.com/WDVfQs0MprlwHBvIWsBOirrQf9tLWmUkMdY3bMVIu9yLhrN83Wfjv43SHzdF5B9Uhw=h900', u'https://lh5.ggpht.com/1StSN4d40Erwm9oo05Pf6c7lLTGXjlWCA3Swbn6HOLuUOr0lUZp690D_qdAbzapsKQ=h900', u'https://lh4.ggpht.com/rjrwUpH2PwaFRk19TF1TPrMqDfwybhWHttJORj1QIQMBnv-XZXjQNqeMTen-CN9361s=h900']	[]	Binaural sounds	https://play.google.com/store/apps/details?id=air.com.utilex.SonidosB	2013-02-23 00:00:00	17	[u'8', u'5', u'2', u'1', u'1']	v1.1
air.com.vmat.A21DayFixLogs	https://lh4.ggpht.com/7rI4W2XAH3xOaPCHyTzyK63IHUESKyWCiwfAeZvB96FqYLe3qRIcxf_A7JiX1Gf9VlsS=w300	3.444444417953491	None	HEALTH_AND_FITNESS	Everyone	Log your 21 Day Fit exercise program with this simple app. Simple drag and drop the colored containers from the Allocated section to the appropriate meal. Its visually easy to tell how many containers are left for the day. You can even make a note of what you ate for that meal.\Track half containers or full containers.\Track your water consumption too!\There is even a workout section to log the e…	None	Virgil+Itliong	Virgil Itliong	None	None	11M	$0.99	Yes	1,000 - 5,000	0.99	\2.1.2 Added option to not show Food List\2.1.0\Added ability to do half teaspoon.\2.0.4\Added food list for each container\2.0.3\Maintenance mode now has exercise levels.\2.0.2\Fixed Charts not displaying\1.3.4\Fixed getting stuck on Enter Starting Weight.\1.3.2 Added Tip for beginners to drag/drop containers.\1.3.0 Added Yellow Check to show Meal Plan started but not finished. Useful to show no…	2.2 and up	[u'https://lh6.ggpht.com/Wer3zXyC7GyBuXfbV8ErsbKWcXGbeFbj6nDPmO3tNqRobf6R_ZeYNYE8-aN4cLWv6DA=h900', u'https://lh6.ggpht.com/0csBGXVTmCDFSXMkbNgsjt8k1MW6dEqyq5sFwgdYbmsQaijdKNuY1XOuWZ3oeXzLyf0=h900', u'https://lh6.ggpht.com/C0gF9iXkxNp2FFz5LBIrewfToZoNewfVNHatjeQyOBB6nZS2W_C2sm6ngV8kJ6ColmU=h900', u'https://lh6.ggpht.com/IrSoUSelO7mvLXgosbOqP3X6sQcLp5zGlI9_paXj28ORsgHkI3r7_xKQ12oxlYLiExA=h900', u'…	[]	21 Day Fix Logs	https://play.google.com/store/apps/details?id=air.com.vmat.A21DayFixLogs	2014-12-04 00:00:00	27	[u'5', u'12', u'5', u'0', u'5']	2.1.2
air.com.vmat.A21DayFixLogsTrial	https://lh6.ggpht.com/9eQRaXaMn_wkTf-OUKepWUacPcKbN66VykbaolSKd1vfbyBKt25XOkwII-HDQiwZh1c=w300	5	None	HEALTH_AND_FITNESS	Everyone	Log your 21 Day Fit exercise program with this simple app. Simple drag and drop the colored containers from the Allocated section to the appropriate meal. Its visually easy to tell how many containers are left for the day. You can even make a note of what you ate for that meal.\Track half containers or full containers.\Track your water consumption too!\There is even a workout section to log the e…	None	Virgil+Itliong	Virgil Itliong	None	None	11M	Free	Yes	50 - 100	0.0		2.2 and up	[u'https://lh6.ggpht.com/wY_mTzAvr0IqZ5PV9F0oGwUFRIJzpIwf8Wgel3rdjBYhMZ-mjqP-FIXkePbOx8Db-8A=h900', u'https://lh6.ggpht.com/LLhWBOZ56XweZdQfWu1GpNS2ur9TP1BcZsDtk36Rpx6ZtHz_vv-NOxY5SsD9pimuLQ=h900', u'https://lh5.ggpht.com/S036-fbUEd_PZ14Bq-HGIngiGLqdEXzq3MUydCVvN8cW40Rs15ApxmyHLWGkzrnS9Q=h900', u'https://lh5.ggpht.com/XTRKyvT0WIzR-LNIZsukrJk-MelxXDcId8phN171_mlUcq6YjIaS3yyeZJbgA-ISafg=h900', u'ht…	[]	21 Day Fix Logs Trial	https://play.google.com/store/apps/details?id=air.com.vmat.A21DayFixLogsTrial	2014-11-22 00:00:00	1	[u'1', u'0', u'0', u'0', u'0']	2.1.0
air.com.vmat.A90DayExercise3Deluxe	https://lh4.ggpht.com/JuP--GijO1WD3UXZFYeLvSDwaRzqbG9DXj-4Z6cSrgiRBlVnJcsygnjNtWkFPn3fdg=w300	4.666666507720947	None	HEALTH_AND_FITNESS	Everyone	This app will help you log your P90X3 workouts. No more fiddling around with pen and pencil. No more printing out the worksheets. Throw it all away and log your workouts on your mobile device.\No Ads!\Comes with Measurements and a simple graph chart to visually display your weight going down!\This app will save the reps and weights for each exercise. It will automatically check off each workout s…	None	Virgil+Itliong	Virgil Itliong	None	None	11M	$1.99	No	50 - 100	1.99		2.2 and up	[u'https://lh6.ggpht.com/e8Tm_VOAAA6WzgKj_E9ukU57kFN5G4n2HJZyUhKrPJDQvKpbLwjKidQ7kg8x4WAXOa0=h900', u'https://lh3.ggpht.com/PMyF2Q-ql_ewbakoNsN8soWomjUF9qf1klcoFsEoOZVd8KGRrNg6j2CuYG49hdQtRg=h900', u'https://lh3.ggpht.com/zpIUpoAy-OkPdpFzL3PjE3OpE8YbxHQCl1mQaAutAImm4WMGR2hJNxsXU2EIlRMCYQU=h900', u'https://lh4.ggpht.com/5Ul7Q--OkZmVCDGNnjeS0uwit40uFu-MmAhmoD2_hzmCKESvtMXJ5wbl6u5qAWdM4nM=h900', u'h…	[]	90 Day Exercise 3 Deluxe	https://play.google.com/store/apps/details?id=air.com.vmat.A90DayExercise3Deluxe	2014-04-23 00:00:00	3	[u'2', u'1', u'0', u'0', u'0']	1.0.0
air.com.vmat.FT25NoAds	https://lh4.ggpht.com/MzJMgTFHWX084xUC7ZEPtW6dNNsdwZMEsE5L10ZpenypXhezV7MgJJT9n6NmV5--8AI=w300	4	None	HEALTH_AND_FITNESS	Everyone	This app will help you log your Focus T25 workouts. No more fiddling around with Pen and pencil. No more printing out the worksheets. Throw it all away and log your workouts on your mobile device.\This app will track your progress and automatically check off each workout so you can visually see how much you have left to do.\It will track Alpha, Beta, Gamma (Pure), and Gamma (Strength).\You can ev…	None	Virgil+Itliong	Virgil Itliong	None	None	10M	$0.99	Yes	100 - 500	0.99	\2.0.1 Fixed Beta Week 3, it had 2 Ript Circuits.	2.2 and up	[u'https://lh6.ggpht.com/440UmSPAQ5voMpKvqCA4tpY7TUX7mwxTUDmX3DxPsexStZZZeB9C6zXxkVXQvGWyMGs=h900', u'https://lh6.ggpht.com/r27zaXCBmnCG2hGMB8fnnB1A-vFXYv_rObsuC-sUz1lQ9MqhQQtzR0btOTBBhqX3vuk=h900', u'https://lh6.ggpht.com/Ibaq_EXl2nj05pEgPMV_9e4D4i8I6lQVlZRFAOtJ31P0SZEeeoPmhfnsN5nD0xzf2g=h900', u'https://lh3.ggpht.com/dK3DAyGCIW8ykI11hpwnrty6FfYp9-cDhrHK9cOSUxreGIEVvXIHOek12rnE_dxd7g=h900', u'ht…	[]	Focus T25 Logs NoAds	https://play.google.com/store/apps/details?id=air.com.vmat.FT25NoAds	2014-07-31 00:00:00	1	[u'0', u'1', u'0', u'0', u'0']	2.0.1
air.com.vmat.PiYoLogs	https://lh3.ggpht.com/mOxZL9VjX0QUuyhkncBlH262BoiB_NH386ltwALs3oRv2I92t3l6UaTzEtkkresf_ZZa=w300	0	None	HEALTH_AND_FITNESS	Everyone	This app will help you log your PiYo progress. What is Piyo? Piyo is a combination of Pilates and Yoga. Track your meal servings and your workouts. No more fiddling around with pens and pencils. No more printing out the worksheets. Throw it all away and log all your PiYo information on your mobile device.\After entering your weight, it will automatically calculate the suggested serving amounts fo…	None	Virgil+Itliong	Virgil Itliong	None	None	10M	$0.99	No	10 - 50	0.99	\2.0.1 Fixed Week 2 Day 3 being erroneously linked to Week 3 Day 3. Note:W2D2 was saving into W3D3. I removed the typo but you might have to re-enter data for Week 2 Day 3. I apologize for inconvenience.\2.0 New Drag and Drop Interface for easier tallying your food portions!	2.2 and up	[u'https://lh5.ggpht.com/RaSyNwmXeRSN12reaGQQcgCDyAmeH9aoDiwmH0dusDB1-hjnzEcbaFQubIWZnhmMlTR5=h900', u'https://lh6.ggpht.com/kH2Q5Kln3-sjXY7Cg4nJ8PChAwvryFvcc2eyvPW-Ndo2OyVgyzPnwP5fRFziEKtr1A=h900', u'https://lh3.ggpht.com/JXsc0nL_C0F_wQQPPwQGePRT7IlOSJFSQRpwZAO-qe8nYlQ3ecXZQCKpZ745Vq-34A=h900', u'https://lh3.ggpht.com/7lARueAKNIL0hsqIjZ6Nr_XngfN5k6FVTFCXSoGh45SpwsalfHOG0XLoIpBR7yJgEZ4=h900', u'h…	[]	Pilates Yoga Logs	https://play.google.com/store/apps/details?id=air.com.vmat.PiYoLogs	2014-11-13 00:00:00	0	[u'0', u'0', u'0', u'0', u'0']	2.0.1
air.dk.motiononline.fitnesstestpro	https://lh3.ggpht.com/pT9MojivtxhOAN3BEV0-aU6l8gVxbMbfNL6RORGi0OrTbIDzSX52X5cvoBcARX_-C8w=w300	4.0740742683410645	None	HEALTH_AND_FITNESS	Low Maturity	Fitness Test Pro is the ultimate tool for fitness testing. The app contains a number of the most widely used and valid fitness tests. Create one or more profiles and manage profiles in groups as needed. Instruction is given from the app and results can be quickly stored and transferred to any spreadsheet software.\TESTS INCLUDED:\• Coopers 12-min run\• Bruce treadmill test\• Any distance run test…	None	Motion-online+ApS	Motion-online ApS	None	None	11M	$3.00	No	1,000 - 5,000	3.0	\v. 1.8.1\Bugfix in Beep Test\v.1.8.0\• New programmable interval timer included.\• Degrees changed to percentage in Bruce test display (does not affect any calculations).\• Bug fixed in display of group name in profile list view.\• Graphical improvements.	2.2 and up	[u'https://lh3.ggpht.com/pLDJuHj5cz9qqTlzOtzlL8M1gBvtIDO8FB1KCPNdffmLhApMQTijTserbmgtgMJG3EfZ=h900', u'https://lh4.ggpht.com/IsuKkPc7jhSFtS8dF6rJ3mfKNXzbFcH-07cKkREAHtHM1_1ySdRQWLQ7kJP1Ze1L609Y=h900', u'https://lh5.ggpht.com/PhMebYYD3RBQCWz4f3Z3CgMm0rruK0smDSJSDrS7b-SFKbh-XvEWoV7siqYQX9QYtKtO=h900', u'https://lh5.ggpht.com/7JYRVvBLE9tR5FTF3N8YJDizskNXnGwHVlFKNukKr0NMsr_nzo8Ew7fW4kFcrEo6UwQq=h900'…	[]	Fitness Test pro	https://play.google.com/store/apps/details?id=air.dk.motiononline.fitnesstestpro	2013-03-18 00:00:00	54	[u'30', u'11', u'5', u'3', u'5']	1.8.1
air.docsinsight	https://lh4.ggpht.com/94W6zD2KMdiN2hyXHcomMheAkg4NykpmFi6xBocT4NA772thAq2QFB-eeOxU9j7vFRo=w300	0	None	HEALTH_AND_FITNESS	Everyone	Connect with your medical team wherever you are. Our application can connect SNFPro patients with their designated doctors and nurses.	None	Real+Stream+Network	Real Stream Network	None	None	3.6M	Free	No	10 - 50	0.0		2.2 and up	[u'https://lh3.ggpht.com/De7fiab9eYCFRvRcRMyAdfQNXidJbc5q8g6Lons_ZDGK3AoFamE4yeKbGvXqUpxSIQ=h900', u'https://lh3.ggpht.com/WYnUKgAZltEG1LzG-ag7XRqHx0erhVQJ9qs4b02TpUkQFbAS7BD7899Xv2osslJ0Locu=h900', u'https://lh5.ggpht.com/9E7lRqsjF8JKitiUKhQlpsj_QpiKsudnpHtuvClAomZ1Qpf5chdc3c4A4TfVQ4B2_NI=h900', u'https://lh6.ggpht.com/o4s7-ADX5hlgHHMiph8n8QzvWCcsC80KbldMsk6HH12WxmA-VAF4qi1yAEvXGZS5VUs=h900']	[]	DocsInsight	https://play.google.com/store/apps/details?id=air.docsinsight	2014-09-13 00:00:00	0	[u'0', u'0', u'0', u'0', u'0']	1.0
air.fr.droomedia.stamina	https://lh6.ggpht.com/2v1vEhXwNyWruzxe0OPv9HiLn-g1SVzIeBMKV6hjSH9DKLs0mVblY8qwC5MWp5zB94CI=w300	4.528409004211426	None	HEALTH_AND_FITNESS	Everyone	Grace à l'application Stamina vous pourrez suivre votre entrainement en musculation et ainsi voir votre progression musculaire. Suivez un programme type et vous aurez toutes les instructions et astuces de coach par rapport à chaque exercice qui se trouve dans le programme que vous avez choisis. Vous pouvez également créer votre propre programme à partir des exercices de la base de donnée stamina.…	None	S%C3%A9bastien+Hautier	Sébastien Hautier	None	None	15M	Free	No	1,000 - 5,000	0.0		2.2 and up	[u'https://lh4.ggpht.com/b9AzbNaE5J_9eltGLmxvSfg9bxYQKemvo65Cv0Qc-eF8pddt-u4TkOflgRMobEOiYjo=h900', u'https://lh4.ggpht.com/NvcTO8re1A1vze9EAocVukzfLrNxYu7vVhyTi9sElibYPIp4T3Uz6BWU15z-_Jbs0YWZ=h900', u'https://lh5.ggpht.com/2_zV5_6LKfClNDHseWj_atKqycxqNGFtQ6Snb-IVaGoehoqeAz3AiTrj0BX7AQS78A=h900', u'https://lh6.ggpht.com/P99KFYwaYYO1rBl9zqIou86D6Y1TnEKrc7GseWJQASpypnYIqieer16qE8CNlHMuDoA=h900', u'…	[]	Stamina	https://play.google.com/store/apps/details?id=air.fr.droomedia.stamina	2014-09-17 00:00:00	352	[u'234', u'91', u'15', u'3', u'9']	1.0.3
air.happyneuron.braintraining	https://lh6.ggpht.com/dCnrWwFccFh6DLQ1OHWl1_q9CpAysGPYoTFxkcmA2drb8vFMP0Q_63XwIE5ZQNcbrr-4=w300	0	None	HEALTH_AND_FITNESS	Everyone	Tired of these constant memory lapses? Want to boost your brain power?\Then it’s time to do something about it! Get ready to train your brain and keep it in shape with the HAPPYneuron exercises! \“My HAPPYneuron Workout” for Android tablets brings you a simplified version of the HAPPYneuron brain training method. It offers a large number of popular HAPPYneuron games to stimulate your brain and fo…	None	SBT-HAPPYNEURON	SBT-HAPPYNEURON	None	None	48M	$89.90	No	5 - 10	89.9	\Compatibility fix for recent Android and AIR versions	2.2 and up	[u'https://lh4.ggpht.com/Xr_OAnlvz_bPwwMHRs-DVqUOwFZ3VPgz2Q3CsdZ_RPsgd1kGlj-r8UD82P2Z2cuMEFQ=h900', u'https://lh5.ggpht.com/ZUzmRcEAXVsGS3FZl7K0bjMSGvkgejr5qhJG4Se65gI-iofwFVBHILFiSE8OHYz6Ys4=h900', u'https://lh5.ggpht.com/688sEomR5Su6HHxFYiAlWhQyfJy3BKANcOYW6Mi-HP7sb6Ol7rCkp-X7H35bcFS1nvJa=h900', u'https://lh4.ggpht.com/3SBEwdsTR0qcaNR1_bb0C-F-R_kMZV5W42Q5bsb3U37EymINMYcaPt08UDw0SU4fjI4=h900', u…	[]	My HAPPYneuron Workout	https://play.google.com/store/apps/details?id=air.happyneuron.braintraining	2014-03-14 00:00:00	0	[u'0', u'0', u'0', u'0', u'0']	1.09
air.jp.co.maryquant.mqmake	https://lh6.ggpht.com/IRyfQmJMu3wWZpYANZAyghouYSfYIy4taG8G7VVsAO2eg_A2NHlBYu6vrwEKJukTIutn=w300	2.3333332538604736	None	HEALTH_AND_FITNESS	Everyone	マリークヮントの公式メークアップアプリ。\アイシャドウやマスカラ、リップメークからチークまで、様々なアイテムでメークアップのシミュレーションができるアプリです。\撮影した写真やスマートフォンに保存していた写真に、気になるカラーを選んでのせて。簡単操作でカラーをチェンジできるので、 マリーの豊富なカラーを独り占め！\カラー選びのポイントなどはMARY’S TIPSで、さらに使用したアイテムは一覧でチェック！アルバムに保存もできるので、普段のメークにも役立てても。\マリーだからできる、自由自在なメークアップを体験してみませんか？	None	Mary+Quant+Cosmetics+Ltd.	Mary Quant Cosmetics Ltd.	http://www.maryquant.co.jp/privacypolicy/	None	12M	Free	No	500 - 1,000	0.0	\・各カラー・発色の調整。	4.0 and up	[u'https://lh3.ggpht.com/i-EkG_FF2W4rE0BoAcce4mCAqlRT82GDvS5yPgrJpI2tP7VsOHz4INYwMx2DIA3yx0E=h900', u'https://lh4.ggpht.com/rp6p3Brv6XC2J1Bh2SGWy_GTuG5WgzIs5FNvxURr4W7GcrhYbownyYSnOhsazu8Mtzs=h900', u'https://lh6.ggpht.com/-lU5setDtOLPFvpvj3WDd_4tsMjWu_E-bIs6p5zhmnViBQSmzqFxAF-2K5xk51vFmsk=h900', u'https://lh5.ggpht.com/3h4O7iQKnuuoYWroMpLXjwR94rVN10lb8-qs9Vg99Vzv6CVOkxPY5OGYELtUD1tlybc=h900', u'…	[]	MQ MAKEUP for Android	https://play.google.com/store/apps/details?id=air.jp.co.maryquant.mqmake	2014-12-01 00:00:00	3	[u'1', u'0', u'0', u'0', u'2']	1.0.2
air.kettlebellmp3	https://lh5.ggpht.com/e0fmJLv4uHnKqsJ9xLl8i7vhEE75q90vs6LdE3LipbNHNpCrZiFEuw9NqgpgXdcVxg=w300	3	None	HEALTH_AND_FITNESS	Medium Maturity	Workout and listen to your favourite music at the same time form your phone or tablet. Simply drop the music into the hot folder (kettlebell/music).	None	Networks+Media	Networks Media	None	None	862k	Free	No	50 - 100	0.0		2.2 and up	[u'https://lh5.ggpht.com/uftUzDY0JpUHFBXTWTHxApXwzaPTcm2C8iEKw83ZYpyhTrCHw3JPSikabuVzu3RJXg=h900', u'https://lh5.ggpht.com/xOECqmv-XNZI4D3kaL62eY38hDXQNKfkcCBKHRSQWzyR6ehm30RGPkk2xg26sOQrUq0=h900']	[]	Kettlebell mp3 timer	https://play.google.com/store/apps/details?id=air.kettlebellmp3	2012-03-26 00:00:00	2	[u'0', u'1', u'0', u'1', u'0']	1
air.live.com.appforclients.yda.net.au	https://lh5.ggpht.com/xXiDJN0ZQaTflnAQ9h7fUE0ldMOCM7qu-cghs0SOxr-qWfvoX4_K5pQznnIFHoO1rg=w300	5	None	HEALTH_AND_FITNESS	Low Maturity	Now whist your clients are away you can still reach them! AFT Clients, the latest from App for Trainers!\Your AFT 2 trainer app can now sync with your clients! \Each time you enter a new client profile they are sent a username and password. They can use these details to use on their own app! All test results and program's you have on your clients can be seen by them on their own AFT Client app.\C…	None	the+industrie+pt	the industrie pt	None	None	8.8M	$1.01	No	100 - 500	1.01	\minor fixes	2.3 and up	[u'https://lh4.ggpht.com/aVkbtQJBk2LRb7aHCIorF4hSJku49WAYptPZ3X1lnxUssV2NBzCMvVyw5VtaQzD61g=h900', u'https://lh3.ggpht.com/6WsIixq_MCY0L6OqszWgkEF40wgmM-0CTUhb9oU45rFY3swkDZaeNmd4nctmvfyZew=h900', u'https://lh5.ggpht.com/-tOJhxQcuigTzXs4F3OZakr--onbxwcPoLltLyDjHYMy7-wlIKJYODgO3emQQ_Ae1zo=h900', u'https://lh5.ggpht.com/KgemGUMZtXaHCFBLt3KkHSl7fZYzrB6CUoqmWNZZS1aYHbFLOD-MVyI0XqlePSO7mQ=h900', u'htt…	[]	AFT Clients	https://play.google.com/store/apps/details?id=air.live.com.appforclients.yda.net.au	2014-06-09 00:00:00	3	[u'3', u'0', u'0', u'0', u'0']	2.1
air.live.com.appfortrainers.yda.net.au	https://lh6.ggpht.com/Acfy4sYAfsJ0lpn5kAYs0_BVModpCY9110gRvgPb3RJMAyfL2DvkUqjwKeX-jn2TdVc=w300	2.4375	None	HEALTH_AND_FITNESS	Low Maturity	Taking the next step forward in bringing our AFT Personal Training global users all they need in an app designed for them. You didn't become a PT because you liked Admin did you?The leading personal training business tool to assist in running your PT business! Paperless, professional, personal. \New features include 'online/offline' option. Use your AFT app anywhere anytime and update your data a…	None	the+industrie+pt	the industrie pt	None	None	8.8M	$1.84	No	100 - 500	1.84	\---Payments Date Format issued fixed..\---Ability to send clients login information\---Minor Bug Fixes	2.3 and up	[u'https://lh4.ggpht.com/uK6ECqKo3WHI2yqePZlliHnAybKbBVK5-HkibE5D8zEgVO-KPd8Y_9t-KJPP_gshAlI=h900', u'https://lh6.ggpht.com/tlFzVgI-jplCVMoAv53c87Qmm1KuU9FMqa0yF0xUyQBEUyz8wgyap4IQMpT9cr_dIcs=h900', u'https://lh3.ggpht.com/mcdJvmF3H2EDkDVD4eyikR567299YDiNhIiyhnEkQLcZXc4yIXjjdNQa4gwze3FC9GMs=h900', u'https://lh6.ggpht.com/ZWOLOiR3wkdEGUeW2iYfWoqUU0vmdw8Z21c_Irr8r8pxVKju7uoAEY3JQRkSiOadSSE=h900', u…	[u'https://i.ytimg.com/vi/l1Zmd18Kgnc/hqdefault.jpg', u'https://www.youtube.com/embed/l1Zmd18Kgnc?ps=play&vq=large&rel=0&autohide=1&showinfo=0&autoplay=1']	AFT	https://play.google.com/store/apps/details?id=air.live.com.appfortrainers.yda.net.au	2014-06-09 00:00:00	32	[u'9', u'1', u'2', u'3', u'17']	4.5
air.myPeakFlow	https://lh6.ggpht.com/LnkkVswMxo_5p0k1PG4nJ-9AsE9o9EUomv5itbTX3_LkkDlf9zmmkiovqyyF_UkyrHw=w300	5	None	HEALTH_AND_FITNESS	Everyone	myPeakFlow is an app use to monitor your asthma, by logging your peak flow (device used to measure the amount of air exhaled out in L/min) readings, age, height, gender, on your phone or tablet, the program calculates what the predicted peak flow measurement would be. You can look a history graph, and manage multiple users.\You can export or import your history data to a file, and a Windows app i…	None	gesturedevelop	gesturedevelop	None	None	751k	Free	No	10 - 50	0.0		2.2 and up	[u'https://lh4.ggpht.com/VUuXIsFZxLQRdwKZ-HFZeTybNulbckDfUGsD8v7oEXUqSyiblyOCXrrTOtIa27WgPw=h900', u'https://lh4.ggpht.com/7AEdEUUoGPNkoXyzu1oXl3F-_WE9Z4Ag92EMk4JxG1Z0ElHNFCZbwLWFS0U3T5P2EA=h900']	[]	myPeakFlow	https://play.google.com/store/apps/details?id=air.myPeakFlow	2014-11-12 00:00:00	1	[u'1', u'0', u'0', u'0', u'0']	1.0.0
air.net.worldfitnesschampion.abscalisthenics	https://lh4.ggpht.com/8E4QNV8IR4e8eJfQ7VXVoKj2DzzjaZvNwopqRKpGQ63huqAyqHu8kT9vHzDQXsqWQwZa=w300	3	None	HEALTH_AND_FITNESS	Everyone	The WFC Workout, The World's Fittest Workout\4 of 4 Abs and Calisthenics\In order to use this application you must purchase App 1 "Getting Started".\This App shows you how to get those ripped abs you've always wanted.\Plus how to do each calisthenic exercise properly, which helps to sculpt your body the way you've always wanted. This App has text, thumbnails and closeup pics explaining each exerc…	None	Rob+Powell+WFC+Workout	Rob Powell WFC Workout	None	None	18M	$0.99	No	100 - 500	0.99	\Version 1.0\Initial release	2.2 and up	[u'https://lh5.ggpht.com/-3xCqbQsvoeCoA4sPEzDiXuFA3gLUNbo7sFFqG3Onr85nYhYgfyczx64BiZ_f6s14t0=h900', u'https://lh3.ggpht.com/y0TipcUXN4IqTukzAOGM8qdK3eUzo4IPg1fitHWLzfwTNp9mUM8Zpdv-PQ2dpq6MFh0=h900', u'https://lh3.ggpht.com/Zz_9673Zgs79j9TEKh_ljrjL5Z9-OZIv7irfsk4Gq_h_x7WLEMcecOYACtTubiUmRlQ=h900', u'https://lh6.ggpht.com/0gMEm4ViO9uagKJ4GAIZy6wItV-oA0Njyd4yWDr9T-mWgG7yXX3hrFXpvwbqphcWG50=h900']	[]	Abs and Calisthenics	https://play.google.com/store/apps/details?id=air.net.worldfitnesschampion.abscalisthenics	2012-02-13 00:00:00	4	[u'2', u'0', u'0', u'0', u'2']	1.0
air.net.worldfitnesschampion.cardiotraining	https://lh4.ggpht.com/B5vwyhMgbBV_y4q4m119t8Ioo5k-_8K6AcPAQ8PQY-Tqy6aaJJTJjT0SMTJIlwKsjmg=w300	3	None	HEALTH_AND_FITNESS	Everyone	The WFC Workout, The World's Fittest Workout\3 of 4 Cardio Training\In order to use this application you must purchase App 1 "Getting Started".\This App has 10 different types of Cardiovascular Activities.\WALK/HIKE, RUNNING, TRAIL RUNNING, CYCLING, MOUNTAIN BIKING, STEPPING, ELLIPTICAL, SWIMMING, ROWING, and CLIMBING.\Each activity has text explaining training programs from beginner to reaching …	None	Rob+Powell+WFC+Workout	Rob Powell WFC Workout	None	None	23M	$0.99	No	50 - 100	0.99	\Version 1.0\Initial release	2.2 and up	[u'https://lh3.ggpht.com/ifZFBB1sq1YDJl04L2QD2GrS5q5TBGQsx91iIf5zUuGBFmcCchAhMYJBXbpYqgL1eYY=h900', u'https://lh5.ggpht.com/sorFZtz6BvtC_KLYUPrgK-5vavNp23heDFfo5dAEE4GbE8HMZn-XDH5ZkpraD5oV1w=h900']	[]	Cardio Training	https://play.google.com/store/apps/details?id=air.net.worldfitnesschampion.cardiotraining	2012-02-13 00:00:00	2	[u'1', u'0', u'0', u'0', u'1']	1.0
air.net.worldfitnesschampion.gettingstarted	https://lh3.ggpht.com/VQQrJezIszCCcCkaqS_MTUeHUOmdjVtzZMZrzaSPdn-3etK0GTjMhgrpGGYG4VB97Q=w300	5	None	HEALTH_AND_FITNESS	Everyone	The WFC Workout, The World's Fittest Workout\1 of 4 Getting Started\This App is the KEY APP to properly use the other 3 Apps and has everything you need to get started. Including The Monday-Wednesday-Friday Routine, Tuesday-Thursday Routine, and the Saturday-Sunday Routine. Rob also answers all his Most Asked Questions. He also tells you what you need to know about Proper Diet. Rob even shares hi…	None	Rob+Powell+WFC+Workout	Rob Powell WFC Workout	None	None	1.2M	$0.99	No	100 - 500	0.99	\Version 1.0\Initial release	2.2 and up	[u'https://lh4.ggpht.com/12WtC_qW5s2a16koO8nFX6sCtMB86sd_KgaFSf0tivn0nql14PSZ1dO3ItVJimc-4fGJ=h900', u'https://lh6.ggpht.com/Hlq4X0ixvTyr3ORnb9w6a-u8kw6uyI_gdu9HmervU9CxylWO_90ZF3a5611WmOHGWY20=h900', u'https://lh5.ggpht.com/zY_ITHmixpXBzd6LubsAGKY2kbPcFHW8byd5zwJvefTraYXs89vPBe6xH0U1ZD8Xv-g=h900']	[]	Getting Started	https://play.google.com/store/apps/details?id=air.net.worldfitnesschampion.gettingstarted	2012-02-13 00:00:00	1	[u'1', u'0', u'0', u'0', u'0']	1.0
air.net.worldfitnesschampion.weighttraining	https://lh3.ggpht.com/5LC2nJgZ8t7kWu9Ifgcv1dsyG1a1zGlldALOG4b_6D3QktVs6DR-bp91oG_Pz7FP27E=w300	3.6666667461395264	None	HEALTH_AND_FITNESS	Everyone	The WFC Workout, The World's Fittest Workout\2 of 4 Weight Training\In order to use this application you must purchase App 1 "Getting Started".\This is the same workout Rob uses to train himself, MMA, Military, Police, all Athletes, in all Sports, from age 12 to Pros. Each set has text explaining proper form, with thumbnails and close up pictures of start and finish positions allowing you to reac…	None	Rob+Powell+WFC+Workout	Rob Powell WFC Workout	None	None	14M	$0.99	No	100 - 500	0.99	\Version 1.0\Initial release	2.2 and up	[u'https://lh6.ggpht.com/dHDvhPBhLO3ndcZ2VqNHkqSTD0TBslNovavw92PggLZr4NBj29NgyUuIgpcVn9Pcg0c=h900', u'https://lh6.ggpht.com/m35eQ4KbcuESLKCGyjMaAHnUvRZLDFcc_HHgkn75MUVccCI5lskE1pLigzSgrr6qIA=h900', u'https://lh4.ggpht.com/zQGtFjosTpUSIJ0uUopNoHaOxWC5ZTwDq0B92oQHsF2JGgO3ubuZ66ByLB6aJetEVw=h900']	[]	Weight Training	https://play.google.com/store/apps/details?id=air.net.worldfitnesschampion.weighttraining	2012-02-13 00:00:00	3	[u'2', u'0', u'0', u'0', u'1']	1.0
air.repel.mosquito	https://lh5.ggpht.com/_1l1R7GJouPbJBe2NlR2jthxWEf08-AR1pTJKVyRxzZHsRs8X_0rEPPvwie-5LSd1A=w300	3.9677419662475586	None	HEALTH_AND_FITNESS	Everyone	this application contain ultra sound from 15khz - 22khz\don't be scare because the sound will not hurt your ear. it's just for repel away the insect such as mosquito, etc\I just tried tested with mosquito.\for activated the program, you can press on - off button in the center then, press the frequency : 15-19khz for mosquito. if you want run the program at the background you can press home button…	None	senigo	senigo	None	None	11M	Free	No	1,000 - 5,000	0.0		2.2 and up	[u'https://lh4.ggpht.com/JWmUwIY7XW9a7p7qTGl_hUZN1-GtwRBxMlJmUAV5DRw7egQHdQ-Y5LKHxaH4Msf4jA=h900', u'https://lh6.ggpht.com/p1XljaxcdkAA_aR66JGqySHAtHU_RIPhhTOPPH4sVbocREplxrmcaEYkX8euAwnTn6s=h900', u'https://lh6.ggpht.com/NSdULlCLniijwHEP80KbIG0xSopX4Nx1EOqCHc6vtisZXxU1H_N6ORDFzjEN0l_UWNJW=h900', u'https://lh5.ggpht.com/OuQc_vc52UyQjlPHtq8FId2Kc4quZdxg1WNpmMqyoP3lVLuhXi_f-LU2imX-61OlPH8=h900', u'…	[]	repel mosquito	https://play.google.com/store/apps/details?id=air.repel.mosquito	2014-09-22 00:00:00	31	[u'19', u'4', u'1', u'2', u'5']	1.1
air.snfview	https://lh4.ggpht.com/M5Mlyz1xVNbh_f2jgpQpSKIHAHMmdPU2QIpZ3HL62nz4OKgD2xpxKLLdpYn8Gyj4OA=w300	0	None	HEALTH_AND_FITNESS	Everyone	Connect with your medical team wherever you are. Our application can connect SNFPro patients with their designated doctors and nurses.	None	Real+Stream+Network	Real Stream Network	None	None	3.5M	Free	No	1 - 5	0.0		2.2 and up	[u'https://lh6.ggpht.com/Idyv1uwoCeERoFjGUJS0rJgmE-oFAc-4EmtseDgMjtphCCIj8O9Di7nbauxdwISa7RKd=h900', u'https://lh6.ggpht.com/9UNd2bToTk-ghnEyY2gxjoG73nTvHxT-fhYtEeVnvMlDq97fqQ8qkuaq9WEPVTiB9Q=h900', u'https://lh3.ggpht.com/nDa7u-wIsNJ3gtTVGrkl5eJetYG3uW8w8WoCMVuZlPiOVzkpFekEHxYze8Ac7cRJFSy9=h900', u'https://lh4.ggpht.com/JwLy6rUFB8dLRvZ8arhgzdzGeMefNEJZrnF8e-EoDtJlsUqyhJykTq4gvLuc6LOkUrU=h900']	[]	SNFView	https://play.google.com/store/apps/details?id=air.snfview	2014-08-23 00:00:00	0	[u'0', u'0', u'0', u'0', u'0']	3.0
air.thirty	https://lh6.ggpht.com/0c7-RLZlKOe6dLg826TSva4ULyv_DjRfoNCe6A1WKiGFgmZTmk46B7tpeobogQKEGg=w300	1	None	HEALTH_AND_FITNESS	Everyone	Finally here; the diet the whole world is going nuts about!\"30 Day Diet - How Whole Foods Can Change your Life"\Loose the weight, eat healthy and live a longer healthier life. The "30 Day Diet - How Whole Foods Can Change Your Life" is finally here in easy to use app format.\Never again spend your days flipping through hundreds of pages in books to find out how to eat healthy and drop the pounds…	None	Whole+Foods+30	Whole Foods 30	None	None	12M	$0.99	No	50 - 100	0.99		2.2 and up	[u'https://lh3.ggpht.com/FXDsOx6HIC6pWXk_rc2rh2q3DE0lfUMQNCAcm8II6q4AjzwmQrX6q0SY8EzGWb5mIQs=h900', u'https://lh4.ggpht.com/qahBBBrS583m9f7_gaoxbdKdpYiM2-F7_6y88t5UHpg8y2t0zZGHGSYzGWtFrWtrn6U=h900', u'https://lh4.ggpht.com/EF1VZfcpWti5dyRCuxJvz-W9XXZkQWFFaop8ShCLZteLdTDc1M-EtABOPmmv9pzsbCw=h900', u'https://lh3.ggpht.com/t8ACBci7p2tVRHH8Rqd2DQ2V76jW-RLsWiwuH6IRn_0VF7zDRYHrpkioyWlAKNXsj9TM=h900', u…	[]	30 Day Whole Foods Diet	https://play.google.com/store/apps/details?id=air.thirty	2014-05-24 00:00:00	2	[u'0', u'0', u'0', u'0', u'2']	3.0.0
air.tv.aitch.weightsmate	https://lh6.ggpht.com/jogyb51wslRF4eKC51IhNrsH5yab0ZeW9sRP87prTMXQLCeKqxFYxf1uRPpY7LfMUpC0=w300	4.285714149475098	None	HEALTH_AND_FITNESS	Everyone	Do you do weights mate? Are you a strength athlete, regular gym user, bodybuilder or power lifter that's serious about keeping track of your workouts?\Weights Mate was developed for the gym goer who wants to record their training, avoid plateaus, increase strength and achieve their workout goals. If you're disciplined about keeping a record of your progress, it's time to throw away your dog-eared…	None	Aitch%2BCo	Aitch+Co	None	None	13M	Free	Yes	100 - 500	0.0		4.0 and up	[u'https://lh6.ggpht.com/RUdrA_C8scMU_FVlkgqV6THVrwBElhRY-UI6pMhZacsmSf8vmXaPtIsId0Huz7Q-fUw=h900', u'https://lh5.ggpht.com/gkE9UnLyInOb2PwnPjCJFk6zSVlOHH5z54DsIzq8eAUiDoJpm2rKWqCSv5rJ6_sPFDV8=h900', u'https://lh6.ggpht.com/MeUlhoucxQwtr-WQT28WzZErpfarJowvVkTtv41u80NQQnJ0g24qzCM4QfeZKjFYLfg=h900', u'https://lh5.ggpht.com/tdSUxewPOo2Nx8oP_8uBP1Yp0VanyTwQp0lwOllnwNokPhNiaHyDnEpu8j1950vd5CM=h900', u…	[]	Weights Mate	https://play.google.com/store/apps/details?id=air.tv.aitch.weightsmate	2014-09-05 00:00:00	7	[u'4', u'2', u'0', u'1', u'0']	1.0.3
air.weighttrackermobile	https://lh6.ggpht.com/YkyIym0whh0QfkHHBOWhzlOAvWF65ywlnAl4tkFc5XO1TGzx63iGvxP94LbqA42Prg=w300	4.5	None	HEALTH_AND_FITNESS	Everyone	This app from Laburnum Clinic not only gives you the ability to track your weight, but also your chest, waist and hips measurements.\To keep up your motivation, we have also included a goals section where you can specify what changes you want to see and how long you want to take to get there. Then, once your goal is complete, your trophy will appear in your display case in the rewards section.\Al…	None	Laburnum+Clinic	Laburnum Clinic	http://www.laburnumapps.com/PrivacyPolicies/weighttracker_mobile/index.html	None	12M	Free	No	100 - 500	0.0		2.2 and up	[u'https://lh6.ggpht.com/FAEhZrMwo-W0cPQmBU4Qk8E9LKh9XepKEjsX-PubXRZSVP9Db0X8tstFX6cejhQ-OQ=h900', u'https://lh6.ggpht.com/CvOYGcxwNu6ZYEyOuwa8ux81j-XaIs1U_rYerlPuo8dhGd9p6WE1E2gi1pvHlydoegQ=h900', u'https://lh4.ggpht.com/kimLuYUDCDMGX24sYgZX6cHIAel-_VO75RMuCTkcEOTF_1Iy_3VSddaev9MY2kAv1SwR=h900', u'https://lh3.ggpht.com/U9kPJ42x2UhRxYjO_HJ9xhXBoKpBzPH1aHYizYZhqUfPdmxlL83uL6wy2gOHrPBKJFA=h900', u'…	[]	Weight Tracker Mobile Edition	https://play.google.com/store/apps/details?id=air.weighttrackermobile	2014-06-28 00:00:00	2	[u'1', u'1', u'0', u'0', u'0']	1.0.0
alexcrusher.just6weeks	https://lh6.ggpht.com/bfYT8YvGACBwhtGaZRCOgcnwvqXeiAqAzY1n9ylDXm82HAEhscCL3bfqlFlWf_4_Xw=w300	3.945894479751587	None	HEALTH_AND_FITNESS	Low Maturity	Just 6 Weeks offers you a unique opportunity to get into shape, learn how to do 100 push-ups or sit-ups, as well as to shape a beautiful muscle profile in only six weeks. Forget complicated systems and exhausting, hours-long workouts! All you need now is 10 minutes three times a week, a comfortable spot, and your smartphone.\Just 6 Weeks has a very simple interface with convenient, customizable f…	None	Just+Do+Inc.	Just Do Inc.	None	None	7.6M	Free	No	1,000,000 - 5,000,000	0.0	\- Bugs fixed	2.3.3 and up	[u'https://lh6.ggpht.com/cn3hhKBaECeUP8VYupfG1_cScZ6px7raezI1dtIPRWmxZscN0CHCfycr-BA-bthbREo=h900', u'https://lh3.ggpht.com/rmqdoa0FlSfXuB2JhRqlfiGlMfp6aL_1arlCYcWgF_DB9fcU7AxG_tIDJJeVN4zQ7dI=h900', u'https://lh3.ggpht.com/b7VmgG8JKvknKQcOx239pF0SxzT4w0fIeBWbHQlBujqkGlaAtq6-tYsoD6WNHtwxPQ=h900', u'https://lh5.ggpht.com/PD6MyLUKaiVphQg5Q1nmlry2vCwwXEe79f50TzPo9H7kLEULDG5bWTkstH_f6wId9_23=h900', u'…	[]	Just 6 Weeks Lite	https://play.google.com/store/apps/details?id=alexcrusher.just6weeks	2014-11-27 00:00:00	15784	[u'8,183', u'3,066', u'1,803', u'962', u'1,770']	1.8.12
alexcrusher.just6weeks.full	https://lh4.ggpht.com/oYIYo92vXSbNHv0M0YJXT15CWFxAJx_XMmb2iJnUdMRswKO4bhmAO1hLHsE4L5ge2A=w300	4.669313430786133	None	HEALTH_AND_FITNESS	Everyone	Just 6 Weeks offers you a unique opportunity to get into shape, learn how to do 100 push-ups or sit-ups, as well as to shape a beautiful muscle profile in only six weeks. Forget complicated systems and exhausting, hours-long workouts! All you need now is 10 minutes three times a week, a comfortable spot, and your smartphone.\Just 6 Weeks has a very simple interface with convenient, customizable f…	None	Just+Do+Inc.	Just Do Inc.	None	None	7.6M	$2.99	No	100,000 - 500,000	2.99	\- Bugs fixed	2.3.3 and up	[u'https://lh4.ggpht.com/idDJ0f4KGGO990bopjENxDY59mUk_RFfS9ratt3khvlYhlYfJgjXWaohaXk-2x0P6ro=h900', u'https://lh5.ggpht.com/BXTQR6H8stlJ5b7lYFNipUEIkyEkSB_RTHDxUBycs6AiEs9b5BYsoQHVMnY3ukSoexI=h900', u'https://lh4.ggpht.com/70n1WZLXwdS7CGvUH8ag41zboXyP7B6ExnD1_KiUgmpuPKNTlm5nVdbGwtDStMBsuIw=h900', u'https://lh6.ggpht.com/drb0fwTn5R3k_W8LjDPYk2O_-_VKjHvBvrGwpxCLzj4ctwseJ0j5rreaXeAiTlUTipE=h900', u'…	[]	Just 6 Weeks	https://play.google.com/store/apps/details?id=alexcrusher.just6weeks.full	2014-10-09 00:00:00	10705	[u'8,041', u'2,125', u'326', u'89', u'124']	1.8.10
alexcrusher.just6weeks.pushups	https://lh6.ggpht.com/hMEVzu4R4pKH7vIcd0NqJP-RqWq33i08ktEbO43ajnug5hP59f8YcwTBOL_PT2vfIQ=w300	4.563389778137207	None	HEALTH_AND_FITNESS	Low Maturity	100 Pushups offers you a unique opportunity to get into shape, learn how to do 100 push-ups, as well as to shape a beautiful muscle profile in only six weeks. Forget complicated systems and exhausting, hours-long workouts! All you need now is 10 minutes three times a week, a comfortable spot, and your smartphone.\100 Pushups has a very simple interface with convenient, customizable functionality.…	None	Just+Do+Inc.	Just Do Inc.	None	None	7.6M	Free	No	500,000 - 1,000,000	0.0	\- Bugs fixed\- The new permissions was added for the new ad	2.3.3 and up	[u'https://lh3.ggpht.com/hafpDCU86EeMyuagEqi45eX0GmBGR7m8kSTWQJjIeE7jXGW-4_INWITnS_L9SxSiCg=h900', u'https://lh4.ggpht.com/sIP-lQqTaji94xvEBc3sXsbqS4RrEvcSPxlV-FRV_hcMQHzQSlXCM5SS-8UHcOUhJvgr=h900', u'https://lh6.ggpht.com/HdvD3rw19k8kxepC6Lvvkcfonh8tkf5IkjLGeEazku_04zRmkpUPn0vYBd3y-ig1J5I=h900', u'https://lh4.ggpht.com/DNUonRFYP4QhxxnF-x_4RLSDRutLdMoi8SGFQMi8WhXV1QkbyQY1QhjZ-XVscPvDzijX=h900']	[]	100 Pushups	https://play.google.com/store/apps/details?id=alexcrusher.just6weeks.pushups	2014-10-09 00:00:00	15034	[u'10,950', u'2,723', u'665', u'273', u'423']	1.8.10
alexcrusher.just6weeks.situps	https://lh5.ggpht.com/DDSG-jB9SbCdWNIuCLo4zl8crGiVDBUo96v_Oq0_-pxSpm77NJXwaPKq7e92c1ySzfg=w300	4.454097270965576	None	HEALTH_AND_FITNESS	Low Maturity	200 Situps offers you a unique opportunity to get into shape, learn how to do 200 sit-ups, as well as to shape a beautiful muscle profile in only six weeks. Forget complicated systems and exhausting, hours-long workouts! All you need now is 10 minutes three times a week, a comfortable spot, and your smartphone.\200 Situps has a very simple interface with convenient, customizable functionality. Wo…	None	Just+Do+Inc.	Just Do Inc.	None	None	7.6M	Free	No	100,000 - 500,000	0.0	\- Bugs fixed\- The new permissions was added for the new ad	2.3.3 and up	[u'https://lh4.ggpht.com/VHOm6_JC7AiIQ9vNOVh7wgstLkC0sZx7hXYy2ydsjS5-MYV3a_RLDaAIxG1PNfGbmlM=h900', u'https://lh3.ggpht.com/fAJCVlDVC7YxolvJiZU_kAvFkkJy0fPDZ3UqSjIDwqRce1-a7Fm8oYuu-x-r27bR2SYd=h900', u'https://lh5.ggpht.com/gFCQxaDrru9hWBLuFMakcEduuj0S9YyG-JlpbwY8obJtRKboziydOJ2bmA0je7sCmw=h900', u'https://lh5.ggpht.com/lwK8olIl8Z0MHRiqsF3wWJCoDa43qdjZbrNS1byUaw8nZzFMoXqql-LNgC3hIuc5heE=h900']	[]	200 Situps	https://play.google.com/store/apps/details?id=alexcrusher.just6weeks.situps	2014-10-09 00:00:00	5882	[u'4,029', u'1,112', u'364', u'137', u'240']	1.8.10
alexshwong.CalorieDatabase.v1	https://lh5.ggpht.com/N8lxr_SVDfGfqmWUk9jVMeIJ_TpXOTmoOAGPSlvHy-kPZA9mxx1eRUQ_XmfZyPNz4pw=w300	3.5	None	HEALTH_AND_FITNESS	Everyone	This application allows you checking the nutritional food value of those most common foods.\This is useful for someone who follows a low-carb/Atkins diet and often needs to check the carb value.\No internet connection is required.\Around 1000 common foods are included.\The data is originated from the US Department of Agriculture.	None	Alexshwong	Alexshwong	None	None	143k	$1.01	No	100 - 500	1.01		2.2 and up	[u'https://lh5.ggpht.com/UJRkRc85oN0E4UVoorTt0BzLlnhxaxlefOM66OJhchK-sRjaSc5M4doUQNk2Vuz_-HM=h900', u'https://lh5.ggpht.com/ft0Kp0fcEJjBBJUYMH93UGXF05O19tWT-J4zF7qWWU5UZ9vDCRz616-LA5hJdrmpay0=h900', u'https://lh5.ggpht.com/csRvOHkN5a6NsQYTh6rg3j9IB0URr_2mN37D8ACIxWqnni8kp3cvRiGYufYQgHDGTr4=h900']	[]	Carb Check	https://play.google.com/store/apps/details?id=alexshwong.CalorieDatabase.v1	2012-04-06 00:00:00	4	[u'2', u'0', u'0', u'2', u'0']	1.1
all.about.gardening.AOUWRFINXFPNCZHK	https://lh5.ggpht.com/bWFp0pGRP8K1aAYBiqXYYMPVAq4Lz-ZyxtVhXeQLrTnyVMyuFMvzBiQoevf7onqiXQjP=w300	4.400000095367432	None	HEALTH_AND_FITNESS	Everyone	Whether you're a gardening novice or a pro, you can enjoy success in every season with our expert tips.\From using leftover coffee beans to preventing dirt from getting underneath fingernails, master gardener shares his top gardening tips, ideas and shortcuts to make spring gardening a breeze.	None	Dind+Apps	Dind Apps	None	None	4.9M	Free	No	100 - 500	0.0		2.1 and up	[u'https://lh5.ggpht.com/nRu7MJuKugOFPDb9h9gJuE9AsL59dKpouSMTWff2sVcq7gxF0AASBRDSwm8lzgvUQMHq=h900', u'https://lh6.ggpht.com/3kxxC8PRAxIe6VZ4T6383cdoFJIrASSCMTTQEd6SSpDy04H0tG1EiE1rXeSL1znSzTA=h900']	[]	Gardening Tips And Ideas	https://play.google.com/store/apps/details?id=all.about.gardening.AOUWRFINXFPNCZHK	2014-07-15 00:00:00	5	[u'3', u'1', u'1', u'0', u'0']	2.0
all.lokeshhanumappa.chakras	https://lh6.ggpht.com/lHe5_bO2uxu6xJr7p8qlRqFK2sJC4ILR2_-my_oHc1BDOVtObe_MOnz88X3VE2Z8Iw=w300	4.083333492279053	None	HEALTH_AND_FITNESS	Everyone	Any Physical, Mental , Emotional , Financial , Professional , Relationship and Spiritual problems can be traced back to imbalances in one of the 7 Chakras in our Body. Hence working on chakras is the direct way to make life healthy and prosperous! All other methods are indirect ways! and this knowledge has been proved to be working from more than 5000 years.\The 7 chakras are\- root chakra\- sacr…	None	lokesh+hanumappa	lokesh hanumappa	None	None	1.2M	$0.99	No	500 - 1,000	0.99		2.3 and up	[u'https://lh4.ggpht.com/nTbqzenOvxvtbZXQhPSPmLpS6To-edlS5X3bRiB4l1hk_67z664swNMqdvrzU7VXRA=h900', u'https://lh6.ggpht.com/g53K-z4oFeqQEOcuRG6R_KnI1ynW5Dxo4TaR62rVAq1rHxUvowq6SBpx0nv2CTSxWg=h900', u'https://lh3.ggpht.com/_JZogdmthoRZ0LGS6O75YGHV4OuUBWNCq4ZPZ95t8IYmNO6h-kiSnRKFH1K94gVQT50=h900', u'https://lh4.ggpht.com/nSXehooXIW0we9_hIX9NeiQrNEiRSH5ppaQE51UtUI3EBR8MYlCK8RUlLADgfd_PHOW3=h900', u'h…	[]	7 chakras	https://play.google.com/store/apps/details?id=all.lokeshhanumappa.chakras	2013-08-24 00:00:00	12	[u'8', u'1', u'1', u'0', u'2']	1.0
all.lokeshhanumappa.crownchakra	https://lh3.ggpht.com/ovlQ4GDU8J6IszUUwqy_VbT2V4BeV2oQBCQyNieftxUEpDOqy8i7iN4cBSwbRs5gynw=w300	0	None	HEALTH_AND_FITNESS	Everyone	Do you think too much?\Do you find Life Meaningless?\Do you feel Disconnected from Life?\If answer isYES to most of the questions above, then all you have to do is "Tune Up" your Crown Chakra\This app has 360 degree holistic approach to activate and balance your Crown chakra.\Features Include \- Your Crown Chakra Test\ - Crown Chakra Explained in detail\ - Guided Crown Chakra Activation & Healing…	None	lokesh+hanumappa	lokesh hanumappa	None	None	1.6M	$0.99	No	10 - 50	0.99		2.2 and up	[u'https://lh4.ggpht.com/_Nf8I08HfK8YjAOkQWxrEAOghm-Eqqd3IhgNlHRaXyUwSAhBWfbZ8CNWMRNEjzLtpqQ=h900', u'https://lh4.ggpht.com/yl5QxgiLqzijTHfrwRQzcU8aHY8pBLElApZXOMG0ig8AKtuqPNjpcC30_ziaKlUWCg=h900', u'https://lh3.ggpht.com/mVyR2thbp_zGlK1BLo4hxQPags4-BYiyAxOKQE5QrXCquXVVvZydO_ITdl1gkmZ1fQ=h900', u'https://lh4.ggpht.com/i7WOIQeMKHkSU2c_dwrm_NX6Om26w4vrYkzyVA3KD5aztSYVVvaV6NCE3KTsiPjwnyI=h900', u'ht…	[]	Crown Chakra ,sahasrara chakra	https://play.google.com/store/apps/details?id=all.lokeshhanumappa.crownchakra	2014-01-23 00:00:00	0	[u'0', u'0', u'0', u'0', u'0']	1.0
all.lokeshhanumappa.heartchakra	https://lh4.ggpht.com/LPyVocDnUsuWoWdb5QDtOPjFalQCJTYlSma4rP6ZFT75nk9CBqZbAn4nwwpbKNHhz14=w300	0	None	HEALTH_AND_FITNESS	Everyone	Do you have any Heart Related Problems?\Do you have any Blood Related Problems?\Do you have any Skin Disorders?\Do you lack Joy in your Life?\Do you lack Self-Love?\Do you lack Love from Others?\If answer is YES to above, it signifies a issue in your Heart Energy Center.\Then, all you have to do is "TUNE Up" Heart Chakra. Heart Chakra is also called Green Chakra\This app is specially designed to …	None	lokesh+hanumappa	lokesh hanumappa	None	None	1.8M	$0.99	No	10 - 50	0.99		2.2 and up	[u'https://lh4.ggpht.com/cqA4C_FWY4Q39vnT54Ed9rrgdvPiH3o-bAJSJKPOtf--TwqA3Hxk32s6vMZSjQ3YsQ=h900', u'https://lh4.ggpht.com/ksknnvMMTJlq3BozqGNIpcJTdtjV2XBJYLRC4XeO1z_YJcxgUeZElSG0qT_lxShgFJk=h900', u'https://lh4.ggpht.com/FB1BFxPE4E1qOC3JLokDWNcdAcpsyf_nDonqu4m0Tu471_9zeAht2agJ6QxAK5cfrnv3=h900', u'https://lh3.ggpht.com/E7C8y4ZbtcIm9w8PuztIsOWO3j7ZENOtfciEj3VCoB_xayakTpeEORaQOS2iuauQ52f6=h900', u…	[]	anahata chakra , heart chakra	https://play.google.com/store/apps/details?id=all.lokeshhanumappa.heartchakra	2014-01-21 00:00:00	0	[u'0', u'0', u'0', u'0', u'0']	1.0
all.lokeshhanumappa.myph	https://lh4.ggpht.com/Qu3RPplcNP3u0rHv453QMSxrzyEKC_4i2QeixG0ibDEU_vL-XCK96V0rNLigTug-pA=w300	0	None	HEALTH_AND_FITNESS	Everyone	If there is one parameter in the whole world which we have to master , that will be pH , but this is the only thing which is mostly ignored by all of us.\pH is a parameter which indicates your Acidity or Alkalinity Levels. Acidic is prone to Diseases and Alkaline for Well Being and Health.\pH can be measured from 1 to 14 scale. 7 and above is Alkaline and below is Acidic.\myPH app helps you to tr…	None	lokesh+hanumappa	lokesh hanumappa	None	None	876k	$0.99	No	50 - 100	0.99		2.3 and up	[u'https://lh3.ggpht.com/mFmo4tOQ7vJD-FbfrYU0HT0oaFJpSVM8l41pdtEEDxUfnTrBaW1XvH4AcfXqt_M2mF4=h900', u'https://lh4.ggpht.com/-7JOjA2-PBmwoR5pGU_4AMf8OwkX8SfvqA5LQF3A4kFYTi8e81diY0wQo1h8Mwia5Lg=h900', u'https://lh5.ggpht.com/LbF_N8_0_6mVgrw-7WWS4LaSRxIzcFwrh_FfZF0mIuWrbISkdXIyWitiSVv2PiSw0Znw=h900', u'https://lh4.ggpht.com/nXyf6emlllb-w_mobrcW6TsTRPOxh0pbiq8a7F8kgk5SBU7ScqEnx4qXTj89BeJcPQ=h900']	[]	body ph meter	https://play.google.com/store/apps/details?id=all.lokeshhanumappa.myph	2013-08-12 00:00:00	0	[u'0', u'0', u'0', u'0', u'0']	2.0
all.lokeshhanumappa.rootchakra	https://lh3.ggpht.com/XnOesFfXxY-3Tb-d83gsGSOJewZI73f3mWarKnD859-RGR7zBLmZSXkjwQm5toqsjPI=w300	4.333333492279053	None	HEALTH_AND_FITNESS	Everyone	Healthy Root Chakra is the cause for Vitality , Prosperity and Physical Security and UN-Healthy Root Chakra is the cause of Laziness , Poverty and Fearing attitude.\This app has all the ingredients to measure and keep your root chakra at its Best and Healthy.\Root Chakra is also responsible for Healthy Legs & Hips\Features include\- Root Chakra Test\- Root Chakra Explained from Basics\- Guided Ro…	None	lokesh+hanumappa	lokesh hanumappa	None	None	1.5M	$0.99	No	50 - 100	0.99		2.2 and up	[u'https://lh3.ggpht.com/wdK4ZZLh5Ef8EnSrWFm_75fOng4gb48u1Ue-OEh_gHina5ClmCqf2fL-1nIWX8e6R8g=h900', u'https://lh4.ggpht.com/blTDBPIAX1Bhla7RVjwI8qlkrBdJrnCvhK_15V6c0nJIO2TmB7y9DbttuxoR6EG2Mys=h900', u'https://lh4.ggpht.com/LpuBxKa5PzDKk_7RGzyEgjQRV4SfZSV01eD9nf3ugbfHHllsFP3hkXTvm2zPJKc8EVzu=h900', u'https://lh5.ggpht.com/dJ9aHveUj79Rjw6gceLdmRVESUqVtNRmqTOddUUJz-llZ-QMt9HZGqArwRIaNdGd1dGy=h900']	[]	root chakra , muladhara chakra	https://play.google.com/store/apps/details?id=all.lokeshhanumappa.rootchakra	2014-01-21 00:00:00	3	[u'2', u'0', u'1', u'0', u'0']	1.0
all.lokeshhanumappa.solarchakra	https://lh3.ggpht.com/YoNiON5-_0cOgD7-Aqd1B_OqoEWAQIJV_EHA0563Vg_gJ_lCPNmzFXtz8IxHfYbQshs=w300	3	None	HEALTH_AND_FITNESS	Everyone	Do you Lack Will Power to get Things done?\Do you Lack High Self-Esteem?\Do you have Digestion/problems in your Stomach Area?\Then, all you have to do is "TUNE Up" Solar Plexus Chakra.\This app is specially designed to Heal Solar Plexus Chakra in a very comprehensive and holistic approach.\Features Include\- Your Solar Plexus Chakra Test\- Solar Plexus Chakra information in all details.\- Guided …	None	lokesh+hanumappa	lokesh hanumappa	None	None	1.5M	$0.99	No	10 - 50	0.99		2.2 and up	[u'https://lh6.ggpht.com/ua6Oh2QAxBORwQbE_BJpp_zSzc67zZ_Mqez_cv2UgyTAaMrPVMy6itUto6ptNRmFC0Q=h900', u'https://lh5.ggpht.com/aIqH1UVIVQGSRLWEIidrygJ3cqtmR143tfp36qQ5CXBbJ1jVp-zDUnvplziDzedpJ_U=h900', u'https://lh6.ggpht.com/cPISh17OG-QwE31_RWPVIkdWaVPW84I7ZHNga_TP8V4UHswBgy5Oe5QejCr2PqCeHls=h900', u'https://lh6.ggpht.com/YYusQE606xd-lhnBIXT9VZSqsEZCiqplN872nFHk6wq_Q-OoHoGrVNDETXnCdW6Sy0sG=h900', u…	[]	solar plexus chakra	https://play.google.com/store/apps/details?id=all.lokeshhanumappa.solarchakra	2014-01-21 00:00:00	2	[u'1', u'0', u'0', u'0', u'1']	1.0
all.lokeshhanumappa.thirdeyechakra	https://lh3.ggpht.com/Db77Vi9iUNRrddmd70C-naF20uaXKdP9u7W1WWNyMBLB9XYMTGcrZCk67PP0HX9Hbg=w300	3.6666667461395264	None	HEALTH_AND_FITNESS	Everyone	Are You having Sleeping Disturbances?\Any problems in Ears/Nose/Eyes/Face?\Any Memory Problems?\Lack of Clarity of Vision/Purpose?\If answer is YES to most of the questions above, then all you have to do is "Tune Up" your Third Eye Chakra, because there is an imbalance in that center.\This app has 360 degree holistic approach to activate and balance your Third Eye chakra.\Features Include \- Your…	None	lokesh+hanumappa	lokesh hanumappa	None	None	1.7M	$0.99	No	100 - 500	0.99		2.2 and up	[u'https://lh6.ggpht.com/UTjd50JZtLByCzrsJpxQs8ld2qlDN1l3VCNdVwhZ3Pj5-r1JuWkpyN5bj7ZLCKVFeyI=h900', u'https://lh6.ggpht.com/g0dBSxE3zXV2g85I5Hz4aeMOl6l0IIEtqfIVWZpxArNISbPWeKDDXsZ5aevDLeajmA=h900', u'https://lh4.ggpht.com/lGXBFwxYQZ99gGpMDEzxUnbCNuQmHwILwue_pNNfGrlKvPNzQBuCuzJwq4Oy2ErstI0v=h900', u'https://lh6.ggpht.com/WW9euI0gwseqzVRPTXnWOYB8bVid3iKu9_OoMxSAEa4etRDZc4PoxxiR-fDQ3tEc7DY=h900', u'…	[]	Third Eye Chakra , Ajna Chakra	https://play.google.com/store/apps/details?id=all.lokeshhanumappa.thirdeyechakra	2014-01-23 00:00:00	3	[u'2', u'0', u'0', u'0', u'1']	1.0
all.lokeshhanumappa.throatchakra	https://lh6.ggpht.com/NC7wLaD4zPNoFfTOJ_66015zAncYnhg4rMfM39P_wlLbpyypNiqQgD7d_K9C_15qHg=w300	0	None	HEALTH_AND_FITNESS	Everyone	Are You having any Thyroid Problems?\Are You having any Breathing Difficulties?\Is it difficult to Communicate your thoughts?\Are you making everything so complex and difficult?\If answer isYES to most of the questions above, then all you have to do is "Tune Up" your Throat Chakra.\Throat Chakra is also called 5th chakra or Vishuddi chakra\This app has 360 degree holistic approach to activate and…	None	lokesh+hanumappa	lokesh hanumappa	None	None	1.6M	$0.99	No	10 - 50	0.99		2.2 and up	[u'https://lh4.ggpht.com/mmFYVd8H6bC4IP_vaKLblBIzTJdDbOogQcbotluseUqTMBfk3Egcb3ArqgSfg1TN1zc=h900', u'https://lh3.ggpht.com/7RGywW1eiFIXpdAx8Q6439-TCWpZxBtlQS_9NlaVA0RGC7uc-W5AwhYUxNvCPZN6Bw=h900', u'https://lh4.ggpht.com/lO7pVToWjEga-MwlIM_dwGLncMfy3szsW5xDes9P2FitRWn31-Bmh5_ICJqOt3hJXO8k=h900', u'https://lh5.ggpht.com/KTDESwLy_d6Bl_LzirNNzWtuUNWbfCDQtvNCfEzWQLBfNA93XoVYp-ivSnOwJlOxMncI=h900', u…	[]	throat chakra , vishuddha	https://play.google.com/store/apps/details?id=all.lokeshhanumappa.throatchakra	2014-01-22 00:00:00	0	[u'0', u'0', u'0', u'0', u'0']	1.0
allen.carr	https://lh5.ggpht.com/U_FbN80zcBBUNJtF6GAB-QYwk7iGAdT94Ko0J-85Z35E_ypTip6-Wx3lq9057mSiOOCG=w300	4.117647171020508	None	HEALTH_AND_FITNESS	Medium Maturity	OVER 14 MILLION EASYWAY BOOKS SOLD\This app contains vintage footage of Allen Carr himself – presenting his revolutionary method. After 80 engaging minutes “in the company of” Allen Carr – you will gain the key to set yourself free.\Please note: The app streams video to your device and will work best over a WIFI connection. \Whatever you do – DO NOT STOP SMOKING before you have viewed this entire…	None	Arcturus+Digital+Ltd	Arcturus Digital Ltd	None	None	2.6M	$4.99	No	500 - 1,000	4.99	\We have redesigned the app to have better user experience.	2.2 and up	[u'https://lh4.ggpht.com/jV2JoK4aFTPFAa1hlsjM8EbYOjs9J9yOQReAoGLi_zud4AlDL9GZMS3u09NM-Vih3A=h900', u'https://lh4.ggpht.com/OilS_rtjsJaqYvic1h4RY63uztnw7T_fVc28E_NPkETByuszq6GPc3V87PBzkxIehj4=h900', u'https://lh4.ggpht.com/bRCGwT9_CCd0E_PciDvTrOn_vzSY17wvanydTN-nenAeyWTyqyqu7JC-YYalHlixHR8=h900', u'https://lh4.ggpht.com/D0jMt0bDZGo-zAkee0TXHBF-1xPuZKMofjPDDiE0esy7QxqXCpZBGgvlCNJjvzL1erQ=h900', u'h…	[]	Stop Smoking with Allen Carr	https://play.google.com/store/apps/details?id=allen.carr	2014-11-10 00:00:00	17	[u'11', u'2', u'1', u'1', u'2']	1.1
allen.carr.free	https://lh3.ggpht.com/284fFSdR_SJ8Z29GbHMOzy0F63jw7Z_YbJbX1uQkn7Lvg7kdBi7aD8T9evyAh_Mv5F0=w300	3.8518519401550293	None	HEALTH_AND_FITNESS	Everyone	OVER 14 MILLION EASYWAY BOOKS SOLD\Allen Carr is widely recognised as the world’s leading expert on stopping smoking. This app presents the Allen Carr method, which has helped many millions of people from all over the world to become happy non-smokers. It is a complete and effective programme in itself and it will enable any smoker to quit immediately, painlessly and permanently, whilst actually …	None	Arcturus+Digital+Ltd	Arcturus Digital Ltd	None	None	47M	Free	Yes	1,000 - 5,000	0.0		2.2 and up	[u'https://lh4.ggpht.com/2YpCv9BnY_sAUJFHd9A7PWt94Tgnoo7O8kZNapzHqTerANcQcH6Hlhr4qiilfzucS1kV=h900', u'https://lh3.ggpht.com/2PdiuFqNSVUiMTt0M2Q07qP_EgwMdvlB9E7edkLY9F6PpmpjbGn_xsHtbZ7amO0YOb4Q=h900', u'https://lh6.ggpht.com/hWMviL1CPD8RlEVaYk5DIgi_gQdpCXmMAqJPHswnsplrFDLd-NVjy8xndWASen9aVGl3=h900', u'https://lh5.ggpht.com/Yp-qzIWpo6j5y4BsSqCZjD4topyre-VZsrbJ3cmt-UgQYDBQ_hun-SImKuUO6VR7bM9a=h900'…	[]	Stop Smoking in 60 minutes	https://play.google.com/store/apps/details?id=allen.carr.free	2014-01-17 00:00:00	27	[u'16', u'3', u'1', u'2', u'5']	1.0
alvakos.app.cigarettemeter	https://lh5.ggpht.com/Eoy2cSHxyqL4W0gCQ5eU1_zOnhVCJnBl0A2WbSC0RZNGR1MEgFyTt0ymG9NWFSyNxuk=w300	4.394309043884277	None	HEALTH_AND_FITNESS	High Maturity	The application is designed to maximize clarify all aspects associated with smoking and help people cope with addiction.\TECHNICAL FEATURES\2 global modes:\- "Smoking" mode\- "Health" mode\3 ways to add smoked cigarettes:\- Quick button "Smoke"\- The button with a timer fixing while smoking a cigarette\- Form for adding one or more cigarettes per desired time period\Information panel on the main …	None	alvakos	alvakos	None	None	2.8M	Free	Yes	5,000 - 10,000	0.0	\Several improvements for Pro:\- Advanced widget for your desktop;\- The ability to export / import statistics.\Fixed a bug in the smoking timer.	2.3 and up	[u'https://lh6.ggpht.com/01A-op_E_gykv0HtwySuuPJIIh9mYTwT8JPrUU0hRFKz_e-kHET_kuVYUoWGqZvxD4Q=h900', u'https://lh4.ggpht.com/Dwpi_q1gPDBelo2z1ygU54wnKwHecyXbvq84eZPKoXQHSCfAY62eiBdKT3OQQPEKvg=h900', u'https://lh6.ggpht.com/4aEHui5V--auSmUceW8i-OYXDtUJ8rC8LE2XzSXqshklCeE4SpeqesMbtglKKJHnEII=h900', u'https://lh5.ggpht.com/kSztTjqA93SRgFxc7fRHcvchVYyXu2-_kKDXSNPrNLpJQKYbChcsT1wEur4R2cO0MXE=h900', u'h…	[]	Cigarette Analytics	https://play.google.com/store/apps/details?id=alvakos.app.cigarettemeter	2014-09-21 00:00:00	246	[u'157', u'58', u'13', u'7', u'11']	1.3.0
amit.farkash.bariatrictimer	https://lh6.ggpht.com/vNIlEoW0iUkGsr7C5F1F3pnpdkwFTOFfl2vP_Cf7eR2sd3nnCl9Cq7xYJdb-Elj2g1i5=w300	4.5	None	HEALTH_AND_FITNESS	Everyone	Bariatric Timer is an application for people who keep constant time intervals between their meals and drinks or want to keep track of their meals/drinks. \In particular, it is made for people who went through a bariatric surgery and keep a special diet. \The application features two main buttons: \"Drank" - starts a timer until eating is allowed. A local notification will be shot when the time's …	None	Amit+Farkash	Amit Farkash	None	None	1.3M	Free	No	1,000 - 5,000	0.0		4.0.3 and up	[u'https://lh5.ggpht.com/VG1swco-bY7qD3ZDWZD53J8sUFnOfjzwr8qSdoozmU5xwKnK-XLAi6DxfX19AQ2f1A=h900', u'https://lh4.ggpht.com/pIAVOqjKsqRWSjqP6Y3jxydEwQm5AIx-Z5u1b1IZqmQ9i6ABIjdE2mUV7-529T1JI1g=h900', u'https://lh5.ggpht.com/E5IrQednvidAgKxaLdKxKLNHMsLl5P-Sa1R-7BEl4HdkHMpS7LcoHxP4pqku7tcCdtg=h900', u'https://lh4.ggpht.com/5gZtm0Yqx8QYvjhTy50nP0IOo1grUJJlSekACKBZdSmo4KgXF868QwVpkbGxJoVNMhRU=h900', u'…	[]	Bariatric Timer	https://play.google.com/store/apps/details?id=amit.farkash.bariatrictimer	2014-07-29 00:00:00	16	[u'11', u'3', u'1', u'1', u'0']	1.0
anatomy.test	https://lh5.ggpht.com/aP438Qmd1T1JAJ4wG2rbhQAWkysS7hF0nMfgxeNlkCAPO2eL-9MchWoH3E493-Pwzg=w300	3.5151515007019043	None	HEALTH_AND_FITNESS	Everyone	Learn hundreds of anatomy and physiology definitions. Now includes more than 1800 terms.\- Create your own flashcards, multiple-choice and glossary\- Send multiple-choice quiz questions to friends\- Post score for global ranking\- Keep up to date with latest news and articles with the \ Anatomy news feed.\Learning Modules\Module 1 : 500 Prefixes and Suffixes\Module 2: Direction Terms\Module 3: Sk…	None	SageMilk	SageMilk	http://www.sagemilk.com/terms/index.php	None	1.9M	$2.49	No	1,000 - 5,000	2.49	\New Leaderboard with statistics. Men vs. Women or use your own sign in name. Mark flashcards for review. New look, easier user interface. New true/false questions.	2.3.3 and up	[u'https://lh3.ggpht.com/z5T5GCyQRrl18o3zShKWjNhIXNKQ6JulJPflkkVsBSZuLODTUbTB9NlJF4r5ekspFfvo=h900', u'https://lh4.ggpht.com/HqbQc2E40f2fQcgYicGVHAbk5D8Wp8QZRJ_g24uI4JEfIx1HjeXO3JdVv_1GVItiAfEr=h900', u'https://lh4.ggpht.com/HZxRynKEdyrhhMC-8dhumNpCwaxbjqAI1QUaqRcWGRmTTjMoLbdAjbf-UzS4rYgR2A=h900', u'https://lh6.ggpht.com/R2FUN9-QW_kqnNCmObiRbUV84w3LKo0m9EP5H_N5eWvArtWobABPB15BzBC21Pmp3g=h900', u'…	[]	999 Medical Anatomy Terms Quiz	https://play.google.com/store/apps/details?id=anatomy.test	2013-03-23 00:00:00	33	[u'15', u'6', u'1', u'3', u'8']	2.7
androidNin1.Start	https://lh3.ggpht.com/NRvRRyFMMzJpNjZtGAtrfPEOvrfMNmUiSq69W1h-PjRqkbv_SLPqSZ-l-8EJ9sR0q9s=w300	2.519230842590332	None	HEALTH_AND_FITNESS	Low Maturity	iHealth’s new integrated mobile app brings our products to life. It is designed to fit your lifestyle and assist in everyday health management. It works seamlessly with iHealth’s current line of self-monitoring mobile health devices, such as the body analysis scale and blood pressure monitors, and will integrate with future related products. iHealth’s integrated app empowers you to manage your pe…	None	iHealth+Lab+Inc.	iHealth Lab Inc.	None	None	30M	Free	No	10,000 - 50,000	0.0	\What's new in MyVitals 2.1.3\1.Optimization for sleep tracking.\2.Fixde the crash problem on S4 mini	3.0 and up	[u'https://lh6.ggpht.com/hvhagmiOKSBENP4sl82Aj5chcyPJ1h1yX-GsIkP_Con4jUJ3EwrD0rklvk5WKIc8EXs=h900', u'https://lh5.ggpht.com/qy2tm67EOykAEpmbm2c1zhh5g4pBiVMcgq5r2n5w5yacOmiNwrM1IB3ahQet6oLe4Dg=h900', u'https://lh3.ggpht.com/CIyOnjflaYH2ZPC38e5DwxACi-YjZSd5_58f1mYyKWFNbcw3PVRRa192P-1yvCto-PI=h900', u'https://lh5.ggpht.com/p_LPO8Wzf1T6HzLRYSQxKcUAVFu9GYVkY4B399qhOAqhO-wAs8Si6Vx0LNjAF9sBZA=h900', u'h…	[]	iHealth MyVitals	https://play.google.com/store/apps/details?id=androidNin1.Start	2014-08-14 00:00:00	780	[u'183', u'80', u'76', u'61', u'380']	V2.1.3
androphic.estereos.fitnastica.main	https://lh5.ggpht.com/rKEQ_JcchStlsa0tYLsZvIVmnfftM8HivpVbDpCk7QrxGrxcLtsc5bU3TacDU_K6lA=w300	5	None	HEALTH_AND_FITNESS	Everyone	Fitnastica – Sport Motion Universal Counter\Fitnastica uses our proprietary algorithms to process smartphones accelerometer raw data to properly detect human body or sport gear periodic motions and to count them. This application also calculates time spent for exercise, speed, motion amplitude, angle and calories burned. All results are automatically saved in files. Fitnastica works well for all …	None	Fitnastica	Fitnastica	None	None	2.9M	$9.99	No	50 - 100	9.99	\1. Fixes for several minor bugs\2. Pedometer minor tuning\3. Added results bars in Results Screen\4. Number of Results for each exercise limited to 100 to prevent storage overload\5. Solved deadlock issues happened on some devices\6. Added option to use headsets volume buttons to Start/Stop counting	1.6 and up	[u'https://lh4.ggpht.com/Ru7Rt4pceaDBBv61tMb-s-FGiPt8YGz5Ft0sxt97_SSToCYtWrbTqBB2uGybpMcRRoU=h900', u'https://lh6.ggpht.com/G2aVIakkiDHurHLlUtosq38kaCmMKoQRltnivDrCdtTa8MRWcJ0Nl4z4jGzt53a2SwFQ=h900', u'https://lh5.ggpht.com/Fl-O5GJ_yTY_ijH__t6NjIDTwlTMKD_Y14T_tRHuQZH4SH3CpLWrlhVL6rh-4lOGPHw=h900', u'https://lh6.ggpht.com/j7lKQGtpAd2nMMag4gfnySwo40uJpbGwW28Yd4nm2YIGMU8H9tkcvuP7-dizwLItYLU=h900', u…	[u'https://i.ytimg.com/vi/l6IPIRyrwYU/hqdefault.jpg', u'https://www.youtube.com/embed/l6IPIRyrwYU?ps=play&vq=large&rel=0&autohide=1&showinfo=0&autoplay=1']	Fitnastica Exercise Counter	https://play.google.com/store/apps/details?id=androphic.estereos.fitnastica.main	2014-04-25 00:00:00	5	[u'5', u'0', u'0', u'0', u'0']	2.1.0.7
ani.android.frameworkapp	https://lh3.ggpht.com/W2aLP2f0yEx67Owr3Ldh_rz4kwJLFomOxfnQTyVCvxfTJT_rrTgACU1AT_5KYi_p6Wk=w300	4.392405033111572	None	HEALTH_AND_FITNESS	Everyone	According to The Royal Society for the Prevention of Accidents, 19,000 cyclists are killed or injured in road accidents each year. St John Ambulance believe that no cyclist should die in conditions where first aid could have been the difference between life and death. \This app is targeted specifically at cyclists and is based on the most common injuries experienced by cyclists on Britain's roads…	None	St+John+Ambulance	St John Ambulance	http://www.sja.org.uk/sja/system-pages/legal/privacy-policy.aspx	None	1.8M	Free	No	1,000 - 5,000	0.0	\Added internet permission requirement, for simple usage tracking.	2.2 and up	[u'https://lh3.ggpht.com/yFABw6PBGywBmARhmwY9vbMZsKFCB7c4wAxh8Q2n_rhWfGmab29WesSmGmNjQ-ZTUWk=h900', u'https://lh3.ggpht.com/JMHCU_R4McghyCwxzdGRlBTcKcIimBFGcIk9kKvGlr2wECLfZm9LqDeeVZZrp6veqQ9P=h900', u'https://lh5.ggpht.com/UvdeqZgA-dSQl6dnZO_3L5JLjzRQBvKdGIVS_M6_bbkxosOfSg7Ip7Jr0fBERtRPlg=h900', u'https://lh3.ggpht.com/7RVml-AteCQOOLwqa0TQpajT7KzhO-e6hiHDXmUpuTvaAbZaPr3heWk2mXJV7dXGfc8=h900']	[]	First Aid For Cyclists	https://play.google.com/store/apps/details?id=ani.android.frameworkapp	2014-07-09 00:00:00	79	[u'47', u'20', u'10', u'0', u'2']	1.05
anti.rain	https://lh5.ggpht.com/OrrwYNYoJFyRS2fS_tEbosGBrVkV3lSlsPC_KTogK9BZHXCnUJ6weBX6BjYyha8skQ=w300	4.040579795837402	None	HEALTH_AND_FITNESS	Everyone	Please leave a comment or rating! :)\Sit back. Relax. Add some calming ambiance to your surroundings with White Noise - Rainy Day, a white noise generator for your Android device.\Fall asleep more easily and enhance your music with White Noise - Rainy Day today! Enjoy the longest and highest quality ambient noise the Play Store has to offer!\Features:\-New in this release, a sleep timer!!\-Classi…	None	Huge+Prestige	Huge Prestige	None	None	Varies with device	Free	Yes	100,000 - 500,000	0.0	\Huge update!!\-By popular demand, a SLEEP TIMER has finally been added!!!\-Brand new, beautiful, Holo (Android) style user interface!\-Added 3 free new high quality sounds! Brown Noise, Pink Noise, and Pure Rain!\-7 new premium high quality sound loops are now available as well! Misting Rain, Distant Thunderstorm, Ocean Thunderstorm, Forest Thunderstorm, Light Rain And Thunder, Blizzard, and Cra…	Varies with device	[u'https://lh4.ggpht.com/P3nmeS38AbvQ1x3Y59YQ2wIsHIkKHxSbz8bQ_yP_EHUlc5TPADQxWn3oefT8oFW_Ug=h900', u'https://lh4.ggpht.com/sPgPXIgJk4QO9tUYHbclHbzEAFaCdwRaI908gYNNbTOlU5cfvQPkjVrSNKbQHmkrzg=h900', u'https://lh6.ggpht.com/ggqPqKZll9eKh-OAFct-vdzAVUEt-OhnziyLIc5yFCFed9KqdAEUgljr5CvDL9kfHA8G=h900', u'https://lh6.ggpht.com/CJ2Yp_4OV8xRMe3jDe8ZPQTO4W6kDIBEudYxqlQXqLjCkjGAD7Lq8d_fI5la8ynB91Aw=h900', u'…	[]	White Noise - Rainy Day	https://play.google.com/store/apps/details?id=anti.rain	2014-05-19 00:00:00	1036	[u'551', u'214', u'116', u'69', u'85']	Varies with device
antistress.relaxing.baby.sleep.sounds	https://lh4.ggpht.com/MXXiGElwUFFM4utV8j8Jn84H2vNbzBck6-19t-ZnZnjfv6EyjfajTqnvi6L_PE4MPqm-=w300	3.5714285373687744	None	HEALTH_AND_FITNESS	Everyone	Classic monotonous sounds proven to be effective for lack of sleeping.\Your baby is dry, fed, and sleepy, but she continues to cry. Try out this free app, as it will with some of the sounds safe to soothe and fall asleep.\If you are constantly stressed, anxious or have trouble sleeping, we have a solution for you.\Just tap the right image and melody will loop untill you stop it, even if your phon…	None	Konfigurator+sounds	Konfigurator sounds	None	None	5.7M	Free	No	1,000 - 5,000	0.0		3.0 and up	[u'https://lh6.ggpht.com/QV3LyJmDnTUzOhlH_EILQv0tEdr4FPjkssZa2QSTkPGyabhTEJBWEd1zOAK0XoSfig=h900', u'https://lh3.ggpht.com/DOj8mNoyggZIZGogzoNWcnUpxJjUPw2K1l8BhQa-KasJtQ1aLd4v6idppk9JcKvBMR8=h900', u'https://lh4.ggpht.com/tPj_kkw3pHc49nAM_YHKWVHiSKYpzYBW9r7MM39IkPMB6JaOxbsRrf8XQg5TKdURkw=h900', u'https://lh3.ggpht.com/BPeg1sknaUgwAQ9XQ9HiGc5utWMH07OuYJXSGM8kvO_4Tn6qpX5OiXd8nebq_pOWTVk=h900', u'ht…	[]	Relaxing Sleep Sounds	https://play.google.com/store/apps/details?id=antistress.relaxing.baby.sleep.sounds	2014-09-17 00:00:00	14	[u'6', u'2', u'3', u'0', u'3']	1.2
app.d21102014.tablecalorie	https://lh4.ggpht.com/fbwv9_kNYb2eyRq46kdQoonHU9PeDRNGlA9E7WsAafM5rUcXljp0GrEqU1egPWtIJ9E=w300	5	None	HEALTH_AND_FITNESS	Everyone	‘Table calorie’ is the best app for someone who wants to lose weight. Losing weight is possible by consuming a less amount of calories to burn a lot of fat from the body. How to know how much calories are in the food you eat? Using this application, you can instantly surf through a large table of food items whose calories are indicated for a slice or a serving. This will help you to eat healthy a…	None	Must+Have+Tools	Must Have Tools	None	None	5.8M	Free	No	100 - 500	0.0		2.3.3 and up	[u'https://lh4.ggpht.com/G4DCu_EZ1u3bxaB1TFjTnQNWOEy0U6boHum836UsedOUIcFz83VFY8aiWp9vZjLyt28=h900', u'https://lh5.ggpht.com/hzY75gPZstpTZ6Ps8QEGdTaXjqqWU-4VswsxbDCYiJrJ8TP5uoLxSNJuaUhSDGbu8NA=h900']	[]	Table Calorie	https://play.google.com/store/apps/details?id=app.d21102014.tablecalorie	2014-10-24 00:00:00	7	[u'7', u'0', u'0', u'0', u'0']	1.0
app.d27102014.sleeptracker	https://lh5.ggpht.com/p4MXsyX5nKBK4cLV5qZ6d68P20f8lhhEZ0aq_O9d1F2Oig_0Vav0fQqHNNZz0sPKe50=w300	3	None	HEALTH_AND_FITNESS	Everyone	‘Sleep tracker’ is a tool which helps to keep a track of your sleep cycle. Sleeping optimally is one the the best kept secrets to ensure good health. The ‘Sleep tracker’ helps you to wake up at the right time and indicates you the right time to sleep based on the sleep cycle settings you put it on. It also detects the snoring, sleep talking and has other features that would indicate whether you h…	None	Dr+Steve	Dr Steve	None	None	5.5M	Free	No	100 - 500	0.0		2.3.3 and up	[u'https://lh6.ggpht.com/-_hgIsx22sqqpqTWPmDNPZP6Y2zEPSlK6JCKSufjDmd4HRUwiI5_F5QmQyoV81wu3V8=h900', u'https://lh5.ggpht.com/ZpEToB5JQaB7lU3Wk98qbHT77fq5k3sKuWNYjxLd2zX409lyG9EeRLlN3LHPPGPfY-hC=h900']	[]	Sleep Tracker	https://play.google.com/store/apps/details?id=app.d27102014.sleeptracker	2014-10-28 00:00:00	11	[u'5', u'0', u'1', u'0', u'5']	1.0
app.d27102014.sleepysounds	https://lh4.ggpht.com/J16bc_TDYPRB6GkvbKgfXmNgxxxMUYbO7smw4vfpR9WDsvXcN0N5EtjXwd3BJemjnqs=w300	4.5	None	HEALTH_AND_FITNESS	Everyone	‘Sleepy sounds’ is the tool which plays soothing white songs and lullabies on the mobile to put one to sleep. The ‘Sleepy sounds’ is not only used by the people who have an infant. It is also used for the adults who have sleeping problems. The nature sounds, white music or lullabies help you to relax and put you to sleep. The tool will play mild music indefinitely or can be preset with a timer. I…	None	Dr+Steve	Dr Steve	None	None	5.6M	Free	No	10 - 50	0.0		2.3.3 and up	[u'https://lh4.ggpht.com/ECUyQd9YW35ulj-2Jt-m5-58wtGN9cAcZT1sqHKkZ323jDhpfQC9CgGjKCxAx4SIfA=h900', u'https://lh4.ggpht.com/7Lo8zjYt9ajAgNJAUjNSjbq68Y1eYjwMii5CiNWaO3RrP2Is6_aJPqLoFuI8QyloSA=h900']	[]	Sleepy Sounds	https://play.google.com/store/apps/details?id=app.d27102014.sleepysounds	2014-10-28 00:00:00	8	[u'7', u'0', u'0', u'0', u'1']	1.0
app.dailybits.foodjournal	https://lh4.ggpht.com/roqR5vh5lyyO1qUKfMbjZXNVRqw759xOeZnVHaapNegESrjTpaSeA6M5JpWYmo5TQg=w300	3.81632661819458	None	HEALTH_AND_FITNESS	Everyone	ABOUT THE APP:\Keeping track of what you eat has been shown to help prevent and stop over-eating.\This app helps you control your diet and eat healthier, by making it easy to track what you eat. The design is optimized to make entry as quick as possible, with 1 click entry, and recent food suggestions. The built in database already has thousands of food items and if yours are not known, adding th…	None	My+Daily+Bits	My Daily Bits	None	None	17M	Free	Yes	10,000 - 50,000	0.0		2.3.3 and up	[u'https://lh5.ggpht.com/rpazX03WkT2h5jUD2xTCm1TlxAle9wf1ueb_Ki0Y8_h_SdBfQ7w-lOX5QSNHH8JKYw=h900', u'https://lh4.ggpht.com/uFPB6GY7MUE7d831Q6QLVAufTOX9CQkVfxXcxqQhaJIwB_L2QMV2IOUMmWsClqRA72o=h900', u'https://lh4.ggpht.com/cObpwYBPTAOGwmvg16L-2WKQrW0uDYfkr70EHAYvXFywXgin58hlvn7enPwte5rPsA=h900']	[]	Food Journal	https://play.google.com/store/apps/details?id=app.dailybits.foodjournal	2014-12-01 00:00:00	147	[u'67', u'33', u'21', u'5', u'21']	1.1
app.id_3af1e0f447ae496aa4eb7881636a8a99	https://lh3.ggpht.com/422uhHB_21aWjs8LhvXsGvp9HETxfWzBNYOFuQsyZOlsdA5yOa4wIgJIbw03KhxwnEMY=w300	0	None	HEALTH_AND_FITNESS	Everyone	Ideal for youth sports commissioners, NextPlay lets users run their player assessments and tryouts without clipboards and spreadsheets – saving them hours of time and hassle.\FEATURES\With our full-feature online service at next-play.net, this mobile app seamlessly & reliably captures players’ tryout metricsand performance in real-time with these great features:\• Integrated stopwatch for sprints…	None	NextPlay,+LLC	NextPlay, LLC	None	None	3.0M	Free	No	10 - 50	0.0	\Athlete lists are sorted by player number, then last and first name.\Added player number to skill recording screen.	2.3 and up	[u'https://lh5.ggpht.com/FrYjOuJkbXlCGqerSqGw9X_AWh-CtmJwojsK0EYtwJ2LeppSkMg3ZQQzyUAQDUpTJnQ=h900', u'https://lh5.ggpht.com/rBRxzMG_k7VlnV7EQrGwBb0wkXMTCS41OV_ERfpBu-Q7S_dnabylBTKn9HF96F4A4XE=h900', u'https://lh4.ggpht.com/PDCR4MLReg8Yk6YgpfYW-bLl6loEHIAKP0Hvk4RXf4tVNF42-82Q2QorQFbgKwO6ny--=h900']	[]	NextPlay Assessments	https://play.google.com/store/apps/details?id=app.id_3af1e0f447ae496aa4eb7881636a8a99	2014-11-06 00:00:00	0	[u'0', u'0', u'0', u'0', u'0']	1.0.0.1
app.idealwm.idealmeals	https://lh3.ggpht.com/_c7FlDG688SK8xCUFQk2a9ivtE_BLz_ACVdIE1rrsso7gWfqQ7csexIRogObtKr06g=w300	3.75	None	HEALTH_AND_FITNESS	Everyone	Please Note:\ This app is subscription based with a one-week free trial. If you decide to purchase the subscription, the options include a 3 month subscription for $8.99 or a 6 month subscription for $14.99.\This NEW and IMPROVED version of Ideal Appetite is your all-in-one interactive meal planner, including over 200 approved recipes categorized by phases to get you in ketosis, rest your pancrea…	None	Ideal+Weight+Management	Ideal Weight Management	None	None	2.5M	Free	Yes	500 - 1,000	0.0	\Bug fixes.	2.3.3 and up	[u'https://lh5.ggpht.com/g8rTRHGLWhlUmj47nYEkCdRfHroXK4aGyv98q38E-4ER2p7889c1hDUlbjUGh_U6ZKTU=h900', u'https://lh3.ggpht.com/q6KX2qvj_ZhQivkbkTpHYme5kS1pxZda5bLGSkYlFVekozobQC5f-6YekSp_DhOxYQaI=h900', u'https://lh5.ggpht.com/omHWsPu1KkwD6SATjX4ecFgtEiPKfhrLJLLCveCXjpoootcI-uif-urK47mueTbsy1M=h900', u'https://lh4.ggpht.com/il6Xnh7YQTFdZUKXNiZAySOjteHDQcRWh9BGX76MQXApXPV1ViwjVZlP5Z-yYVtKiA=h900', u…	[]	Ideal Appetite Premium	https://play.google.com/store/apps/details?id=app.idealwm.idealmeals	2014-03-14 00:00:00	16	[u'8', u'2', u'3', u'0', u'3']	1.0.6
app.medicalid	https://lh3.ggpht.com/fR6d6GbtEzFddPTBoT0tUQclFJTNWBSTWJA3vPiwfD0fqhsNlAbCb2V8I6pFGut46efq=w300	4.5652174949646	None	HEALTH_AND_FITNESS	Low Maturity	Medical ID allows you to write a medical profile that is accessible from the lock screen of your device. In case of emergency, this profile enables quick access to vital information such as your allergies, blood type, medical contacts, etc. that are essential to attending first responders, medics or medical staff having to take action. The app includes several features:\ • Quick access to medical…	None	Laurent+Pellegrino	Laurent Pellegrino	None	None	2.4M	$1.74	No	100 - 500	1.74	\New material design\Support for Android Lollipop\Bug fixes and performance improvements	4.0 and up	[u'https://lh6.ggpht.com/8Fjlr_wc6r7iI6S21EYltraJKXRTbWhDoS-NFdcozv96tv8g549m2c-PItVMsbcSuc9X=h900', u'https://lh5.ggpht.com/vXNNIoXw5hDwDBAdKwrDulgYjEPiClKKeTLnG3LZ310LqmEuZXrPVfWFap5zjA7NmiE=h900', u'https://lh3.ggpht.com/rIL3cg61zBM8AxzLvffBfOPmlTZ__76GAMMaIT0bbWcoiHqAnHJE-NrDHz0DboLX9g=h900', u'https://lh6.ggpht.com/i2k7Df9K19Y0cFaT9qhL8dWc3qlIFzXFAANLEB5cmRGjmzSTwGdQZeEREulTo4Hm1hpg=h900', u…	[u'https://i.ytimg.com/vi/etJ_vAR44MM/hqdefault.jpg', u'https://www.youtube.com/embed/etJ_vAR44MM?ps=play&vq=large&rel=0&autohide=1&showinfo=0&autoplay=1']	Medical ID (ICE): Emergency	https://play.google.com/store/apps/details?id=app.medicalid	2014-12-06 00:00:00	23	[u'15', u'6', u'2', u'0', u'0']	3.0.0
app.medicalid.free	https://lh6.ggpht.com/tQBfvDJUPqXmjom3RG0lG9l1OMQtbsk2T9SMZw8O07_6V3Z6IDyhWgHHf1hUZJdZMrU=w300	4.122448921203613	None	HEALTH_AND_FITNESS	Everyone	Medical ID allows you to write a medical profile that is accessible from the lock screen. In case of emergency, this profile enables quick access to vital information such as your allergies, blood type, medical contacts, etc. that are essential to attending first responders, medics or medical staff having to take action. \This is the free version of the app. Upgrading to the \premium version\ wil…	None	Laurent+Pellegrino	Laurent Pellegrino	None	None	2.4M	Free	No	5,000 - 10,000	0.0	\New material design\Support for Android Lollipop\Bug fixes and performance improvements	4.0 and up	[u'https://lh5.ggpht.com/ZEpqSX9RsPpo-SdDI12sZftMcuYXlrrLB9zKHe5cjeUbYLsoPtoqvTIXtcYAGz_A8sE=h900', u'https://lh4.ggpht.com/lbjK0tgImkPHIbhdBXuKFfE2aNxPM9r-Xsd8n90CEdFwjW8ABfNp5D7lTrPef2oAT2U=h900', u'https://lh6.ggpht.com/qW7uko8c9CGFIuP56BK4J12OGK10z0dCyPyOqzuPeKx4P2kZWaT27ka1oxg6CcUcrw=h900', u'https://lh6.ggpht.com/5k7_RyN9ec8AR0j11gAgfa3Vt-C8vsSVVljwjBJCQ-CoiCrbA-HOr3r2VuALQBPsyaw=h900', u'h…	[]	Medical ID (Free): Emergency	https://play.google.com/store/apps/details?id=app.medicalid.free	2014-12-06 00:00:00	98	[u'56', u'19', u'11', u'3', u'9']	3.0.0
app.msfscheduler	https://lh3.ggpht.com/C4EFVQIfc5M2DVMLT6HgdFBMTPmhQTBivf-2ziQoM9pV795FD36VSqPHxpIcBa_j51M=w300	2.5	None	HEALTH_AND_FITNESS	Everyone	Welcome to the online class schedule viewer for Mountainside Fitness Centers!	None	Mountainside+Fitness	Mountainside Fitness	None	None	331k	Free	No	500 - 1,000	0.0		2.2 and up	[u'https://lh5.ggpht.com/XnNvIVCpIK9ZcolQM51vc_LMObuq1wxyhEXxf43JOsCC8q4tBvJketxd5MHxNsmblPM=h900', u'https://lh5.ggpht.com/_MDNdMo-ohDPeRysJWOVjZ4FOksMRUoIAeGteXvQKYa7DJWHvd4LEUlEMsoqXGvkn94=h900', u'https://lh6.ggpht.com/VKgmXmuNLrF_wjhMgF0GLSdMD5fAvpJE8xGXTSVfQCle9HoQRuY06oXc7PZ3djUyYA=h900']	[]	Mountainside Fitness Centers	https://play.google.com/store/apps/details?id=app.msfscheduler	2014-08-06 00:00:00	6	[u'2', u'0', u'0', u'1', u'3']	1.0
app.pocket.healthtracker	https://lh6.ggpht.com/74Jlzl8MnLn4wrtbGUhHuiHDV8Kjk10Z1Xsmj27_KoOSQtaY8_e9FZhwt3EMBn812Xo=w300	0	None	HEALTH_AND_FITNESS	Everyone	Health Tracker application is ready to track your health. In this application you can manage record of blood pressure, cholesterol, sugar, weight and temperature. Even more you can compare records with previous records. This is very useful application to track your health it’s not just an application but it is your pocket health tracker with which you can check and manager yourself to keep away f…	None	wide+apps	wide apps	None	None	1.4M	Free	No	10 - 50	0.0	\Minor bug Fixes	2.3 and up	[u'https://lh3.ggpht.com/M7HbOTAbQ9efEFV2LYoSuM4skD11I6CdaKb72egyG3n2VjS0676GA2ElRsDDOCmcxg=h900', u'https://lh4.ggpht.com/Y68rvUbaQGITj7gDuY2YtMfDQ3H2b-Y6KV8PvAXq2oUfpe5SVkiVViuMaRo44BOuWqki=h900', u'https://lh3.ggpht.com/1iAvMwnTugtEP5QThpe837KkOYJeImrvUawCbXxY2ocvM1nqdsAHgZhprz5H9HxPCE8=h900', u'https://lh4.ggpht.com/9Hwwa4BSiN3MVK_lYTc2fT1NycUUJ3TrENVgBdYhFYINPzNTR8M1UvgpXH46MCPM1fQ=h900', u'…	[]	Pocket Health Tracker	https://play.google.com/store/apps/details?id=app.pocket.healthtracker	2014-11-22 00:00:00	0	[u'0', u'0', u'0', u'0', u'0']	1.2
app.runaandrodev.homeremedybeautytips	https://lh3.ggpht.com/SePJb6QF0qj1TrOC1miTNiBc4MNEsMwwv7WBR3sqthfdyF3hHoK4k2YgNUoINLUg7b5v=w300	4.333333492279053	None	HEALTH_AND_FITNESS	Everyone	To all the beautiful girls around, “Home Remedy Beauty Tips” is the app to help you more beautiful. You can get access to numerous home remedies to make you look gorgeous.\This app provides you detailed beauty tips across various categories:\1. Face\2. Lips\3. Hair\4. Eyes\5. Hands\6. Legs\What are you waiting for? Go…. Install the App….. Be beautiful….. Be confident….. and yeahhhh… tell us your …	None	AJ+Andro+Dev	AJ Andro Dev	None	None	2.2M	Free	No	500 - 1,000	0.0		2.2 and up	[u'https://lh4.ggpht.com/3O3IIMZxtKd03wekiFH6k5hAeydzdUXZ-iQDeMnIfvS9XBlfOboqh2Gr2e8ECaBMYWS2=h900', u'https://lh5.ggpht.com/SrolmQU-y21aVqEdsAMS8vdXBTmIwKdJLePXH8pNzgj-wNzMlgqG-pNvZewDs-ZfTIE=h900']	[]	Home Remedy Beauty Tips	https://play.google.com/store/apps/details?id=app.runaandrodev.homeremedybeautytips	2014-10-15 00:00:00	6	[u'3', u'2', u'1', u'0', u'0']	1.0
app.runand.walktracker	https://lh4.ggpht.com/FPMYoR6CDhnUenTyX654laOG3uHnh6E3KzWz55LJxmokLgHNDgKQpyhBiV1uXpVMfIg=w300	0	None	HEALTH_AND_FITNESS	Low Maturity	Are you health and fitness conscious? Do you want to track your running, walking or jogging record? Stay fit with health and fitness beneficial application Run and Walk Tracker. The Run and Walk Tracker just not only tack your walk or run record for the view point of health, but for player who want to keep watch on their running activities also.\Burn your calories with this tracking application o…	None	wide+apps	wide apps	None	None	2.3M	Free	No	10 - 50	0.0		2.3 and up	[u'https://lh3.ggpht.com/cErUVPq6Km4ridnhYwzEOPYLDMTQPdARv5EbPybN4qTxwTEgcBxcojrAt_s3qSimbrk=h900', u'https://lh3.ggpht.com/RP6Hn6bsnfhOqQw7SAw4n_Og2GaENdDhdcrFBdtM-Kfk8N-5U4J8nrtnRS0-xdtdGng=h900', u'https://lh4.ggpht.com/Ic58u1kOg6AuEYPjKdYTxbSNQpZus74iUhlB0YTv3ySwSCQJILk8sRYkSlboREmPOLA=h900', u'https://lh4.ggpht.com/bQjuN8ZGuIER4R4JOcfyQGnnUB8VO-fAePJn_2LLIqkYz90jR_3X51zPWFeuOda-mlw=h900', u'…	[]	Run & Walk Tracker : GPS Mode	https://play.google.com/store/apps/details?id=app.runand.walktracker	2014-11-29 00:00:00	0	[u'0', u'0', u'0', u'0', u'0']	1.1
app.stoxe.cised	https://lh3.ggpht.com/ob_UK8fKyeNWH4JJ7husZflijocNNcF2OA-CP7hJA2brjii9N-ahVw2B6SPrtbvncdeI=w300	3.4000000953674316	None	HEALTH_AND_FITNESS	Everyone	Cinsel Sağlık Enstitüsü Derneği Resmi Android Uygulaması\Kısa adı CİSED olan Cinsel Sağlık Enstitüsü Derneği, Türkiye'nin alanında önde gelen güzide akademisyenlerini ve ruh sağlığı profesyonellerini bünyesinde barındıran, 7 ilde örgütlenmiş Türkiye'nin en büyük aile, evlilik ve cinsel sağlık derneği olması yanında, Dünya Cinsel Sağlık Birliği (World Association for Sexual Health - WAS), Avrupa S…	None	appstoxe	appstoxe	None	None	2.0M	Free	No	500 - 1,000	0.0		4.1 and up	[u'https://lh4.ggpht.com/8496_yIm4zYEnehwJOKFrdvJEZyJ045vdlCrAHdHX3vXllhUnKIcjamjg7WFJtybsQ=h900', u'https://lh6.ggpht.com/fyvpFePLrQ7P_Bgsy2DkXSeqkJsdnm1cxn-bmHrlnBEqrn-Bt579jFPAFLo9pLk9cA=h900', u'https://lh4.ggpht.com/0j4PYbYjfZ2N3pfSdewiLzyp0Va_Dxql7D7V3vIHUlpusdL1pp-CnOm_AcAqeYz-eUM=h900', u'https://lh6.ggpht.com/AJ_sOgD-kPj9mdq_DkIQoREkP-635RLaJej2i34iMN3ZX3_jWwO_xwEu46N0pvWXYgI=h900', u'ht…	[]	CİSED - Cinsel Sağlık	https://play.google.com/store/apps/details?id=app.stoxe.cised	2014-08-28 00:00:00	5	[u'2', u'0', u'2', u'0', u'1']	1.00
appetiteantidote.ebook	https://lh3.ggpht.com/IoHFSByRBiFLBkCf2obvOFcwCNuLjd9War0clxoRbmOamyaTpbJcylaa2yw2LsznltlG=w300	0	None	HEALTH_AND_FITNESS	Everyone	Sound diet means to start learning how to "eat smart".\ It is not simply what you eat, but how you eat.\ Your food choices may reduce your risk like heart disease, cancer and diabetes, diseases, and the battle against depression.\ In addition, Studying smart eating habits may increase your energy, improve your memory and stabilize your mood.\ You can expand your sound food choices and learn how t…	None	arhk+ltd.	arhk ltd.	http://arhk.org/privacy-policy/	None	227k	Free	No	50 - 100	0.0		2.2 and up	[u'https://lh3.ggpht.com/r_NVqRdJZx3iA0tpShUO6meKvQqs8FETwKiTK__AJxptozsU7NVp22L7PLlnE3fqloSG=h900', u'https://lh3.ggpht.com/zjzjKaQnVZlWw5OtKWhBJ_x8-C6XB3aBIiXUuGtdmAmWmjNLP6G4auRA6hXl3ZhRyEQ=h900', u'https://lh3.ggpht.com/t0f6tOKwoXwJpesX5cdJg8lTwhOZOWCjP1rio-PoZHWQKc2iLOJWdAqGki2fw_2yA8w=h900', u'https://lh4.ggpht.com/1k_lW2ISzXwNy3_mCnUI3rHLVhvkfwPpfuugQNjIzzygKL2UAMwgJJskhDCdDKPRew=h900']	[]	Controlling Appetite	https://play.google.com/store/apps/details?id=appetiteantidote.ebook	2014-10-15 00:00:00	0	[u'0', u'0', u'0', u'0', u'0']	1.0
appinventor.ai_.FatenRecipes	https://lh6.ggpht.com/yv9zj86HRK72zEnGB5APunfNXAY8n594PTdRynIjUwwwZIEzqYpAbhZWUTHkzDlgUFY=w300	4.607842922210693	None	HEALTH_AND_FITNESS	Everyone	وصفات واكلات طبخ سهلة التحضير طيبة المذاق \ تجعل حياتك أفضل \تحتوي على الوصفات والاكلات التالية وأكثر\أطباق رئيسية مقبلات سلطات حلويات شوربات أسماك عصائر فطائر وبيتزا ساندوتشات معجنات \حملى التطبيق وأسعدي عائلتك بأطباق جديدة ومميزة\وصفاتي مضمونة حد الإتقان من صنع يدى \مكوناتها متوفرة فى متناول يدك فى المطبخ\طموحنا أن نصبح الأفضل عن طريق تحديث وصفات الطبخ دوريا\انضمى لأكثر من مليون متابع فى حسابنا…	None	Routed+IT	Routed IT	None	None	16M	Free	No	1,000 - 5,000	0.0	\تم إضافة 7 وصفات جديدة هى\حمسة الدجاج والخضار بالفرن\مسقعة بالباشمل\عجينة الروب واللبن الهشة\بيتزا الدجاج\ساندوتش التورتيلا بالبيض\قوالب الشوكولاته\كيكة البرتقال	1.6 and up	[u'https://lh5.ggpht.com/Ldj8xLWwiZIhRcAmLnf0cBRNpIPMsKVlTslscWMWNPD5ksgzG9SqjCdYLNhLdWf6qaw=h900', u'https://lh4.ggpht.com/ARFiT4M4344dREdHBRO3bDcSjT8_HExI45hssiWGs-vhLRg1qkGXAZaDEHAnKz15a74=h900', u'https://lh4.ggpht.com/X7hgyEDpLw9DLOKowZVNGzTTTPGbezjwOGx75EUhg6I0PWmy5GE-HLuDmD2H_aDi2MU=h900', u'https://lh5.ggpht.com/5QUtxTnep6botsyOczikHhIcGavR1EyfN-6CnCHy6y5ld037r4eEeVoBCnCjARfLFLQ=h900', u'…	[]	وصفات فاتن Faten Recipes	https://play.google.com/store/apps/details?id=appinventor.ai_.FatenRecipes	2014-11-28 00:00:00	51	[u'42', u'3', u'3', u'1', u'2']	2.0
appinventor.ai_Arthur_Vardanian.tmtimer	https://lh5.ggpht.com/L2R2VjEs1stPoYO_3Ps2j61ySHNQkqPIO6yvGi6Sq6SNFKdQcKJiodecnJGe2WqFfxy0=w300	4	None	HEALTH_AND_FITNESS	Everyone	Transcendental Meditation is one of the most widely practiced, and is among the most widely researched meditation techniques.\The TM technique and TM movement were introduced in India in the mid-1950s by Maharishi Mahesh Yogi (1918–2008). It involves the use of a sound or mantra and is practiced for 15–20 minutes twice per day\source: \http://en.wikipedia.org/wiki/Transcendental_Meditation\Nor th…	None	CreativeArmenians.com	CreativeArmenians.com	None	None	1.4M	Free	No	100 - 500	0.0	\- Fixed the bug with unnecessary permission requests.\- Fixed back button sudden exit. To exit the app the timer must be stopped.\- Now you can share the meditation with people you care, by inviting them to meditate with you at the same time.	1.6 and up	[u'https://lh3.ggpht.com/raJYIDAROey0Ytzgf3xxTq-QEdsJt4jSLmyZ-2I5a2lSRGTU_UvUHJqT_PLt4dl-DA=h900', u'https://lh5.ggpht.com/l3CYAg8tkE_8wtZ68osHBzF6kiP2oj5ppl9B55MS_UcrMw8fKAEDN7zU-i3-_fIbDIc=h900', u'https://lh3.ggpht.com/7Ac6nIuy1SC2e1X6NrSMSgg1vMIn6DV_l-n4WDmaDyRvdSHEQehrqQGfUCEVxKUr370=h900', u'https://lh5.ggpht.com/j7iZNioqOU0sWegQsvs2xHUai8UTJI816xrKPhvYEalpu9VitRoNOC8f31a4aVGRvYAh=h900', u'…	[]	TM Timer	https://play.google.com/store/apps/details?id=appinventor.ai_Arthur_Vardanian.tmtimer	2014-10-22 00:00:00	6	[u'4', u'0', u'0', u'2', u'0']	6.0
appinventor.ai_AwkwardBroccoli.AnonHealthMergeFinalFinal1	https://lh6.ggpht.com/cxXzpvRc3zJw8k34y56BIDFwl8QXwiYvWBDwwv1jgB-v9OCnlVOhksXZWg9b32y_d58=w300	0	None	HEALTH_AND_FITNESS	Low Maturity	Anon Health allows users to talk to one another in a completely anonymous user interface. Users with a particular health problem will seek out either doctors or other people who have experience with the same health problem.\This app is targeted toward people without health insurance or who are embarrassed about a particular health problem.	None	CI+Student	CI Student	None	None	2.4M	Free	No	10 - 50	0.0		1.5 and up	[u'https://lh5.ggpht.com/VubBXPpZXnjTWJmlYIFzACCznFcNVfmCk2kxZDTF0R1RJG486-CxXqp4Oo9--fvkoKSg=h900', u'https://lh5.ggpht.com/M_Y9S2Ibl_doOA7kWXXfe8XW2Qco3F28SsmutV60bfSZFWimH0297_dQySyS7Gmh78g=h900', u'https://lh4.ggpht.com/6TLBU1WVcQGOYf4QF0wyDtRnEqoMvpMQjLFFf-Eqg4OdFLHyKfBvOwnNP6ZPElqX0sVz=h900', u'https://lh6.ggpht.com/ebw_KgQJ_gwZ4WDvR69MIM1Wp-VB8iPCf3qbY4ogi6ary8Qqy6U8PTWbsh4qlZjLDQ=h900', u…	[]	Anon Health	https://play.google.com/store/apps/details?id=appinventor.ai_AwkwardBroccoli.AnonHealthMergeFinalFinal1	2014-07-31 00:00:00	0	[u'0', u'0', u'0', u'0', u'0']	1.0
appinventor.ai_Axemonster1.Positivity	https://lh5.ggpht.com/2AeBSWolLB9VoRr-oJ-8Zpl8F87ko9B1rCzzpLqkfx4txZO5KmD5Fe8KMIhtQsC5JzU=w300	0	None	HEALTH_AND_FITNESS	Everyone	Positive affirmations are a great way to improve your mood and daily outlook on life. Positivity allows you to generate random affirmations so you can feel better and have a better day\Choose your background from the selection for a more personalized Positivity experience.\Use the share button to share these affirmations with loved ones through text message, email, or social media.	None	Minimalism+Ventures	Minimalism Ventures	None	None	6.3M	Free	No	10 - 50	0.0		1.5 and up	[u'https://lh4.ggpht.com/CzVdktFZKkVmD0XUbOkiwiksq1bTOl9dNn3S2SgtTyNZH2xsMvjh3JhUluByqL0_D0c=h900', u'https://lh6.ggpht.com/5bTd4-kJRv8G-u5rsPIM2hpEVo21bdwt7nROj3uVQIlDPOc3mtUMcJVZdraihgmF8g=h900']	[]	Positivity	https://play.google.com/store/apps/details?id=appinventor.ai_Axemonster1.Positivity	2014-10-29 00:00:00	0	[u'0', u'0', u'0', u'0', u'0']	2.0
appinventor.ai_EnzoLucignano.Sleeping	https://lh4.ggpht.com/9Blw-3b3OVTC_8vGk4upZw6biX3ICT3XjJy5n-dUNzdm6fO37Rwi52fBGBpcvNNZQw=w300	4	None	HEALTH_AND_FITNESS	Everyone	Playing and listening to music that has been tuned to 432Hz would make your body, and the organic world which \surrounds it, resonate in a natural way. This would fill you with a sense of peace and well-being.\Listening to 432Hz music resonates inside your body, releases emotional blockages, and expands \consciousness. 432Hz music allows you to tune into the knowledge of the universe around us in…	None	Skanoir	Skanoir	None	None	13M	$1.34	No	100 - 500	1.34		1.5 and up	[u'https://lh4.ggpht.com/Q-yg2eylb19uqVAGekkUBL1FsQxHaTkmdBVFqO2TdygULsgZ6g8Lvc1qxWe5UXClhE8=h900', u'https://lh6.ggpht.com/zfxtRqmXh7l8S4R9XeRN6p9vjgYfMwQujnJ-7YdGTfM-TuEKBCvQvuSyGm13AqeYP6Ro=h900', u'https://lh3.ggpht.com/smqm7v7wB5FuwHEBsGRo9i-URdNKS4eCWHiIMS8kJ8OOq39yT9pzjBeYxlqy7dTvgw=h900']	[]	432 HZ HEALING RELAXING MUSIC	https://play.google.com/store/apps/details?id=appinventor.ai_EnzoLucignano.Sleeping	2014-01-27 00:00:00	12	[u'8', u'1', u'0', u'1', u'2']	1.0
appinventor.ai_Jayelsaff.alljuicingbasics	https://lh3.ggpht.com/5prdxpF2csDQP_1Xt4OFaP9RlyTKIHnZEPlXH5GC-NL44RofUujGikyzxPisC6guGs-L=w300	0	None	HEALTH_AND_FITNESS	Everyone	All Basic Detox Smoothie Juicing Recipes with over 25 Specific recipes.\Enzymes are alive in all raw organic fruits and vegetables.\But they begin to die with time, heat and stress. Drinking juice is a great way to take advantage of viable enzymes. “Enzymes are not simply catalysts that make digestion and all other metabolic processes work; they are living proteins that direct the life force into…	None	Kindle+Trove+Apps	Kindle Trove Apps	http://kindletrove.com/privacy.html	None	1.4M	Free	No	10 - 50	0.0		1.5 and up	[u'https://lh3.ggpht.com/Hj1OJGFMEMjJ0rXYjbSun6osr_dTJtAb6WzjCuSzpTJa6QyslR8uVvtKzuNQhiE-AQ=h900', u'https://lh3.ggpht.com/3pHHgpIGGaxK1Rz-oG6WNphYjjSDJJSrTLjjx2GQCdeqQ2guhBHWR74ywlP-i83wwRcD=h900', u'https://lh5.ggpht.com/08u2TguPX4yurMx1rSLwRUe4hXYZDpRaa8n9tVCr9eC4WbHHEjAXetuh_BPQ9BlajCAg=h900']	[]	All Basic Juicing Recipes	https://play.google.com/store/apps/details?id=appinventor.ai_Jayelsaff.alljuicingbasics	2014-11-13 00:00:00	0	[u'0', u'0', u'0', u'0', u'0']	1.0
appinventor.ai_Jayelsaff.dashdiet	https://lh5.ggpht.com/yFTZK5ku87K-eJAIRrI52c8x7rODx8Jyff7RvMZzAM5LG81h0tjfwIG0Yczy-7y77S8=w300	1	None	HEALTH_AND_FITNESS	Everyone	7-Day DASH Diet Meal Plan\Dash to a healthier you! Voted by health experts as the best overall diet three years in a row, the DASH Diet – originally developed to fight high blood pressure – is a safe and easy-to-follow eating plan that fights diseases and can even help you lose weight. Incorporate this two-phase plan from Marla Heller's The DASH Diet Weight Loss Solution with bonus sample day men…	None	Kindle+Trove+Apps	Kindle Trove Apps	http://picroapps.com/privacy.html	None	2.1M	Free	No	100 - 500	0.0		1.5 and up	[u'https://lh4.ggpht.com/rmwhUjM_CWYlWhgQp55rRTcVXzSG2EYx_9FoUxKcE2N7Dl9bKmtJiQcymHbEHpNmU2Mp=h900', u'https://lh6.ggpht.com/4E-XVfzhyX56UAU22AXSkaUTSG6LJXc94AR8N5tPq7eW1aIM6xpqiJ7ovaDF5YXOqxCd=h900', u'https://lh5.ggpht.com/GSunCTO_TcaiFrqJTus58P3BeDvL-JEGFcFz9tobr1LB79DbkplJ4zLF6FEvMWtszg=h900', u'https://lh6.ggpht.com/iDg4zc4_Mo9TqB0MLFWoOrmz6jBOOQvAFsTSsmM3GvQCFFntbi_UmGx4WuC4G98x_Ec=h900']	[]	7 Day Dash Diet Plan + Recipes	https://play.google.com/store/apps/details?id=appinventor.ai_Jayelsaff.dashdiet	2014-07-30 00:00:00	2	[u'0', u'0', u'0', u'0', u'2']	1.0
appinventor.ai_Jayelsaff.lemondetox	https://lh5.ggpht.com/7byIn818RCOStb4Ywb9FnAzFZsB16Iqt5tPkykPyT_00BIod7KpDSbxIztZfe-Kk-5DT=w300	3.7142856121063232	None	HEALTH_AND_FITNESS	Everyone	The Lemon Detox Diet\Singer Beyonce lost 10 kilograms on it, Mariah Carey swears by it and Bollywood star Tania Zaetta says it helped her during the stress of the Aussie troop sex scandal. The Lemon Detox Diet, originally known as the Master Cleanse, has developed a cult following as consumers - mostly women - seek a quick weight-loss remedy.\So popular is the diet, which retails for a great amou…	None	Kindle+Trove+Apps	Kindle Trove Apps	http://kindletrove.com/privacy.html	None	2.0M	Free	No	500 - 1,000	0.0		1.5 and up	[u'https://lh3.ggpht.com/FXbvxqVU9W8LTmIO1jjQWKw2lx7_rCf_jHgCGthKchbtma8NerguCggQcOwx6pOZFjI=h900', u'https://lh6.ggpht.com/ivGSN0aqQNxJfDVuVX8AMDezDTE-ns8NjuYZn3O9K79fLeZC6lukGC2EI43nrmOqKpU=h900', u'https://lh3.ggpht.com/manSReu27NLP0Hcqs8ZPjgEChJrL9ZdnvZgSfYvrgN51Bp_iVb0oxcgqGOmSuwcFbRLj=h900', u'https://lh6.ggpht.com/VATL1AzhB0tRvgDxMS542jNZDO3y64OTMMMSvykCiX-bJ_VNKTpUiekGaojS6wsesw=h900']	[]	Lemon Detox Diet	https://play.google.com/store/apps/details?id=appinventor.ai_Jayelsaff.lemondetox	2014-06-24 00:00:00	7	[u'3', u'1', u'2', u'0', u'1']	1.0
appinventor.ai_Jayelsaff.smothiedetox	https://lh6.ggpht.com/ykw62R6rz1Cpj5vZ9YKl7V4RyuCCfYvUfb6CumtCPnS64H1GOvqiVKQLkf7PIhgy7Nc=w300	0	None	HEALTH_AND_FITNESS	Everyone	Smoothie Juicing Detox has taken the weight loss and cleansing world by storm. The various recipes available are endless and only limited by the imagination.Smoothies Detox Recipes are easy to make and provide a delightful way to diet or cleanse your system\This app presents 11 of the most tasty and delicious out of the ordinary Juicing Recipes that will make you want to come back for more.	None	Kindle+Trove+Apps	Kindle Trove Apps	http://kindletrove.com/privacy.html	None	2.1M	Free	No	100 - 500	0.0		1.5 and up	[u'https://lh6.ggpht.com/SvWCB_nVOJ31rJgso-mbzFIDIyHmBRx9oToRPxQmJGRjEg_1CcP_p-_M-hVaSeEtPsA=h900', u'https://lh6.ggpht.com/WCozWYLyyU-B8h4PQWjBeesi-Kk9oTYs4R1JLqvFlO9aMzqK9cjZMDrYdIfo-s_O3TA=h900', u'https://lh3.ggpht.com/uYGPAUEaVsksyQaF97OpQ_533c8TOpSST-zzktXrSA3jaTtrY0rJ9gkZ42Z9H0jr5A=h900', u'https://lh3.ggpht.com/FCgjHWQdEVYdWphMd7mLbQyOUDuoqNSBFO98X7Dlmvf4IyTeSJ45Q7b9wsFq0mXvICaG=h900']	[]	Smoothie Detox Recipes	https://play.google.com/store/apps/details?id=appinventor.ai_Jayelsaff.smothiedetox	2014-06-25 00:00:00	0	[u'0', u'0', u'0', u'0', u'0']	1.0
appinventor.ai_Jayelsaff.whatbabylook	https://lh5.ggpht.com/5x2o4qNS37FjPf7C-ye65ps3HpMEa8A0TN4RthxJcgWGwH8b6DP2AgPQs900UWoTdNk=w300	0	None	HEALTH_AND_FITNESS	Everyone	What does my baby look like goes through all the stages of your pregnancy. \The growth of your baby is a continuous process that often conveys a sense of awe. Wondering and thinking about what your baby will look like is part of the wonderful journey through pregnancy. Though no one can ever be certain as to who your baby will look like there has been a great deal of study and research in this ma…	None	Kindle+Trove+Apps	Kindle Trove Apps	http://kindletrove.com/privacy-policy4.html	None	1.7M	Free	No	100 - 500	0.0		1.5 and up	[u'https://lh4.ggpht.com/jckTsMroyP_hCwA0r9a7gaKhQclBOWW4zMuiVuJV2R1qbJ7oEe7Tkx5LXe8QmgdD7qqp=h900', u'https://lh5.ggpht.com/oxjkmPGdfdvtJrn1dS3e2b14xVlbbm9HiChRLET4ah7c67W-eJvyJmiu6He_PInTYZK9=h900', u'https://lh6.ggpht.com/CDHGE4yj15T78JeDNm70s9KY_jKtQe3A7fIO-Oe7CjcuioJHWg_6lq-uWYHqDW22gA8=h900']	[]	What Does my Baby Look Like	https://play.google.com/store/apps/details?id=appinventor.ai_Jayelsaff.whatbabylook	2014-11-12 00:00:00	0	[u'0', u'0', u'0', u'0', u'0']	1.0
appinventor.ai_Terrymil1981.Fit2FightPro	https://lh5.ggpht.com/VNF_n7eCYj5SVML7ukQPN34qzBLGjRwUVsZZjIeS-EKCTGifr7NiYpgjqGxvRZP-0IA=w300	0	None	HEALTH_AND_FITNESS	Everyone	This app is not affiliated with the USAF. Calculate your fitness assessment under the new AFI 36-2905 dated 21 October 2013.\**AD FREE VERSION**\This is the only Air Force PT test App on the Android Market with a built in timer for your push-ups and sit-ups!\future plans they include; \-Push-up sit-up counter \If you find an error or a bug please write down the exact amounts you input that result…	None	TMiller	TMiller	None	None	2.5M	$0.99	No	5 - 10	0.99	\-Fixed calculation errors for male <30 sit-ups\-Fixed calculation errors for male 30-39 1.5 mile run ~12:30 range	2.1 and up	[u'https://lh4.ggpht.com/dNIBFuRmkzHJeXyc-m7h18fAVGLDRxjN9qb-zxUTXTxIF46DVdbgVcIU7hdGy6Fe6A=h900', u'https://lh6.ggpht.com/qvT_EfHdDIlrzfmtu0z5j4fO_diqPAZrMNouOjJon5YChrhugjmVUGffIDl8XY0_2Q=h900', u'https://lh3.ggpht.com/zXJeKbMGBJVo_Yeq-i0b93scimg6z588TeYjCN8dJPIbfTI-OmsJGhRkt_fdpuWUHQ=h900', u'https://lh5.ggpht.com/AKc7iaC6VYU6U1fURyRLuYLTCgkF7a_XzTA04SDosSeWKArCWmg8p6AtlMRdswCIbg=h900', u'http…	[u'https://i.ytimg.com/vi/1pNHTEk7BDY/hqdefault.jpg', u'https://www.youtube.com/embed/1pNHTEk7BDY?ps=play&vq=large&rel=0&autohide=1&showinfo=0&autoplay=1']	Fit 2 Fight Pro	https://play.google.com/store/apps/details?id=appinventor.ai_Terrymil1981.Fit2FightPro	2014-10-08 00:00:00	0	[u'0', u'0', u'0', u'0', u'0']	2.7
appinventor.ai_Zagmanx.Twentyoneday	https://lh3.ggpht.com/Vw9gOGeUYeHW908ve460vbXAZ0KOgetk55hgzjlD69i5bacdl7iIBdpYjIpCu1uaR3c=w300	2.125	None	HEALTH_AND_FITNESS	Everyone	This is a container count and food list application to help track daily allowances and types of food to fill your containers. \The main purpose of this app is to have a handy list on your phone that shows all your allowed foods, along with the ability to send your self updates of what you've eaten. Share your container items with yourself or post to them to social media to let the world know what…	None	ZagManApps	ZagManApps	None	None	1.6M	$0.99	No	100 - 500	0.99	\Version 6\Added ability to save container/calorie numbers without needing to reenter weight each time application is closed\Weight/Calorie count is stored in app until it's changed by the user.\Version 5\Added ability to Save Index Items\Added ability to share either index or saved list\Version 4\Modified Container list\Added ability to track container items by day and add notes before sharing	1.5 and up	[u'https://lh3.ggpht.com/s1FX6bMaSeDE3bVhlWX1-_lAZ-fcWaUG6M4QS6L_6gvxD9L20wRPUUlBUd6ESnwgWQ=h900', u'https://lh4.ggpht.com/zq08Mu446UiCYt2zfVi5fQzVRIhe-_7YFKN0UQM5dabuo6BDC0NEsDm0ZzJeLSbV_w=h900', u'https://lh6.ggpht.com/7GO28ClJcQeRmamdCDHTrDKv5QgA5cn0jceUZjgK44_4Wf35xkZpXxEqE0_PgoG_cw=h900', u'https://lh6.ggpht.com/-kk-aU2OHixVONuoKHM-Z0Yv-rn8fNFgBSH6eOr5XXC2IIlA1CGbUotaXzUSBtRSUw=h900', u'http…	[]	21 Day Food List	https://play.google.com/store/apps/details?id=appinventor.ai_Zagmanx.Twentyoneday	2014-08-04 00:00:00	8	[u'2', u'0', u'0', u'1', u'5']	1.6
appinventor.ai_aaron_krumins.hg_extended	https://lh3.ggpht.com/VhpJF1Ho4v5dWwO-_FADxecyIp1XlldC4jkHdfp-Mp26b5jCbXerE7Qv5jw2u6sPsCzF=w300	4.25	None	HEALTH_AND_FITNESS	Low Maturity	Ayurveda Guru provides personalized Ayurvedic guidance to help you make lifestyle and dietary choices appropriate for your metabolism. \The applications includes:\• Integrated questionnaire to determine dosha/metabolic type \• Tables of appropriate foods and beverages by dosha/metabolic type\• Ayurvedic lifestyle and routine recommendations on the following topics: Arising, Bathing, Meditation, M…	None	BioStatus+Health	BioStatus Health	None	None	850k	$1.75	No	100 - 500	1.75		2.3.3 and up	[u'https://lh6.ggpht.com/GghOA3WMJcLrIh3UKgGaQ1WrDoYK0O0QyVzCeyLM00mhvK2SASIS_7uW_1TTXibW1gDe=h900', u'https://lh5.ggpht.com/8fyOJkCf_ic6QuJvXb5oaE38T8sRmt3E2dplXECb4IjxwQW4HQ7T83cdm4VzQ5P3XK8=h900', u'https://lh5.ggpht.com/LcyEr-ogp4IgdsmxNGSD_adSNU3giq9s8aeQomWEjcBt2jsap-M7wI0ceIE6GyEG=h900', u'https://lh4.ggpht.com/rkIB7-hwm6D2xvbbWW91aV9lwMizdO8zj74V_gnrhy96DHA_mOPXkgqmXvV55mN3LlY=h900', u'ht…	[u'https://i.ytimg.com/vi/uREktV6dFFQ/hqdefault.jpg', u'https://www.youtube.com/embed/uREktV6dFFQ?ps=play&vq=large&rel=0&autohide=1&showinfo=0&autoplay=1']	Ayurveda Guru Pro	https://play.google.com/store/apps/details?id=appinventor.ai_aaron_krumins.hg_extended	2014-10-06 00:00:00	4	[u'3', u'0', u'0', u'1', u'0']	0.0.1
appinventor.ai_agiapplications.BMI	https://lh3.ggpht.com/0yney4CIua-LHTXBRQXB1m-umHKLXMGw3xY_WTPF8jDxEGyC3NaNOrLFC8whMtYPjA=w300	4.666666507720947	None	HEALTH_AND_FITNESS	Low Maturity	Do you have a healthy weight? This app will calculate it for you and shows you whether you are underweight, overweight or have a healthy weight. It also outlines what your ideal weight is and what your body fat percentage is. Very useful if you're on a diet.\BMI (Body Mass Index) is the weight divided by height squared. It gives a ratio between the length and weight, but does not consider persona…	None	AGI+Applications	AGI Applications	None	None	2.1M	Free	No	50 - 100	0.0		2.3 and up	[u'https://lh5.ggpht.com/z9hWpBIeF_YLpKvFnqqraDZE_aNdAYGQstoWvssCCmJ0YwaU2JZiijo0kEKUWA6gAVPl=h900', u'https://lh6.ggpht.com/PsuiQ7I1hFPyv5X6-ILSB93Ihz2HyD8n_DqEH6xtd698kO8hJZxL9SfOizE2ZEddgw=h900', u'https://lh4.ggpht.com/az0fV2aA12EEKnxPJU4ppHRq2-Sx8aT-hB8Qqi7WsdtZXR_VERxzYN9SZtSkxH411No=h900', u'https://lh3.ggpht.com/QvEu67uF0lYzsVLadTBHqc9hKQ3n87YibIiIH6G8u5eCN6zDvaWvzrKQRMeTpFN1ZS8=h900', u'…	[]	Ideal Weight Calculator BMI	https://play.google.com/store/apps/details?id=appinventor.ai_agiapplications.BMI	2014-11-24 00:00:00	3	[u'2', u'1', u'0', u'0', u'0']	1.0
appinventor.ai_agiapplications.CountYourSteps	https://lh3.ggpht.com/fxjRLSt4OoC8rA9RAIIGwklxfXOFma_SF3H6Ao8y_wsSyKfgS-l0cSO4xPgcNgOGpPkm=w300	3.804877996444702	None	HEALTH_AND_FITNESS	Low Maturity	You can track the number of steps, time, your distance traveled and calories burned by using this free pedometer. Useful for anyone who likes to walk or run and work out his or her health. \This pedometer counts your steps by using the motion sensor of your mobile phone and works best if you have confirmed your cell phone to your belt or carry in your pocket. \Note: Some mobile phones turn off wh…	None	AGI+Applications	AGI Applications	None	None	2.1M	Free	No	5,000 - 10,000	0.0		2.3 and up	[u'https://lh4.ggpht.com/Yr-c1U-I7_DKZt36thcTmgenGuXPGnDuDBqV43R_x3soxCpwAkhh73Odfm49x7tJaCI=h900', u'https://lh3.ggpht.com/YP7ejY8RHNfiMdCK7ygHJmGqSrwLX9yauYot8m_pKuDHDydQhdCeV7R3CxStNIDbiA=h900', u'https://lh3.ggpht.com/m46-0xxv5UE4xxe2alVGk-6lEY42qmpo9K4rF7YQR_L-Fe1JvkUQSe_JU95QiCFxhGM=h900', u'https://lh6.ggpht.com/Ftm50FM-ECNdgwxLNWMpto94vprhpHwZZ24lMhrP7SB3WseeQSandr_bWXEOukUHA2Y=h900', u'h…	[]	Walking: Pedometer diet	https://play.google.com/store/apps/details?id=appinventor.ai_agiapplications.CountYourSteps	2014-11-10 00:00:00	41	[u'20', u'9', u'2', u'4', u'6']	1.0
appinventor.ai_agiapplications.StepCounter	https://lh4.ggpht.com/f9p2V2wx9-PTQo1KzBO1Kk7rj9O3xEXNixjUXZ7lGnPVZzh-AzpsnxJ6dKUejsax1g=w300	3.172727346420288	None	HEALTH_AND_FITNESS	Low Maturity	Work your health while hiking, walking, running or jogging. This pedometer counts the number of steps and shows how many calories you've burned.\Very useful when you are following a diet and trying to lose weight. This pedometer is indispensable for anyone who loves sports like walking, running, jogging or hiking.\This pedometer counts your steps by using the motion sensor of your mobile phone an…	None	AGI+Applications	AGI Applications	None	None	2.4M	Free	No	10,000 - 50,000	0.0		2.3 and up	[u'https://lh4.ggpht.com/nsYEH0geTdMpOt7PJp3xnGncO70FvWt5k9Dc9BcX9qw8NSLAC0tQJYDlDha4TBpfX-o=h900', u'https://lh4.ggpht.com/ex7Kc56H5le_IxP_nt5AxCQzdGOHElnYcGeZSVvf8fyImb-ABEflCw5Phq2LnDhppA=h900', u'https://lh3.ggpht.com/96JQY9ZUSY9PIYcSQa-gR-uamlUSjPXKeAHD30OZWGloxWrbtZa9c7pbT4yG7HeqTLnd=h900', u'https://lh5.ggpht.com/ePc4XhAl-B0B_OLAXySQcW_H4xeE07l81T0QBiczfk8yF-kPOvDeNc2Qo29w8z7Jkw=h900', u'h…	[]	Pedometer - caloriecounter	https://play.google.com/store/apps/details?id=appinventor.ai_agiapplications.StepCounter	2014-11-10 00:00:00	110	[u'36', u'19', u'15', u'8', u'32']	1.1
appinventor.ai_agiapplications.pedometer	https://lh5.ggpht.com/uF47dtTMwBJl_xrh3wQk4RF0oc40I2Xo8vz5yupEIid5gofNLxG9Ig40lgPbJZ03pfHV=w300	3.444444417953491	None	HEALTH_AND_FITNESS	Low Maturity	Work out your health with this pedometer. This pedometer counts not only the number of steps while walking, jogging or running, but also the time, distance and calories burned. Everything organized in one screen on your phone. Very useful when you are dieting and want to know how many calories you burn daily during your exercise or work out.\This pedometer counts your steps by using the motion se…	None	AGI+Applications	AGI Applications	None	None	1.5M	Free	No	5,000 - 10,000	0.0	\great improvements made. Keeps running better on the the background and you can now customize personal settings.	2.3 and up	[u'https://lh5.ggpht.com/4DEtlkhHh8iltZbecONLUD2A5Pdbh0n5oRU6KrOb263BB2JwC0psrQzzYrw_uqBvztQ=h900', u'https://lh5.ggpht.com/gmZHv7tt_8aFhEi-e-G_T510NPnnrxfiD86rsKiVVATqLbzDW-k4Lba2uzJcO4wl1bzf=h900', u'https://lh5.ggpht.com/eAzbCW_Zp-SOBvQ3VQj7wPf3cw5CMyDU3RSSX4unTKNMVyv7Ai-jVhX1GH0jPosS4CzW=h900', u'https://lh5.ggpht.com/U34Da5a3viBsnSb-ZoLrA1GsZa-OLmYgVAllWEQ5GbSnTZcWgrF9HsySiDoDfa0tGA=h900', u…	[]	pedometer - caloriecounter	https://play.google.com/store/apps/details?id=appinventor.ai_agiapplications.pedometer	2014-12-05 00:00:00	54	[u'23', u'9', u'5', u'3', u'14']	1.1
appinventor.ai_alasmy9.Ruqya	https://lh4.ggpht.com/LFvg7M5usiIdIlCWqUJAA-s_-DOfRrFQCm5bGXA-y1rL8RRefpSOjaqHLKxz6956AQ=w300	4.214285850524902	None	HEALTH_AND_FITNESS	Everyone	Jitibu kwa Ruqya shariah, Msomaji Sheikh Mohamed Aljawarani.	None	Mahmoud+Al-Asmi	Mahmoud Al-Asmi	None	None	1.8M	Free	No	1,000 - 5,000	0.0		1.5 and up	[u'https://lh6.ggpht.com/IFOQR7iGAV75SdXXo0nprfTwzKls8D-C6PUzcaxuUw-m7DVv5WB1yHHiHqzhpG8AGhBt=h900', u'https://lh5.ggpht.com/T34Aj4_KcO-eb3nuklUk2ROTvqTLB_aISKIap6NwJkcKzBcvHSCKelDeMSaaqrGLiyCh=h900']	[]	Jitibu kwa Ruqya	https://play.google.com/store/apps/details?id=appinventor.ai_alasmy9.Ruqya	2014-06-23 00:00:00	28	[u'21', u'1', u'0', u'3', u'3']	1.0
appinventor.ai_alexandergwj.Pocket_Tommy	https://lh4.ggpht.com/Daa0gNG5H5rIfK2PRdxguh_DDZOlcZB7IcmFQVWh399n9gQgk2zlU8isBaDehfFqNX8=w300	5	None	HEALTH_AND_FITNESS	Everyone	Are you depressed? Life got you down? Well don't you worry, now with your own pocket sized Tommy Wiseau, star actor from hits like The Room, you'll never be lonely again! Next time the boss is on your case just take out your Pocket Tommy and give him a shake, you'll be smiling in seconds!	None	Pinchy	Pinchy	None	None	1.5M	Free	No	100 - 500	0.0		1.5 and up	[u'https://lh3.ggpht.com/kt187JKZ-0otln-JfpgPRfW9l07nFRKqr72b8bIImV28JW4Iwjz59UiK9pkn6bslw_w=h900', u'https://lh3.ggpht.com/KBFiHTejSF9U9tAEDKhWA9sj_zquXVhsk02vCye0XDzZd7k58gbOl0KNfJCGXNmd9Zun=h900']	[]	Pocket Tommy	https://play.google.com/store/apps/details?id=appinventor.ai_alexandergwj.Pocket_Tommy	2014-07-16 00:00:00	5	[u'5', u'0', u'0', u'0', u'0']	1.0
appinventor.ai_bilalarshad.Pediatric_Dosage_Guide	https://lh3.ggpht.com/eSfmOhC-xEBLilQJcLvhtlviBTAELFspLJGwBEcaQ6NgyTxhczRWdJzTnNXXDvaEbKY=w300	4.5	None	HEALTH_AND_FITNESS	Everyone	This application guides the pediatric on the dosage of medicine of different companies according to weight of child.\Dosage can be search as per medicine with help of salt name available in list.\This application is build with help of Dr.Talal Arshad in Honour of Dr.Jamal , Sheikh Zaid Hospital, Rahim Yar Khan	None	Bilal+Arshad	Bilal Arshad	None	None	1.3M	Free	No	1,000 - 5,000	0.0		1.5 and up	[u'https://lh6.ggpht.com/HMrjoFG3IjA7aKlMJrxjOu3vMuoGS7Em3TGN-Tw79GoV_Gb3MNFT2LwxygNJo4kOYzQ=h900', u'https://lh3.ggpht.com/y2waWvOlaPSxooVSHjyWTpIzQZDepmaM1V3a8XKgUeToWDnuFCxJYXhAgG-0cs9WF7A=h900', u'https://lh6.ggpht.com/OkCRD4apUGeXxWRRhkM89Ds1DnTtNrfRazHpw4aPqaHWtfXxJtFHh0c9NvfLRYzrcTUa=h900', u'https://lh3.ggpht.com/_OHad1ZS3l28wpoe6NIVhE0ruUZQWiFRnXoBAt3jGZwfTnzUaO8HyH8SFF7-cND-3og=h900', u…	[]	Pediatric Dosage Guide	https://play.google.com/store/apps/details?id=appinventor.ai_bilalarshad.Pediatric_Dosage_Guide	2014-09-19 00:00:00	26	[u'21', u'1', u'1', u'2', u'1']	1.1
appinventor.ai_brennanbarnhart.Swim_Workout	https://lh4.ggpht.com/FNZWeJOPJ-IN7cy3-Ly9V4YzBLwW_428nMyYKMdH5wT7uL8vYlZjLmCvTm2XAiNaMIhr=w300	5	None	HEALTH_AND_FITNESS	Everyone	Three workout lengths are available: 10 minutes, 20 minutes, or 30 minutes. After selecting the workout length, the app randomly generates a workout. The workout includes the number of times to complete workout, the number of lengths to swim, the stroke to swim, and the time interval to complete the number of lengths before repeating the workout. Example: 10x50 Free :60 means to swim ten, 2 lengt…	None	PhysX	PhysX	None	None	1.7M	Free	No	1 - 5	0.0		1.5 and up	[u'https://lh4.ggpht.com/CwDkJCURmWJ8IvmVFrRNA6RXqyzGJ-fqt5cikglV1sm7R0L3TDw2eRC-2so3RzXq9w=h900', u'https://lh4.ggpht.com/HpYsbEM944ytRRMyo-RwpeuHV_BcZuvlMRILHNXjrkMCvIZ_Yr30LRHajDAt0sEhNyY=h900', u'https://lh3.ggpht.com/U0LwIbMTPcbJCgjc96I8nq_39mbP-iwt2PZ-OFLufoSZRPcdBe3ePbrTCfyr-GKZfWI=h900', u'https://lh4.ggpht.com/5-piuFlvnoX2927D6bEB6HLx9GjWVnfL1ZWM4p2XqAFjjqMp6JPfrQZX7RUSIudg3m0=h900', u'h…	[]	Swim Workout	https://play.google.com/store/apps/details?id=appinventor.ai_brennanbarnhart.Swim_Workout	2014-11-29 00:00:00	1	[u'1', u'0', u'0', u'0', u'0']	1.0
appinventor.ai_cancadrilo.beginners60	https://lh6.ggpht.com/Q-312lTZSu9mys9I50lHSGxo6eaaVHZRWA_UOfrpZpxxMOTgJulovBorcnTBr0J-mso=w300	4.5	None	HEALTH_AND_FITNESS	Everyone	App with workout exercises to do at home. \● Levels from absolute beginner for people who wants to get fit in their own house.\● Working on 100 more to update.\● No ads	None	manukken	manukken	None	None	12M	$0.99	No	50 - 100	0.99	\Added 20 new workouts	1.5 and up	[u'https://lh5.ggpht.com/bWAt1d7PIgnF8Av8z3POiSInCeLTXMJtCRySMQN9hqf6FE5NlnC7vj3aa9oiXDBbAoQ=h900', u'https://lh6.ggpht.com/Xc_QAreq0MgxmZ8J_EY1dEa_lF9sOjvCfqlRUjOeRrfeDr0AVF8xjKBg0rPz1cJMTYA=h900', u'https://lh4.ggpht.com/-Oqd9ArOqCszv9RGpCnqpvR5zrh4Hru-PEgc86V_RVBgG9HuQ4j6PzWsRA1KxhL8zQ=h900', u'https://lh6.ggpht.com/mw_HavSZrIMDPPdex8C3_6gG4bVOWTWNwm4MFGNjXAvtPsU3m8yjhKHOEMnyVtzzh9A=h900', u'h…	[]	100 indoor workouts	https://play.google.com/store/apps/details?id=appinventor.ai_cancadrilo.beginners60	2014-10-17 00:00:00	4	[u'3', u'0', u'1', u'0', u'0']	4.0
appinventor.ai_carbofab.KombatTimerExtra	https://lh3.ggpht.com/RkjO6mLuQT8nAPlfC6dYx-zlaDZoNJTJSLj2rh1Pt__StsFDAx5bz2sCvt6qG4i_gw=w300	2.75	None	HEALTH_AND_FITNESS	Everyone	Multifunction timer ideal for combat sports and fitness.\With thai kombat round music!\It has two modes, a simple no. of rounds, break times and work and advanced in which you can set and save settings for multiple workout with rounds and breaks with custom and working time.\E 'can also save on the main screen the name of your fitness / center or your TEAM or what you want!	None	LEONtheCAT	LEONtheCAT	None	None	9.2M	Free	No	500 - 1,000	0.0		1.5 and up	[u'https://lh5.ggpht.com/IpJooxteEOWMZqs4EX9vXp5isSFbzCNoj4Vb-c8QEvo1Qqk4yhAx79rSZgvHYo9Z8i2w=h900', u'https://lh3.ggpht.com/yMY2opl3xafANLivyggGg-RuuN89byi0Eu6zAoAqDNILngIVXYnObIQzWxMXvnpRLw=h900', u'https://lh6.ggpht.com/VXFlqTVeCfkKgLa58BB_Ts4QJn3o2JC8S0NyCBvdtjTSLysWoJp-lbATCudMgVAlqkQ=h900', u'https://lh6.ggpht.com/PVd0m6_if42DLyT8aPrIyKRZYAAiAa6TgOb6bctCkAwonQYNV1--Zo-jfa2ijKO_s_Sy=h900', u…	[]	Kombat Muay Thai Music Timer	https://play.google.com/store/apps/details?id=appinventor.ai_carbofab.KombatTimerExtra	2014-07-11 00:00:00	4	[u'0', u'1', u'2', u'0', u'1']	1
appinventor.ai_chaboyal.Eelya_Seini	https://lh5.ggpht.com/TTU0EnZL-TuKhI2zK8jiJDoKjP-XGoys5bqN1BYFTB3EY7YGHaTxPbEZzMgdeQrxtqQb=w300	4.142857074737549	None	HEALTH_AND_FITNESS	Low Maturity	السلام عليكم ورحمة الله وبركاته\ماهي طريقة ايليا ايليا-صيني ؟\هاي الطريقة التي تجمع بين الجدول الصيني وطريقة ايليا ايليا\ماهو الجدول الصيني؟\هو الجدول الذي يحدد الأشهر المفضلة للأخصاب اعتمادا على عمر المراه يوم الاخصاب وهو محدد بعمر من 18 إلى 45 \ ماهي طريقة ايليا ايليا؟\الباحث ايليا ايليا من مواليد مدينة بغداد 1932 اخترع الطريقه الخاصه به لتدحديد جنس الجنين.\ ماهي الاسس التي اعتمدت عليها طريقه ا…	None	Issam+Al-alawi	Issam Al-alawi	None	None	3.3M	Free	No	1,000 - 5,000	0.0	\النسخة الثانية من هذا التطبيق .تم تصحيح الخطأ الموجود في الصفحة الاولى وكذلك تعديل البرنامج لكي يتلائم مع الأجهزة اللوحية.إ\النسخة الثالثة هي النسخة التي تعمل بدون الحاجة إلى الانترنت offline وبحجم اصغر من قبل ...وإذا يوجد اي خطأ في التشغيل يرجى اعلامنا بذلك عن طريق الاميل الموجود في أعلى الصفحة	1.6 and up	[u'https://lh4.ggpht.com/_PFDl76caB-OdjNSwhKxyVaiks49Wpz0nOIuo2ia-9-MDGR70tua5-5NynkWCH7ZD1Y=h900', u'https://lh3.ggpht.com/oLOrWvqOvTJrcxhvEMK-FndvntSK-l2wnvbxe8WlBMFnHT3E7Y1KJ4EJoQN094CU8iw-=h900', u'https://lh4.ggpht.com/L_VW0VFA3is2c9LWWaiu87zcb_GJunj73YtUFW2qhq47SlvNTj8EBI5T1mIwk2-4FMY=h900', u'https://lh3.ggpht.com/M5VjXGvu-vxT-7FZLHbIjbmvWj2SvQf4ETBTI1EhGE-TKEYHr_bP5kesWgOTsdfXIedX=h900', …	[]	طريقة ايليا لتحديد جنس الجنين	https://play.google.com/store/apps/details?id=appinventor.ai_chaboyal.Eelya_Seini	2014-12-01 00:00:00	7	[u'4', u'2', u'0', u'0', u'1']	3.0
appinventor.ai_christopherdidi.WhiteNoiseMachine	https://lh5.ggpht.com/nDsf0Bzjzbm6KIcLKj0zbLBp10G9Jb-cKTm2iIVmZ88b069g3hOQFs5__BGH7K-lrwg=w300	3.6666667461395264	None	HEALTH_AND_FITNESS	Everyone	Do you have trouble sleeping? Is it hard for you to get into a peaceful mood? \This White Noise app makes getting relaxed easy and fast! Sounds include:\- rumbling thunder\- soothing night sounds\- ocean waves\- light rain\- exotic rain forest\ You can also play two sounds at once! (Thunder and rain for example) It's as easy as a click of a button. Also you can adjust the volume to fit your mood,…	None	Calmes+Developing	Calmes Developing	None	None	5.2M	$0.99	No	50 - 100	0.99	\First version	2.2 and up	[u'https://lh3.ggpht.com/Azwu5f9uvrX5kkT0zJiWN8HVZls7Bzp6uekA-jTgDicJm_cpZP8pHCR5ElFCL9fPB9c=h900', u'https://lh6.ggpht.com/-qAt_zb4NTB8sZ3abjKWH4YbQj031-OqloWwgaMirFqxBsq9OF8nTEy0lngOzAWgCno=h900', u'https://lh4.ggpht.com/ZgM9VUwlTGZfI0CKQfyjJe1re100cX5t32_28un0hh6Zv3A_DwNxdtmBVdldjsMBSD8=h900']	[]	White Noise Machine	https://play.google.com/store/apps/details?id=appinventor.ai_christopherdidi.WhiteNoiseMachine	2013-09-03 00:00:00	3	[u'2', u'0', u'0', u'0', u'1']	1
appinventor.ai_chunhin83.BiggTabata	https://lh5.ggpht.com/4hD1bcUt2DVPoi09vnVNXP9nhBQJ61U87yIsHGMxWA_mT0GSHz4WwiHnUPg0I2miaT4=w300	2.625	None	HEALTH_AND_FITNESS	Everyone	Tabata Music app !!!\This app is specially designed for all Tabata workout users.\Tabata is a 4 minutes High-intensity interval training (HIIT) which require sprinting at your top speed for 20 seconds and rest for 10 seconds, and then sprinting again at top speed and rest again, for a total of 8 sets. \Sometimes Tabata workout could be boring and you're not pushing to your top speed.\Now you can …	None	BIGG	BIGG	None	None	7.6M	Free	No	1,000 - 5,000	0.0		1.5 and up	[u'https://lh5.ggpht.com/fc8WHlyZm37bk8l7zRC-FoVv2rhYzPtlpVY5edNgLKXdf-Gjap8Obr24GnALyook4Q=h900', u'https://lh6.ggpht.com/JIvHB9t9FchfqK8wUZfYWKHzRUyIR6EGscTJ-F9dyx8Mi4MZOlqc6BsPEubyTWzoCRo=h900', u'https://lh4.ggpht.com/mgJ8aTpV6_2rjDL9oVHWZ3F3AP_8fmJU1AHsvV8KKZy7yU2VyA8dvJsA2qIggv6kcbo=h900', u'https://lh4.ggpht.com/IycEnmW0FED8sGDfjvCQPEaYGDbrttBZ_gy0kX6Vrazhb5sYuFfy5aEISOVrwgNfhA=h900', u'ht…	[]	Music Tabata	https://play.google.com/store/apps/details?id=appinventor.ai_chunhin83.BiggTabata	2014-11-07 00:00:00	8	[u'2', u'1', u'1', u'0', u'4']	2.0
appinventor.ai_darrenrdaley.CalFitClasses2	https://lh5.ggpht.com/s7hW2yqBmNyrnlaSrzlceM15hCC5hEbXhInfXSakEeRQ0EWpYMh6LXUlElckpgi37g=w300	5	None	HEALTH_AND_FITNESS	Everyone	Basic California family Fitness Class List. Hopefully not as laggy as other aps.	None	DaleyApps	DaleyApps	None	None	1.4M	Free	No	1 - 5	0.0		1.5 and up	[u'https://lh6.ggpht.com/Yf1Z9vCj0szX61DSIKR2_51CG2pUFmlQOFwnZsWZjjSmeSQMoMGRxfLK-e77_jVc2w=h900', u'https://lh4.ggpht.com/vZOEbBZZlDe3sjBPuh62wcnM4vgXWUsgy7B5nJD3unXKb7Q1OrnDwmuQqx0cFgePXb8=h900']	[]	Cal Fit Class Times	https://play.google.com/store/apps/details?id=appinventor.ai_darrenrdaley.CalFitClasses2	2014-12-01 00:00:00	1	[u'1', u'0', u'0', u'0', u'0']	1.0
appinventor.ai_ejerciciosmatematicas_es.Bizcochos	https://lh6.ggpht.com/-NUCprQOus--aA4uXGxZpO5XzNkypz7ueBm2OKkg1NS7BRqje0yfu7strzk2OCRVUyk=w300	5	None	HEALTH_AND_FITNESS	Everyone	Colección de recetas de bizochos de diferentes tipos: bizcocho de limón, bizcocho de almendras y chocolate, bizcocho de almendras y anís, bizcocho de queso y café, ...\Se van añadiendo periódicamente más recetas, todas ellas muy fáciles de hacer. \En cada receta se indican los ingredientes y paso a paso cómo preparar el bizcocho seleccionado.	None	st2000	st2000	None	None	5.9M	Free	No	100 - 500	0.0		2.2 and up	[u'https://lh5.ggpht.com/BX4_Ae2cM4eRyi-ymSUknYk27AchuaH-J2nQPDcfjKrzqe1upFkBA0rSaZM_og-H5d8=h900', u'https://lh4.ggpht.com/I8Hu-2tFdUrYO3W9F8wRkmowztG7W-co7rQHQHKa8PCjLqLh0ClZqRRUjxprUdllMQ9u=h900', u'https://lh3.ggpht.com/NlYK_3zvzZ3KSgDTbfu0gMViy_MiYjBX4hI2ucs8DouhqDECbW2rem4OFiFz8Pdq5kfG=h900', u'https://lh3.ggpht.com/twVR_ZboSzVluhVfuIX0wmyNYcIT3bRIbuOTX_EdIJvXCIckdHUyGcGtHutUKjlFROE=h900', …	[]	Bizcochos	https://play.google.com/store/apps/details?id=appinventor.ai_ejerciciosmatematicas_es.Bizcochos	2014-11-14 00:00:00	2	[u'2', u'0', u'0', u'0', u'0']	2.0
appinventor.ai_erwinbaharudin.FastSIMRSMobile	https://lh3.ggpht.com/xuT_wbYvdCE72CgMDAAxKqTgrUdVBtlpOsIKqUnqDgxFkDtGapP0So_GyK52swhpFm0=w300	4.800000190734863	None	HEALTH_AND_FITNESS	Low Maturity	Aplikasi Fast SIM RS Mobile meliputi :\- Dashboard Admin \- Modul Pasien\- Modul Dokter\- Modul Rawat Inap\- Modul Apotik\- Modul Akutansi\- Modul Obat\- Modul Diagnosa\- Modul Tindakan	None	WINCH+MOBILE+DEVELOPER	WINCH MOBILE DEVELOPER	None	None	1.6M	Free	No	100 - 500	0.0		1.5 and up	[u'https://lh5.ggpht.com/JNfJgePsvMrcqoqRT5jf74Fvt6vQWwVNE4tMpRp37rMJJEk8uQ2lsx4Hdo6xIe1TxZg4=h900', u'https://lh6.ggpht.com/pso7rkWHOxVvzBkn1DAxc6vX8OsiVmcA4SAxG3bJ9EWlCBDVkLx3Rtespgm_rXFeBqM=h900', u'https://lh6.ggpht.com/1OnRMxy8vChmYL8C2sFayJHoPnEfsli6wQOoQC86lQf3laFUlfSam4BhWO8NhX1Bu-Q=h900', u'https://lh4.ggpht.com/uxn7PiHjbLQ-qiJ3zSjlOaPYlvZEHwnnMIQJqzx59mB5asTYwU5r0PFytLcaRB_-zBw=h900', u…	[]	Aplikasi Fast SIM RS Mobile	https://play.google.com/store/apps/details?id=appinventor.ai_erwinbaharudin.FastSIMRSMobile	2014-07-07 00:00:00	5	[u'4', u'1', u'0', u'0', u'0']	1.0
appinventor.ai_fattydragongame.WaterAppTest	https://lh3.ggpht.com/jpZwz70hyKDy4ebvdbMRQtkismDcQptIC5bPU8cZ5yuF2Eh68EVYfRuFI928DB0nQ60=w300	5	None	HEALTH_AND_FITNESS	Everyone	Enter in your weight, and Driplett the Water Pitcher will start keeping track of how much water you're getting throughout the day. You can choose to use a personal water bottle, or enter in every time you have a glass of water, and the app tallies it up until you hit your daily goal! Use metric or standard units and watch Driplett's water level go down as your body gets hydrated!	None	G.W.A.+-+Gremlins+With+Attitude	G.W.A. - Gremlins With Attitude	None	None	2.4M	$0.99	No	10 - 50	0.99	\Version 1.0	1.5 and up	[u'https://lh4.ggpht.com/D-vNQfji6HkMHc5B_JXGHW9sQQAUJY-tTVVFFdDNdVl25MdRf2TIbwDI9saFhrSKgw=h900', u'https://lh6.ggpht.com/E8fqTWRenYumbfQZqpmGkROBfbRWWlt-ure1RB23N34BR9WPDdDUzHhj2U4dnLa4pina=h900', u'https://lh6.ggpht.com/adPWhwMy3IMTwvWf2f6wY-n7T8w_p7wDmDA7onAj4kG3f6d-QqQfl_QiYIPeTsszkxzx=h900', u'https://lh5.ggpht.com/evCgmd5uuX4X1I_eXZrllfhDANnj0i0z-JRZHscewLm_XOXV58BLMK031rXoRRmAq7WC=h900']	[]	Driplett's Hydration Helper	https://play.google.com/store/apps/details?id=appinventor.ai_fattydragongame.WaterAppTest	2014-03-17 00:00:00	3	[u'3', u'0', u'0', u'0', u'0']	2
appinventor.ai_info.Augmentation	https://lh5.ggpht.com/Ub_JBcszwl5_07QOzsS1VDa6PhGNNRjb69wz358GtqY0F8BIbVk_-WKlEiFYasKvFW4=w300	3	None	HEALTH_AND_FITNESS	High Maturity	Breast Augmentation Hypnosis Recording : Have you always desired a larger cup size? Perhaps you’re considering surgery? Then Wait…\:\With its roots stretching back to the 70’s, breast augmentation / body reshaping with Hypnosis has dramatically taken off. Breast Enlargement under Hypnosis is now becoming commonplace for people who can’t afford the high prices, or wish to face the risks involved i…	None	Simply+Hypnotic	Simply Hypnotic	None	None	27M	$3.41	No	10 - 50	3.41		1.5 and up	[u'https://lh6.ggpht.com/dYMpwYrjQzwx1nMyG9Wnhun0WlstxuHtM6bjNd6BsMO8gRzVGe9MprPds0odhFdgWCoz=h900', u'https://lh4.ggpht.com/GUpjDQwTsHHaUWBpyNOuGbp3baFqveCmiV3ufaYCxI7we8mSWf5kENZUC89l3xVXD04=h900', u'https://lh6.ggpht.com/5aCOeyD-Ucfyp3IyC9B06PI3SsiKU4XjlGfHewhQZMhfTp1riYyekQQfpygwZ_u92HnJ=h900']	[u'https://i.ytimg.com/vi/L7soVbsiNWA/hqdefault.jpg', u'https://www.youtube.com/embed/L7soVbsiNWA?ps=play&vq=large&rel=0&autohide=1&showinfo=0&autoplay=1']	Breast Augmentation Hypnosis	https://play.google.com/store/apps/details?id=appinventor.ai_info.Augmentation	2014-04-22 00:00:00	1	[u'0', u'0', u'1', u'0', u'0']	1.0
appinventor.ai_info.Breast	https://lh6.ggpht.com/PbMvXCL9jlCCuZ00FqoHPOpvxY24RhKD4Ofl3De5CZeoDhLDeFa96JPHdnDQWySTG5A=w300	5	None	HEALTH_AND_FITNESS	High Maturity	Breast Enlargement Hypnosis Recording : Have you always desired a larger cup size? Perhaps you’re considering surgery? Then Wait…\:\With its roots stretching back to the 70’s, breast augmentation / body reshaping with Hypnosis has dramatically taken off. Breast Enlargement under Hypnosis is now becoming commonplace for people who can’t afford the high prices, or wish to face the risks involved in…	None	Simply+Hypnotic	Simply Hypnotic	None	None	21M	$3.41	No	100 - 500	3.41		1.5 and up	[u'https://lh5.ggpht.com/OqjAsHnyGvvFYyh_0bTW10LQDkYhPrYJoZoaoSI0lNJmm1r9Y8H9sthNsdLupX6VQA=h900', u'https://lh3.ggpht.com/yaJwIn6ZqP9g_9LXkfgZRrVXJYBbnrJ0SOZjNBliWvW1fd7DA0tqWMkzNRApeuIdU0I=h900', u'https://lh6.ggpht.com/Py26VXMtLSNeDnR0C7LpY2CVp4DriHV-8zSHFjZXHvJK49OPO_cKXCjelJ7UfqkLZd0=h900']	[u'https://i.ytimg.com/vi/L7soVbsiNWA/hqdefault.jpg', u'https://www.youtube.com/embed/L7soVbsiNWA?ps=play&vq=large&rel=0&autohide=1&showinfo=0&autoplay=1']	Breast Enlargement Hypnosis	https://play.google.com/store/apps/details?id=appinventor.ai_info.Breast	2014-01-09 00:00:00	5	[u'5', u'0', u'0', u'0', u'0']	1.0
appinventor.ai_info.Special_DietRecipes	https://lh5.ggpht.com/pknUuCAHZWCBtmHkFkjoZTgbGKgjtfpXCnhGVmy0tBqVKdcRqYOD23pN3ljxmlT4rzlu=w300	1	None	HEALTH_AND_FITNESS	Everyone	Special Diet Recipes is designed for people with diabetes, kidney and heart problems. To help you find recipes that are made specifically for your special diet restrictions. Recipes originate from the American Diabetes Association, Davita Dialysis, and the American Heart Association. And they are truly mouth watering!\Tons of recipe categories; including Appetizers, Breakfast, Brunch, Lunch, Dinn…	None	IE+Imaging	IE Imaging	None	None	5.8M	$0.99	No	50 - 100	0.99		1.5 and up	[u'https://lh3.ggpht.com/_lvRke6F1rZnv-ks3JiqEbwFIS_YE7WJq_dCrhlQtIMCB35D3DXQsW9FDCqB4DIuOsA=h900', u'https://lh3.ggpht.com/0MOAAwlouhNT6e1QawH12-WsebFsNBZkea0LPA5CPazpsXZ2LcfzHDvtHlQ9ZNljcw=h900', u'https://lh3.ggpht.com/C0C0bSEGQKwFbTM5dbZHhd_UHIwFnMYRFqjIl1cYJ53UBb6jH_qWRaW2BZxRi1FKDQ=h900', u'https://lh4.ggpht.com/OtyM7duSM3d4ieYbGV4x8OSYHw76rK2rE-ce9iyGvp1diu-XzFSuD8wmhzCmg-ey4g=h900', u'htt…	[]	Special Diet Recipes	https://play.google.com/store/apps/details?id=appinventor.ai_info.Special_DietRecipes	2013-07-25 00:00:00	1	[u'0', u'0', u'0', u'0', u'1']	1.1
appinventor.ai_info.Weight_Reduction	https://lh6.ggpht.com/C0acrR5T7fBDT3xFMH-_wibGVoJ6HzJMnSRpl1VKJ1CSk-m7CQqbDQ1Wr8NA5vVl2g=w300	5	None	HEALTH_AND_FITNESS	Everyone	Lose Weight with Hypnosis - This complete 25 minute Hypnotherapy session is tailor made to help you lose weight and more importantly, keep it off for good. Simply insert earphones, kick back and relax.\:\SIMPLY HYPNOTIC are a series of Hypnosis sessions - Complete Profession Recordings designed to help YOU reach your desired goal simply by pressing PLAY\:\A licensed Clinical Hypnotherapist and Ma…	None	Simply+Hypnotic	Simply Hypnotic	None	None	23M	$3.41	No	50 - 100	3.41		1.5 and up	[u'https://lh3.ggpht.com/iz_Mvu-41mSAcdzoOulT2teMviY4nKca0vKGgYgt_rr5fEe-Xzb3jgX1H4pCNHPcqw=h900', u'https://lh3.ggpht.com/CeMuh9dvgR5CRj6l9ohvu8opppRoLfHAbXM15TWy9GZaoS_a7-XDgnzn0UQcOfqDQaU4=h900', u'https://lh6.ggpht.com/0w7XKJfHmMrDPSZMVlzFCkU5JNAstYD-yudIeijtTpk0xaaXdUDrLnnaq-rd2gruG7w=h900']	[u'https://i.ytimg.com/vi/L7soVbsiNWA/hqdefault.jpg', u'https://www.youtube.com/embed/L7soVbsiNWA?ps=play&vq=large&rel=0&autohide=1&showinfo=0&autoplay=1']	Lose Weight with Hypnosis	https://play.google.com/store/apps/details?id=appinventor.ai_info.Weight_Reduction	2014-01-13 00:00:00	3	[u'3', u'0', u'0', u'0', u'0']	1.0
appinventor.ai_info.emotional	https://lh3.ggpht.com/wta3nqzoz5dHDpZCSOPVVQPVEB6Ou7mSqsM8ZjDCRnHhxcM-ILxpqlhxrry6YSdv_A=w300	5	None	HEALTH_AND_FITNESS	Everyone	Overcome Emotional Eating with this 35 minute Hypnotherapy recording tailor made for people who want to Invite Change into their lives by eliminating the negative thought patterns that cause Emotional Eating.\:\SIMPLY HYPNOTIC are a series of Hypnosis, Relaxation and Subliminal sessions - Complete Profession Recordings designed to help YOU reach your desired goal simply by pressing PLAY\:\This re…	None	Simply+Hypnotic	Simply Hypnotic	None	None	39M	$3.41	No	10 - 50	3.41		1.5 and up	[u'https://lh3.ggpht.com/rg6rvgtzp0FW_gcfiErPEZoFD-RsQQqTKl4Tre5z__VPw_kTy5aCRKE9UvbB0LQHIQ=h900', u'https://lh4.ggpht.com/rEpNgHFnKaxhbmqB8ApYrOTFlzFRANVqyZZ22VK9GiqOQQWoix4E4076S6E5oGnZow=h900', u'https://lh6.ggpht.com/bRglQv2YNhdI1MxE1lTL2m2FsUlWgDyeHeVQaHGMry10lMTKVuEdnO1ZIid9dMbcpOE=h900']	[u'https://i.ytimg.com/vi/L7soVbsiNWA/hqdefault.jpg', u'https://www.youtube.com/embed/L7soVbsiNWA?ps=play&vq=large&rel=0&autohide=1&showinfo=0&autoplay=1']	Overcome Emotional Eating	https://play.google.com/store/apps/details?id=appinventor.ai_info.emotional	2014-04-22 00:00:00	1	[u'1', u'0', u'0', u'0', u'0']	2.0
appinventor.ai_ingka_d_jiw.MEDITATIONMASTERYWALKINGMEDITATION	https://lh5.ggpht.com/UiPiAE5rTuGfWM4U7gCiM44nVtIwm4Ii_zE7Qrcn8JcylKjNi-6zPNf4oOAzAcHnqw=w300	0	None	HEALTH_AND_FITNESS	Everyone	MEDITATION MASTERY : WALKING MEDITATION\THE ULTIMATE KEY TO UNLIMITED TRUE HAPPINESS\In this meditation method, you will be able to acquire not just the basic knowledge regarding walking meditation, but extreme power to uplift yourself and your inner experience and sensation beyond tradition and definition.\Walking meditation is usually understood as primarily intended to relieve stress in the le…	None	IDJ+Group	IDJ Group	None	None	1.7M	Free	No	10 - 50	0.0		1.5 and up	[u'https://lh5.ggpht.com/9j6nNr1FAU1fjJuke8QVq8Qr_1aeHThWKx4Dc3iERSCjYTHdrKZW2lkO5IvWk6mykmI=h900', u'https://lh3.ggpht.com/ZeKRyDbTTINRDgw6tR9t5v5Rgg2nR1CWjV23L5CEz4sYowA5dD_dXwpyu7CyE66amak=h900']	[]	WALKING MEDITATION	https://play.google.com/store/apps/details?id=appinventor.ai_ingka_d_jiw.MEDITATIONMASTERYWALKINGMEDITATION	2014-09-30 00:00:00	0	[u'0', u'0', u'0', u'0', u'0']	1.0
appinventor.ai_ingka_d_jiw.TRANSCENDENTALMEDITATION	https://lh4.ggpht.com/Wy_CxaDA61xUQlcyY71KiV1o2N7mtiaQrLrfw7w49J458kIv91UT2wuXJ1310ome6Wo=w300	4.666666507720947	None	HEALTH_AND_FITNESS	Everyone	MEDITATION MASTERY : TRANSCENDENTAL MEDITATION\SUPERCHARGE PERFORMANCE CONQUER FEAR AND REMOVE DOUBTS\With the ever growing number of people engaging in daily meditation, it is necessary to have easy-to-follow meditation techniques which anybody can use in order to get in touch with one‟s inner-being. Likewise, there is a growing need for simple techniques among the ordinary people which they cou…	None	IDJ+Group	IDJ Group	None	None	1.8M	Free	No	100 - 500	0.0		1.5 and up	[u'https://lh3.ggpht.com/YeGuFqq2xxYgYnRSeXV85IXBx-8Vj9V8_UkbghbSb8rS3C9Di_fNalYhXwWoeh5mKw=h900', u'https://lh6.ggpht.com/_K9o2jdA7LgwvCCWflSMMoHfHD3fss2zQYrijeXiiI84tmRsmaBoVQL9UXL4rY4wOA=h900']	[]	TRANSCENDENTAL MEDITATION	https://play.google.com/store/apps/details?id=appinventor.ai_ingka_d_jiw.TRANSCENDENTALMEDITATION	2014-09-29 00:00:00	3	[u'2', u'1', u'0', u'0', u'0']	1.0
appinventor.ai_ingka_d_jiw.The7KeysToBodyTransformation	https://lh3.ggpht.com/KT_KDnDWGOi5TlSmST-fNq2MPfgxTmeq8UKRojFPH-NsyyvEQB1XTT7930J2dn6eI_I=w300	0	None	HEALTH_AND_FITNESS	Everyone	THE 7 KEYS TO BODY TRANSFORMATION - LEARN THE 7 KEYS TO TRANSFORM YOUR BODY TODAY\"Discover The 7 Keys That Will Transform Your Body And Get You The Body You've Always Dreamed Of"\Read on to discover exactly how these 7 simple changes in your lifestyle can transform your body and your life!\Have you been going round in circles trying anything and everything to lose those extra pounds, yet you jus…	None	IDJ+Group	IDJ Group	None	None	1.6M	Free	No	100 - 500	0.0		1.5 and up	[u'https://lh5.ggpht.com/_wgkn72e8Be3J98X4-ZlXDS_1wogNlHpmHNvpmDCAcyLIzMfbf6w9VJkzItM1-UZb6HO=h900', u'https://lh4.ggpht.com/mRLjhnVEgvRyDx0gUjAX_2OMxqgktk72tTy5me_b9Y0G4ascR_Kd9npYB-A2tG5QSCM=h900']	[]	7 KEYS TO BODY TRANSFORMATION	https://play.google.com/store/apps/details?id=appinventor.ai_ingka_d_jiw.The7KeysToBodyTransformation	2014-07-11 00:00:00	0	[u'0', u'0', u'0', u'0', u'0']	1.0
appinventor.ai_ingka_d_jiw.VeganHealthLifestyle	https://lh6.ggpht.com/URmfY7dO6akYF4c0T2MxdusnrHdCJo0pmrSESDPrYbfr1LRDHaK3RzPIQguPZHXhqpI=w300	0	None	HEALTH_AND_FITNESS	Everyone	VEGAN HEALTH LIFESTYLE\The people on our modern society are concerned with multiple issues. Health and the environment are two very big ones that are at the forefront. People want to eat well and lessen their environmental impact. Threats of global warming and obesity run are two of the biggest concerns.\Some people decide they want to tackle both at the same time. Making the choice to become a v…	None	IDJ+Group	IDJ Group	None	None	2.0M	Free	No	50 - 100	0.0		1.5 and up	[u'https://lh6.ggpht.com/JmGKbGnzIpr7Hgjr1I1xih0OHtDEPFALLVgUFcLk9dKfJi-EeXSfTIhbNBIH2dPaH114=h900', u'https://lh5.ggpht.com/wLepp2kqobqBn1J6A_kDpp7weMHrMX8-LVv1d5kk9UTInlNZV2pbX6h80XHkdsEIhaD9=h900']	[]	VEGAN HEALTH LIFESTYLE	https://play.google.com/store/apps/details?id=appinventor.ai_ingka_d_jiw.VeganHealthLifestyle	2014-07-08 00:00:00	0	[u'0', u'0', u'0', u'0', u'0']	1.0
appinventor.ai_j_p_stanley.VibraPhone	https://lh5.ggpht.com/tsB-quWybOEoJV5HQk3GJ302s8xMiT1w-eRkh6j1GQrqieR7jL9zJsrw_ZxiC8CcNg=w300	2.3333332538604736	None	HEALTH_AND_FITNESS	Everyone	Really simple app to provide you with access to your Android phone's built in vibration.\1. Enter time as 10 seconds, 60 seconds, 5 minutes, 15 minutes or 30 minutes\2. Hit 'TURN ON'\3. Vibration stops when the timer runs out\Enjoy!\No adverts or in-app purchases!	None	JaymZ	JaymZ	None	None	3.0M	Free	No	500 - 1,000	0.0	\Fixed issue where vibration would switch off when screen went dark. Also added a nice picture of a palm tree to the background!\Added 15 and 30 minutes buttons. Changed time format to minutes and seconds. Added 'about this application' screen.	1.5 and up	[u'https://lh6.ggpht.com/SOs56MAxOp7Bb88YL1amKgVV5j6t3m5181Q7VSN5uQcCJNZFijph94BHvKXwEg1_EM8=h900', u'https://lh3.ggpht.com/6hNwaEJ1oOVd5JN1wGyVWUSkUAaR6GQ9H68pyMmGLDmo8P2ludxACaSR6C_J2SHsReoK=h900', u'https://lh4.ggpht.com/NSivk59hG6PYK3u6e359FhR8siBg1Ua2wU3_R4-XNCa1dckCfwKlboGN1_xvDhGrVKA=h900']	[]	VibraPhone vibrator	https://play.google.com/store/apps/details?id=appinventor.ai_j_p_stanley.VibraPhone	2014-10-04 00:00:00	6	[u'2', u'0', u'0', u'0', u'4']	1.3
appinventor.ai_jasontimm.InsulinDoseCaculator_v1_0	https://lh4.ggpht.com/eXqdnrGKhsLYBgtZtGHdPB4l9xZZYw7IGMG69KpN9J5SnyaeunegUqraVj3Gh6-g8TI=w300	4.166666507720947	None	HEALTH_AND_FITNESS	Everyone	This app helps you determine the correct amount of insulin units for a particular meal. You can either just enter carbs and insulin-to-carb ratio, or you can also enter data to correct for high or low blood glucose levels. It is simple and easy to use.\My daughter was diagnosed with Type 1 Diabetes last year and we needed a tool just like this, so I decided to make one and offer it to you. Procee…	None	Jason+Timm	Jason Timm	None	None	1.1M	$0.99	No	100 - 500	0.99		1.5 and up	[u'https://lh4.ggpht.com/0_zq78wGVSNi72VtHOIYNJnpVxNldtDS00c4NONlLl8VI7Rz8N5jO9CrfPkeG-Yvu4-x=h900', u'https://lh3.ggpht.com/1rvmow9RYHff2PkxDnsAaETFRY6-22ZHp-aCS7zyv8sIZakS1d6p4ZW8DIRND6LiwTM=h900']	[]	Insulin Unit Calculator	https://play.google.com/store/apps/details?id=appinventor.ai_jasontimm.InsulinDoseCaculator_v1_0	2011-03-14 00:00:00	6	[u'3', u'1', u'2', u'0', u'0']	2.0
appinventor.ai_jbrady4.ACE_Personal_Trainer_Flash_Cards	https://lh6.ggpht.com/0GzlRXIsC11yfe49eOzkKrO9tfaaPURPZ9lQT09Rr0FsIG3Tt_2UtwMNotjDa3rQz4Q=w300	2.3333332538604736	None	HEALTH_AND_FITNESS	Everyone	Studying for the ACE Personal Trainer exam, or brushing up on definitions and terms and don't have an ACE Personal Trainer manual laying around? Look no further! This tiny information packed application is just what you have been looking for! In this sleek package are HUNDREDS of definitions and terms that are taken straight from the ACE Personal Trainer manual!\We hope that our products help you…	None	James+Brady	James Brady	None	None	1.6M	$0.99	No	100 - 500	0.99	\*Updated graphics\*Fixed grammar errors\*Updated definitions and terms	1.5 and up	[u'https://lh6.ggpht.com/dJI12aULaeqeeZhQEhXoVeavrLIU7wjOOuXex0wmiunC6j7yrZViuQFCrHBOQRhdvQ=h900', u'https://lh5.ggpht.com/dNkgRY-qFzSjTBxg8MIjQHTfcB-h8Ldp9Bxkv8KMK0XjJJx9e62EHBcq2pb4_taen6qh=h900', u'https://lh5.ggpht.com/AxHGIsPA1t58_L85R_6ctkQ7eGJUs1wpPKmWnsxsz4cI50p3D-wsgrOLCBeb8LNH0qQ=h900', u'https://lh3.ggpht.com/yHIm61-2MqE898rm2xR45PX8I7FgvZALVV1_sX1N5C5WYqZ6Y905j5ddYy_-nVKJtVAU=h900']	[]	ACE Exam flash cards	https://play.google.com/store/apps/details?id=appinventor.ai_jbrady4.ACE_Personal_Trainer_Flash_Cards	2011-08-26 00:00:00	3	[u'0', u'0', u'2', u'0', u'1']	1.0
appinventor.ai_kash370.defensive_techniques	https://lh6.ggpht.com/DIKk24y6e_t9osY1Z18ynFsZHJLvJrfQflofurHazdclanuGtahhm78U-LaKnh531yo=w300	3.4000000953674316	None	HEALTH_AND_FITNESS	Everyone	Defense is very essential in our everyday life, it is very important we learn how to defend ourselves in case we come across trouble. As the saying goes, "Better safe than sorry" equipping ourselves with defense techniques could prevent us from harm or even death.\ \ This Application consists of intriguing maneuvers which are very easy to adopt and do not require strength to execute. Grappling is…	None	Ashton+Ltd	Ashton Ltd	None	None	1.9M	Free	No	100 - 500	0.0		1.5 and up	[u'https://lh4.ggpht.com/Mb3hwlFmNVGbZRB7s6y7JvgPNVqsa1ZQGNuw3HCHT_M6A8G0ZqSXpwFnkWEi_7yEkIRT=h900', u'https://lh3.ggpht.com/fITIN7akNARUBDPEycJhkX9QDvObIxmoQ6TcT_0DcFSEiYdYO75fvEmk7v_9yiTVLA=h900', u'https://lh6.ggpht.com/Ii9eCbSVOb5XYkD8eoEC1V8eCN_HCA873aZ_uhUUF3582mOezqJ68artN7uq5h6IU8Y=h900', u'https://lh3.ggpht.com/7IclduCPeiFuYz8PefELTCN7VSXVyNv2uWxN27P-athxzTPUWNCPB1Bq4BkSig09GJ4=h900', u'…	[]	Unique Techniques	https://play.google.com/store/apps/details?id=appinventor.ai_kash370.defensive_techniques	2014-08-29 00:00:00	5	[u'3', u'0', u'0', u'0', u'2']	2.0
appinventor.ai_kvjani.DOCJANIFIGHTFAT	https://lh6.ggpht.com/CeYAZz8WiTMZXa2c2DIdJN3bOKkeCSuVWG3w2fNd_Q53HdXbHMxh7XxTjKEgelgikx4=w300	3.777777671813965	None	HEALTH_AND_FITNESS	Everyone	Calculate your Body Mass Index (BMI) from your height in cms and weight in kg. If you know your height in inches, it converts them into cms. It also guides you as to which category of risk you fall into, the dangers of obesity and the advantages of treating it. It provides a simple diet plan and provides information on basic exercise regimes and surgical measures to cure obesity.	None	DR+KALPESH+JANI	DR KALPESH JANI	None	None	1.7M	Free	No	100 - 500	0.0		1.5 and up	[u'https://lh5.ggpht.com/-_u255svPGXYzJoo1NQXrtnw4v2xL8b73LggL4_B3LGaF7yyd57VxfVIrh_zLx-SZ8p_=h900', u'https://lh6.ggpht.com/TTtV1Q3H225dghu4amtgghyBO4TyOddprUKZnQRwZwjx7s0inDVi1DYWROA6F_KEAXg=h900', u'https://lh5.ggpht.com/PiNax7LbTGdGzYovksB6ICaCVLNv5t2HWQNVS2UiDmFNUH-wmHf5t-Tktro_huij_14=h900']	[]	Fight fat; Get fit!	https://play.google.com/store/apps/details?id=appinventor.ai_kvjani.DOCJANIFIGHTFAT	2014-08-25 00:00:00	9	[u'5', u'1', u'1', u'0', u'2']	1.0
appinventor.ai_martinpx.Emagrecer_de_Vez	https://lh3.ggpht.com/mEntWcqk0uYPIRIX-3C_doMsfCYL19v5vZ45QPIBeBffHiREg6V27GdA1uwn03ypkO0=w300	4.642857074737549	None	HEALTH_AND_FITNESS	Low Maturity	Com esta aplicação, você pode aprender como emagrecer de vez de maneira saudável e duradoura com o conhecimento certo sobre alimentação e funcionamento do organismo.\Os detalhes da aplicação:\Hábitos para Emagrecer de Vez!\Dieta definitiva: como emagrecer e fugir de vez do efeito sanfona.\4 Grandes Erros que te Impedem de Emagrecer.\Suco Verde para Emagrecer de Vez.\Beber água Emagrece de Fato.\P…	None	PureLife+Inc.	PureLife Inc.	None	None	2.4M	Free	No	500 - 1,000	0.0		1.6 and up	[u'https://lh4.ggpht.com/rCqmFV2bZfV_bA3GtzgFPhw_asUSwb8ItUdxZyFwepPQ9fay8HycG32E3GQ6ascN4Lg=h900', u'https://lh5.ggpht.com/FVZLR-MlkXgzat7HCU_fBCwKLi3wt9gVVxIn2foDxJR6-U3IngYMeqTY2D2xGvzviQ=h900', u'https://lh3.ggpht.com/DSje6wmuIcF8N1CVlVFZSB8TUWLfoPtIg94CKsWH_Gj17f_QnMBB6lnzxG0ihDZT7HQ=h900', u'https://lh5.ggpht.com/mwYNrGEVCmyGsyB3dKgV64iQhfMzU6vZuAAl57iYYFgYbbHaRC_EgQO4TZHy26ni2ZY=h900']	[]	Emagrecer de Vez	https://play.google.com/store/apps/details?id=appinventor.ai_martinpx.Emagrecer_de_Vez	2014-11-07 00:00:00	14	[u'10', u'3', u'1', u'0', u'0']	1.0
appinventor.ai_martinpx.Exercices_pour_les_Femmes	https://lh5.ggpht.com/jjLaFJr8I2BVzpTm4_6KiD0_P_K0g5tmEOmjC6YACsRfQfNxZL7TseeJNrRmCZf9oA=w300	0	None	HEALTH_AND_FITNESS	Low Maturity	Avec cette application, découvrez les meilleurs exercices pour femmes. Un ventre plat et ferme en 3 semaines !\Détails de l'application:\Les meilleurs exercices de fessiers.\4 Exercices pour se muscler le fessier.\Pourquoi les femmes doivent entraîner les pectoraux ?\Exercice ventre plat.\Quoi manger et ne pas manger avant d'aller courir.\Méthode Pilates : Pour un ventre plat, mais pas seulement!…	None	PureLife+Inc.	PureLife Inc.	None	None	2.7M	Free	No	100 - 500	0.0		1.6 and up	[u'https://lh4.ggpht.com/pU3eeTyofqockY85mc1rOQHich5XLwO3R75dsBNVrTdPZvLMa20phx1Csb_R7Whylg=h900', u'https://lh3.ggpht.com/Fg38SRPWRFy87D-9SjDJakwnaIUM30kaVg399EH0lEks5gvzYwzJ9BgsCG6kFJmZ5-W4=h900', u'https://lh6.ggpht.com/EGIVMqRk1gzQQ6Hoqa7LOqiiVfwSbJllnH8F9TGs8CVv704SPUT_66aoTCnvOBS80hg=h900', u'https://lh3.ggpht.com/pegDgXRa7X8yH6ftlzLVL6pqrYI9AS3cU21BrfBQGeAgoErhMSiYl-jbdAfNqxjC0CI=h900']	[]	Exercices pour les Femmes	https://play.google.com/store/apps/details?id=appinventor.ai_martinpx.Exercices_pour_les_Femmes	2014-10-28 00:00:00	0	[u'0', u'0', u'0', u'0', u'0']	1.0
appinventor.ai_martinpx.Exercicios_em_casa	https://lh6.ggpht.com/KNX28MJB_zkqRfadOWd8pUEy2mipTeZVWg1T7Hfdv5I0IdosLRwpJHsMCtFKowQZiA=w300	3.931034564971924	None	HEALTH_AND_FITNESS	Low Maturity	Exercícios em Casa e uma aplicação com muitas dicas de exercícios para fazer em casa, ou na praia, enfim.. quando não tem a opção da academia.\Detalhes da Aplicação:\8 exercícios para você fazer em casa e ficar com corpo de rainhas de bateria.\10 Exercícios em Casa para Emagrecer e Tonificar os Músculos.\Exercícios para celulite: 8 atividades para acabar com ela!\12 Exercícios Para o Abdômen – Si…	None	PureLife+Inc.	PureLife Inc.	None	None	2.4M	Free	No	1,000 - 5,000	0.0		1.6 and up	[u'https://lh6.ggpht.com/iTIhLm0pUqQ8NA8DXFlUM1LNb7Fo7jhjFoerIUnEF7oPdaJ2WdBLxGkkWxJDJy2qKRE=h900', u'https://lh6.ggpht.com/0V56CIFRvDZH0XcYKCETohZ__AGzuQCqU2UG0PSuRxUWGK13RtYZ1IKTvtmwtmH7lXOh=h900', u'https://lh5.ggpht.com/J_GHejhWquk6rCR-AomKGbqCgDzNGbExDW6KDvzE4BDfnS1CKp6OgSardcMke8rQgg=h900', u'https://lh5.ggpht.com/o5MSD2B6E3T95nUbmyeXnaUp0FmB12J48kyoAop-TkNS_xdPlhT9tj9L_Gtl6AGgNIzE=h900']	[]	Exercícios em Casa	https://play.google.com/store/apps/details?id=appinventor.ai_martinpx.Exercicios_em_casa	2014-10-14 00:00:00	29	[u'15', u'7', u'1', u'2', u'4']	1.0
appinventor.ai_martinpx.Semanas_de_Embarazo	https://lh4.ggpht.com/GwPZhCiFUC3lvb_0iYYj6DI-BXoHIsZ-j2B69x56v_x_-Wqz5LehfgGuPEsgZM8nJck=w300	5	None	HEALTH_AND_FITNESS	Low Maturity	Esta aplicación te brinda información sobre el desarrollo del embarazo explicado semana a semana desde el crecimiento del bebé cada semana, cambios en la embarazada, molestias y dolores frecuentes y mucho más...\Detalles del contenido de la aplicación:\El primer mes de embarazo.\Segundo mes de embarazo.\3 meses de embarazo.\4 meses de embarazo.\5 meses de embarazo.\6 meses de embarazo.\7 meses de…	None	PureLife+Inc.	PureLife Inc.	None	None	2.2M	Free	No	500 - 1,000	0.0		1.6 and up	[u'https://lh5.ggpht.com/y5hXnVfJFFLeTItiQE2oglepAMhFEoqoMxMLxZMPGLPh7vm2tIkSaYu791ANSR-5C1A=h900', u'https://lh3.ggpht.com/8iePBvGXprOWzIEzQEfPu-k8DeF0XkWPxD6wFEqZbVk3MsGOxDQ1-vOoE8aDlzl66JY=h900', u'https://lh5.ggpht.com/B5srwHncGB5CUKAmfWp7pB_NArtYXKPQOI_uIy3Ml2UOJ28-Tf5lF_qT8MrGP-3SEA=h900', u'https://lh6.ggpht.com/9O0rqzYkG6kD8mTPKwtXUtVdl3m5FAMRedfPJZvUsZx3g6d8s-slx2YI5k4GjkWFWDs=h900']	[]	Semanas de Embarazo	https://play.google.com/store/apps/details?id=appinventor.ai_martinpx.Semanas_de_Embarazo	2014-10-15 00:00:00	1	[u'1', u'0', u'0', u'0', u'0']	1.0
appinventor.ai_meteve.KK_App	https://lh4.ggpht.com/LDw2j1Q-xeyESpizTMQiDSOFJ-LuJhmneOI39-cOEsTv7RmsWTJ4k-nBH0395e8nEAw=w300	4.599999904632568	None	HEALTH_AND_FITNESS	High Maturity	Mit der KK App sind alle wichtigen Links zum Konzept von KiloKegen übersichtlich zusammengefasst. So kommst Du schnell mit einem Klick zur gewünschten Information. Dazu gehören:\1. Der QuickChecker. Hier kannst Du überprüfen ob ein Lebensmittel zur Ernährung nach KK geeignet ist.\2. KK Rezepte. Hier hast Du Zugriff auf viele leckere Rezepte.\3. Der Zucker-Rechner. Erfahre wie viel Zucker tatsächl…	None	MeTeVe+Phuket+Co.,+Ltd.	MeTeVe Phuket Co., Ltd.	http://www.meteve-phuket.com/kk-app/impressum.html	None	1.6M	Free	No	1,000 - 5,000	0.0	\- Verbesserte Optik\- Erweiterte Notiz-Funktion\- Zucker-Rechner, BMI Rechner und Wasser Rechner funktionieren jetzt ohne Internetverbindung	2.0.1 and up	[u'https://lh5.ggpht.com/0qB52i2bIuKpfP0xpeYiWI76XDLZvjHyAKu0LU6z8F6PF-W_l-cvQX3HuRUZ04ahQBM=h900', u'https://lh6.ggpht.com/y-zevugYZ6rHX_8O2Ak2nk0rXl7qFT3TJdd-SZ6sOF0IWu-kP2W1Qhi2rFA-HXgv700=h900', u'https://lh4.ggpht.com/ih_imb7ALka_myypekld7hpD7Y0rbkJRZXTidoJFLu7ZmZKy5mRhCmtGpEvXUVaDCH0=h900', u'https://lh4.ggpht.com/V2FCixlTWwcq7BBxlzJnWGVn3oYz_KsoQChE-PiwGdYagd_5Cy2w6WuhbfNiz12fgMU=h900', u'…	[u'https://i.ytimg.com/vi/RTEdq6khfsQ/hqdefault.jpg', u'https://www.youtube.com/embed/RTEdq6khfsQ?ps=play&vq=large&rel=0&autohide=1&showinfo=0&autoplay=1']	KK App	https://play.google.com/store/apps/details?id=appinventor.ai_meteve.KK_App	2014-09-04 00:00:00	35	[u'29', u'3', u'0', u'1', u'2']	3.1
appinventor.ai_mmperinan.Walking	https://lh3.ggpht.com/6BiqAcE9r1K8vTs1gmacVdZ1n-OIvRS6jA28VM6kxT5jI-tUsWtWSvBGMLZ0cn_AOFw=w300	3.2183098793029785	None	HEALTH_AND_FITNESS	Low Maturity	Application that monitors our exercise walking\ \- It indicates total time, distance, distance, average speed and calories burned.\- It allows us to store data paths with total time, distance, speed, distance and calories burned.\- Notices of distance, time, steps and return (time).\- Button "I want back!" which indicates the shortest path to return from the current point to the starting point.\-…	None	MarioSoft	MarioSoft	None	None	425k	Free	No	50,000 - 100,000	0.0	\- Notices of setps and round trip (time).\- Notices Kilometer or Mile Each distance, total time and part time.\- Rewritten all code in native java.	2.2 and up	[u'https://lh6.ggpht.com/nmHz5zZHeCarZKCOSrlOaF_eXIxwU1c9cXjY-kTufl4rAB3fK7hAu4J9az3QqQDrUws=h900', u'https://lh6.ggpht.com/wRIi_Kvxb6m5IVcVmZIzzKT5JFqFJInJiA_iAtdGvnOBJmIGl1lsbY3K5nu1sInMWg_E=h900', u'https://lh5.ggpht.com/LxpYAV3Y0dR9HwRRay0mHlTqB8iH51lngns89btccbugWnO33XKqDhR-0C_TY66P8To=h900', u'https://lh3.ggpht.com/QaMyBGnZt51PDQcEUON6k3tE4l2pflOP7VfO3nThyVmbQLh8Kix3Yf_AtqeG4_L-gCgS=h900', …	[]	Walking	https://play.google.com/store/apps/details?id=appinventor.ai_mmperinan.Walking	2014-08-08 00:00:00	284	[u'93', u'51', u'38', u'29', u'73']	5.0
appinventor.ai_monteba2g4.Ebola_Alert	https://lh3.ggpht.com/JN4IGX_NCwQPzzLtsN0GKW4NZNK-a10pNSnyASyNhdqJIO2T3a1CjkZAS2Sx9veXyyc=w300	3.3333332538604736	None	HEALTH_AND_FITNESS	Low Maturity	This is a Free App that was created by to inform the general public about the Ebola Virus Disease. I was doing a research on how to avoid the virus myself and decided to share that information as an app. I hope you find it useful. This app was sponsored by owners of www.smallsmalljobs.com and www,abensokoo.com. \Be Safe	None	MD+Dot+Ltd	MD Dot Ltd	None	None	2.2M	Free	No	100 - 500	0.0		1.5 and up	[u'https://lh4.ggpht.com/ePqfGShRsPwXF7furE3_k2CeU8c6Pvt5WKqqW71rYORe3YGYMkBKIetM0v4GEnBoFS2s=h900', u'https://lh6.ggpht.com/MWSqJXsSo5_EfkivIG4a8GUvvXr_ObUNfzRHgw15ijczhosFMvzGbgiy3lbFSV2w0u4=h900', u'https://lh6.ggpht.com/_vCMMy3XSwzKUmoQCfdw9zSdY03TlTmxDyKPHguGHO7Beoeb1btfxdG-wmsaGEy9zB0=h900']	[]	Prevent and Treat Ebola Virus	https://play.google.com/store/apps/details?id=appinventor.ai_monteba2g4.Ebola_Alert	2014-08-02 00:00:00	3	[u'1', u'1', u'0', u'0', u'1']	1.0
appinventor.ai_nels0n0s0ri0.MiRutina	https://lh4.ggpht.com/BELw_gCC45--vQ3_c0wVegnwdS4GuruDJucmG5BSCOw0P9Tw5zicGPmgAn-gGdj9gw=w300	4.255836486816406	None	HEALTH_AND_FITNESS	Low Maturity	Mas de 2 años en la store y 2 millones de usuarios nos avalan como la mejor aplicación para Gimnasio en Español. Disfrutala!!\GymG FITNESS es un entrenador personal en español para las personas que se inician en el mundo de la musculación y del gimnasio, como para los aficionados y avanzados. En esta aplicación encontrarás gran cantidad de información que te ayudará a lograr tus objetivos.\La apl…	None	GYMG+FITNESS	GYMG FITNESS	None	None	13M	Free	No	1,000,000 - 5,000,000	0.0	\reparado error producido en algunos smartphones\Nuevas rutinas de masa muscular y 2 rutinas guiadas, una de ellas para realizar en casa	3.2 and up	[u'https://lh6.ggpht.com/6nw03cH-WMqG9hrbFy8ys_1KATaewh_0BwJJnoGNeBG8lkSWxUl_hdjNaApLSu3IzU4=h900', u'https://lh5.ggpht.com/cL07S_hppp-aOh90TcYlCNMKqeDuQA-jOhK_s68GxoovSqca4PA27tzzWZxX_kQACMAg=h900', u'https://lh5.ggpht.com/HjWrg7JYg1F0s-ZJC8PwjVyR6K38dJaH0NFdASrgEX4SiRFWCX0e2ITRnm3j2D6cgWj-=h900', u'https://lh4.ggpht.com/S6xZHVoJyGtVrdeqzGoBHkcsM-uwS1s9DV7EHuHjhIavNFdTTiXzaHe15yxGCyePTw=h900', u…	[]	Gym: Ejercicios & Rutinas	https://play.google.com/store/apps/details?id=appinventor.ai_nels0n0s0ri0.MiRutina	2014-11-04 00:00:00	17691	[u'10,453', u'3,896', u'1,736', u'627', u'979']	27
appinventor.ai_officialashleyjames.ALURA	https://lh6.ggpht.com/ZWcfcmkcv1ByZNzmO8aKC92ZzdV2WFXEnd9Ritu1caXUGNnlo055Hwkf4gEfIPx9apc=w300	3.607142925262451	None	HEALTH_AND_FITNESS	Everyone	★Alura: Cognitive Therapy (VERSION 3)★ \Empowering people all over the world with our renowned brainwave technology & self development tools. \Assisting in Relaxation, Sleeping,Loosing Weight,Confidence,Quit Habits,Fuel Success,Help With Revision,Mental Phobias and more.\Features:\★MEDITATION★:\Featuring Brainwave Science. Specially designed brainwaves are used in improving your every day circums…	None	Lumis+Inc	Lumis Inc	None	None	48M	$3.11	No	1,000 - 5,000	3.11		1.5 and up	[u'https://lh4.ggpht.com/80PaTHAcHsIAY9hWdtFzb8U9wd-fYTfbj0Bzz9ESkfDuSoep6RIrOleKqgl3G9lXoGZ9=h900', u'https://lh4.ggpht.com/HCpdDSEic8BhLHxwrnVag_LQNaEUkS1QA5HSa5zwRCEfMsopbdQKoiODKx8lCo7akTc=h900', u'https://lh4.ggpht.com/vlmcFhF9eflnvOl8TmPcnWT4SgK8YtlzmAbqAGKr3-I2V-WcVx624MC7UX2AhdsksA=h900', u'https://lh5.ggpht.com/gBUId10TDDB9eBxevxd-zAoZBFDNqLbYYsU2EsUco6MUwoKu5CgxgeN4E4cN4WhC-0hu=h900', u…	[u'https://i.ytimg.com/vi/oZ_61WATO1U/hqdefault.jpg', u'https://www.youtube.com/embed/oZ_61WATO1U?ps=play&vq=large&rel=0&autohide=1&showinfo=0&autoplay=1']	Alura : Cognitive Therapy Full	https://play.google.com/store/apps/details?id=appinventor.ai_officialashleyjames.ALURA	2013-11-19 00:00:00	29	[u'11', u'5', u'6', u'2', u'4']	3.0
appinventor.ai_paul_artellicast.No_Plateau	https://lh3.ggpht.com/dMsqFP8hNnB26SAd9PWzIqyeZ3Jqu091WHAHVqfLElsn68FUEM__xfnoIvbZDTDR4fw=w300	4.5	None	HEALTH_AND_FITNESS	Everyone	A powerful tool to design your own workout. For men ages 16-70 serious about body building, weightlifting, strength training, powerlifting, bodysculpting and building muscle mass fast.\ \Our scientists have discovered that when it comes to increasing your muscle size and strength, a weightlifting plateau is not due to the body adapting to the weight lifting regimen. It is an entirely different ad…	None	The+Artellicast+Group	The Artellicast Group	https://policy-portal.truste.com/core/privacy-policy/Artellicast-Group/215b426d-5d4f-44f5-a22c-4fdfc5d428a5	None	3.6M	$1.99	No	50 - 100	1.99		1.5 and up	[u'https://lh6.ggpht.com/F0dgg7LPi1aZNT4BayMKvypP2ADJE_68GxKwo3707a-xbNHL2gD87JFz9mXFmD3JaeQL=h900', u'https://lh5.ggpht.com/-t5ORzGeanQZ2d-Jw01L6jy59HBVVsU8WWOvTiOB5rqUQX3qm3Z2qOc7PRlE-H5ZDnA=h900', u'https://lh5.ggpht.com/4jAb-MCQO20cxuisnmUe7P6nptcEp_ULe-52vwMBQX2JFKCUHyGP5x-rf3Y2TAigxuQ=h900', u'https://lh5.ggpht.com/F1zJEFeS_B1JXKSp5RP3ZtRSvvJqnOuoGYR59lR4K4nbD5KfYPy4KsnljbDHQrC0YQ=h900', u'…	[u'https://i.ytimg.com/vi/YZsxm5bV13Y/hqdefault.jpg', u'https://www.youtube.com/embed/YZsxm5bV13Y?ps=play&vq=large&rel=0&autohide=1&showinfo=0&autoplay=1']	NO-PLATEAU for Men	https://play.google.com/store/apps/details?id=appinventor.ai_paul_artellicast.No_Plateau	2013-08-08 00:00:00	2	[u'1', u'1', u'0', u'0', u'0']	1.3
appinventor.ai_renzo_macedo.Calorias_y_Peso	https://lh4.ggpht.com/1snxRyarhmzK3X4McwanE9fzZgOT2eNTqBBA0DPcGGcQRGE5_eqQPjyTo-9TYvXZaxBC=w300	3.5999999046325684	None	HEALTH_AND_FITNESS	Medium Maturity	Con esta aplicacion podras calcular las caloria que debes consumir para mantener tu peso saludablemente; asi como tu IMC (indice de masa corporal) para saber si estas en el rango normal saludable tambien podras calcular cuantas calorias debes de consumir diariamente para bajar o subir de peso en el tiempo que tu elijas.\Incorpora una completa tabla de alimentos con su contenido calorico.\Calcula …	None	Renzo+Macedo+Eden	Renzo Macedo Eden	None	None	2.5M	Free	No	1,000 - 5,000	0.0	\fix bug	2.3 and up	[u'https://lh6.ggpht.com/HCeCm2SSJiaKRNPWm39vv_EaSrc3s85ZpeHYBluSTtJJgd8Qwejs86ailgchjmMyyHs=h900', u'https://lh6.ggpht.com/QaK_jkljkRkl7T0cqdFy6P43Yy6P64zP0HzyhGQLdWS0LXwS4NTveuT8SMHM_4yMuF9f=h900', u'https://lh3.ggpht.com/RybQy1CM66dDKknbj2AnRNwZltgmc2rX-YSUILzczj9nsvwWuRj1XLW4j2z9u4ePhQ=h900', u'https://lh4.ggpht.com/szJtwpIaP_NeAjFM4W6KybRH6enTzU8zkuIN1NnFxQ2y2wTc_LxjOC3XWCrHEil9nQ=h900']	[]	Calculadora Calorias y Peso	https://play.google.com/store/apps/details?id=appinventor.ai_renzo_macedo.Calorias_y_Peso	2014-10-31 00:00:00	5	[u'1', u'2', u'1', u'1', u'0']	1.2
appinventor.ai_ruthlsaffioti.bestjuicingrecs	https://lh5.ggpht.com/Ri0QWnAr2C4iSyUb1ebvxBVp2kwKE5vMJMu0mmpwrU1oFvBq0TQqFmYkRD6pjMRQclbl=w300	0	None	HEALTH_AND_FITNESS	Everyone	Best Juicing Recipes\Best Juicing Recipes and tips for weight loss, detoxification,Calcium boost,Brain Boost Hayfever, Jetlag,Cleansing and many more symptoms that Juicing has been found to be more than effective cure or maintenance.\1. Introduction\2. Easiest Juicing Recipes\3. Energy Boosting Juicing Recipes\4. Weight Loss Juicing Recipes\5. Anti Aging Juicing Recipes\6. Brain Boosting Juicing …	None	Kindle+Trove+Apps	Kindle Trove Apps	http://kindletrove.com/privacy.html	None	1.7M	Free	No	10 - 50	0.0		1.5 and up	[u'https://lh5.ggpht.com/dJwGHxCvaKrMM8U4vP-VRjYCue8MgjN2ApKrkOYKm7sJ1DJTVJJL0yfiL78awoMcPA=h900', u'https://lh5.ggpht.com/xxQPQIkuPCHRDp3EWgXaCGLNAtvJVymsnFTUW1EvIENa6TJcndldwWd6f9mOEpVvRwt3=h900', u'https://lh5.ggpht.com/0dxnsMFRxPc6fEftGIBcgMtEkhm_qOG6sXAn4QXb8r9x4xP93vzDPMl21caQs_wy88c=h900']	[]	Best Juicing Recipies 2015	https://play.google.com/store/apps/details?id=appinventor.ai_ruthlsaffioti.bestjuicingrecs	2014-11-11 00:00:00	0	[u'0', u'0', u'0', u'0', u'0']	1.0
appinventor.ai_ruthlsaffioti.detox71	https://lh3.ggpht.com/HFjGHrc4DqG2WChQM830lmhbxUtyuhdHamrcB1iGiH-FYqjk4KchnZk2ydBDu2u58g=w300	0	None	HEALTH_AND_FITNESS	Everyone	7 Day Detox Diet a full detox juicing diet plan with dozens of delicious recipes.\Learn the method\read the history of juicing\get the recipes and try them out all popular tasty and delicious recipes.	None	Kindle+Trove+Apps	Kindle Trove Apps	http://www.kindletrove.com/privacy-policy-4/	None	1.7M	Free	No	10 - 50	0.0		1.5 and up	[u'https://lh3.ggpht.com/Az43FX91JFGgS4QzTUHFNReJ0eM7o1WJ5iRtU3U1vIHEObHt-2fNxN7dhsmX2iW7Xkk=h900', u'https://lh3.ggpht.com/I80y32M2H0QDH0lrvnxH9TQ7iTqQ9ghxP4JFQgI54BjQ5OKhvAw7c7NjNKNsHiz2uA=h900', u'https://lh4.ggpht.com/gzAbJevECJ1LQyrOLRxXMi9h45yEF8zPQ0UQt3KYCukz1fa4GYrhTnktR7nEnEpXAw=h900']	[]	7 Day Detox Juicing Diet	https://play.google.com/store/apps/details?id=appinventor.ai_ruthlsaffioti.detox71	2014-11-11 00:00:00	0	[u'0', u'0', u'0', u'0', u'0']	1.0
appinventor.ai_ruthlsaffioti.thrdaydetox	https://lh4.ggpht.com/1j_l-7hBxhyGIpvd6iXnlQXsXa9s5fVp1qk1EkDXYNK1txcOoPHC4ZNgdyiQiOTmxsIn=w300	0	None	HEALTH_AND_FITNESS	Everyone	3 Day Detox Diet plan with delicious nutritious Recipes! it's a GREAT way to lose lots of weight. \People have been using nutrition as a way to build health for decades!While many of us want to eat and live healthier, sometimes we simply just have a hard time doing it.\Integrating liquid-raw fruits and vegetables into your life is an awesome way to get nutrition and offers great health benefits.	None	Kindle+Trove+Apps	Kindle Trove Apps	http://www.kindletrove.com/privacy-policy-4/	None	1.9M	Free	No	10 - 50	0.0		1.5 and up	[u'https://lh3.ggpht.com/jRvFuDXEa7f7SngXpoKUIa__oHTg4ls-5ZSnYF_-LkaIJMxSIB7xeE8kZU_yIZowiw=h900', u'https://lh6.ggpht.com/ySY8PhxtkQ4GykmG_JgUR7DMf--iiLVTRQe1QTh5w-ALtBnsd98Y5vNx7dXKKWh_cNE=h900', u'https://lh5.ggpht.com/lxdn2w27FI4OO-jZwn1qK9CGoOkQlNWes_TNqMF3ORdUiCYVtSfvUGMMH5bl6i_SMMbh=h900']	[]	3 Day Detox Diet Plan	https://play.google.com/store/apps/details?id=appinventor.ai_ruthlsaffioti.thrdaydetox	2014-11-11 00:00:00	0	[u'0', u'0', u'0', u'0', u'0']	1.0
appinventor.ai_s2siddhu.MyPedometer	https://lh6.ggpht.com/GsDJvs-sd_sywS_oTho6psPu_BsRj2-GXaqu-CJdCbJ9RRyO6qhB4MmWQcpiPd7lMlA=w300	0	None	HEALTH_AND_FITNESS	Everyone	An app that can find how many steps you have taken, how long it has taken, and your average steps per minute. More features coming out soon!	None	Sid+Prabhakaran	Sid Prabhakaran	None	None	1.3M	Free	No	1 - 5	0.0		1.5 and up	[u'https://lh4.ggpht.com/2q-sxQ11bMaVPvZIOVsp7gPNQGy4NjQHzwLtPRq5Z_fB78seg7P09xD3KAcyKMGzjc8=h900', u'https://lh4.ggpht.com/CxyGpdQjUlrDX4M_I6VV6wpF_cnhMOkQWLSvQeKGHkLjGh1blYsARUkx6exRo10DLgOZ=h900']	[]	MyPedometer	https://play.google.com/store/apps/details?id=appinventor.ai_s2siddhu.MyPedometer	2014-07-23 00:00:00	0	[u'0', u'0', u'0', u'0', u'0']	1.0
appinventor.ai_software.transposer	https://lh5.ggpht.com/F3MI60NYI7hD10tweYz18L1X2pk5ytGBGsExsF3iy__7NSza0UxTEYhoAMaqYP1XW6k=w300	0	None	HEALTH_AND_FITNESS	Everyone	Currently the leading Optical Transposer on Google Play.\Key Features:\-Simple interface, simply add the prescription and click transpose.\-Lighting fast, transposed prescriptions are displayed in less than 1 second.\-100% accurate\-Unlike some apps, this transposer does not require an internet connection.\- No ads.\Feedback or suggestions? Simply comment.	None	Hilmi+Software	Hilmi Software	None	None	1.3M	$0.99	No	5 - 10	0.99		1.5 and up	[u'https://lh3.ggpht.com/uJjj-V5Cm56yoFFDK0Mmtl9PA8hql4At5LSDgGiCCO-6Yboxbg-_d4EdmkfqU-ffBw=h900', u'https://lh4.ggpht.com/4XfQ8Py0MEnOs4LBS7XdAoTbmksGuGnmQ3DqW0Za1pwesfO4O-AP5UEJIkngiYk-1O0=h900']	[]	Transpose a Prescription	https://play.google.com/store/apps/details?id=appinventor.ai_software.transposer	2014-09-10 00:00:00	0	[u'0', u'0', u'0', u'0', u'0']	1.0
appinventor.ai_tbolz86.Disorder	https://lh3.ggpht.com/7C81fCW87gibyuwghCZG0OrMc2iF2cStwPTd6AtWyXOqluv34iurVqJaAw3cjVCMRnBa=w300	4.199999809265137	None	HEALTH_AND_FITNESS	Low Maturity	At the age of 17 I was involved in a car crash as a passenger...After that crash I was suffering from a post-traumatic stress disorder. \Daily panic attacks where normal since that point. I was consulting several doctors and prescribed different medications to ease the symptoms. As long as I was not in a stressing situation, everything was fine. But in certain situations, the panic attacks came b…	None	TokyInc	TokyInc	None	None	2.7M	Free	No	100 - 500	0.0		1.5 and up	[u'https://lh5.ggpht.com/FqB-5lv4W2x6zu0EK1-JSdNFnVqtoMvrlgdXPPtR7yrSTQiuwBUS7VNI-jfafGwJnFg=h900', u'https://lh3.ggpht.com/_l2F0Lp14jxzhxD6rpjvY24dOPRGndZ7TmVb5rlSHZpvyz6fZrOXLNTtPDHOIb5cBuc=h900', u'https://lh4.ggpht.com/cEyCj5Sjwos5-WzVNkqBZ7z_m3RHAyNN-YykEhanAKKeQczOXtw8YKYrkMyFnl0u_A=h900', u'https://lh3.ggpht.com/OmgiRVrXBtTww11Zh_pJqNThLTCoCOfwKL2mkx0O1VEnWBpve9G8swZkJ08o-IEEGQ=h900', u'ht…	[]	Disorder Facts	https://play.google.com/store/apps/details?id=appinventor.ai_tbolz86.Disorder	2014-06-24 00:00:00	5	[u'3', u'0', u'2', u'0', u'0']	2.0
appinventor.ai_thefateraser77.DietitianCalculator	https://lh6.ggpht.com/qbDkU-12_8HLUJQq_Pq6NO5I9P43-gpHqzXadzetBHSVyoSw176iy7kn_qXXL1rnFi3v=w300	5	None	HEALTH_AND_FITNESS	Everyone	The Dietitian's Toolbox combines the most frequently used calculators by Dietitians. It is particularly geared towards Dietitian's working in Long Term Care facilities, but is essential for any Dietitian. \There is a Body Mass Index (BMI) Calculator which take a height (in inches) and weight (in pounds) and performs the calculation. It not only displays the result, but also highlights what catego…	None	Uforya+App+Developer	Uforya App Developer	None	None	1.7M	Free	No	10 - 50	0.0		1.5 and up	[u'https://lh6.ggpht.com/vuihT1fIIginASRjUO8UDw8OEGGnonvuH4BzaSJ_ZVDdGT41aOsbROkfDNktDt79EMaC=h900', u'https://lh5.ggpht.com/GkA2JMhoPsQ_6qsldr1DR0gQgUmJemJQULAybbd7510QoFx0FGoTXROOKgOFp5Koag=h900', u'https://lh5.ggpht.com/jC6JfZTmtfncEBR7z29kx8En-wdzSaAG2SJ85qJSqSU8qHAmQX3dmflrwqq--4gMqg=h900', u'https://lh4.ggpht.com/BjsufK0AMx4V5k2ksXtFp27EL-ctay08GK7EwwNLHOnOYGhoj8Q9623TwPQFXqLVJs4=h900', u'h…	[]	Dietitian's Toolbox	https://play.google.com/store/apps/details?id=appinventor.ai_thefateraser77.DietitianCalculator	2014-10-06 00:00:00	1	[u'1', u'0', u'0', u'0', u'0']	6.0
appinventor.ai_thinkecoshop.BreastAppEver	https://lh3.ggpht.com/mPdpqfRbRihpQUBV2A0KAXsL1jVV_z5u4CQGlUCuVr6_f6V52ErFef66f4oBnfdwEGFf=w300	5	None	HEALTH_AND_FITNESS	Medium Maturity	This mum-friendly guide to breastfeeding a newborn was made by an Australian midwife and her sister, a breastfeeding mama. It has all of the step-by-step instructions, pictures, videos and tips that you need to work out when to feed your bub, how to tell if bubs is attached correctly (and what to do if he/she isn't), FAQs, help for sore nipples, and a reminder function so that you don't forget wh…	None	Michaela+Lang	Michaela Lang	None	None	11M	Free	No	10 - 50	0.0		2.0 and up	[u'https://lh4.ggpht.com/APDYgjCUd39DYE6z_4hdPwdVdMPLin67_vR7Uyc7ONl1vpO9HpSNZgrwr9IJEdUgnNE=h900', u'https://lh6.ggpht.com/P_tT9ZTYMHIWUeEcaweOXeYxB9_25Nfj1IausvDQUaSwkQi3Pn90OrtRFs3oTbethA=h900', u'https://lh5.ggpht.com/3zH-8e9btakrJ_S9xbI2-8S0AgVoyKM0VxQB4cAUOCYQGk-yjgw_B08DGvq6xVOqsA=h900']	[]	The Breast App Ever	https://play.google.com/store/apps/details?id=appinventor.ai_thinkecoshop.BreastAppEver	2014-07-26 00:00:00	1	[u'1', u'0', u'0', u'0', u'0']	1.0
appinventor.ai_tittbit.AddictionRehabv2	https://lh6.ggpht.com/hGzu1jjxMb08RRoOyG1MQjV-tZNNnDGVDf-n1jzaj9OUlPXmPlsy1BHJtgJlzqUtPP8=w300	0	None	HEALTH_AND_FITNESS	Everyone	Addiction rehab is the ultimate guide to beating addiction of anything whether it is smoking, gambling, alcohol or food addiction.\Even from the earliest times, addiction has been a constant problem – from drug addiction to smoking and gambling, to food addiction, sexual addiction or even internet addiction. These kinds of addictions are a perennial problem and there have been many studies on how…	None	MUHAMMAD+arshad	MUHAMMAD arshad	None	None	1.3M	Free	No	50 - 100	0.0		1.5 and up	[u'https://lh6.ggpht.com/UZr8wX5mQwGWWh3kUPDy85iqy5A8sVqN8prgOwLayvPLwKxPwKGF5iMfjAXFc6u32H4J=h900', u'https://lh3.ggpht.com/OoklQfRw1anvSAYJLI8rm0TlEJu8QXwXxBYDcxRy4jAPuLXMv5ro_CC5nB6dYhJdWw=h900', u'https://lh4.ggpht.com/LAFnkXb8x1Zot5Ausf4_OuzTWXpQ242uaxR37hVS_QD99rtBEA7oBDV0RHDdc7psAmM=h900', u'https://lh6.ggpht.com/ObOFCdlh6ioC7E81kYDYndMiXnQ1EKiOJ8B7oSZ3kgjBREc8YeHVBXLeH_llsrZHJ2o=h900', u'…	[]	Addiction Rehab	https://play.google.com/store/apps/details?id=appinventor.ai_tittbit.AddictionRehabv2	2014-10-27 00:00:00	0	[u'0', u'0', u'0', u'0', u'0']	1.1
appinventor.ai_ttjarloev.Muscle_Gains_GVT	https://lh6.ggpht.com/7__udo76aEgKiHZM_oOKbnbVGtFVC_FjNDvNF3JuNRpA14Q8P-BnXENziN0D_xoe2lJs=w300	3	None	HEALTH_AND_FITNESS	Everyone	Training app for the bodybuidling training: German Volume Training (GVT)\There are many different fitness, bodybuilding’s, health apps etc. on the Google Play Store – but which one should YOU choose? If you are looking for the following things, then you should choose Muscle Gains apps:\ - Improving your muscle mass\ - Improving your muscle strength\ - Effective bodybuilding and fitness training p…	None	ThomasTJ	ThomasTJ	None	None	1.5M	$1.86	No	50 - 100	1.86	\First public version.	1.5 and up	[u'https://lh3.ggpht.com/Pzo70hRaqebp4tXCahkN_ouJ57GobZhc0shNoZChz3_mx0p1X8JXlhAlMTZC3bj14CE=h900', u'https://lh4.ggpht.com/J90-YPjSoP_KOWQ7NVEymH77P-tPmeeRYj_N37ZSKzONDUv2ePP-xUX5bZ1VJ2EJl2m8=h900', u'https://lh5.ggpht.com/GbtfigWtFwRXTj46Y7wIYY12cw9H4AsPkV1y3iSp20byp5xw-9KBqoKFtSV6QCbRAtyl=h900', u'https://lh5.ggpht.com/XpPAr3-GFDDHwe9nNS8DrKEDyUHnr0LfDpPaPA6pGE9-eFDoN5UKqJi-oW7miuMQkBmF=h900',…	[]	Muscle Gains - GVT	https://play.google.com/store/apps/details?id=appinventor.ai_ttjarloev.Muscle_Gains_GVT	2014-03-15 00:00:00	3	[u'1', u'0', u'1', u'0', u'1']	1.4
appinventor.ai_tunegocioapp.cromoterapiaantiestres	https://lh4.ggpht.com/V-2uYGsi7aWcp6APdPlR5BkndoBvrSf_g-yVJ5_kLzXUC4wGezGKTjj4S59WB4qwm4I=w300	3	None	HEALTH_AND_FITNESS	Everyone	Estrés, cansancio, ansiedad, depresión, con nuestra aplicacición podrá promover el bienestar y la relajación.De acuerdo con la cromoterapia, los colores ejercen influencias emocionales en las personas, permitiendo generar un estado que facilite la sanación de enfermedades y restablecer los desequilibrios que producen dichos padecimientos.\El uso de colores reestablece el equilibrio físico y emoci…	None	tunegocioapp	tunegocioapp	None	None	9.6M	Free	No	100 - 500	0.0		2.2 and up	[u'https://lh5.ggpht.com/r6BJZtboNoPyyDDQQV1lFFkD8OZ1gUE1-COumOpn-kSsrQ2upCvyHsfa8Fdp1nJrnA=h900', u'https://lh6.ggpht.com/32-ARYwUECtiNE49nMwkGvgVOltD5tOLK1uUghI-15nzRNdvcQ_jgvW35EBF6PqeQNA=h900', u'https://lh6.ggpht.com/DSVoSVXoZepuYO-eLHrF_g1d__ALmnqSp_vDW32DUWzjb06wyX68-DvxNuRv0HEU1w=h900', u'https://lh3.ggpht.com/uiNcJABOBFZQ7--1dQ22xKf09INW-7OODF_tF7uyGxQr-gx3SnET1sii28NBh4VN9Q=h900', u'htt…	[]	cromoterapia anti estrés color	https://play.google.com/store/apps/details?id=appinventor.ai_tunegocioapp.cromoterapiaantiestres	2014-09-07 00:00:00	2	[u'1', u'0', u'0', u'0', u'1']	1.0
appinventor.ai_tunegocioapp.yogaparadelgazar	https://lh4.ggpht.com/IDzT53UOQ-kin7jO8W9jMkFSubBBflS_gWNo0Eh4_c06e6uPrJEybJeThWQBI1l4IQ=w300	2.7142856121063232	None	HEALTH_AND_FITNESS	Everyone	¿Es posible adelgazar con el Yoga?\ En la mayoría de los casos, sí. El yoga como disciplina integral trabaja diferentes aspectos psicológicos y emocionales, dándonos un equilibrio interior. Cuando esto sucede, estamos más tranquilos y conectados con nuestro cuerpo, por lo cual ingerimos lo justo si sentimos hambre, y vamos a preferir alimentos nutritivos, sanos, naturales que nos hacen bien. De u…	None	tunegocioapp	tunegocioapp	None	None	5.0M	Free	No	500 - 1,000	0.0		2.2 and up	[u'https://lh6.ggpht.com/eskoypdhyBcH5i_jlHkiBbuRzvnXPPWg0pVK5rSNiBp5ZSG2wXXXe2bqwdvQCminMso=h900', u'https://lh4.ggpht.com/creCi060FU3PoNg49YfLkxJqk1QdSTlN4kqDaZtor0fDV0CYioR6QJRnZZkE4WK9LF30=h900', u'https://lh5.ggpht.com/dG_19unJjGiyIloUhLNun2eNLtyqH41edUXdmh8Ib_8Tpk80P8FmQ36P1ddC-c_hD8M=h900', u'https://lh4.ggpht.com/3Egd3VZKkTRjS1GH34ipdAMFBuQ5AkxYJgIaUUI_Jtt0HqZsE0333n4-s8D_C-WzJw=h900', u'…	[]	Yoga para adelgazar bajar peso	https://play.google.com/store/apps/details?id=appinventor.ai_tunegocioapp.yogaparadelgazar	2014-08-29 00:00:00	7	[u'2', u'0', u'1', u'2', u'2']	1.0
appinventor.ai_utopicstudio.easy_Sex	https://lh4.ggpht.com/MUM6P3NgUhmKZy-iQb92MeiIKRdnAmzR0zKcvO2_YZxVsLlY5NBqpx41vCrTaxJ-O_o=w300	3.240000009536743	None	HEALTH_AND_FITNESS	Low Maturity	easySex is a revolutionary app that will help you with your sexual relations. easySex has a big range of inaudible ultrasounds that will make you more excited during sex. Just switch on easySex close to you while having sex and the application will do the rest :)	None	easySex	easySex	None	None	2.1M	Free	No	5,000 - 10,000	0.0		1.5 and up	[u'https://lh5.ggpht.com/VAHESFfVBlKgCXCfjRCSlq0gB6BsF9j0VYvP8nON2pu2QH4L_WXgETq4czck47FqGjI=h900', u'https://lh6.ggpht.com/Hm8UB7NAkMMkT4O5cR2kRGCCGw0zOd5emTt_R5n37H8lyjqau0sG-RsU-k9kdTkFHks=h900']	[]	easySex	https://play.google.com/store/apps/details?id=appinventor.ai_utopicstudio.easy_Sex	2014-08-22 00:00:00	25	[u'11', u'2', u'2', u'2', u'8']	2.2
appinventor.ai_vckdallday.VerticalJump	https://lh4.ggpht.com/w0QYFyzpKnP1KTWmHJHqVtHwuLfoXjSrDt4zRsGfwbPDaOjpsNDM1JpNTU-6zZ3GKqke=w300	5	None	HEALTH_AND_FITNESS	Everyone	4 week vertical jump workout based on pro basketball player workouts.\Self discipline is the key.\Don't RUSH, It is only 4 weeks.	None	IBallRight	IBallRight	None	None	2.1M	$1.99	No	10 - 50	1.99		1.5 and up	[u'https://lh6.ggpht.com/u5DOrelGGlBsbhnh-wIkBwHnEPFCAFplSy9kifsJ7c_oTiuZRY-uQkEPGsGr83-ZiA=h900', u'https://lh4.ggpht.com/8cr1PaEgJOo6bTeWDFsqLdQw40J1Ecr4S9kOBC7quOe9RJFYHdghYU9N-ajB-9UD7A=h900', u'https://lh4.ggpht.com/jgfHQXU9Sl8yCFHsA5w74_YqT-m_3dV4JANMjPoDiIine0kVoOLB-6g4WvQWXH7Vow=h900']	[]	Vertical Jump Workout :4 weeks	https://play.google.com/store/apps/details?id=appinventor.ai_vckdallday.VerticalJump	2014-10-17 00:00:00	2	[u'2', u'0', u'0', u'0', u'0']	1.0
appinventor.ai_wakodevelopment.Pedometer	https://lh6.ggpht.com/28fhbmpm0A-tvzQFJgZUI8_UwasVFfjZkSTDJfm6Lb2-s1JRxa5Pnez8mgciRGjSIA=w300	3.269864320755005	None	HEALTH_AND_FITNESS	Low Maturity	This pedometer counts the number of steps, distance, calories burned and the time you have walked.	None	Wako+Development	Wako Development	None	None	2.1M	Free	No	100,000 - 500,000	0.0		2.3 and up	[u'https://lh3.ggpht.com/zodgCQXa0c_ftcQwHPxeMYnE8L6W4P9CkK8tVlA_RhS032ecOXUiIkmu6oPAaa-VhHp4=h900', u'https://lh3.ggpht.com/_x7-8FQujOYs29uvF-BqjsrlfsqkR5_lk2blPFNJ_qJb4JdGhfopgra7zb_E0i2-c_8=h900', u'https://lh4.ggpht.com/VCMBrsERZSlrjDeUuCMoCQxfnYlWKL-D-VPHOwEbUDYi2RUg1FcP-qnlMZdP9Xd3tiRZ=h900', u'https://lh3.ggpht.com/_yoOq_UmHX-q73PbYgKdnU57qbc7De0RZQU-aabF_hNpn2E3MRSyLjrSNvq3kmmpSw=h900', u…	[]	Pedometer - caloriecounter	https://play.google.com/store/apps/details?id=appinventor.ai_wakodevelopment.Pedometer	2014-11-09 00:00:00	2064	[u'726', u'329', u'275', u'244', u'490']	1.0
appinventor.ai_wakodevelopment.StepCounter	https://lh4.ggpht.com/5_QxS6dPxPIghrrIIzNX_g_X57-WoQZ2f5uuL6ihkDpVbOYI0EwJfqowlc-jQTx3V92i=w300	3.3516483306884766	None	HEALTH_AND_FITNESS	Low Maturity	Enough exercise is important for good health. With this app you can count your daily steps taken, whether you're walking running jogging or just wants to monitor your calories if you want to lose weight. With this app you will always have the number of steps calories burned and distance traveled in a single window.\This pedometer app so not only counts the number of steps but also the time, the d…	None	Wako+Development	Wako Development	None	None	2.1M	Free	No	10,000 - 50,000	0.0		2.3 and up	[u'https://lh6.ggpht.com/GMqKoQAi13Vwr6QUpROCHG_-dMd1aSzcJLGhQM7wP96_-Qbe7ywaDvnI5_HR_OdlBKw=h900', u'https://lh4.ggpht.com/afZnmtaqnAg97T-zW-S7JwtVrffWw-yF7KXkxj2Q-RvABrPUA3Yf39SO1KV_ozzErN2X=h900', u'https://lh6.ggpht.com/zEluNkzUoeN0Bf75YB3t_NQ5Q4yY02x0xKyZQVjPEaq3kCBBOFex5kVOSIKDDbjpgw=h900', u'https://lh3.ggpht.com/-bmbCu_InsIb3ce3nST9s9h7vb3K1qbNFtu8XyR2TaosI99A8Xpnucmi_cqJx5il8xQ=h900', u'…	[]	Pedometer - caloriecounter	https://play.google.com/store/apps/details?id=appinventor.ai_wakodevelopment.StepCounter	2014-11-11 00:00:00	182	[u'71', u'29', u'21', u'15', u'46']	1.0
appinventor.ai_waldiejm.UBRR	https://lh4.ggpht.com/1PE_BcN9OiPuQUWJHXIK0TPaKXwPedXh1Itg33ofBwIlN09WJQhVcf3NlknEnPhwYhpv=w300	0	None	HEALTH_AND_FITNESS	Everyone	The Upper Body Round Robin (UBRR) is a fitness test being used by U.S. Special Operations Forces to better access individual operator’s physical conditioning and combat readiness than the standard APFT. It consists of a series of 10 physical tests that must be done in order, with no more then 10 minutes of rest between each event. There is one common standard for all age groups and genders. An op…	None	Imperative+Enterprises+LLC	Imperative Enterprises LLC	None	None	1.7M	Free	No	50 - 100	0.0		1.5 and up	[u'https://lh3.ggpht.com/kJlogOYvJSEpaNO3zaVwYtMXOPK8nJ81sVtTnVHn_WXLJI3fUcX9TOh18aZ0MKq3-w=h900', u'https://lh3.ggpht.com/nHzW5WChRXWrdylBNxHEfc9Y2xTiyBzGHTHvOObeZHZGSv-tJ-jzpPkJbQjEPh5jfI23=h900', u'https://lh3.ggpht.com/VaKjJ5KeyzXZuCpjuSNoN1TdSyPmyeggrSsXvywbyW8iMnoydfPj3JbwU89ct0r8_sX7=h900']	[]	Upper Body Round Robin (UBRR)	https://play.google.com/store/apps/details?id=appinventor.ai_waldiejm.UBRR	2014-08-27 00:00:00	0	[u'0', u'0', u'0', u'0', u'0']	2
appinventor.ai_wkennedy0870.picturenami_copy	https://lh3.ggpht.com/v6mIAfJUBRGSKDRZ95PqZ3R-KDH78GF3VD2OmECFTl4BU7wxQEsU46U0D9gWIRjQpqs=w300	0	None	HEALTH_AND_FITNESS	Everyone	Simple easy to use application. Eliminates troublesome cards. 50 pictures of common household objects. Simple controls allow clinician to scroll forward and backward through list.	None	SLPTX	SLPTX	None	None	3.2M	$3.99	No	5 - 10	3.99		1.5 and up	[u'https://lh6.ggpht.com/dhANaabDJMntUbmF_iZl1e1UdhKluxeL5aFAbfrI3qFpoAl2S8BIl7Gw8uTQvfl7GQ=h900', u'https://lh3.ggpht.com/PR-P-6ILGKr9efNErrH4bwJ20MsJUyjyXhzwynqyrz1Q02wa6AqycrXFvBWJNCsR_5JX=h900', u'https://lh4.ggpht.com/4XjORyjawAAFf-wJLuYH565-I_WTeDyYiwsF2b40d_T7CtZcvxc2aNE6uhXf_7tM4Qw=h900', u'https://lh6.ggpht.com/zkNMLKquniKkw08qC3WHjZB8YDZoLIW63s3L9dbc628cmGjCV2kYAb4XEj6YkVLFNA=h900', u'h…	[]	PICTURE NAMING 1 For SLP	https://play.google.com/store/apps/details?id=appinventor.ai_wkennedy0870.picturenami_copy	2014-02-07 00:00:00	0	[u'0', u'0', u'0', u'0', u'0']	1.0
appinventor.pelatihanmetafisika.com	https://lh5.ggpht.com/LeRnIYpi44FMKT83ePxbUPmGXS1ku0lWkj4Em94ZmNda1w4w6jMpWoxl9b0uOi1ktm50=w300	4	None	HEALTH_AND_FITNESS	Everyone	PelatihanMetafisika.com merupakan training center yang bergerak dibidang metafisika. Pelatihan dilakukan secara profesional oleh para praktisi metafisika yang telah berpengalaman dan tiap peserta akan mendapatkan sertifikat. Pelatihan yang kami adakan dilakukan bertujuan meningkatkan kualitas manusia dari sisi spiritual/metafisika.\ \Pelatihan metafisika sangatlah penting karena manusia terdiri d…	None	AppsAndroidIndonesia	AppsAndroidIndonesia	None	None	1.7M	Free	No	1,000 - 5,000	0.0		2.3 and up	[u'https://lh5.ggpht.com/v2dhRXrwqUq6f0NbLrT3S_Thq-r7WqGXgCqDY4V_UeJv-BHNKs2WZ9okH4-WDNxbmQ=h900', u'https://lh3.ggpht.com/-bHELkBJiuGVb0iKovBb5ey09lD-4UdsPio9LbGrBB76CyEN_2e5KRF0cm2AjI7bTwI=h900', u'https://lh6.ggpht.com/rwiE85qUqmm8bvmUAzCcWfu-u3KgDWwt3xE_KfCYGrFh_vN9-LRAqIY7jqqH4EXF_3w=h900', u'https://lh6.ggpht.com/2UlSDNui15eVgb_ZxrqoGvUrPGqR_ZoL9j-sA8_DZaoKdtTE-nW8isoeOtM_6kSiIE8=h900', u'h…	[]	Pelatihan Metafisika Indonesia	https://play.google.com/store/apps/details?id=appinventor.pelatihanmetafisika.com	2014-09-11 00:00:00	45	[u'25', u'7', u'5', u'4', u'4']	1.0
appnotch.sec.fol7844	https://lh3.ggpht.com/4l2kUb9GH5QtgKW-OuRadA9qtzfCM5bSQhTPL-jx48cq-htx8YD1lAQdogHtkwcnTyc=w300	0	None	HEALTH_AND_FITNESS	Everyone	Award winning professional training for adults focusing on fitness through the teachings of the following martial arts disciplines - Braz jui jitsu, Olympic boxing, Olympic Tae Kwon Do, Japanese Aikido, and MMA. Our award winning kids program focuses on building confidence, developing self esteem and teaching survival skills to help each child make it through a very challenging world. The choice …	None	SECLabs	SECLabs	None	None	2.9M	Free	No	10 - 50	0.0		2.2 and up	[u'https://lh6.ggpht.com/FrEZnA4F7_3ZQ00UrgOrBlE6QJu26YZO2NzcU7WVzlp4n00SZjGFvXlJ_AH5yBh4FuQU=h900', u'https://lh5.ggpht.com/xIKXL_BLxl6bj0A5TfHwweQEhVKj_56E0IX_TlPmd7bp3yROSYThu_jqhXpn5BzJbbEa=h900', u'https://lh3.ggpht.com/52rAfstyJ-NyLhDoG1csC4JKD1bB9sWesksS9QF4moV26zHAtQxU3iti2E4e-EpXLQ=h900', u'https://lh3.ggpht.com/4nIBadyXFrfAzkoQLmklfNHSD1Kshu4GAmSD9n37Uvj0wJeiIj1ngQmBXpNyfmr2IyiU=h900']	[]	Team Suthar MMA	https://play.google.com/store/apps/details?id=appnotch.sec.fol7844	2014-11-06 00:00:00	0	[u'0', u'0', u'0', u'0', u'0']	1.0.1
apps.dps.naturalremedies	https://lh3.ggpht.com/_n3fsKIC9-6YtamWh9eoQu-pFX3c5jjJQqLS1re7WCwyTLyXCQhUW9jPGBKS6v8wXg=w300	3	None	HEALTH_AND_FITNESS	Everyone	Herbal Remedies have been used since humans took their first step. Most people dismiss Natural Remedies these days thinking it is an archaic way to treat people. Our Natural Remedies app is a comprehensive A to Z Glossary of Herbal and other Natural Remedies. It was created to help navigating through this amazing subject.	None	Deep+Powder+Software	Deep Powder Software	None	None	953k	$1.25	No	100 - 500	1.25		2.0.1 and up	[u'https://lh4.ggpht.com/fv315ZJ7zTqb7pU9YNhSDwCoXiJ10iwR2LGTVvmCYt0HobllRDj2oIWC0pfMj0xFvCo=h900', u'https://lh5.ggpht.com/GA8lc4EGrs37ZzmwMLyGVOua-WAoNm_bBjUqjT3VTcStYJNYdqcIM7r9PDXwUyr9E-g=h900']	[]	Natural Remedies	https://play.google.com/store/apps/details?id=apps.dps.naturalremedies	2010-04-23 00:00:00	3	[u'1', u'0', u'1', u'0', u'1']	1.0
apps.dps.ophthalmology	https://lh3.ggpht.com/C0x-VCFLNVVyMTV8rEopZiMPIDRVPdllX6cqYtOVkKkViuXJ26F5tc0BZitCX3PADZN5=w300	3.5	None	HEALTH_AND_FITNESS	Everyone	Ophthalmology is a branch of medicine which deals with the diseases and surgery of the visual pathways, including the eye, hairs, and areas surrounding the eye, such as the lacrimal system and eyelids. To help you navigate this special issue on Ophthalmology, we have created a comprehensive Glossary on the subject.	None	Deep+Powder+Software	Deep Powder Software	None	None	1.5M	$2.95	No	100 - 500	2.95		1.5 and up	[u'https://lh6.ggpht.com/wXz0e5TSHZHre-akf_Y6cegYENT4eRjTh3lWjm0P3HfCbrSPGHBaVCouhBRY29dL1Q=h900', u'https://lh4.ggpht.com/Jgrc5cuqNfjYnqyw69ydCZZ2qnVrf2BogQeSnXK-yFkgtdJwMpQDipd22IHWCtL-jw=h900']	[]	Ophthalmology Glossary	https://play.google.com/store/apps/details?id=apps.dps.ophthalmology	2010-06-10 00:00:00	2	[u'0', u'1', u'1', u'0', u'0']	1.0
arab.mobile.development.tummyloss	https://lh4.ggpht.com/JcROb0HsCh_7c2zN6ST2wgcF2lZQ3lvugIDpx-7yEtxHSI0PSYSxtFmr-XAHMaI3LnU=w300	3.25	None	HEALTH_AND_FITNESS	Everyone	اسرع طرق تخسيس البطن	None	Arab+Mobile+Development	Arab Mobile Development	None	None	2.3M	Free	No	100 - 500	0.0		2.2 and up	[u'https://lh4.ggpht.com/Kx9kkWYfr-mDdsT96MPmNg4P9ymX3QqLvEV1LtCS9zNS6vakGsF-hCHYyUyf4zY_E7o=h900', u'https://lh5.ggpht.com/X-sn6YNYE1Sf8uhG57QoqeWQ_mmbNtKXeEYLRVV-8X_p1ksX2pQNPW8avb-UmYqSDlme=h900']	[]	اسرع طرق تخسيس البطن	https://play.google.com/store/apps/details?id=arab.mobile.development.tummyloss	2014-11-18 00:00:00	4	[u'1', u'0', u'2', u'1', u'0']	1.0
aromatherapyaura.eguide	https://lh6.ggpht.com/4lhgulAXn320UDjIquYoskfMI-UFDanS-JuNM8lv2aGMEdgv9I2GZ9MS1KyqjrnAbg=w300	0	None	HEALTH_AND_FITNESS	Everyone	There is a word which is used interchangeably with an atmosphere which has essence of quite, sweet smelling environment. It’s called Aromatherapy. Aromatherapy is best known for being an agent of relaxation. The modern medical science is also recognizing its effectiveness to various diseases. \The beauty of Aromatherapy is that, in its whole process reliance is done upon usage of natural oils onl…	None	arhk+ltd.	arhk ltd.	http://arhk.org/privacy-policy/	None	197k	Free	No	50 - 100	0.0		2.2 and up	[u'https://lh5.ggpht.com/PGrR9Vv3kZ5O0Cu5UTi0qpVqOigLrcZ1lYswipU-wQJYXvl7tCAjn_FUCqSCjIqmU0-K=h900', u'https://lh4.ggpht.com/-9hbVnpOQjCxjLOg1iLDa_3iscqttrp4a3uFhvvFkfwqp9suDLjbMQho_a32WxrkhC4=h900', u'https://lh5.ggpht.com/Bgc78CVn7EwiESsR9Hlme1aBnTXxwsEOGMSZjjGUm2Cn6s4N4ltU_-tVVh2Sa1rJHg=h900', u'https://lh4.ggpht.com/0PbgRukvc1ip0R8YQDNq7ejw0CIdFWwZyfqk-rcekR0G0UteNCKH1turv6o4HX9gqrg=h900']	[]	Aromatherapy	https://play.google.com/store/apps/details?id=aromatherapyaura.eguide	2014-10-18 00:00:00	0	[u'0', u'0', u'0', u'0', u'0']	1.0
arthritisreliefnow.ebook	https://lh4.ggpht.com/3jjgvAw7mPXJfgs3CqvA5zvKqIZKNZsysPzZ_ZI5q4mAuC0HhsS2kXvWcXQHL49OJQ=w300	0	None	HEALTH_AND_FITNESS	Low Maturity	Arthritis is a form of joint disorder that includes inflammation of joints , chronic mobility pain , swelling of joints and overall stiffness .\ When we hear this word we make an image of painful joints and hands , muscle strains originated by vigorous movements against stiff sore joints ,tiredness and daily wear and tear of joint that comes into play .\ This is a sort of diseases that disturbs y…	None	arhk+ltd.	arhk ltd.	http://arhk.org/privacy-policy/	None	213k	Free	No	100 - 500	0.0		2.2 and up	[u'https://lh4.ggpht.com/r1SJx3dT7NrKP12qndqkliN5qZ17tRDYeWGjUYQwM83av7PDXwhKOyNVguRXol89_BE=h900', u'https://lh5.ggpht.com/QUc3dfjUrWF7aHehEy4E3eLqv2EcropYcaEzcadBFJdRt1kOiV8BmK3dDY-gbJLQ7Q=h900', u'https://lh6.ggpht.com/aGK2LMnJBfvvXg1nGou12dI5pEn9wJpvKGJLkRERYLiOEWRPBsy8BhGTHv-hEkZvwjE=h900', u'https://lh6.ggpht.com/VOVoU79BzajsKeXaUvFqV4ZvPjJ4qEfGxiyOkJFjZLusw0hGNOaHTy0HGmsbvHpbaXQ=h900']	[]	Arthritis Relief	https://play.google.com/store/apps/details?id=arthritisreliefnow.ebook	2014-10-22 00:00:00	0	[u'0', u'0', u'0', u'0', u'0']	1.0
at.antibit.dynamicbodytracker	https://lh6.ggpht.com/QjRK7YBmZ39cbBQvgi3jeUZkOWfK9htjcv1OU-OjU3me02TaQzw8Mmwnbhe0Bzzvhw=w300	4.169978141784668	None	HEALTH_AND_FITNESS	Everyone	There are a lot of apps to help you track your weight and BMI... But are they dynamic?\Not at all! They have a few fixed indicators integrated, and you have to live with them.\Do you want to track other things besides weight and BMI? How about fat percentage? Muscle mass? Water percentage? Circumference of your biceps, belly, waist, thigh? Something else?\It doesn't matter, because that's where t…	None	AntiBit	AntiBit	None	None	834k	Free	Yes	50,000 - 100,000	0.0	\Again more widgets?! Of course more widgets! ;-)\NEW: The small (1x1) Indicator-Info Homescreen Widget\Change: Changed transparency setting in the chart widget\Change: Added the overall weight gain/weight loss info to the Weight/BMI widget\Change: Added the overall weight gain/weight loss info to the statistics\Some other small bug fixes\Thank you for all your positive feedback so far!	2.3.3 and up	[u'https://lh5.ggpht.com/LqrG_sAV0C6ActKEJ5I2ibiOmrWG_idKvGl5zaK-CP9BJ5UnKJntw9gm3v5lzkxMlnog=h900', u'https://lh4.ggpht.com/bS4NeWP7RMcgC9nEre5LKMBG0it74SwUgyYC3EILLfdSKae8Sbzw1LZ6NDWswbgCvoxi=h900', u'https://lh4.ggpht.com/zJgw5OkNBD5Mm0IxfeX-vVDMuc77CrqnBl4mpwMcgVE9xHwHaJfOHmshggu036lpzVW2=h900', u'https://lh4.ggpht.com/i50Xm9b0OeY9UdkSPmdzd_pjEVql0LuJCrgPj5o4mtqAufQsilzQJB6NK25YRmt1j-Q=h900',…	[]	Dynamic Weight & Body Tracker	https://play.google.com/store/apps/details?id=at.antibit.dynamicbodytracker	2013-02-24 00:00:00	453	[u'254', u'108', u'40', u'16', u'35']	1.3
at.appdesign.happylifelight	https://lh5.ggpht.com/i49qYyQbQBHCzamK2WOLmrsXHbd45XdgVhw8jOCA1YWoau7mc1wJPoMR3MeQK62OPRhg=w300	5	None	HEALTH_AND_FITNESS	Everyone	A positive attitude is one of the main pillars of happiness, success and well-being to attain and maintain, and they can be trained!\Now even more affordable!\This app shows you like detailed instructions, it leads you into a mental training, the technique is easy to learn and simple. Positive thinking helps you to achieve your goals and solve your problems.\Also Capture the unique opportunity, h…	None	app-design	app-design	None	None	30M	Free	Yes	50 - 100	0.0	\Dein persönlicher Mentalcoach!\Jetzt mit allen Funktionen!\Mentaltraining ist nicht nur effektives Gehirnjogging, sondern einer der wichtigsten Bausteine für ein erfolgreiches, gesundes Leben. Du lernst bewusst deinen Autopiloten (Unterbesusstsein) durch die Kraft der Gedanken zu steuern. 95% unseres Lebens verlaufen unbewusst. Lerne die Kraft deines Unbewussten zu beherrschen, nütze dein Potent…	2.3 and up	[u'https://lh4.ggpht.com/BpT2GAnB_1XG7tJt4KpWzylyOxyljQO6i8lMS2t4jjr5weCOI7IDpAYO6r4XfeOxGg=h900', u'https://lh6.ggpht.com/6opNpH_WCp8wxgETr4wP7Gm3Gk-ojB6aViq0BVocCKGZ5zak1UadFsSKQ6hxBCQM2wA=h900', u'https://lh4.ggpht.com/-DJLEAkIkOQCgiAHAhxDsGr8BSbQ_fiNcuxAThf_zGIcIvlj5Ol-VaaqffP7MWYGoyU=h900']	[]	hAPPy.LIFE.Light	https://play.google.com/store/apps/details?id=at.appdesign.happylifelight	2014-09-05 00:00:00	8	[u'8', u'0', u'0', u'0', u'0']	happylifelight
at.bitfire.weightwatchers.at	https://lh4.ggpht.com/4Sx5a72eXSsIIkLj18Gj85fT519AgPhfmIAmg2qdjlShvPct360xgWBshyrKMttvejo=w300	3.904761791229248	None	HEALTH_AND_FITNESS	Low Maturity	Willkommen bei der App der WeightWatchers Österreich! Mit unserer App können Sie bequem die Kurse in Ihrer direkten Umgebung suchen! Außerdem finden Sie alle unsere Trainerinnen, Sie können ProPoints berechnen und wir bieten exklusiv in unserer App jede Woche andere Specials und Goodys!	None	Weight+Watchers+%C3%96sterreich	Weight Watchers Österreich	None	None	1,020k	Free	No	5,000 - 10,000	0.0	\TrainerInnen in Kursdetails klickbar	2.1 and up	[u'https://lh6.ggpht.com/sUq5_p0qRVxXKJr9IsIpnjyXVPuLOfL7-fIVBHVPojzetzJZ7-NOnCXcLoTk8W_HocQ=h900', u'https://lh5.ggpht.com/8lpLkAzAnruSS1Z6hN2lX9bRpKqoBXQ2vPryav5-xxhFmaPSYvLKjM-w7UvUNy04e-Q=h900', u'https://lh4.ggpht.com/CLs9vZN7BGwrF1EnP5fVvbF0IpXJPPbfOw5RIBT2-Jf9ydTtASTjlYHvcxD2ndeQ4RN-=h900', u'https://lh5.ggpht.com/o1xgN5u6Q-1cm-Xw2UAfoHtB7HP1R7QjAPgw1BAcwgpyS90FPozl8sxO9e69IPqpxA=h900', u'…	[]	Weight Watchers Österreich	https://play.google.com/store/apps/details?id=at.bitfire.weightwatchers.at	2014-09-19 00:00:00	42	[u'24', u'5', u'2', u'7', u'4']	0.2.3
at.fibuszene.dailydrink	https://lh5.ggpht.com/n6PCa7u1wTeWaFobwlq25w5iTX4BPtUKo9SNzwP9i0jKEDYusZ0E_FTAYE06blK5hw=w300	2	None	HEALTH_AND_FITNESS	Everyone	With Daily Drink you can monitor how much and when you drink during the day. Since drinking enough water is important it even has a build in reminder. \Permissions: \full network access -> load advertisements\read phone status and identity -> To enable reminding while device is sleeping\run at startup -> To enable reminder after rebooting\control vibration -> To enable reminding via vibrating\Tag…	None	fibuszene	fibuszene	None	None	1.4M	Free	No	100 - 500	0.0	\bug fixes for larger devices	4.0 and up	[u'https://lh6.ggpht.com/Bgdw1x_tSeBL_vcsestUg2Di3amiAYQobLJ_0Zbya281O0b2Pzysw9E4ycq41c1IeA=h900', u'https://lh3.ggpht.com/CRRPQ--4nt9kSiteK_GUEKjnJLh25s8nshHc1_iHgmwVOKLf3iou9NOUArjimRtR58OJ=h900', u'https://lh3.ggpht.com/HnVioie7R_AZ48zrbY-3MGRlD6jHlJwwsRlWx_OHsnkqlcy3mzJOeLh23rSjaZNQIg=h900', u'https://lh5.ggpht.com/153M6UwdlGr-89aORqnvOi5Ho36AmFtTYZqKzNqnbZ3VznO9-Rv4xYTSh09ODusqMUk=h900', u'h…	[]	Daily Drink	https://play.google.com/store/apps/details?id=at.fibuszene.dailydrink	2014-07-14 00:00:00	1	[u'0', u'0', u'0', u'1', u'0']	1.1
at.icoaching	https://lh6.ggpht.com/cM_hy7hyJ1S9bUEGLXBV1Y1W4FSTIEJcxhW8a7ynE61057iM8_0CKb8d-jNq-bYYFKA=w300	0	None	HEALTH_AND_FITNESS	Everyone	i-Coaching is a web-based Personal-Coaching-Service; easy to handle, discrete, fast, professional, available 24 hours/365 days, determined for your concerns and requests around you as human being	None	Stefan+H%C3%BCtter	Stefan Hütter	None	None	6.8M	Free	No	10 - 50	0.0		2.3.3 and up	[u'https://lh4.ggpht.com/qQzZWpprOpUgPCcgDnPI4o6TK1G0H-PLOylIkibzavhdsSGCY_EQfh8rK7YQGcUDyvU=h900', u'https://lh5.ggpht.com/z-pwGzlNEPoBq4zpnnW8Ch-qGlC7Ofw02h7lia5Ei6CRDsRpVBvDLrzgb1IOY_OpaAs3=h900', u'https://lh4.ggpht.com/Cs50MZ-e6MsKOl43c1sz7nf8ZQBWW57poF8Kw_WiSX9UShpWky-VnY2yrBGOCNAuz056=h900', u'https://lh6.ggpht.com/sEf_2PZ6hlJ8fk8k8LMMeE7jqKxU47ftmX_fDqTdk1OSVflvr-tQCOMMgUXicZXRWf0=h900', …	[]	i-Coaching	https://play.google.com/store/apps/details?id=at.icoaching	2014-08-07 00:00:00	0	[u'0', u'0', u'0', u'0', u'0']	0.0.2
at.maxundotto.fooddiary	https://lh5.ggpht.com/dmiaANbeSdF8CM0ZGg3nEzkjOVsAVfL3dOhVAMsVLUsAj5uhYyJmBMGJekoczf58oZQ=w300	4.4285712242126465	None	HEALTH_AND_FITNESS	Low Maturity	Food Diary lets you:\* Track your food and symptoms\* Statistically combine the food and symptoms\* Analyze your food habits\* Analyze your symptoms\* Keep a simple, yet powerful food and symptoms journal\* Without the need to have an internet connection\Track your food and food allergy symptoms with this powerful journal and statistically combine them. Keep a powerful, yet easy to use food diary…	None	Max+und+Otto	Max und Otto	None	None	3.6M	Free	No	100 - 500	0.0	\V1.3.7\Improved display of charts. Added a mouth watering background of awesome pancakes :P. Fixed some dispay bugs.	2.3.3 and up	[u'https://lh3.ggpht.com/Ssz2DtPR2s9Y8KnCUDX3_wz6fLHy_re1QUAKDbqTap2ripi1BIzqkAW-2HB3N57hIg4=h900', u'https://lh6.ggpht.com/SJ57Q5HByEJwriFcY5p75Ut5Q_H7NPNf7q-Ap-DpnRKegsrQzlUf_5zQVTmh_YOICLHm=h900', u'https://lh6.ggpht.com/j3qu1qVVbvtnsiwhZqeAPD1c4fjhBN--GSwq3YJHP0vK0HukQKt2QbORWDVnsId2dg=h900', u'https://lh3.ggpht.com/s9FQhgiFyYN0veNurOgzwcU8FcfvNbdNg9QvckaVC1qbIRlGNBIo5t2JI0hen4kX9fE=h900', u'…	[u'https://i.ytimg.com/vi/_Ff8fn_fjF0/hqdefault.jpg', u'https://www.youtube.com/embed/_Ff8fn_fjF0?ps=play&vq=large&rel=0&autohide=1&showinfo=0&autoplay=1']	Food, Symptoms & Allergy Diary	https://play.google.com/store/apps/details?id=at.maxundotto.fooddiary	2014-09-14 00:00:00	7	[u'4', u'2', u'1', u'0', u'0']	1.3.7
at.qi5.activities	https://lh3.ggpht.com/42LDuHWHYs6dq7mfut3T9TM2Cliv0BsfMTC7UXDfv4N67I5e4dEODmVgVw0UsJoWyEw=w300	4.777777671813965	None	HEALTH_AND_FITNESS	Medium Maturity	Die StarQi App zur Benutzung mit dem StarQi Pen.	None	StarQi	StarQi	None	None	19M	Free	Yes	1,000 - 5,000	0.0		2.3.3 and up	[u'https://lh3.ggpht.com/pnB7_SVKMCv6yoBkGwS2d3JJ4HOWaWmiPPJmQzMoELqICZ0yA4mlsfasGx17-IO9Dw=h900', u'https://lh3.ggpht.com/zh6ixkZXzpwgHkLhaCjJxVY4Ti65C4qji7YQ5KcI-U40HJ_KVWmTupHqmSGzIk2PPjo=h900', u'https://lh4.ggpht.com/18CHjRgsDwTtrgu4KVCr9v9L6rGmSt44-fSw_O0C4WNTnT0uf6dWoX0rNMJh81LBTjI=h900', u'https://lh6.ggpht.com/Bi96GT0chMEbwWjyCXFBtS8ZeD3eUF97Jb9qA602k0DMDt-M8_t7g2BWEi2rhxtoJJsy=h900']	[u'https://i.ytimg.com/vi/5L2Bdi2ibAU/hqdefault.jpg', u'https://www.youtube.com/embed/5L2Bdi2ibAU?ps=play&vq=large&rel=0&autohide=1&showinfo=0&autoplay=1']	StarQi	https://play.google.com/store/apps/details?id=at.qi5.activities	2014-10-28 00:00:00	27	[u'23', u'2', u'2', u'0', u'0']	2.3.0
at.viennasys.bmij	https://lh5.ggpht.com/3X6Nc-twQ2ngMijBYXMlzU9iup8jD4sFvhS8yVIGbt8x7G1TtFEIRrHcRxFIUm6e0TAW=w300	5	None	HEALTH_AND_FITNESS	Everyone	The app calculates the body mass index (BMI) and ideal body weight (IBW) for children and youth.\• Displays body mass index ranges\• Displays healthy weight ranges\• Supporting metric and imperial system (push Menue Button, select Settings)\• For children and youth\• Real time BMI value\• Easy user input\• Colored results\• Memory function for earlier entries\• Available in Englisch and German\De…	None	Viennasys+Gmbh	Viennasys Gmbh	http://viennasys.at/dse.html	None	199k	Free	No	500 - 1,000	0.0	\Version 1.0: Base version	2.2 and up	[u'https://lh6.ggpht.com/Ii3uLpWyOEoHstjrIJwNoP_dvySgAq0qOGmkBrdzLn55409ytps1tvVfLPJce88BBg=h900', u'https://lh5.ggpht.com/nGNZueb7CQw4t_rSmxRIbGlbpGQSf27_G-bq4kQxJ5tLxTBI5z8st1gQONqsHmjPk0c=h900', u'https://lh6.ggpht.com/wgUdnWJMAr-yhZWxVwYCu02A3B0PSJrtEuISurTEpr_YyBcfUJ_30OqLd7JWBQGUvWsV=h900', u'https://lh4.ggpht.com/4ybQAKZcdTmd8KBltTzb0CR4fBZe7GgQqSP8IRwp4a8cBsHEKYAx_Ma5vAYxrAqkMg=h900', u'h…	[]	BMI Calculator for Teenager	https://play.google.com/store/apps/details?id=at.viennasys.bmij	2014-10-19 00:00:00	5	[u'5', u'0', u'0', u'0', u'0']	1.00
ati.prana	https://lh3.ggpht.com/x5fIcWIPqCpSde_0JtAEuVj6JWiP9cGVgpRd6LUJUMzMXmOg3T6V1HSs6Rq35lFLzXuW=w300	4.75	None	HEALTH_AND_FITNESS	Everyone	Prana-Light - Sleep Assistant\Do you experience trouble falling asleep? Do you have sleep disorders \and other sleeping problems? Do you suffer from insomnia?\Prana-Light – the better falling asleep assistant. ***Tested by Sleep Doctors***\The Prana-Light App projects a pulsing soft light into your darkened bedroom. This soft light provides a perfect rhythm to breath and will guide you into a rel…	None	Michael+Ricer	Michael Ricer	None	None	653k	$1.00	No	100 - 500	1.0		2.1 and up	[u'https://lh3.ggpht.com/zSIXxOvjraypdZMB4PNANejOOgRPQI76gJeicQZwcxjWfTAEifaGDjQ-B4SYGi-U6A=h900', u'https://lh3.ggpht.com/NuJNYlfHdaFFOfi1iImTV0jX_iGUzciEYs8HueDE7_kj_k7LqWr-h8mUtttwQpivMsMq=h900', u'https://lh5.ggpht.com/wjLKqYguqUW_XKWqXaYalDoiC-814k-tGwTUe6IP0X8KdrLBWKMoZApMWygc0X1gqEhD=h900']	[u'https://i.ytimg.com/vi/Y9IrD_Hj1GE/hqdefault.jpg', u'https://www.youtube.com/embed/Y9IrD_Hj1GE?ps=play&vq=large&rel=0&autohide=1&showinfo=0&autoplay=1']	Prana-Light - Sleep Assistant	https://play.google.com/store/apps/details?id=ati.prana	2013-12-04 00:00:00	4	[u'3', u'1', u'0', u'0', u'0']	1.0
au.com.blameysaunders.ihearyou	https://lh6.ggpht.com/MiLbneldNFYRVuGTHEsxDLpsA_Pu_-QwL67NIDldk0dWggK2sM8iBkXHrhnNYb79kq0=w300	3.75	None	HEALTH_AND_FITNESS	Everyone	Personalise your hearing aids with IHearYou. Fit and customise your Blamey Saunders hearing aids yourself.	None	Blamey+Saunders+Hears	Blamey Saunders Hears	https://www.blameysaunders.com.au/privacy	None	7.1M	Free	No	500 - 1,000	0.0	\In version 1.1.4 we introduce:\-Improved communication to your Blamey & Saunders hearing aids.\-Resolved a minor bug when backing up settings to Blamey & Saunders data base.	4.0 and up	[u'https://lh6.ggpht.com/TZBeYzudd3nCFQKVMKdIXEQr-mpvDkJA-LOUvbZ9tm26YsK7q5VBVoK0LZEla-NjnVs=h900', u'https://lh3.ggpht.com/y3S2cR-bxsJaC0YWpsoUVCQWawE5LfXOXRNAzMu5J3AbeKed3nRiaDRlNqecS1J9lT_2=h900', u'https://lh5.ggpht.com/Vtr2CuOA9f6f0_QpgoKusYQXNYfRPDe4SI2EDVJ9Bao8BjSRTRgfYRqrQHydcDpoOb4=h900']	[]	IHearYou	https://play.google.com/store/apps/details?id=au.com.blameysaunders.ihearyou	2014-12-04 00:00:00	4	[u'2', u'1', u'0', u'0', u'1']	1.1.4
au.com.brace5.alignremind	https://lh3.ggpht.com/kjaaygviBlW0eJMOh8rno83OY_sX4dY-E9HpUDb--QPwrJhx9N5Het7w9Aws-_1Hmw=w300	5	None	HEALTH_AND_FITNESS	Everyone	Align Remind has been developed to keep your Invisalign treatment on target. Conventional Invisalign will have you changing your aligners every 2 weeks so while it may be easy to remember every second Sunday; consider the following scenario: \Feedback from many of our patients indicate that aligners can be changed as quickly as 12 days and sometimes less, IF you are an excellent wearer. \On a 30 …	None	Brace5	Brace5	None	None	2.3M	Free	Yes	100 - 500	0.0		2.1 and up	[u'https://lh6.ggpht.com/Dt4wQTJnptFZrRfsgJIjuzwhIoQquOW7HbksHH26JnHoB7AmJRUicR4gpspNidw6ygBs=h900', u'https://lh6.ggpht.com/PWzA78tkD8KenR8g_PHtKUh3Sgfj3R4EjProXR95MRwf4LAPbmhM2oVBmcT-9ojj6Nc=h900', u'https://lh6.ggpht.com/mNlVEoBsqlhBjgpBN2qpxk3auRB0TUWX7xCLlO4ifiBfZJeyzQB0Sq__JAjyyX1vqA=h900']	[]	Align Remind	https://play.google.com/store/apps/details?id=au.com.brace5.alignremind	2014-07-18 00:00:00	1	[u'1', u'0', u'0', u'0', u'0']	1.0
au.com.brace5.colourmybraces	https://lh4.ggpht.com/FMTAMezuBbUmFC0Cj1muzPV2nX4fodJOuVfDBHY6kxvch9Ql0U5Dqsdpezy-xg1OAOw=w300	3.7647058963775635	None	HEALTH_AND_FITNESS	Everyone	The Colour My Braces app is a fun application designed to let you choose colours of the O-ring Modules that hold Orthodontic wires to your braces.\These O-rings are changed intermittently or when wires are changed or progressed.\Choose bright Fluoro colours for Summer or match them with the clothes that you are wearing. Perhaps even for that special occasion like a formal or a wedding.\Use the ap…	None	Brace5	Brace5	None	None	4.4M	Free	Yes	1,000 - 5,000	0.0	\Initial release.	2.1 and up	[u'https://lh4.ggpht.com/BNG5bQeiDaj-C4MSETNB2vftsrooaH8nu1OSbdHEFA_mSh3Ene3LtjpCas6Yof_Akw0=h900', u'https://lh4.ggpht.com/ymnCq67BOaLn3kAUvTTZGCS0mx3HZAGn7-teRivv-zgC9x8kJMzFW6NyHCbveob8iA=h900', u'https://lh4.ggpht.com/3xmdJkXfWk1Agz1X53QvhogzkHnrlaY6NTrjvH0Z2swE9EvJravDaxVt0hmeu3IyKA=h900', u'https://lh4.ggpht.com/p9io58Orp9To9iD8TKh8Pej11JiaR8F6iemE5WSacgABPpqWYJuQSR8f8eA56wR2dS3K=h900', u'h…	[]	Colour My Braces	https://play.google.com/store/apps/details?id=au.com.brace5.colourmybraces	2014-08-21 00:00:00	17	[u'10', u'2', u'0', u'1', u'4']	1.0
au.com.elegantmedia.ptinmypocket2	https://lh6.ggpht.com/AITPsE-5bLT3YwduVUu_cSCoZxFXnk-MoZNcez8JOuZzmoTE1Ev8qSw3c6rx4FVVw7U=w300	4.634920597076416	None	HEALTH_AND_FITNESS	Everyone	PT IN MY POCKET is a revolutionary new way to train, providing you with HIIT workouts you can do anytime, anywhere and with no equipment or gym membership necessary. \The workouts are delivered to an amazing sound track of upbeat music, and with voice commands from your own pocket personal trainer! \Workouts range from 10 minutes through to 22 minutes and a new workout will be released every mont…	None	PT+IN+MY+POCKET	PT IN MY POCKET	None	None	233M	$4.32	Yes	1,000 - 5,000	4.32	\Introduced new workout with in-app purchases.	3.0 and up	[u'https://lh6.ggpht.com/K5pCod0fEOrB_EicHwbj45CChOcyFsTYIkBOfYT1Fg0Kp1sYN2H0goZHL0uUx-6VDJKa=h900', u'https://lh5.ggpht.com/QNdyh4glwqgyvpC-sGlfbnk2NDnY6qaxsDCpJR12LHZBjUZ5GWTrr1UE3ALEqXnu7A=h900', u'https://lh4.ggpht.com/lQVeYKVYV6jxBKfXHvfdquESacuzkBW_OmNkVg5MJvaALumbW-AS_DwYyKSJ3VOoUJs=h900', u'https://lh6.ggpht.com/kXUsN6orPS2dn4TARZlGRCOarLYyLBTKakmobEUE0hUZkt6EO6qTN5APBWBJ_jqZsA=h900']	[]	PT in My Pocket	https://play.google.com/store/apps/details?id=au.com.elegantmedia.ptinmypocket2	2014-09-25 00:00:00	63	[u'52', u'5', u'2', u'2', u'2']	1.1.1
au.com.heatherbruce.HeatherSaysFertility	https://lh6.ggpht.com/8u8m0mXwMiA1qvc9otaBIJ6YYvuJqBqxKQUusXr7drr2jMU6_4wQUqbpMKzXwzd40L5v=w300	0	None	HEALTH_AND_FITNESS	Everyone	The Heather Says - Fertility app is the answer to all of your fertility questions – especially the tricky and less thought of ones. For example, why is my IVF not working? Also - why are miscarriages and chemical pregnancies happening? What can we do about the quality of the eggs and the sperm? \Created by Heather Bruce, she draws upon her experience from the last 37 years of working with couples…	None	Heather+Bruce	Heather Bruce	None	None	2.7M	$8.79	No	5 - 10	8.79		2.2 and up	[u'https://lh6.ggpht.com/jNIRnfC3-HWfHL6I3FeLYPTYj2tg68JQzH25sESiV8SinhvWN9ayMYBIb7n7CBLS5UM=h900', u'https://lh4.ggpht.com/z4sGspYOL78nMzr1lLBs9MDi5EI7lSHEWXfZHd8NgC8nEplisUTh01OWnqkTEgHyEIJ1=h900', u'https://lh5.ggpht.com/IZ0jEv2voioI-GB-4zb9PdVoMhIvX2-nsVwIimvY5fymS1ooV7DX0jjESASGnlDhNgo=h900', u'https://lh6.ggpht.com/wkVdR8p9jFktPLCB7togl9viTVrD0a9mas2XfD3qNEMw0vS_AM-qcfverF_r2rmbtrc=h900', u…	[]	Heather Says - Fertility	https://play.google.com/store/apps/details?id=au.com.heatherbruce.HeatherSaysFertility	2014-07-21 00:00:00	0	[u'0', u'0', u'0', u'0', u'0']	1.0
au.com.lornajane.app	https://lh5.ggpht.com/DEF3Q9fSmv8BQ9ZvKrfBA7w1X0_yCwbjGiyPjDcHzRKjONwcCvsaVu_uuPmd_iiy87UL=w300	4.016393661499023	None	HEALTH_AND_FITNESS	Low Maturity	Lorna Jane’s famous Move Nourish Believe philosophy is now available in an app - so you can track your movement, find delicious recipes and get daily inspiration all from your phone. Join the sisterhood and become part of a community that supports and encourages one another to help you live your best, most active life yet. \MOVE \-Keep track of your running, walking and cycling with GPS tracking …	None	Lorna+Jane	Lorna Jane	http://nowmoveit.com/privacy/	None	17M	Free	No	10,000 - 50,000	0.0	\Our new Features\- Share your favourite runs, walks, cycle tracks and other activities with the sisterhood\- Search shared runs and other activities in your area by distance and keywords\- Create a favourites list of your activities\- Create a favourites list of recipes in the Nourish section	4.0 and up	[u'https://lh5.ggpht.com/Fx57Ojz0urhpujkG-yujotNB1wKVuB_JmjoZgcxq81-djIj7rM_z28P05rsQkC2Kiig=h900', u'https://lh6.ggpht.com/hWIhJoKPDsoKGhbuPBlmyX_Y76J61yWCqGoFrEi4zVuV78cNvK_Q7W3bEr8fnO3_FYAU=h900', u'https://lh4.ggpht.com/I-VFQzxMGEB0sSyfc17ExvrSRUbOUxtzV09IKgKtENW6kIuLESHk5Wylc7aD9RMLZ7A=h900', u'https://lh5.ggpht.com/ntLQsVKwHbgD2PSwOLZKBARbE9l6LtxltFXGOY36OASS8tcPboBMI_gTznIkLeTUfq9V=h900', …	[]	Lorna Jane	https://play.google.com/store/apps/details?id=au.com.lornajane.app	2014-12-01 00:00:00	305	[u'162', u'62', u'32', u'22', u'27']	1.2
au.com.n6.stroke_us_android	https://lh6.ggpht.com/h1SKP7dNQ0fxTzY7Hfm2-_YA7AdglGGW8q-A5DOUmpODbsDIg_v-DEClhesyO5aNQA=w300	4.402298927307129	None	HEALTH_AND_FITNESS	Low Maturity	A simple tool to help spot the symptoms of a stroke, F.A.S.T. \Featuring:\•Information about stroke\•Instructions for how to spot a stroke F.A.S.T.\•A stroke symptoms video\•Other helpful resources\The Spot a Stroke F.A.S.T. app \The American Stroke Association is proud to introduce the “Spot a Stroke F.A.S.T.” app, now available in English and Spanish for free download.\Stroke is a leading cause…	None	American+Heart+Association,+Inc	American Heart Association, Inc	None	None	24M	Free	No	5,000 - 10,000	0.0	\Now available in Spanish	2.3 and up	[u'https://lh6.ggpht.com/idDhJaovYzUkhP1HxnJVLoMGdc1r04pDcXTDqiryR3Er7sV5CS-mvGWQtzqlmMy-Og=h900', u'https://lh6.ggpht.com/fPDUNTwwKGodN05wrmWqRRy6tdVRYDGJEOPZi54oHkZ59D94CWl45AKKsvNIjb5ZSJs=h900', u'https://lh3.ggpht.com/CwGmQsqovnJGDvbhqYdMAy2gIacP1RuaNZ_kQQRoeLOu8IJcTjnwF9LQt06zHDrcKsk=h900', u'https://lh4.ggpht.com/WtwTVtN_YOTrFvg1il4Bp6WRPuYFdNw_pKbwIAGY2J5UCPi83e49v5gX9Y_7HMS9L3E=h900', u'h…	[]	Spot a Stroke F.A.S.T.	https://play.google.com/store/apps/details?id=au.com.n6.stroke_us_android	2014-04-30 00:00:00	87	[u'60', u'14', u'4', u'6', u'3']	1.1
au.com.openbiz.android.megathlon.free.activity	https://lh6.ggpht.com/maE6O2NL71Xk0-2sKJVHOrjyMTXaHKc-ifonEptHt7WebHMxsrV6KSFi8EilHXEcRMM=w300	3.9777777194976807	None	HEALTH_AND_FITNESS	Everyone	Megathlon provides triathlon training programs for half-sprint, sprint, olympic, half-ironman and ironman distances and different training levels such as easy, intermediate and advanced. Additionally, duathlon and aquathlon training programs are available in sprint and olympic distances for easy and advanced. These triathlon training programs are supplied as templates, so you can create as many p…	None	OpenBiz+Solutions	OpenBiz Solutions	http://creativeitpeople.appspot.com/products/megathlon_privacy_policy.html	None	1.3M	Free	Yes	10,000 - 50,000	0.0	\v2.12.1 Fixed startup error.\v2.12 Added backup and import tool. You can now backup all your data and import it into the same or new megathlon app.\v2.11.1 Fixed an issue introduced in v2.11\v2.11 Added new feature to suspend/resume plans. Introduction of body metrics (weight and sleep hours). Also, a new free tool to track body weights with charts. What's more, you can now export your training …	2.3 and up	[u'https://lh5.ggpht.com/vdjVtZHQRLQqqRwcxmdSWx5DviMQNO5CJkwxJFfsHhyD2PwQfb2QawNPhvTIQIqBm68L=h900', u'https://lh5.ggpht.com/yIhLgGepQ5N4Va9gkZTM7XhvMlxwwls8z1BJvEdkvrrxAYFTIQor2qMBEWOdpinZGQ=h900', u'https://lh5.ggpht.com/P_CP6hVWa3KQ3GOt-xoK9lKGV1Zqo-b3ZM-7rwzzJETeWwZ_Zzw49KOOjEBO3mhmsnw=h900', u'https://lh5.ggpht.com/pgiIZ2Y6g094f0dkjpkGXz68HN-ucHx0aROqDx9uBeFpqnx5D9BQqvHXbvWk_kagC_8=h900', u'…	[]	Megathlon : triathlon training	https://play.google.com/store/apps/details?id=au.com.openbiz.android.megathlon.free.activity	2014-11-26 00:00:00	90	[u'42', u'22', u'14', u'6', u'6']	2.12.1
au.com.pacificmags.digimags.womenshealth	https://lh4.ggpht.com/M4hwwFBbCc_LEHSBM5tRCuWZISW_l2LLNtpWIWmoNbN2A8NPszfRlWJyrAm1WF7NlXE=w300	3.3333332538604736	None	HEALTH_AND_FITNESS	Low Maturity	This is an interactive version of Australia's most inspiring lifestyle magazine. Whether you want to lose a couple of kilos, boost your fitness, eat well or get more out of your life and relationships, Women's Health's experts will help you look and feel your absolute best – because it's good to be you (we're just here to cheer you on).\Downloading the App allows you to buy your digital editions.…	None	Pacific+Magazines	Pacific Magazines	http://pacificmagazines.com.au/Info/information/privacy-policy.aspx	None	6.9M	Free	Yes	1,000 - 5,000	0.0		4.0.3 and up	[u'https://lh6.ggpht.com/yom9wEd1N5E1e8Flw4W7aFuXGzp4dnbTjMuYePZH_4UgWniX57sobKaNX7qlTWa0iFU=h900', u'https://lh3.ggpht.com/yveO8Ob-pT3Jz2Flx2bXbNyVx0chsbxQWiG5MyPVbXPlKPSBcdakU4vkpo9B5TeV_tw=h900', u'https://lh6.ggpht.com/EEbpdJQlUYUjIdkL0_B6PF9LpN1X-i-kKj-3f9QM-b6F6oDeJcMJS5-bBQiXhclw3g=h900', u'https://lh5.ggpht.com/CW7SreRIWPqnPwwoyMVsTje10ckKjbXX8XdlZANVbEysQSAj71p_lgGvx1H-jaobNd4=h900', u'h…	[]	Women's Health Australia	https://play.google.com/store/apps/details?id=au.com.pacificmags.digimags.womenshealth	2014-05-18 00:00:00	3	[u'1', u'0', u'1', u'1', u'0']	1.0.4
au.com.self.guidedinsightmeditation	https://lh5.ggpht.com/QG9Odozy5EFDoS3TLZlF8EYyLmau5hdKaDNCccYCdsBlGfD1MonKgQwnxug8-VtXjNA=w300	4.285714149475098	None	HEALTH_AND_FITNESS	Everyone	Learn from lectures, experience through practice, remedy by consultation and progress with inspiration.\You may have seen people meditate or you may just be curious. You may be wondering, what are they doing? What are they experiencing? Am I missing out on something?\Download this 48 video guide & learn to free your mind.	None	self+:-)+tech	self :-) tech	None	None	10M	$2.00	No	500 - 1,000	2.0	\- Added support for App2SD\- Added a clear timer cache menu option in the practice room if the timer ever gets itself into trouble\- Fixed up the meditation timer to be able to handle screen timeout/saver\- Added support for multi display densities\- Added support for multi screen sizes\- Added support for multi screen orientations	1.5 and up	[u'https://lh6.ggpht.com/2Jih4vTn5s-kJAgN3XM_xdre0pEHUw1IWm2KIjahtcYvU26XNxEPxUMJH4DjFbnyYuU=h900', u'https://lh3.ggpht.com/0h1KBPTvRc2FNmxNXJL1cg_f3EN7cbLXhWuchXlWa3nb5ZjmKAkt8usgrli50_BpVQ=h900']	[u'https://i.ytimg.com/vi/QMurb_z2quc/hqdefault.jpg', u'https://www.youtube.com/embed/QMurb_z2quc?ps=play&vq=large&rel=0&autohide=1&showinfo=0&autoplay=1']	Guided Insight Meditation	https://play.google.com/store/apps/details?id=au.com.self.guidedinsightmeditation	2011-06-14 00:00:00	14	[u'8', u'4', u'1', u'0', u'1']	2.2
au.edu.griffith.clinihelp	https://lh5.ggpht.com/9yQqo0UxrGqMVK8LK3QU7QrrjtWm1S9bseGD9m27hVxzTdhABpW-50mDaApxAVDCr2U=w300	3	None	HEALTH_AND_FITNESS	Everyone	CliniHelp is a comprehensive record-keeping tool specifically designed for patients suffering from:\ - Chronic Fatigue Syndrome (CFS);\ - Multiple Sclerosis (MS); and \ - Rheumatoid Arthritis (RA).\CliniHelp helps you to record your symptoms and track your condition on a weekly basis by keeping detailed records of information relevant to CFS, MS and RA. Your records are conveniently stored in you…	None	Griffith+University	Griffith University	None	None	6.5M	Free	No	100 - 500	0.0		4.0.3 and up	[u'https://lh6.ggpht.com/F2K2NoksZDq8-itL-SPS6eqJtS7GDbzct_OBGVz6slyMw55votF5t6vkZaBtytTwVtBj=h900', u'https://lh6.ggpht.com/Il9NAdw8eF1tuWWthxrHyc0541Rr9-HehlN8I0RniyBgMzglem2rxdVHg-NmHyE-Cn8=h900', u'https://lh3.ggpht.com/LmssTL2b-8RE-5ipvANrLEBWSl3ahi1Cn6-OfcXbdVuT-unAw6nccOvPzEwy4-pEDAs=h900', u'https://lh3.ggpht.com/hW8klwYC4_EnvSYN90IqDskcNcznG5xARovG2sOTYjlrNzRtmAjKIEm9BabWg2W-i1I=h900', u…	[]	CliniHelp	https://play.google.com/store/apps/details?id=au.edu.griffith.clinihelp	2014-09-16 00:00:00	1	[u'0', u'0', u'1', u'0', u'0']	1.0
au.edu.uq.stressmod	https://lh6.ggpht.com/fPGLRuQ23D3y1OT_zJvfZVBxlgYdoUxtYHHWQEhA6-Ol0x8F11FihTBveD9E9sEvb-9R=w300	0	None	HEALTH_AND_FITNESS	Everyone	This app was created by researchers at the University of Queensland, Australia and is only accessible to approved research participants. The app must be activated using a unique participant code provided by the research team. Do not download this app unless instructed to.\StressMod is designed to help you learn and practice relaxation and stress management techniques. We can develop an increased …	None	Stressmod	Stressmod	None	None	18M	Free	No	10 - 50	0.0	\Bug fixes	2.3 and up	[u'https://lh5.ggpht.com/YAXh32Y_-XnQIjlHblHKf7b_YkZXCvXrCNxAYzTyqLOZ5PL-UJUfQPl1wz7SabBpcA=h900', u'https://lh5.ggpht.com/LzxZXilEHNqjt7eenIZjbf8betj9y6YrXo7bEAaPMWzP2GVR2hFdBCdUf6ATH90biG4=h900', u'https://lh6.ggpht.com/pgWL4gOq626nXuqmhv7mc_FwLE92-hp3CzBEb-OZEFtFKCNadePtwEA3F1gfVzBPQWSu=h900']	[]	StressMod	https://play.google.com/store/apps/details?id=au.edu.uq.stressmod	2014-10-01 00:00:00	0	[u'0', u'0', u'0', u'0', u'0']	1.0.1
au.org.mindthebump	https://lh3.ggpht.com/HB9hiDN51S8nralk9fHtKhBYJBQwNTgZKftvu3d20XX4iRRMhRc75v1EL4bQ3SLpglY4=w300	4.400000095367432	None	HEALTH_AND_FITNESS	Everyone	Smiling Mind and beyondblue have teamed up to create a Mindfulness Meditation tool to help individuals and couples mentally and emotionally prepare for having a baby and becoming a new parent. \What is Mindfulness:\Mindfulness is paying attention to the present moment. Mindfulness gives you the choice to see more clearly and deal more skillfully with the pressures of being a new or expecting pare…	None	Smiling+Mind	Smiling Mind	http://www.mindthebump.org.au/privacy	None	3.6M	Free	No	1,000 - 5,000	0.0		4.0 and up	[u'https://lh6.ggpht.com/GAxAvEYi-yiAUIOTIoGWb1FdY26nRlq99MxjC_qbbgrfnIJFDb6uVDOQlSL7AWYjrA=h900', u'https://lh5.ggpht.com/6y8bHC0tQ9bibI45HkzYQDUZ3EGTf3fVoB4FNXDICIN94lkZ1Cx4V24_s2-3ZhllFKM=h900', u'https://lh3.ggpht.com/dLDFjY8G7_SvsJw6yYWIfxAdqSfOkq-9DKw_HFHGbw4JyXZqlLd5k4FfMWCP94vgs-Q5=h900', u'https://lh6.ggpht.com/anw0Z1SwdPe6yekz-WToscf105NR9OkXOys0xDKOYWd7bG6hfOhw-1Sor0QFyrtStIgo=h900', u…	[]	Mind the Bump	https://play.google.com/store/apps/details?id=au.org.mindthebump	2014-11-15 00:00:00	15	[u'10', u'3', u'1', u'0', u'1']	1.1
axon.apps.behealthy	https://lh6.ggpht.com/3e7sTDoQW7uI0n0yEjfRers6Z1-TvBpQ6jDj47UDSk_hHALXvffP2mkEsSMz-_R4oBqs=w300	5	None	HEALTH_AND_FITNESS	Everyone	Do you have a healthy lifestyle? What is the secrets of healthy life?\Health refers to more than just a person's physical status, but also to their emotional, body, spiritual, and mental health. We all want to be healthy, happy, free of stress and more productive in life. And there are many simple things can do to stay healthy. Being healthy means eating properly, exercising regularly and avoidin…	None	AXON	AXON	None	None	4.4M	Free	No	500 - 1,000	0.0		2.3 and up	[u'https://lh4.ggpht.com/Uh16ph2b0BsE6Ajp7tg__8dmQTEUdUZP3WwdsfifqBvLzdA9s_1XudlIwLNMNywEeTM=h900', u'https://lh6.ggpht.com/lr3hxGXW6jYT3YXHNcaj4pM2V3tIujJuaNS7Ql_ROEDaSRcz_XQOSs1K3BzSdYsWR4M=h900', u'https://lh4.ggpht.com/FeZ3MbuY-oBBeY9OzcCt6B637N4ncBPb8cDRAiDCks39YOZk0-1JOwyKkToWyq6wtg=h900', u'https://lh3.ggpht.com/cS0xG-VIw5YTzbdEIVyTW7XDQNHTPInqUxvxmr5RdozTO481SFDnsfpy_WmCRzZnRMk=h900', u'h…	[]	Maintain Your Health	https://play.google.com/store/apps/details?id=axon.apps.behealthy	2014-09-18 00:00:00	12	[u'12', u'0', u'0', u'0', u'0']	1.1
b.miweigh.tca6lculator	https://lh5.ggpht.com/QAw3qj0jmqYiy6Ma8Sy882WQSjrMEAMM4kCjgvmYD6D-acS9AIJa1pykx4NzNtP9BQo=w300	3	None	HEALTH_AND_FITNESS	Everyone	These days, there’s one accessory that we never leave home without, and we don’t mean our must-wear piece of everyday jewelry. We’re talking about our beloved Androids. I think it’s safe to say that we simply cannot live without them.\This app is an application for the phone and iPod Touch that allows you to quickly and easily calculate your BMI \Our Androids keep our schedules organized, capture…	None	Upgrade+Free+Inc	Upgrade Free Inc	None	None	3.1M	Free	No	100 - 500	0.0		2.3.3 and up	[u'https://lh5.ggpht.com/zhd0Ga8gDQMMLlZWUMHvcAWh6Sfi0OEeh1WdE401AaDVRVdyv4Bpoy5ZFn1k7R6wkw=h900', u'https://lh6.ggpht.com/LQkEjBzS5sD1Z22m1ZRNAUx_NHcMFAW--x4nPYfiaKusfr69X0Di-jS6VKHdNkeHUyA=h900']	[]	Bmi Weight Calculator	https://play.google.com/store/apps/details?id=b.miweigh.tca6lculator	2014-10-16 00:00:00	4	[u'1', u'0', u'2', u'0', u'1']	1.1
b3c.weighttracker.wt	https://lh5.ggpht.com/aExCn-xBSaLOj0fUT9ZKIHf9DeWY2YVtCyy9bgfS-6m1e15DF-tjvkPXqLR3o0DJ8w=w300	4.144449710845947	None	HEALTH_AND_FITNESS	Everyone	Monitor your weight using an efficient interactive chart ! " My weight tracker " will help you to achieve your ideal weight. You will easily see the weight loss and the gain on the chart.\/!\ It is strongly recommended to make regular backups by email. This will avoid you to losing your datas in case of mishandling or crash of your device!\The app show automatically your BMI and your Body Fat %.\…	None	b3c.apps	b3c.apps	None	None	1.3M	Free	No	100,000 - 500,000	0.0	\v2.10 :\- Correction of the update issue (Don't hesitate to send us an email if you have any trouble after an update. Sorry for the impacted people)	4.0.3 and up	[u'https://lh3.ggpht.com/QhnkV1e0ACKcALg7nnN3mZHb3B2WYTrTkU2d3I18UDo31KzV5G6aPFVmm_sJAplqpw=h900', u'https://lh5.ggpht.com/yLob3IDjiSsL4I3fOPyFDGW1v5_GV1F5N5dhLyBia-SS2mGitGM-13DY6qK9vO1SzQ=h900', u'https://lh5.ggpht.com/gN4vLsL17j6BINRbNib6q1_XjPN7_cIqOc48ZQT_HI48xfrlSXmLdQ68slsAnlsVwOo=h900', u'https://lh3.ggpht.com/-wbEtWP6TEhIbYLkqV6a565U4OYciaktrGyME5ja3LgeWaDZ96c8DEysKCskY6x6Fw=h900', u'htt…	[]	My Weight Tracker, BMI	https://play.google.com/store/apps/details?id=b3c.weighttracker.wt	2014-01-11 00:00:00	2153	[u'1,134', u'550', u'242', u'100', u'127']	2.10
backbencherlabs.fitness.abs	https://lh5.ggpht.com/plJnVinm1d2vj5hcT7Z4nmfL23q_fUHu1Fx_CgwZ3Boxci-UPlH7RBfpJc0Qjskhwbnv=w300	3.9708030223846436	None	HEALTH_AND_FITNESS	Medium Maturity	A PERSONAL SIX PACK TRAINER IN YOUR POCKET. ANYTIME. ANYWHERE.\App features and benefits:\• List of the single exercises that make up the men's abs workout. \• 40+ instructional abs workout videos.\• Detailed exercise technique information and tutorial.\• Exercises filtered by the muscles they will target.\• Pre-defined workouts: intermediate upper abs workout, killer lower abs \ workout, beginne…	None	Backbencher+Labs	Backbencher Labs	None	None	8.8M	Free	No	10,000 - 50,000	0.0		3.0 and up	[u'https://lh5.ggpht.com/sGGxQhDQHp54p1o4wOrafUpi6oSh0prCTCsuYkvJXj2MuUy9nwR_4zpXJhZmql7jjYg=h900', u'https://lh4.ggpht.com/scGAUIXLUMWqATWH6GPjPnACiasiK_3FmSy6YSMfrc1eV6KqVIl1aHNr-ln9VAfUyXY=h900', u'https://lh6.ggpht.com/kdhHf3iO5UCQEZbva1tEOT4h8WBlr2reV7d4bDWb4oWilvo9MTwsJ8DZFC9Fxvgvjmo=h900', u'https://lh4.ggpht.com/VR4Ek9jiqS-Jr9c_1LwuOLOrTKYHBdk8uX9j4QcSo4kPeImAXIi7RR-lmL11fkuhVOw=h900', u'…	[]	Men's Abs Workout	https://play.google.com/store/apps/details?id=backbencherlabs.fitness.abs	2014-09-02 00:00:00	137	[u'78', u'19', u'14', u'10', u'16']	1.2
backbencherlabs.fitness.back	https://lh5.ggpht.com/vu8vHSvDf0mkuF7V-_51AKx5G64Q9hwaoAZ2-C8hs0XtxRbsBtxQecDRnHzFNRfNlQ=w300	4.05555534362793	None	HEALTH_AND_FITNESS	Medium Maturity	Nothing says fit like a defined, V-Shaped and undulating BACK. Building one, though, takes more than just a few pull-ups done here and there. Just follow the lead of our certified personal trainer in these 20+ instructional videos that will target all major back muscles. \A PERSONAL V-SHAPED BACK TRAINER IN YOUR POCKET. ANYTIME. ANYWHERE.\App features and benefits:\• List of the single exercises …	None	Backbencher+Labs	Backbencher Labs	None	None	6.3M	Free	No	1,000 - 5,000	0.0		3.0 and up	[u'https://lh6.ggpht.com/ayCZOimGjpJlVKskyntKpWa5NwqytL4P7LE7X_MA5pOgB-rx0sfFSW1EDevYOKWTqtc=h900', u'https://lh3.ggpht.com/7UDaUxLLK5o3q3paAxu3nxXjArQbK00-k2Zd0dgiGVAmwcGLQ5mYCkpRWZHDrei74Yo=h900', u'https://lh3.ggpht.com/1jnP3W5cU7IklbuOZUoUd-22UU0V3VhC2qM0bYhFY3OL7pBpIiP7DMVB7pqJciK7q6M=h900', u'https://lh6.ggpht.com/T4gHmFa7WtY8Rbw8c4dhKtp4_AzEIbNWEmK1Anr4SWWiaF7rUbkgsCg3ka0AM0TF5kw=h900', u'…	[]	Men's Back Workout	https://play.google.com/store/apps/details?id=backbencherlabs.fitness.back	2014-10-26 00:00:00	36	[u'22', u'3', u'5', u'3', u'3']	1.3
backbencherlabs.fitness.bicep	https://lh4.ggpht.com/wOk_u8dWdz0TC7mrRbxI89Nzv-evpjDLm6D-k57borw0vNv34teu73eLN_RxY7piQHMB=w300	3.8358209133148193	None	HEALTH_AND_FITNESS	Low Maturity	A PERSONAL MEN'S BICEPS TRAINER IN YOUR POCKET. ANYTIME. ANYWHERE.\App features and benefits:\• List of the single exercises that make up the men's workout. \• 20+ instructional biceps workout videos.\• Detailed exercise technique information and tutorial.\• Pre-defined workouts: Beginners Workout, Heavy Workout, Killer Biceps Workout, and many more.\• No need to download separate videos. All vid…	None	Backbencher+Labs	Backbencher Labs	None	None	6.6M	Free	No	10,000 - 50,000	0.0		3.0 and up	[u'https://lh6.ggpht.com/oA8F6j792msWfyQFgG0jEHy3K6lJ999A2db8KWjmdQY-Ouode0_vpL6G2YhKOVuNxXo=h900', u'https://lh3.ggpht.com/sm96lnpzs53_d9gehbVtjXmA53lUbQvy5K78uqqYWrbDUg9HFYck-ywsJ8w0iH79few=h900', u'https://lh6.ggpht.com/-jlhR38CtfcGrOhi6OBfswAnCSqXzVEYGbzMTzFY0eCGt07ZciqTcXf63ajXIiNRM_E=h900', u'https://lh5.ggpht.com/X-3gKSlWXRxifcHMMTP3zsZDiF7zikEhSKgikzC-exQK1UxJMCO_MiE33GgbF9kJEqHG=h900', u…	[]	Men's Biceps Workout	https://play.google.com/store/apps/details?id=backbencherlabs.fitness.bicep	2014-10-26 00:00:00	134	[u'73', u'21', u'8', u'9', u'23']	1.3
backbencherlabs.fitness.chest	https://lh5.ggpht.com/DV066p2rdC6_nAFp_xzIfTqQ0IGy0Z2vwqfbzP6ttZQkLJ5qOv0EBonGFIP41ZR49dcq=w300	4.051723957061768	None	HEALTH_AND_FITNESS	Medium Maturity	A PERSONAL CHEST TRAINER IN YOUR POCKET. ANYTIME. ANYWHERE.\App features and benefits:\• List of the single exercises that make up the workout. \• 20+ instructional chest workout videos.\• Detailed exercise technique information and tutorial.\• Pre-defined workouts: Beginners Workout, Upper and Lower Chest Workout, High Intensity Chest Workout, and many more.\• No need to download separate videos…	None	Backbencher+Labs	Backbencher Labs	None	None	5.1M	Free	No	1,000 - 5,000	0.0		3.0 and up	[u'https://lh3.ggpht.com/8VdrgtkAsrHH1r4RYcxeFrpzKiLZ4d5F73fNCoOsWgKriLXvVBW7fIgUdQ8PiKWeWg5v=h900', u'https://lh4.ggpht.com/IN3P6eLFfmEJwNWxam_1e88mDg7lhsT_FinU8Yis5tkULArJK7psrrAm8P4M97TK3Q=h900', u'https://lh4.ggpht.com/BQTymiYolCeG7oy0qMnwP-LHEowG-UPgJJsBqTE8sfwhLfVkh-sLt--4Xgn24jy5lTuu=h900', u'https://lh6.ggpht.com/yuEjaN180tmCoZQAYGDBqxTiGgISY4y14VE16hFb146MvdGk0WLBZr7C6FVibnK44ko=h900', u…	[]	Men's Chest Workout	https://play.google.com/store/apps/details?id=backbencherlabs.fitness.chest	2014-10-26 00:00:00	58	[u'32', u'12', u'4', u'5', u'5']	1.3
backbencherlabs.fitness.leg	https://lh5.ggpht.com/axbwt7LlvjUcg5ptd0LOrapjSt8XacxTBCjSd6LLvn0H4xfvWc__G6s33qM0TPgJqAU=w300	4.215686321258545	None	HEALTH_AND_FITNESS	Medium Maturity	A PERSONAL LEGS TRAINER IN YOUR POCKET. ANYTIME. ANYWHERE.\App features and benefits:\• List of the single exercises that make up the workout. \• 20+ instructional legs workout videos.\• Detailed exercise technique information and tutorial.\• Pre-defined workouts: Beginners Workout, Ultimate Thigh Workout, Heavy Thigh Workout, and many more.\• No need to download separate videos. All videos comes…	None	Backbencher+Labs	Backbencher Labs	None	None	5.1M	Free	No	1,000 - 5,000	0.0		3.0 and up	[u'https://lh6.ggpht.com/8jSnlVFxaJDzsyIR5hY7dwxRhwc_80JUH-t9Q6lvvhGNd7F_2gR6iVVZqy2SzciRMg=h900', u'https://lh5.ggpht.com/USu3l9bxNnk5qPrLtjaAf2wwehevQMKw3xECt2BvZ75zFwRi_HE0BTgzz0uyxQm2wg=h900', u'https://lh4.ggpht.com/dH_3u5oeC0YCpfGiaKmk5mc6eiEztAJsWi7QFxjsGGTT9_JQUZ_ZvPuc4v5tvluMXA=h900', u'https://lh5.ggpht.com/GotQ_M0k7MbHTCN3HTOIuQswj9O3nMyYJAYWi9uqaaWGKCqdXr99_vCr8Tp_aeUuSVo=h900', u'htt…	[]	Men's Legs Workout	https://play.google.com/store/apps/details?id=backbencherlabs.fitness.leg	2014-10-26 00:00:00	51	[u'33', u'7', u'4', u'3', u'4']	1.3
backbencherlabs.fitness.shoulder	https://lh6.ggpht.com/Qg3tjVmKzPmqc7MuK0QDx-kbBD74aUug2TLqo4ZrdyXPQCKcrX8vclgZihip5DhjApg=w300	3.95652174949646	None	HEALTH_AND_FITNESS	Medium Maturity	A PERSONAL MEN'S SHOULDER TRAINER IN YOUR POCKET. ANYTIME. ANYWHERE.\App features and benefits:\• List of the single exercises that make up the workout. \• 20+ instructional shoulder workout videos.\• Detailed exercise technique information and tutorial.\• Pre-defined workouts: Beginners Workout, Killer Shoulder Workout, Massive Shoulder Workout, and many more.\• No need to download separate vide…	None	Backbencher+Labs	Backbencher Labs	None	None	6.5M	Free	No	5,000 - 10,000	0.0		3.0 and up	[u'https://lh4.ggpht.com/RbwN9o6maY8H3GEO-95Ma6qCN-_MqiB7vbCsINr6-a_brbZ8KvWggjgfo4lLIhCweL8=h900', u'https://lh3.ggpht.com/zHUpO_1OK9kEBdGpbphBvwYXOz8cCzZZvyNUZlXzHmcKQd8NqfK60eMfBY3SMGKQtwc=h900', u'https://lh3.ggpht.com/M5mvNGN-sIe2uQaTrp8AEaaqxwXyuWvBj428MELjfp-30R8CQz_0_pEY5vxJGeTGr5E=h900', u'https://lh5.ggpht.com/9xd7IIMtDi-HRN1DzjSgZVz4izY-og42-irgHwUIECjtW9tEPFuqaM_K7tTQWgPZoVU=h900', u'…	[]	Men's Shoulder Workout	https://play.google.com/store/apps/details?id=backbencherlabs.fitness.shoulder	2014-10-26 00:00:00	92	[u'47', u'18', u'10', u'10', u'7']	1.3
backbencherlabs.fitness.tricep	https://lh3.ggpht.com/66l_VF_6zFV0SZVljWEqX7hj1T8FcBOT6LFtD2_FZi8HB6QVVomM2zHLpCWrnBe9zNA=w300	3.9896907806396484	None	HEALTH_AND_FITNESS	Medium Maturity	A PERSONAL MEN'S TRICEPS TRAINER IN YOUR POCKET. ANYTIME. ANYWHERE.\App features and benefits:\• List of the single exercises that make up the men's workout. \• 20+ instructional abs workout videos.\• Detailed exercise technique information and tutorial.\• Pre-defined workouts: Beginners Workout, Heavy Triceps Workout, Massive Triceps Workout, and many more.\• No need to download separate videos.…	None	Backbencher+Labs	Backbencher Labs	None	None	6.1M	Free	No	5,000 - 10,000	0.0		3.0 and up	[u'https://lh4.ggpht.com/qHpZ56qTUKTuqeEeRjaumWYgUtq-z8-hx1rfvIzCUslGHCJNEmWAhXY4y_KXfWT3Utk=h900', u'https://lh3.ggpht.com/Leu78_EC6of7f2kPNaGcaXR5PC_cJmIC49Njtu_EA2tFHBd4zM4bby9eD-cEF4BY7Ss=h900', u'https://lh3.ggpht.com/OPj_xNi6tP49GdB4_9xGe0KBROM7woXxhwSVI8TcANo_SL_Ivakcw3Oj2Lf78luD2FM=h900', u'https://lh3.ggpht.com/obXBpKJF-YZSBYhhg2yH695YNZjn7lTUH_WPndNhTgoIsg-1dB503COa4LIE3s9PTA=h900', u'h…	[]	Men's Triceps Workout	https://play.google.com/store/apps/details?id=backbencherlabs.fitness.tricep	2014-10-26 00:00:00	97	[u'51', u'20', u'10', u'6', u'10']	1.3
bader.ali.fitness.app	https://lh3.ggpht.com/tTYOnotjaYgsnyyLk8kTB2qQuxl22AI6kfxR4DMKXlnI9542bilzH6KT00uYtFee9i5X=w300	0	None	HEALTH_AND_FITNESS	Everyone	I made this app to make it easier for you to see your workout plan for the day.\It even contains images of the workout so you dont have to memorize all the workout names.	None	Bader+Ali	Bader Ali	None	None	12M	Free	No	100 - 500	0.0	\Fixed minor bugs.	3.0 and up	[u'https://lh5.ggpht.com/Jh63mY66NtXZb7IAkMAlm62hKu9eghV0L78VuHOkGhOlF7B4pqZP5GczbMoJW8JQICo=h900', u'https://lh3.ggpht.com/T2TX_gDAD9Ajp3GkzOGi3A6Wdxct_Ms2IHD6Rtmt3P_pmmu_XwfX72XgUccKf-jB7TI=h900', u'https://lh6.ggpht.com/4zcESHPE_jAsYdYUnY7qLTvHsXe-6iYIWlnSRgdFxP0OwZPk3QhFJE2duGjG5W0Y6Vov=h900', u'https://lh6.ggpht.com/CMMxn0ltI9UshKbsZJ2F-62tR6uAF6_z15pMcoccm41hfNtJwDNKRB32tftIGAHsrQ=h900']	[]	Fitness Plan	https://play.google.com/store/apps/details?id=bader.ali.fitness.app	2014-10-25 00:00:00	0	[u'0', u'0', u'0', u'0', u'0']	1.3
balo.app.monngonmoingay	https://lh4.ggpht.com/LCQ97dRbUqOhPp170vzhCgrEc8rsB6HgN07nRQp26tB6aOm4E7WKn1i7NSZ5S0cNFQ=w300	4.75	None	HEALTH_AND_FITNESS	Everyone	Ứng dụng Mon Ngon Moi Ngay mang lại cho bạn cách nấu 1 món ăn ngon cho gia đình. Bạn sẽ dễ dàng trở thành 1 Vua Đầu Bếp trong gia đình. Hay đơn giản là những người nội trợ đảm đang. Ứng dụng Nau An hay nhất trong tất cả các ứng dụng hiện có trên thị trường. Món Ngon Dễ Làm ngày tết.\Món Ngon Mỗi Ngày\-Hơn 10 cách nấu ăn.\-Hướng dẫn chi tiết.\-Màu Sắc Thân Thiện.\-Nấu ăn đầy đủ chất dinh dưỡng.\-M…	None	Balo+Studios	Balo Studios	None	None	3.0M	Free	No	500 - 1,000	0.0		2.3 and up	[u'https://lh5.ggpht.com/q0h0oDlq5yDpqaG-RxD4qOn0je9IIcwH0zjHVigJwzrmzz2zxrVOEoXtbLWivkGpHbY=h900', u'https://lh6.ggpht.com/pk4OKmV5UX0zV_PTn2DU_tgpziRVmUnEKdSxgHkHwRGwNWIZE9ULvAbwULgkXaF8S68=h900', u'https://lh3.ggpht.com/E7_PedKvMkpgd2e0H7IaAB0MkUwG29rcKSm04r_isbLLhkgk494i9VPUXpSVnTzvuQ=h900', u'https://lh6.ggpht.com/seFRazx_nhH6Gf28LeTTcTNzR0P21MQcDOANljlqRyOrefvv8xpGIAu8bjlpOCAoYg=h900', u'ht…	[u'https://i.ytimg.com/vi/j3vWi3teva4/hqdefault.jpg', u'https://www.youtube.com/embed/j3vWi3teva4?ps=play&vq=large&rel=0&autohide=1&showinfo=0&autoplay=1']	Mon Ngon Moi Ngay - Nau An Che	https://play.google.com/store/apps/details?id=balo.app.monngonmoingay	2014-11-12 00:00:00	8	[u'7', u'0', u'1', u'0', u'0']	1.1
bantorad.mobilehealer	https://lh5.ggpht.com/jOyped7L9rQVvfuoUw5BFhb9Nz7QOGY4Q2iw_PVWp16SOO8wFBG3ncA-05sEsRvEdU8=w300	3.625	None	HEALTH_AND_FITNESS	Low Maturity	Based on the latest research in Quantum Physics and using the principles of Quantum Entanglement and ancient Energy healing traditions this revolutionary Mobile Healer software lets the user send healing and revitalizing energy to any living thing. This can be a Person, Pet or a Plant.\The software is very simple and easy to use. Just follow the simple in app instructions.\FDA Disclaimer :- The s…	None	BantoRad	BantoRad	http://www.healingmodes.com/Trends/mobilehealerprivacy.html	None	3.6M	Free	Yes	1,000 - 5,000	0.0	\V1.27 - Added 4 new healings requested by users.\Chakra Balance, Memory Booster, Inflammation Reducer, Epilepsy Control\V1.25 - Minor bug fix.\V1.21 - Added 6 new healings requested by users.\Stress Relief, Congestion Relief, Allergy Relief\Pest Control, Increase Confidence, Testosterone Boost\V1.12 - Added Depression Relief healing.\V1.11 - The purchased healings should now be selectable even w…	1.6 and up	[u'https://lh4.ggpht.com/1yRRL59TiCEWuO3MEEFFaUT7sbLspcemegVLiw6uGjUPm91Te0kWDHHkK5KUgFWJlg=h900', u'https://lh5.ggpht.com/_jW-MIyyvbfY3KjaPch4Bgvp_1CLqH92nVyGCZGGEfwMJk6hx5iv57rDuoiTdm6XwhA=h900', u'https://lh5.ggpht.com/zZjyr__e1T7MLTkSqMFUq5_7kyh-wmt9j6ImPraac0yWqU6HBAffu8u-1Nr_-dvJWw=h900', u'https://lh3.ggpht.com/EolbexsgftH0JXHS9-u8RhpaYUkrxAg2AM0qVw2_HlP_JvbYK4M7rxv25ota2R58wPnc=h900']	[]	Mobile Healer	https://play.google.com/store/apps/details?id=bantorad.mobilehealer	2014-11-22 00:00:00	24	[u'11', u'4', u'3', u'1', u'5']	1.27
batido.natural.bienestar.AOUYZFKLFMKCIJZLA	https://lh3.ggpht.com/cNXMFMfkUFD36wNe7lhvukJsksvrKz4Peo0QilAQGIClJ8sRJBgeWC4xCBOZbFO0Mmo=w300	4.125	None	HEALTH_AND_FITNESS	Everyone	Uno de los alimentos más saludables y apetitosos son los batidos naturales de frutas y vegetales. Elaborados con lácteos o agua, contienen una buena cantidad de vitaminas, además de un bajo aporte calórico. Sus beneficios para la salud y sus deliciosos sabores los han convertido en una opción más que recomendable.	None	Context+Apps	Context Apps	None	None	3.3M	Free	No	500 - 1,000	0.0		2.1 and up	[u'https://lh3.ggpht.com/JsR1wyySkLyIltX4UHZ9j90Z2HCrBoJQ8DAqld2YPJ68Gt476iWtaKkaSqDY1CFjfQ=h900', u'https://lh6.ggpht.com/zh6yOR3V7iy6dvnHxnGoG_Qb1hq4IuYd0aZzWgSrSheT6Cub8lKsZ2nRppjd6XOSwA=h900']	[]	Batidos Naturales	https://play.google.com/store/apps/details?id=batido.natural.bienestar.AOUYZFKLFMKCIJZLA	2014-09-15 00:00:00	8	[u'3', u'3', u'2', u'0', u'0']	1.0
be.envx.controllx.bedbugs	https://lh3.ggpht.com/4cPZUtRl6GbDcPmtiB4A090ShH6kwQhyE14DveUhGU1jbHUylCx1dVBR9Ic8Az1f0EY=w300	3.4864864349365234	None	HEALTH_AND_FITNESS	Everyone	When it comes to bed bug killers, there is one product that fits the bill: the Bed Bug Killer Application for Android. This is because it kills those miniatures Dracula’s more commonly known as bed bugs better than anything else. Compared to many bed bug sprays that are contact killers, meaning that they must be sprayed directly on the bed bug to be effective, Bed Bug Killer uses environment frie…	None	envx	envx	None	None	2.6M	Free	No	1,000 - 5,000	0.0		2.3 and up	[u'https://lh6.ggpht.com/p5dOivIjo4JfgiFWeQBxQg45nJZMFsRyHEH4nactzd8W-d7J2pZdbm7MIaCryuQ7XN0m=h900', u'https://lh3.ggpht.com/B4LnAVDpFLx1ZBnvMiDU6IxCWtGZjZ-5SEKNrcbixwoyekZaSs4sop2lAfpot-S-ylg=h900']	[]	Bed Bug Killer	https://play.google.com/store/apps/details?id=be.envx.controllx.bedbugs	2014-09-18 00:00:00	37	[u'18', u'4', u'3', u'2', u'10']	1.06
be.envx.controllx.wasp	https://lh6.ggpht.com/tH8Q3q4deopnFomryglpGorZtAHFWP6xEanVEV8KoKd9AKeqmbu0thS9bB2COCS5Zgk=w300	4.333333492279053	None	HEALTH_AND_FITNESS	Everyone	The ControllX® Wasp Repellent is the only electronic wasp (and bee) repellent backed by more than 15 years of laboratory research and proven field results. The Wasp Repellent displaces wasps, repelling them from your garden with sound waves that create intense auditory stress for wasps. It works significantly different from other sonar applications because it will analyse your environment first u…	None	envx	envx	None	None	2.6M	Free	No	100 - 500	0.0		2.3 and up	[u'https://lh5.ggpht.com/TamYC8O4Tj8tykNHZPPgMWIMK8Y2olplpsIVJo5GSVhc1UOOLez195u9QeruQHegng=h900', u'https://lh4.ggpht.com/-3E_gSXUqeagkNOc3c0fUB0Q8xK9V8s5Pv-MC7qcRPTv7Q4VkqGEk78eHcUkWb_hKA=h900', u'https://lh4.ggpht.com/JK7tNz1Ybinh3vPYFs8hSKFAiPymeslnN3iT3LmE6nieqGcxGaulgfsAeH5wfCdypw=h900']	[]	Wasp Repellent	https://play.google.com/store/apps/details?id=be.envx.controllx.wasp	2014-09-21 00:00:00	6	[u'5', u'0', u'0', u'0', u'1']	1.06
be.envx.nomorebaldness	https://lh6.ggpht.com/kNHwlqXmLwKVQTdptf-51PLBQGDKl704NN-cDjXCqa9jMemBDUE-Qw0YuxaDPFwX9A=w300	5	None	HEALTH_AND_FITNESS	Everyone	XGrow No More Baldness® is a safe and effective in-home hair growth application. The non-invasive, proprietary LED Laser Therapy (LLT) technology has no side-effects, unlike pharmaceuticals, topicals and pills. \Lasers are widely used in medicine and also throughout a variety of industries, in a multitude of varying capacities. The laser energy used to stimulate hair growth is visible in the red …	None	envx	envx	None	None	2.9M	Free	No	50 - 100	0.0		3.0 and up	[u'https://lh3.ggpht.com/NXywgg5fHKcVqZsFy5tTozjqLAKnzBOOWhubJHcFoAE_j2mil5oz6fHMMUgXZsjj8A=h900', u'https://lh4.ggpht.com/eSyroG64ynK5BJ7pUdXo0hDHTU1IJa6JFNvkAgcu0Htw7OwP5LRaCumDnCFUlDUFqA=h900', u'https://lh4.ggpht.com/KLfIhAa5ij1n5CFA3ZYcL0Tq_F21FUeTbhDN0u38wEoCdYEACXDef9XKp9fVwbXt6w=h900']	[]	No More Baldness	https://play.google.com/store/apps/details?id=be.envx.nomorebaldness	2014-10-15 00:00:00	2	[u'2', u'0', u'0', u'0', u'0']	1.01
be.sweetbee.carbcounter	https://lh3.ggpht.com/zwKSDVYjevFBcFBSU1BndAaBmKD1Dgogi5vsxcFduZRVt5xcX0cNqOVYBZhScdTAOw=w300	3.13043475151062	None	HEALTH_AND_FITNESS	Everyone	The Sweetbee Carb Counter enables you to count Carb units en Calories. In a visual way it shows more then 300 every day products converted to carb units. Unmissable for people with diabetes, useful for everybody who's taking control of his calorie intake. It show's the carb Unit per product,in pictures and the glycemic index in a graph. A must have for all diabetics, to manage insuline treatment …	None	sweetbee	sweetbee	http://www.sweetbee.be	None	18M	Free	No	10,000 - 50,000	0.0	\Also check out the "plate mate" ipad application.\https://www.facebook.com/pages/Sweetbee-Platemate/457153280992120	2.1 and up	[u'https://lh5.ggpht.com/Rh6uMduU04urpvjfCxps1ozx0zGNXSnpzyQT7VNl-lO2UDm_MKGzFAGExErjVEuB4AwL=h900', u'https://lh4.ggpht.com/PBUalucYmY_179ZI5glEMNhkMOsz1Vbcq4CLrmdEmVPayLAbZGqHGg0r0_vIPmrIP0s=h900', u'https://lh6.ggpht.com/Br7dRw96iKj-gSZHz4L6fMRKp8QZklmROYm91NTl6IAnTYwt6GnmADNG-49BN2bFYI8=h900', u'https://lh6.ggpht.com/FkE_gOlwpKHSH6ov1krbNeF0iANiyLpRc9rLQn46F59gcffd6rTuiNAy3qyt2RXGSw=h900']	[u'https://i.ytimg.com/vi/YhKfF8DaVNA/hqdefault.jpg', u'https://www.youtube.com/embed/YhKfF8DaVNA?ps=play&vq=large&rel=0&autohide=1&showinfo=0&autoplay=1']	Sweetbee carb counter	https://play.google.com/store/apps/details?id=be.sweetbee.carbcounter	2013-10-16 00:00:00	115	[u'33', u'22', u'16', u'15', u'29']	1.0.0
beauty.benefit.fruit.AOUYMNBHXZAXAGM	https://lh5.ggpht.com/UtMROE61stkA40_1MxyucZbS8h8xucfrZjJDs3Np6YBfJKeXMAzfnkkVzaSxX_QOtw=w300	4	None	HEALTH_AND_FITNESS	Everyone	Are you eating the right amount of fruits and vegetables?\This cruciferous veggie is high in antioxidants, including vitamins C and E. The vitamin C in broccoli aids in collagen production and keeps your skin healthy\Fruits are the antioxidant powerhouses. Learn more from our experts about the benefits of eating fruits for the skin.\As with most health benefits, it comes down to lifestyle rather …	None	Nora+Apps.	Nora Apps.	None	None	3.0M	Free	No	100 - 500	0.0		2.1 and up	[u'https://lh3.ggpht.com/3H_iel9nHGSx6yYk7SK2uNMQX8Gghg6yUM-zcSvC2wGci6RjLDLu7d4kcXe-w8GGwtA=h900', u'https://lh5.ggpht.com/_5p0AVnp3Q7o4xvTNV5DM5Ar-EBpqtZd9nRkKMFXAbGcQbM_XP6YRX7nPsipneJS7w=h900']	[]	Beauty Benefit of Eating Fruit	https://play.google.com/store/apps/details?id=beauty.benefit.fruit.AOUYMNBHXZAXAGM	2014-08-29 00:00:00	1	[u'0', u'1', u'0', u'0', u'0']	2.0
beginsoft.wsense	https://lh3.ggpht.com/gzrkUQeXvIrv8rfnZVLJzwjI6gpMobc5YT37nI0FSOf4fh8elwKLB_SpfHDYQZ9Wkw=w300	3.4006621837615967	None	HEALTH_AND_FITNESS	Everyone	Over 100,000 people are using Simple Period!\More EASY! More CUTE! and BEST PRICE!!\Supported features:\1. Easy period management by touching the calendar \ - period\ - ovulation\ - contraceptive information\2. Privacy protection\3. Simple memo\4. Bio-rhythm\5. Data management using Google Calendar\6. 2x1 Widget	None	beginsoft.kr	beginsoft.kr	None	None	Varies with device	$0.99	No	10,000 - 50,000	0.99	\- White theme was added.\- Google Calendar Sync support for devices Android 4.0 or above.\- Calendar size was changed to fit the screen.	Varies with device	[u'https://lh4.ggpht.com/ErHmWJ7HMSL6XdE9RvdTmOhBrb9pc-mwJ7u0-ANwY0ShUUNtHXslK9lUg0noLslD9Fap=h900', u'https://lh5.ggpht.com/puXwgWqLnpbQ3RE1bjnkrf1eKhceu3afAjhwtRNG0G7V_tLoqVuEJQ8pAj9Ib0pg1w=h900', u'https://lh3.ggpht.com/9r2LFFTNDvwXsV-QlfxwcZKSy9HbCjIm_J-j1USoqdbjMeWiVs9ofeXQgTuVhWwRD3w=h900', u'https://lh4.ggpht.com/avevTLUW0jRQaamdtJhGX2FY4tIpAblB90APS7g20Vbv9tJNvN-YnRyVLzQbEF6zuPT8=h900', u…	[]	Simple Period	https://play.google.com/store/apps/details?id=beginsoft.wsense	2013-06-06 00:00:00	311	[u'102', u'62', u'53', u'25', u'60']	Varies with device
best.bodybuildinghub	https://lh4.ggpht.com/JGIxs-MvZHADEEE_VNooIVo4bmKp-j-hb3-zWDL5ny5JGJxvm35aTLXpk4RvSbM_AxU=w300	4.599999904632568	None	HEALTH_AND_FITNESS	Everyone	Bodybuilding Workout is an excellent organised application with pre-set plans for bodybuilding, fitness and powerlifting workouts! The user friendly interface, lets everyone to take full advantage of application’s exercise database, that is composed from most relevant groups of muscles. Get more amazing results and work out with it anywhere!\Choosing Bodybuilding Hub app for your workouts, you wi…	None	Alive+Developers	Alive Developers	None	None	6.2M	Free	No	100 - 500	0.0		2.2 and up	[u'https://lh3.ggpht.com/i8UsngH8qpH0hmb8b2bcy3NFrA9FpgqHbd6MSUncLazT-jreFd7V0wJYH2KKb2vGX-c=h900', u'https://lh5.ggpht.com/U4Z89sfBBq1rFcemfhcnbFYFM-mhQlHiJbPK374zi4LwJeJSjuYYnldOaeiGD_2yqAE=h900', u'https://lh4.ggpht.com/ZM983iY6yW1EppQxUsNeJNKrUWIr-xlRK-9vayv1rA2eBiGdwDZCfPh_4QuZElTGn9s=h900', u'https://lh6.ggpht.com/2WEekiaiCWodCSa53dYNo9cqofNBHLwRxOf50HCcsMGMYxfQve56WckMdw7eiDUZr40=h900', u'…	[]	Bodybuilding Hub	https://play.google.com/store/apps/details?id=best.bodybuildinghub	2014-07-13 00:00:00	5	[u'3', u'2', u'0', u'0', u'0']	1.0
best30diettips.ebook	https://lh6.ggpht.com/1X34c4RwPWAyoP3wMPOHIvzGzQmz4eF77a2Si1mdxKmwdbrvWnHkJP0BgGaH9oKSjUK1=w300	0	None	HEALTH_AND_FITNESS	Everyone	1. Get set go on your Diet Spree\Before you start on any diet plan, you need to make sure that you are completely dedicated about it. In other terms, you need to have the self-discipline and the dedication to adhere to make it through , to be able to obtain your objectives.\2. Say Goodbye to Excuses\Many have to say that they are not able to begin on their diet plans, since they think that they a…	None	arhk+ltd.	arhk ltd.	http://arhk.org/privacy-policy/	None	208k	Free	No	100 - 500	0.0		2.2 and up	[u'https://lh6.ggpht.com/0tty3r27s_vD05g_3Njd8Ukj2IuUl_Ucc7zlb6i6hfQ58YDnhpSwS7gGUEzNWGWU6xs=h900', u'https://lh5.ggpht.com/aBKVXNjsjn06JFAoyVVbi8dD2JNdaEpxhGK2vyObQTi4T4n6zAQBvGAMKpSMM3fqgQ=h900', u'https://lh6.ggpht.com/TnIBP5THEqqLhjz4scX1nn3IXLrByM4ATFDLqNEMBTf3UnICbVJ4CBx-eHx62f_SBlNA=h900', u'https://lh5.ggpht.com/XLZrdd3tLTptLy1TXkLUghNNqyGmqiOIzeW08p1iT0mjunAKe-Qmr9fIktkat_71jpfM=h900']	[]	Best 30 Diet Tips Ebook	https://play.google.com/store/apps/details?id=best30diettips.ebook	2014-09-22 00:00:00	0	[u'0', u'0', u'0', u'0', u'0']	1.0
best35bodybuildingtips.ebook	https://lh3.ggpht.com/b_vw2sJVxE-7sOKsbeOfWtfd59hftH_tPfa_F1Z_Jlh43BBKkwxOxVzGgOW62xlvXyQ=w300	3	None	HEALTH_AND_FITNESS	Everyone	Bodybuilding is not an easy task to do. It requires patience and commitment as well. Here you have to opt for a total complicated yet strict lifestyle. Why? To keep up the tone of your body. You cannot do body-building half heartily. It is a test of your strength, stamina, commitment, self-discipline and will power. To power up your body, and gain a lot of strength, weight lifting exercises are o…	None	arhk+ltd.	arhk ltd.	http://arhk.org/privacy-policy/	None	215k	Free	No	500 - 1,000	0.0		2.2 and up	[u'https://lh4.ggpht.com/moG7IDO2LXRkjhzJOjFlhlKDUnzhObTdqWNZaikvZOHQoM8AaPaBEh6oG2BQhD1VYGU=h900', u'https://lh3.ggpht.com/79RIoIy8wye53EXDcBR77pdhtRb92s2wXwjR562sbvL5tu9vQ6mfHyQtUPPqTfh0sgw=h900', u'https://lh5.ggpht.com/pvl9cdoaDutkdGSUW20PQVMyuRGBBJ8vnyZZsRog1iiKk4VN3m0AOaqyEdORgihM9Q=h900', u'https://lh3.ggpht.com/hjE2hlLPENpbzY8VvpRy3XXlpRTp8yZ4VlRutkvzgqMOL84BUBeTqz5ndmVBzwwfJ4k=h900']	[]	Best 35 Body Building Tips	https://play.google.com/store/apps/details?id=best35bodybuildingtips.ebook	2014-09-22 00:00:00	2	[u'1', u'0', u'0', u'0', u'1']	1.0
best35gettingpregnanttips.ebook	https://lh5.ggpht.com/hL7iBuJC43Krw2xJEq06JI_my6ovcBih7ep3L_Br9_ADiUN5YdnnIIG9MRZcKiPHvQ=w300	0	None	HEALTH_AND_FITNESS	Low Maturity	1. Plan to get pregnant: raising a child and nurturing him is a big responsibility. Before you plan a baby, you have to be mentally prepared for it. In fact, both the parents must be mentally prepared to have a child.2. Plan for pregnancy after consulting your doctor once: there might be many different types of health conditions, that you will have to face in the future. So consult your doctor on…	None	arhk+ltd.	arhk ltd.	http://arhk.org/privacy-policy/	None	216k	Free	No	500 - 1,000	0.0		2.2 and up	[u'https://lh3.ggpht.com/YYWiYGRUBrpipkL_NBjxpm94pnmmaL7M0g3s1vM6BzAM1vT1c-W17SDEWsLZ5Gv8nik=h900', u'https://lh5.ggpht.com/oPn1L5d2-6XSs8VxUFlrYmyFAZPMRQecPMHyCEyowQFFGRiZ5A80Gx8PhaSuVa_EOem_=h900', u'https://lh5.ggpht.com/GJC0b-inCfP8I0k1XanLCGk5p11LMcCtImR7BGkcd3956pMysD6TeWObr9U4eiMGAJ8=h900', u'https://lh3.ggpht.com/CU2zTsowFO4Bo52ck-h4kdkjibF2cPdVrDoM5csWB2ZFjaZIbtzp_a6LvDSz4YMOeA=h900']	[]	Best 35 Getting Pregnant Tips	https://play.google.com/store/apps/details?id=best35gettingpregnanttips.ebook	2014-09-27 00:00:00	0	[u'0', u'0', u'0', u'0', u'0']	1.0
best_recommendation.anatomy.human.dictionary	https://lh5.ggpht.com/gpber_ZyVp2UHCfoEgwTmkRcZ9cZffmgr2Xe_YKuRSL_W-HYUZyYa4s4-KfIuQmd_Q=w300	4.5	None	HEALTH_AND_FITNESS	Medium Maturity	✓ anatomy\✓ anatomy and physiology\✓ anatomy study guide\✓ anatomy book\✓ anatomy cells\✓ anatomy dictionary\✓ anatomy guide\✓ anatomy human\✓ anatomy learning\✓ anatomy muscles\✓ anatomy reference\✓ anatomy study\✓ anatomy terms\✓ anatomy vocabulary	None	Best+Recommendation	Best Recommendation	None	None	2.3M	Free	No	100 - 500	0.0		2.3 and up	[u'https://lh3.ggpht.com/E5yhRp6igsWTJFQG29HmqSfxD7pIvt-nn57uSdVv0HViGVsQVgcnpHoJL_7qooVWVmE=h900', u'https://lh5.ggpht.com/5UCWS5oUavbJDtqlXPb8f2TFvavjEjcmBAycfpXcCZw4AaWH6Vpb7qmS8-UpAh38WqI=h900', u'https://lh5.ggpht.com/3nam4k6uucKmqzWmi5eGBsUuDnCXyiAWgFzFrVLv1DXjTH69WjsbXs5pLZM6R2NgFXg=h900', u'https://lh3.ggpht.com/YgWXfEriRAQtCxAx_q6PbFTfKpcujIHoQJ3IsA4w5E_c6cXaksm_lnM5MBEgsQ5hgJM=h900']	[]	Anatomy Human Dictionary	https://play.google.com/store/apps/details?id=best_recommendation.anatomy.human.dictionary	2014-10-22 00:00:00	2	[u'1', u'1', u'0', u'0', u'0']	8.9
best_recommendation.clinic.medicine.list	https://lh6.ggpht.com/VqMrqp0mCkwf_aPO-KZLn_pUkumG78kTyVzLCCU1HqE4nRU7XtRm48BSlPYw87QEOnc=w300	4	None	HEALTH_AND_FITNESS	Medium Maturity	✓ medicine dictionary\✓ medicine encyclopedia\✓ medicine for all diseases\✓ medicine finder\✓ medicine for disease\✓ medicine guide book\✓ medicine guide offline\✓ medicine guidelines\✓ medicine handbook\✓ medicine list\✓ medicine name its benefits and side effects\✓ medicine name and their uses\✓ medicine useages\✓ medicine use	None	Best+Recommendation	Best Recommendation	None	None	2.6M	Free	No	100 - 500	0.0		2.3 and up	[u'https://lh5.ggpht.com/k1_j2nYJTT92Phh3zFtPYXrX6Sv7Cnfx0l9hIbxDdD1dH-3cFE2MHR_jfJoCede-TPw=h900', u'https://lh3.ggpht.com/gECTPha0WN3WAQa0tnu08Gz_5eDVKJmlTH_fOsN8NZACDi4TtxcfBuCFG3WutWwxUe0=h900', u'https://lh3.ggpht.com/m4dHh-XVEsxzSrXbsTr3m2bBWmq3-MCgfDFR_pDhLeq0LJrbxI5HUazcclGPHb2RwR4=h900']	[]	Clinic Medicine List	https://play.google.com/store/apps/details?id=best_recommendation.clinic.medicine.list	2014-10-30 00:00:00	1	[u'0', u'1', u'0', u'0', u'0']	8.9
best_recommendation.disease.definition	https://lh3.ggpht.com/xv2_ueBv7GS3pEwW5SxOcMGwCcz-FXCF0_ZHCGBK45JyA9x3bzGKU7vaO9L41fUP1oY=w300	3.3333332538604736	None	HEALTH_AND_FITNESS	Medium Maturity	✓ disease dictionary\✓ disease and treatment dictionary\✓ diseases and treatment\✓ disease and drugs\✓ disease and symptoms\✓ disease and medicine\✓ disease book\✓ disease condition\✓ disease identifier\✓ disease medical dictionary	None	Best+Recommendation	Best Recommendation	None	None	3.2M	Free	No	100 - 500	0.0		2.3 and up	[u'https://lh3.ggpht.com/aqsBIGA0lcFctReEdcRHLcjG3WUBtgS4cgcwI3zYV6EHYMQtZt_VvHlDBbYEkJwpWw4=h900', u'https://lh6.ggpht.com/X-tfZwYUREYex6nNx9AxK_7jc5EnMRyaaTdUckgrPQprln5u4EyPPY2jJgRRR_Rncw=h900', u'https://lh4.ggpht.com/iv9MZXE-pGwB3nuLUiL7AAdukeD-PQ0lv7DhLBZYORSTdAXCUeBshQSCSP5WRHpkhjgT=h900', u'https://lh4.ggpht.com/4xJBtlIjIR66UZM7ULW4kmFWhzQoGi9xhDXxSUZlpz623tBVnWqCE4p80U5Pdfwr04c=h900']	[]	Disease Definition	https://play.google.com/store/apps/details?id=best_recommendation.disease.definition	2014-10-30 00:00:00	3	[u'0', u'1', u'2', u'0', u'0']	8.9
best_recommendation.first.aid.training	https://lh5.ggpht.com/Rg_jB4i_Ji-mWFpacSWRhdTe1L2u-itE83jFAFEjMvmtXcbRP6gpxg4DPCCDZOzD9Q=w300	4.333333492279053	None	HEALTH_AND_FITNESS	Medium Maturity	✓ first aid\✓ first aid app offline\✓ first aid book\✓ first aid dictionary\✓ first aid emergency\✓ first aid for pets\✓ first aid for kids\✓ first aid guide free\✓ first aid handbook\✓ first aid in english\✓ first aid manual\✓ first aid medicine\✓ first aid tips\✓ first aid training	None	Best+Recommendation	Best Recommendation	None	None	3.8M	Free	No	100 - 500	0.0		2.3 and up	[u'https://lh3.ggpht.com/hxQtsGguEDDCdnToJr-ElK2B07fP83Yhs-kItda8K8M7V2Cqr5UUiyWcfYluo7MQew=h900', u'https://lh3.ggpht.com/YyJh_YEHvprjW9t-sMaC1MeVVuzCpxxe8diqhuoL4OcBtUQRSifegKBc9_yG1X8Z_4p6=h900', u'https://lh5.ggpht.com/nOAohl6WfT-qd5ZrEqWKJ6LsTfpQbTCqXc_skJB2B7WoGAwohwmRvkEQ-0gokU-W9dc=h900']	[]	First Aid Training	https://play.google.com/store/apps/details?id=best_recommendation.first.aid.training	2014-11-01 00:00:00	3	[u'2', u'0', u'1', u'0', u'0']	8.9
best_recommendation.home.remedies	https://lh3.ggpht.com/Q0xGgRDxADiaNvIeK0IXfON5uoJQhjJi2taqsEaOm9hQ287T6yKQGr4HTEyjF6_rQQ=w300	2	None	HEALTH_AND_FITNESS	Medium Maturity	✓ home remedies\✓ home remedies for beauty tips\✓ home remedies for weight loss\✓ home remedies apps for different problem\✓ home remedies for health\✓ home remedies for hair growth\✓ home remedies for skin\✓ home remedies offline\✓ home remedies plus	None	Best+Recommendation	Best Recommendation	None	None	2.4M	Free	No	100 - 500	0.0		2.3 and up	[u'https://lh6.ggpht.com/KQj_NApUVUCv32F5oiEZD92z7PaB5Wv3RxYXue57gIptgP96P8FG2ZNwd2zPKr1gkA=h900', u'https://lh4.ggpht.com/Sp8mw-6gBccY97Pm7yKc0k9EP60aljFsMdAje9DYB7SGVeHWjG3rLITkXVG4IJGFJwQ=h900', u'https://lh3.ggpht.com/TENLz8xNujdLOTFU5HODmSnlx4bn9QZgHr97cRQrPY3ijUkkvTf4w0zAZujetcONuw=h900']	[]	Homeopathic Remedies	https://play.google.com/store/apps/details?id=best_recommendation.home.remedies	2014-11-04 00:00:00	1	[u'0', u'0', u'0', u'1', u'0']	8.9
best_recommendation.homeremedies.health	https://lh5.ggpht.com/J6v3EafbvK-YLMCaKIkl8_OZ5RXp7eoGw0j3zEIEgR60wPBwbwCvq_Ksm5OW0g2nlRs=w300	0	None	HEALTH_AND_FITNESS	Medium Maturity	✓ home remedies\✓ home remedies for beauty tips\✓ home remedies for weight loss\✓ home remedies apps for different problem\✓ home remedies for health\✓ home remedies for hair growth\✓ home remedies for skin\✓ home remedies offline\✓ home remedies plus	None	Best+Recommendation	Best Recommendation	None	None	5.0M	Free	No	10 - 50	0.0		2.3 and up	[u'https://lh3.ggpht.com/zkvyToYipiOexB6U0pWNOeb12AcmqOrfyO12g5XinofB6uADbU0HMxVuTVYCz2CSW2E=h900', u'https://lh3.ggpht.com/5O1coCyCG2oCZPxhk2BgOB2D_U61mp1ruotMjy_YWqrnos4mG1bcZJXPaxdlY59cLttT=h900', u'https://lh6.ggpht.com/nF4HY5-7iEx2_QP8Ciq0u9nzP1JYN-9rsVPNyuRF1-tc2x3sFQFddRrtzd1vo5WwKw=h900']	[]	Home Remedies Health	https://play.google.com/store/apps/details?id=best_recommendation.homeremedies.health	2014-11-05 00:00:00	0	[u'0', u'0', u'0', u'0', u'0']	8.9
best_recommendation.liste.des.medicaments	https://lh5.ggpht.com/I1PQj9dyHO9hURBfays7KDLd47ZlyyS_0o53Lbtod58GXxstkC3TWuCY_RvZGammjRcQ=w300	5	None	HEALTH_AND_FITNESS	Medium Maturity	La présente Liste des médicaments constitue une liste réglementaire à jour des médicaments couverts par le régime général d'assurance médicaments du Québec. Consulter l'échéancier des mises à jour des listesCe lien s'ouvrira dans une nouvelle fenêtre..\Pour connaître les états antérieurs de ce texte, voir le registre qui le suit. Les liens libellés « Document juridique afférent » mènent vers les …	None	Best+Recommendation	Best Recommendation	None	None	2.5M	Free	No	100 - 500	0.0		2.3 and up	[u'https://lh4.ggpht.com/IRlbx9REGzjsibc2k8bmupqeKRFIil8WQJ5TJwbNU4ONIdKsFvR4Wp5gqGUDTy_erg=h900', u'https://lh4.ggpht.com/97nKoIR9376TCFnF4lzWSKG0EHOWExNr-PZllGLcNTzyG_FNbRqvhpah2J1Cvwb4kkc=h900', u'https://lh4.ggpht.com/2XTsjmCe94xFnEIvFZ6KIYljUggLKTjLpcgn_LwrdZK4clLIniuK4ynwGY9g5-_hH86s=h900']	[]	Liste Des Médicaments	https://play.google.com/store/apps/details?id=best_recommendation.liste.des.medicaments	2014-11-05 00:00:00	1	[u'1', u'0', u'0', u'0', u'0']	8.9
best_recommendation.medical.abbreviation.list	https://lh4.ggpht.com/BrVgyHpgOdvZ-YPtws5vSohVSTQTECGgekUUkzsuiNmgmBQDwgtj8A6XbV3VOHii5Dk=w300	0	None	HEALTH_AND_FITNESS	Medium Maturity	✓ medical abbreviations dictionary\✓ medical abbreviations\✓ medical abbreviations and ternm\✓ medical abbreviation dictionary	None	Best+Recommendation	Best Recommendation	None	None	2.5M	Free	No	50 - 100	0.0		2.3 and up	[u'https://lh5.ggpht.com/djKaMAi2YUw2bkva4kdLE-9h0zLagaO9szFyv8MTeBYXekLnWz23K8SUZh75O45PxQ=h900', u'https://lh3.ggpht.com/HxGbQZHA1f-3BeplE5sS5w3TwwmC7r_hI9rIPrusfbYHTOG6wKlkzCZzX3rkoh2jwbVY=h900', u'https://lh3.ggpht.com/ir5GzE9VDUOg19VMkdSZk0EPzFQxsPs35sicBHxeOHdewLMLkkg2K28ivzwIngk9ZJc=h900']	[]	Medical Abbreviation List	https://play.google.com/store/apps/details?id=best_recommendation.medical.abbreviation.list	2014-11-05 00:00:00	0	[u'0', u'0', u'0', u'0', u'0']	8.9
best_recommendation.medical.equipment.list	https://lh4.ggpht.com/AfXKZaBh9di1JW5hPEaKpcxCcdYpKCMhnfXJM-BktDEwxgsqhA8SOMzXvjXhmXQ8Nfdw=w300	4	None	HEALTH_AND_FITNESS	Medium Maturity	Medical Equipment List✓ medical equipment\✓ medical equipment dictionary\✓ medical equipments and uses\✓ medical equipment dictionary free	None	Best+Recommendation	Best Recommendation	None	None	2.3M	Free	No	50 - 100	0.0		2.3 and up	[u'https://lh5.ggpht.com/Qzk0lH1VfeRYOr-nlRj-ZcOFyYf5RLWtZqK_QEUAFvePa0avyYgzLtm8t7Hyzhj-my0=h900', u'https://lh3.ggpht.com/wuMP30-qhDUS1Rywl3JDuIUcJcbyu3jdbiCOCnjZRbeDrOSkIMAJOuhrku1zHfuzZzw=h900', u'https://lh4.ggpht.com/1k_SuAeRAVO9641ZpH-qhJd36mFeHGt6YzJXhe0bQAtkn7DTkXO9ffZj_vlftdNHd1A=h900']	[]	Medical Equipment List	https://play.google.com/store/apps/details?id=best_recommendation.medical.equipment.list	2014-11-05 00:00:00	1	[u'0', u'1', u'0', u'0', u'0']	8.9
best_recommendation.medicine.references	https://lh3.ggpht.com/CHeqNCXfJNBu2wMl8D7FRCMS91EUW0KKVJvjDU2VrV3XTnM_MrQrqPcoot63uTX5bnV4=w300	4	None	HEALTH_AND_FITNESS	Medium Maturity	✓ medicine dictionary\✓ medicine book\✓ medicine chest\✓ medicine dose and calculation\✓ medicine dictionary offline\✓ medicine for all diseases\✓ medicine finder\✓ medicine guide\✓ medicine generic\✓ medicine guidelines\✓ medicine handbook\✓ medicine identifier\✓ medicine information\✓ medicine knowledge\✓ medicine list\✓ medicine log\✓ medicine organizer\✓ medicine prescription\✓ medicine searc…	None	Best+Recommendation	Best Recommendation	None	None	2.5M	Free	No	50 - 100	0.0		2.3 and up	[u'https://lh3.ggpht.com/vUQ1HdaU_Vy6_-b_WO_NNVbJr48mErDU6HO1vJy31mTIiAL6VTVilgvyU2rWf4I4ct0=h900', u'https://lh3.ggpht.com/Aue2uWIEduXjCJLrfizDl6tU3pZMyBWQyXrXL31DTr3qee66lrr5W4A8gOrir1pkTUU=h900', u'https://lh5.ggpht.com/ro0GUhia2g22GaHBrO0DL1tSqrgq4d8aXWMxLvGhpFSKx6teqZoe-SpFo0AGN_dfVak=h900', u'https://lh6.ggpht.com/VGhgtIyMFxNzJq7DWGelZM60C5QDiGBZsN7-vbiTJmyFeTI7rAomdwGvEYBcuYNqWg=h900']	[]	Medicine References	https://play.google.com/store/apps/details?id=best_recommendation.medicine.references	2014-11-05 00:00:00	1	[u'0', u'1', u'0', u'0', u'0']	8.9
best_recommendation.nervous.system.definition	https://lh6.ggpht.com/SRr87CR-cVl4h7JKyR4wFCIzVK9Gb-FDnROMT0vOvn9WnW3w0tRvjzSLKextckl3HYA=w300	1	None	HEALTH_AND_FITNESS	Medium Maturity	✓ nervous system\✓ nervous breakdown\✓ nervous conditions\✓ nervous system physiology\✓ nervous tissue	None	Best+Recommendation	Best Recommendation	None	None	2.3M	Free	No	50 - 100	0.0		2.3 and up	[u'https://lh4.ggpht.com/0f9OQ8aBtezcSV4Vj4lzQQSvfGckRzt0eP5_oWzu3Fnp0cwNSy4WrkC-XOPlWOl9T50=h900', u'https://lh5.ggpht.com/4TYhO9FtSajWNpft159REDXHQFlBZ-bXKoUJUabGr6bQ_CsEcKsCLiVbtTxorhePI6I=h900', u'https://lh4.ggpht.com/RLT9E3bK95ZzCQkfQCDujcJvvoqnPfxIneXP2xCJu0edVDpzSoGx0e9jDhs-vQFauosv=h900']	[]	Nervous System Definition	https://play.google.com/store/apps/details?id=best_recommendation.nervous.system.definition	2014-11-06 00:00:00	1	[u'0', u'0', u'0', u'0', u'1']	8.9
best_recommendation.ovulation.period.calculator	https://lh6.ggpht.com/iOPQYVz4hzZiKV5ge2uO8nssxLsblRe-1lc64eymVw9N9wZg9OQyTOSpzgAy0ZK5SWw=w300	0	None	HEALTH_AND_FITNESS	Medium Maturity	✓ ovulation tracker\✓ ovulation calendar\✓ ovulation tracker get pregnant\✓ ovulation and fertility\✓ ovulation and period tracking\✓ ovulation and period calendar\✓ ovulation baby tracker\✓ ovulation calculator\✓ ovulation days\✓ ovulation estimator\✓ ovulation fertility\✓ ovulation for irregular\✓ ovulation menstrual tracker\✓ ovulation meter\✓ ovulation predictor\✓ ovulation period tracker\✓ o…	None	Best+Recommendation	Best Recommendation	None	None	2.0M	Free	No	100 - 500	0.0		2.3 and up	[u'https://lh6.ggpht.com/7KXKTVM8-Au0BHDVwCl5ADzPWsUAMaHSoQJ2Q_WYfn3N9eexVA1cINENPk3C9yhPBxo=h900', u'https://lh6.ggpht.com/GlRAEj8QMtzqtzWcTHNuuF20Tnt5UbScQG9Ezms9pi4sYmwcWLI-m-ZYCrN4tGLQ=h900', u'https://lh4.ggpht.com/pq1Ce3YDISltE3oTMz7g5vKeg7uEDv3O5y-_VmfG348OHxzFwK8RoadGI72BezoKUsY=h900', u'https://lh3.ggpht.com/jA5on2JnOXxVxB5a9h1Keu5G2krFgBjs8UMncFF96he_J_jx4o9bpD2LKmSNyE_X3vA=h900']	[]	Ovulation Period Calculator	https://play.google.com/store/apps/details?id=best_recommendation.ovulation.period.calculator	2014-11-07 00:00:00	0	[u'0', u'0', u'0', u'0', u'0']	8.9
best_recommendation.traditional.medicine.home.remedie	https://lh4.ggpht.com/qC5cvwrHKlgG-Rq5yh_eVkn5BUNLKaKnpNqISxBkJtBaNnSV4knN-eKwst1vlDDGK3U=w300	3	None	HEALTH_AND_FITNESS	Medium Maturity	✓ home remedies for beauty tips\✓ home remedies for weight loss\✓ home remedies apps for different problem\✓ home remedies for health\✓ home remedies for hair growth\✓ home remedies for skin\✓ home remedies hindi\✓ home remedies offline\✓ home remedies plus\✓ Know the properties of saffron\✓ Small - 20 Home Remedies for Fat troubles\✓ 10 Treatment of cold weather\✓ Useful tips for healthy turmeri…	None	Best+Recommendation	Best Recommendation	None	None	3.6M	Free	No	100 - 500	0.0		2.3 and up	[u'https://lh6.ggpht.com/0tbELKjD3T_UrpyB6drpVe2NqGLwjwmxgnt6BE_3AD2ShauTDW3YM22w3qHzjSOsseXb=h900', u'https://lh5.ggpht.com/nHGtkMGOYJG5LNrvZFvKkR8mqrVaKS2mDBFyGg963DkmjVhUolukhQQs5q6zYFCdgA=h900', u'https://lh5.ggpht.com/tH8u41dQ2LozyHM2-cCFB0LIMXyBhXtQuaH8a-IrejjcTMPHTJyFdzdar_WQXVt_idLp=h900']	[]	Traditional mdc Home Remedie	https://play.google.com/store/apps/details?id=best_recommendation.traditional.medicine.home.remedie	2014-11-04 00:00:00	4	[u'2', u'0', u'0', u'0', u'2']	8.9
bg.angelov.accuratebodyfatcalculator	https://lh6.ggpht.com/ZrFa9pdCG4NFRge6BqefqTcxGB6rHZwu3BSlsNLXoZqUzHXfHGUS9Oy43_rvgIXlvw=w300	3.545454502105713	None	HEALTH_AND_FITNESS	Medium Maturity	This application uses an advanced formula, that takes into consideration not only your height, weight and waist, but also the hip, neck, wrist and forearm circumference (for women), in order to provide the most accurate body fat estimate you can get without specialized equipment. A person's body fat percentage is the total weight of the person's fat divided by the person's weight and consists of …	None	bromela.in	bromela.in	None	None	1.9M	Free	No	100,000 - 500,000	0.0	\Direct link for Facebook sharing of results\Updated ad providers\Bugfixes	2.2 and up	[u'https://lh5.ggpht.com/iKthdFVuavtzgEGMI6F8Rkjbl703z4pAa2k2OOfgxd8EfCzs0BSgp6Ov90-cyPz2XClS=h900', u'https://lh3.ggpht.com/eogs5eK89imWQ4L3JL8tKhbcX7eNu-im-v45Uj32NiJn7cJSMRrJjgCLtFDEhMHFGQ=h900']	[]	Accurate Body Fat Calculator	https://play.google.com/store/apps/details?id=bg.angelov.accuratebodyfatcalculator	2014-06-28 00:00:00	398	[u'164', u'76', u'47', u'30', u'79']	3.1
bimac.buddhalite	https://lh6.ggpht.com/KPC8_ATVPubDqExBbcP30oKSoMEDPLaeZ5p-vsKOUszNVQUiKSt5WtfE-akv1ndmn4Q=w300	4.698113441467285	None	HEALTH_AND_FITNESS	Everyone	With the buddha sound, this app will allow buddhist to have a good sleep, relax time, stress reduction, happiness and enlightenment.\Description: \Mantras are words or phrases that are chanted out loud or internally as objects of meditation. Often these mantras are associated with particular Buddhist figures, whose qualities can be cultivated by the repetition of the relevant mantra. \Mantras are…	None	BiMac	BiMac	None	None	47M	Free	No	1,000 - 5,000	0.0	\Improve the design for Tablet\Free all mantras\Fixed some bugs\Remove some ads	2.2 and up	[u'https://lh5.ggpht.com/FuNyFX1WGeNb3W-JBTwZjETc3bwFJJaCH54dp-zOBsk8Q48tGBpqeuFVdutgOuITkyw=h900', u'https://lh4.ggpht.com/VauGkoL4RV7eFUG0UmSbvg4FhfzdD2GH4zYDL_mtbSR-KlckebhTNEHy5hwf9m0HFsS4=h900', u'https://lh6.ggpht.com/tRDTzfjpBoCpC4l172EM3nBSYY07PT4NKU3y7vux66Lqt9GXzMivImUVc8ypedSVY7g=h900', u'https://lh4.ggpht.com/7NDhZofMBnURshZw6rAmlYCjagS7tyAbqOZaR6Jdj1uwwQAugMCAQbtCJDLv0w19iFxB=h900', …	[]	Buddha Mantra For Meditation	https://play.google.com/store/apps/details?id=bimac.buddhalite	2014-10-08 00:00:00	53	[u'42', u'7', u'3', u'1', u'0']	1.2
biz.app4mobile.app_0e40b6aca0a54682902ab8f9752c6a4d.app	https://lh5.ggpht.com/l0xH6oW-7Jc3XMvHRnzlAmVTyudACciUFNJs7aglXvKZMtcygUwlUOpf_WJf0SbU5Q=w300	5	None	HEALTH_AND_FITNESS	Low Maturity	In this app you can book an appointment, get the latest Facebook updates, Gallery and much more	None	Escape+%26+Rejuvenate+Therapeutic+Massage+and+Spa	Escape & Rejuvenate Therapeutic Massage and Spa	None	None	13M	Free	No	5 - 10	0.0		2.3 and up	[u'https://lh4.ggpht.com/YvlHZnm0LkVfX7YsfcqZpcyctuGh52614i4dXIuoEdFF9QoGX739XjOFj2bE_QlfpFI=h900', u'https://lh3.ggpht.com/H7VlsGdseFPUITDGEIn1ly4MMm-264SBGJpFChf1T4hQsY8CBN0rAiCdYwNuDQ18BsJY=h900', u'https://lh5.ggpht.com/d6komXZxhjchwBvJj-HGDSlkKINS2jC1FqaHLDjdOX3AqbJGgQ47AY-UlAlLVDNn3AE=h900', u'https://lh3.ggpht.com/23jJ0SHbeVUHiWvNDOiNqfbqn_ez4inqlpOck5KD6sjmDWVX4zdA1Qr_mDrx4Kxt9siY=h900', …	[]	Escape & Rejuvenate	https://play.google.com/store/apps/details?id=biz.app4mobile.app_0e40b6aca0a54682902ab8f9752c6a4d.app	2014-07-22 00:00:00	1	[u'1', u'0', u'0', u'0', u'0']	1.15.18.24
biz.app4mobile.app_4206ddabe47b4f31ac468551595b98a6.app	https://lh4.ggpht.com/lqmBrsYmdYBDGkNJ0WC2lvpN_H01-dUj5u6rTr25oP9_chxyEPJiU_aNgmVZgbwyD3Y=w300	4.5	None	HEALTH_AND_FITNESS	Low Maturity	Ebola Live Map´s content is aggregated from freely available information from the following sources:\http://healthmap.org/\https://extranet.who.int/\http://www.logcluster.org/\http://www.medbox.org/\http://hisz.rsoe.hu/\ABOUT HEALTHMAP\Is a team of researchers, epidemiologists and software developers at Children's Hospital Boston founded in 2006, is an established global leader in utilizing onlin…	None	Media+Soft+Interactive	Media Soft Interactive	None	None	13M	Free	No	100 - 500	0.0		2.3.3 and up	[u'https://lh3.ggpht.com/_yqWTmJ24IpuRsi2lJwg1M8ucqvxpx5LQUFRSZVTb_Wp6UPOXH1W75ULonTErJpG9w=h900', u'https://lh3.ggpht.com/qpjdzR-FJ9OY8Av7uN005S2Q4gb5NjpOPDdIo6KPzP9kWW7JL8i7qG2CQZkR0u5e7g=h900', u'https://lh5.ggpht.com/ShmM80ImqtuVGnTqFtF5HDqOx4hKZ8E6G30z58U5u7xDxKkjZ3IRPKtNNiSHvDZxpes=h900', u'https://lh4.ggpht.com/p74pVv5kyzN0QUtcr8ndbkCWBHehxgVtoiuBOjlYoRTkGT-P8hndTVW77uIDv6VJmUY=h900', u'ht…	[]	Ebola Live Map	https://play.google.com/store/apps/details?id=biz.app4mobile.app_4206ddabe47b4f31ac468551595b98a6.app	2014-10-18 00:00:00	4	[u'3', u'0', u'1', u'0', u'0']	1.5.13.44
biz.app4mobile.app_48a37cc3b9294415884d895e6410faf3.app	https://lh4.ggpht.com/9naVQGZ3oQyj1CPIK4WJqr8ZybsHXk6HSH5NX9Gpwu8LWLDr2obmrbfdl0vUEuBontQ=w300	4.5	None	HEALTH_AND_FITNESS	Low Maturity	Hi, we're Red Mango Puerto Rico\ \ \Welcome! We invite you to download our free mobile app to enjoy all the benefits we offer at Red Mango Puerto Rico and to be able to get Red Mango right at your doorstep. Our smooth and easy checkout process will let you order in a few quick steps. Some of the functionalities available to you:\ \- Order Delivery Service to your doorstep!\- Advance Ordering for …	None	FoodNetPR	FoodNetPR	http://www.redmangopr.com	None	12M	Free	No	10 - 50	0.0		2.2 and up	[u'https://lh6.ggpht.com/5JlJsHe1exhxgOZrGptwCSJb9N0rAilbbTn0pNwKOQDvYthU-q2KpqHnIu67JPC0Y1FD=h900', u'https://lh4.ggpht.com/blxurZZAd-YV5BF7VDn0BO2DH7iW2YCiS2AyEjVAGGmCJBVc2ouEOENTpE0mIGN7xHw=h900', u'https://lh3.ggpht.com/RJEP1s3VgSD6R936kL6AjkTcxtgJ6g03jQ1oqEwzfGLW_wpsPKIvEpMU-wSXu4Wxa_XM=h900', u'https://lh4.ggpht.com/2jkTmrdT3DYJWtuq5CCxG9NQsxL-3Q_j6n8TwPES-EBol47qxh6vkCaeDV0UKeR1ioI=h900', …	[]	RedMangoPR	https://play.google.com/store/apps/details?id=biz.app4mobile.app_48a37cc3b9294415884d895e6410faf3.app	2014-10-14 00:00:00	2	[u'1', u'1', u'0', u'0', u'0']	1.9.22.79
biz.app4mobile.app_4a96c4cd422945ff9fcafd723592eb8f.app	https://lh5.ggpht.com/FxhEORNQw1EZcmhd-hnW2atGwpqEiQ15hlY0Z7SYviiBL2mCGJAy60TTEyYl1j3qFGSl=w300	5	None	HEALTH_AND_FITNESS	Low Maturity	Manage your super awesome Fit Food Fresh meal plan! Checkout weekly menus, sign up for meal plan delivery, and just be socially cool with the "Get Fresh Crew"!	None	Knight+Media+Group	Knight Media Group	http://www.fitfoodfresh.com/privacy-policy/	None	14M	Free	No	1 - 5	0.0		2.3 and up	[u'https://lh5.ggpht.com/_YMMFAVYsHRABlt_8Vg22HzWZ3rO6DhpUO8sNCyxjX7TbrNRfsKTPrVh7EXX0Swsjb4=h900', u'https://lh6.ggpht.com/OSBMhIxefl2PMp5zzlppcqqoHpuwxGvex_8dBXhtKp7QAT45CRP32DZ0Il96q6l_Bg=h900', u'https://lh4.ggpht.com/WCVZxVP3d6XS8djwFKOyqy8bKmZh8w3nCIGL4oNtnNe3bTmkaiwDjIJnI-VDdoOfvg=h900']	[]	Fit Food Fresh	https://play.google.com/store/apps/details?id=biz.app4mobile.app_4a96c4cd422945ff9fcafd723592eb8f.app	2014-08-18 00:00:00	1	[u'1', u'0', u'0', u'0', u'0']	1.2.7.26
biz.app4mobile.app_4b9057ee8a394a91a93d5b5f3c62368a.app	https://lh5.ggpht.com/BcjxhPtVoAFkaEVjtdOiaTpXcuYZtYkZpljmtgkuYnPhKIP9LYXjmzrLb5-hWaDQUmI=w300	3	None	HEALTH_AND_FITNESS	Low Maturity	In this app you can book an appointment, get the latest Facebook updates, Gallery and much more	None	Serenity+day+spa	Serenity day spa	None	None	14M	Free	No	10 - 50	0.0		2.3 and up	[u'https://lh4.ggpht.com/XdZ56hEi1fxgOskIrmzFi0dLSw95aozXsB_PlvDMJ0G4ShiqDJ25-g98arC-4PdfysTU=h900', u'https://lh3.ggpht.com/Fqye1xiSeyUSnmlx0dKMQlrmrXCetve1wk4YtpuDXlPoEvVN2e-UnuB9OQQ_FpG3nKIW=h900', u'https://lh6.ggpht.com/_sNKxTUCa3r_QpqyTb5OJ8V7NpJjOdcugfkbqZiwri7tFYbapDr-VaiD6FpB7g5WWFQ=h900', u'https://lh5.ggpht.com/ZfNIyJfp-U_b2pU-xs_29remRMF5Cew0UI_nf2uvdIzz11NbLKIc3ML9xU9F3rTVJuE=h900', …	[]	Serenity Milton	https://play.google.com/store/apps/details?id=biz.app4mobile.app_4b9057ee8a394a91a93d5b5f3c62368a.app	2014-08-10 00:00:00	1	[u'0', u'0', u'1', u'0', u'0']	1.13.17.24
biz.app4mobile.app_4f6bdae938ce40ad8080c356f440b4b8.app	https://lh5.ggpht.com/a39OI81C6TBtaS1KfeX9IUXW3If4b6lpsJ-dq4NzgaekVnFxMnDItiD7nMhK2L5C0QpZ=w300	5	None	HEALTH_AND_FITNESS	Low Maturity	In this app you can book an appointment, get the latest Facebook updates, Gallery and much more.	None	ImageZ+Salon+%26+Spa	ImageZ Salon & Spa	None	None	14M	Free	No	10 - 50	0.0		2.3.3 and up	[u'https://lh4.ggpht.com/J_CuuMOpapb02w4Lb17fYEWAJNhT3BXcXcdBdpgSuz7MsWQYR0zSeDf1c5bSSrk5cyM=h900', u'https://lh5.ggpht.com/d7ug49Y5VI1tJXPuEBdeC9BI_JC6HoqEY21F21JZGVaRABfbwtlYKMqd6vh4fHalDH0=h900', u'https://lh3.ggpht.com/YM2Z25PC_P7nzYU1DeUl6bbAEdVaCVwosiS3XvFNImMo6NwMuvTNu2sr7cmiHG2Rcok=h900', u'https://lh4.ggpht.com/TM7KoignJkK1xLkpT1wTz7m_j-9sEHEJm5r7IdMMHNZzMUKQA8xO-n9-gHCHPJXbaJY=h900', u'…	[]	ImageZ Salon & Spa	https://play.google.com/store/apps/details?id=biz.app4mobile.app_4f6bdae938ce40ad8080c356f440b4b8.app	2014-10-28 00:00:00	2	[u'2', u'0', u'0', u'0', u'0']	1.14.16.24
biz.app4mobile.app_4fa277db5efb41a6b00cdac577cffab6.app	https://lh4.ggpht.com/qwbH9ZfXr-p16QjSlJkXbiO9cxtt-LFqynVUnVB4S9mX2EZ4BaQs8FdvgwGsoak0H8GF=w300	0	None	HEALTH_AND_FITNESS	Low Maturity	Our team at Turning Heads salon provides a warm and inviting environment. Our goal is to provide clients with exceptional service. We are all highly trained qualified professionals, who stay current with the trends by continuing our education.	None	Turning+Heads	Turning Heads	None	None	15M	Free	No	10 - 50	0.0		2.2 and up	[u'https://lh6.ggpht.com/zX00VtA8NiSnSj5Mqw62v6IXNLuk70yl2BX5UCw9tChc4VcIPv5Lvzrs-2K1PGwFmw=h900', u'https://lh6.ggpht.com/frDHmh3UOxfJ9EJ5ehmiNsmzgub5-TO5HwJTP3OY8D_OhoTwU7geuXcrnWO5EG5t-Cg=h900', u'https://lh3.ggpht.com/VyFvnokS73ebr5ZJvV897Z5sRr-yySqiqsTHLTw-_S5o8Nantjo5qHpxRnZFJTvr765p=h900', u'https://lh3.ggpht.com/KHPkOCI-nZMTG3EeT203jHbi8vEq3qnyIWXujJO4GgjQUALigJFiZ2CVuS9F4y_Vgg=h900', u'h…	[]	Turning Heads	https://play.google.com/store/apps/details?id=biz.app4mobile.app_4fa277db5efb41a6b00cdac577cffab6.app	2014-09-10 00:00:00	0	[u'0', u'0', u'0', u'0', u'0']	1.26.29.35
biz.app4mobile.app_537a0c36c75449f2b35054aa8658acfe.app	https://lh6.ggpht.com/QUUFEe3O1HgmG7fGs0TS4BVGp_jxPZAyFyvvbbUpDKiTlar9S42iZYTUfPRxl7OraIas=w300	5	None	HEALTH_AND_FITNESS	Low Maturity	In this app you can book an appointment, get the latest Facebook updates, Gallery and much more.	None	The+Nail+Lounge:+Miramar	The Nail Lounge: Miramar	None	None	12M	Free	No	100 - 500	0.0	\Updates.	2.3.3 and up	[u'https://lh4.ggpht.com/pA_Lw60wvaJF3wVcd2SiHMkPmZdjepvQyU05dSv-bkKp-yd42dZ2cXuYEqHF44qjf3k=h900', u'https://lh3.ggpht.com/o9yjhQidzvw07ui1evXCbufPyDh1Vedl0Pn6ATKs6T2SD30CT0uxGKfX8jqjjUINLBM=h900', u'https://lh5.ggpht.com/Pc6mXBVf58et_bc-f8Qa660CyFOzyA6azP4uDPjn0WmFg5YXhPkIAJx6trAHeKjjBis=h900', u'https://lh4.ggpht.com/wJ6lc1USDAu8Nq_iOYOdiSQH_LegX2wzmf9iTbgAV_WCIDczd1e4vhrbV9_DYB5aQFqZ=h900', u…	[]	The Nail Lounge: Miramar	https://play.google.com/store/apps/details?id=biz.app4mobile.app_537a0c36c75449f2b35054aa8658acfe.app	2014-11-05 00:00:00	7	[u'7', u'0', u'0', u'0', u'0']	1.13.21.42
biz.app4mobile.app_6c4394e9747b4a3eb9ad28b7a924ad45.app	https://lh3.ggpht.com/2paWD8AN2XTylSwuoMDV0W5kfN_v8_9b4dh2GezoXiKu51lOYjrA1t1wissCnpGlUQ=w300	5	None	HEALTH_AND_FITNESS	Low Maturity	In this app you can book an appointment, get the latest Facebook updates, Gallery and much more	None	Kamour+Spa	Kamour Spa	None	None	13M	Free	No	1 - 5	0.0		2.3 and up	[u'https://lh5.ggpht.com/Ptcl8iJ1YLfS4RByAVgCabBAn8p4j6JUY3ZCNRHufG19Q47qnSwq_0YeiX9lT_mXDG-K=h900', u'https://lh6.ggpht.com/-p3d3Tp7JqO8jvofXa7VGyigP_GCES6VKTbI1gi8DTxDln6VpXKf3PzhTbNF8I4-LWM=h900', u'https://lh6.ggpht.com/SW0XGFqhWU7hacUUz-XKScyH_dgxKk0RSPC2OcDg_kTekyv3wFWDIuSBT2Nw0JfnOf4=h900', u'https://lh3.ggpht.com/Wo4uDQDPUKfdFgTAy1J7PTbllnOaSrF7J-i5tbAFr_OohmjwAcweuOX56hzp_waVlgY=h900', u…	[]	Kamour Spa	https://play.google.com/store/apps/details?id=biz.app4mobile.app_6c4394e9747b4a3eb9ad28b7a924ad45.app	2014-08-11 00:00:00	1	[u'1', u'0', u'0', u'0', u'0']	1.21.22.27
biz.app4mobile.app_71be1e455cf641a9ba85be0456c2bf93.app	https://lh6.ggpht.com/6SKu48hqvSIKfJ6BhN3S8h1u9mOknNGjYZjHEKA4hzHigXPkuW6RNE7eQ3h-37BdJLg=w300	0	None	HEALTH_AND_FITNESS	Low Maturity	In this app you can book an appointment, get the latest Facebook updates, Gallery and much more	None	The+Dry+Lounge	The Dry Lounge	None	None	6.5M	Free	No	5 - 10	0.0		2.2 and up	[u'https://lh3.ggpht.com/Yxk-kDExkxCp0G0xYOLlu0zjZfOO5wlrRps1UhLRLY8tjMCivohP_rcUYaf1cegjIlY=h900', u'https://lh6.ggpht.com/8cRX9IisFOfwVbUIACLYOF3IIoC7fKwKJEQcZLo_0iEK9jDJt1PxUslD8fRJtuylvow=h900', u'https://lh6.ggpht.com/X4JI4H23HkNJOQKcozIgXphbhIZkAjddGtTU6ZItWvYdn9q44lXmyn1EhdSpEe0oF0c=h900', u'https://lh5.ggpht.com/SLY7a4TsTKWZqSaaz7bY-1-8cSCGZWOLHNn01rMVr3NSe8KffmOJBpySvPE7_V3VqzWv=h900', u…	[]	The Dry Lounge	https://play.google.com/store/apps/details?id=biz.app4mobile.app_71be1e455cf641a9ba85be0456c2bf93.app	2014-07-09 00:00:00	0	[u'0', u'0', u'0', u'0', u'0']	1.15.17.24
biz.app4mobile.app_7d945cbf4d8a4f3c864e7d574f1b0677.app	https://lh3.ggpht.com/zWA59XWrr9mOe3CLjR4P2ikL9CnTyhYM2EyLjDpVyebfASfME7JoR5g4r-kU7FZz3eJ2=w300	5	None	HEALTH_AND_FITNESS	Low Maturity	In this app you can book an appointment, get the latest Facebook updates, Gallery and much more	None	Escape+Day+Spa	Escape Day Spa	None	None	14M	Free	No	5 - 10	0.0		2.3 and up	[u'https://lh4.ggpht.com/dT4ibuMDPB0R4Wd2piZeM2vFmms6Fnq0nBmInFcpREdHa1E9Z_fChzve_HqXz1hG4sY=h900', u'https://lh6.ggpht.com/0WJhGKHn95AiKGI-B_Z-B3uWYNc2s1oVhgLP-F4RBqyFQ-xMw9UiM7oq-j3uT8BRn_k=h900', u'https://lh3.ggpht.com/oAdzYSA_Eu2dJRdfluaF2QJrx01K4KqtXi-xF0V_qZ_vNvljoe7FWrE4X65M2b1Uae4=h900', u'https://lh6.ggpht.com/xtKLo3wZKCrLoOwXl2HSUdhOpVEyFnAQODQr4do11uZI475mlqWpKzSvXouyuvKjuWzj=h900', u…	[]	Escape Day Spa	https://play.google.com/store/apps/details?id=biz.app4mobile.app_7d945cbf4d8a4f3c864e7d574f1b0677.app	2014-08-07 00:00:00	1	[u'1', u'0', u'0', u'0', u'0']	1.19.22.30
biz.app4mobile.app_97fc53b502c14f36913f5610b01d4165.app	https://lh6.ggpht.com/YU6vb51QhTg7Nh08TqxHFB5p_Xiy8XHlfjWtBXWVcstjtKNq5DwD1cMQ-qOfMb-m7tI=w300	5	None	HEALTH_AND_FITNESS	Low Maturity	In this app you can book an appointment, get the latest Facebook updates, Gallery and much more	None	custom+hair+design+%26+spa	custom hair design & spa	None	None	12M	Free	No	5 - 10	0.0		2.3 and up	[u'https://lh6.ggpht.com/wwYx0st9LQm9BP5X06NycwA3pF4B8rgl6AhhVwAB5vPuvAMjRwq9VrV9Bb31M-hPL8Y=h900', u'https://lh4.ggpht.com/1VVd6GQJquxROlhcVqTM7V8ui4ztRhB7ylvaBoNnsYEx81NpVEyK3ae4h_KrYprsFs7k=h900', u'https://lh5.ggpht.com/CdWZL-I2vVCo0XSSeNaIYItNPfJ2X95BpDRtYJ7mVC1C0ygwviXPTaf4Xil4SNAdiI4R=h900', u'https://lh6.ggpht.com/AR9jT5G9Vzyn4ClyKNg-E7CJGKk18V3a2A33RKEAg9EQ9TOVjmN04Bk6Kmd1l9UQUMGC=h900',…	[]	Custom Hair Design & Spa	https://play.google.com/store/apps/details?id=biz.app4mobile.app_97fc53b502c14f36913f5610b01d4165.app	2014-08-03 00:00:00	1	[u'1', u'0', u'0', u'0', u'0']	1.10.10.14
biz.app4mobile.app_be7e55df596a49b88d2aded4ab8bd1f8.app	https://lh6.ggpht.com/HBsrOZ5rdju2IHILL2zvQVJ-KazAC1DzulYQdC8ygMYkjoQ659lfjtOqzoj6EGNzOCQ=w300	0	None	HEALTH_AND_FITNESS	Medium Maturity	The Barbers Review is an app & site where barbers can display their talent and customers can find the most talented barbers throughout the United States. Barbers can also share pics online for free and have clients submit reviews on their behalf.	None	Xperience+Professional+LTD.	Xperience Professional LTD.	None	None	11M	Free	No	50 - 100	0.0		2.3 and up	[u'https://lh6.ggpht.com/pHxzcbXog7XHWSxtHkxCMZZe7-rpT8_ubqr-qxeCPbXCQFn9jZudmdLZbzyHve8CZuU=h900', u'https://lh3.ggpht.com/wqM2nN38hq1gHItn36M3acf1VPq2I0oUs0RwxBec_W5npMH7SxS85rqrRL3fO0k79co=h900', u'https://lh4.ggpht.com/OFU1FqDLF86f6V2k-_nPCoBUk-Riy41GpZ7tmIKX6PcT21mKcQ_jqWmnHeJjxoqcFH0P=h900', u'https://lh4.ggpht.com/XbXksk04wF9cDgf4oavtNB_5a77dNYKpjEWzhhCPKDbe_aF-Jq8vYxPPxdDOPBQj_A=h900', u'…	[]	The Barber's Review	https://play.google.com/store/apps/details?id=biz.app4mobile.app_be7e55df596a49b88d2aded4ab8bd1f8.app	2014-07-16 00:00:00	0	[u'0', u'0', u'0', u'0', u'0']	1.25.62.146
biz.app4mobile.app_cf6b66ac88c14a0bb897fac0ecbe64b7.app	https://lh4.ggpht.com/KL0hoZnMFPnQSpwYV2YfGpDbI8Z6RmiWaWdX89nAhTHr2RYRHa62a4NG9j4tYlpyrgok=w300	5	None	HEALTH_AND_FITNESS	Low Maturity	In this app you can easily book your next float appointment, call us, get our Facebook updates and postings about floating and our latest specials and giveaways, see a photo gallery and much more.\We are located at 5232 Morrish Road, Swartz Creek, MI 48473. There is a separate entrance to the back. \You can book other services - including massages, foot detoxes, mani/pedicures, and acupuncture tr…	None	Great+Lakes+Flotation+LLC	Great Lakes Flotation LLC	None	None	15M	Free	No	5 - 10	0.0		2.2 and up	[u'https://lh4.ggpht.com/a2STh-2zDlNxNIo5xreKQTOo-nMGka4SCnvkQ2cMS50vY83knrKeG1tfFhEQ6yiJvA=h900', u'https://lh4.ggpht.com/PuYCTtvWVHE5R0HpsylUp3voCzdvRQwTqfFuKZVvGSR05OpVvaog2suBbIC8t9JxQR8=h900', u'https://lh3.ggpht.com/iwcS4-FTvjRbfYDvn6ZNwo2HeJWTmuzo4gWewp8bav6nEEGEv-i8olB9UVV2ejuACA=h900', u'https://lh6.ggpht.com/wP-2AJuS_YvVeFy9vDUFhAHacYt1mFjA8bhlFgX_UtWG9Jpvwdtv6fHOK-Y16qZjkg=h900', u'htt…	[u'https://i.ytimg.com/vi/yH0TFR15EII/hqdefault.jpg', u'https://www.youtube.com/embed/yH0TFR15EII?ps=play&vq=large&rel=0&autohide=1&showinfo=0&autoplay=1']	Great Lakes Flotation	https://play.google.com/store/apps/details?id=biz.app4mobile.app_cf6b66ac88c14a0bb897fac0ecbe64b7.app	2014-09-24 00:00:00	1	[u'1', u'0', u'0', u'0', u'0']	1.12.14.19
biz.app4mobile.app_d035dd563e824505870b50be9201657b.app	https://lh3.ggpht.com/WtIqG4ugFlQf-dP6hIAvyGZfW_HRWIbPfBTQMAooibYUNxBvsK1YbFTy8XH_Al_Ttwk=w300	5	None	HEALTH_AND_FITNESS	Low Maturity	In this app you can book an appointment, get the latest Facebook updates, Gallery and much more.	None	Skin+Spa+by+Casey	Skin Spa by Casey	None	None	16M	Free	No	1 - 5	0.0		2.3.3 and up	[u'https://lh5.ggpht.com/wfSyXhrBPqNb4EtNMFRwhYPJIi57tXMSs_vycpXM-_6vfUmtv_e3ofbw1L9FlofRCOc=h900', u'https://lh6.ggpht.com/s-6_8jNyFZ7Qn-ZCPXOpojyMDGe8SDkTJ2CIBJVa4E3CJQRNtU_WbrKugDQheBrjxYc=h900', u'https://lh4.ggpht.com/M6ES6l1LAwFJZ8OixfsoLH08xD5xvcHxdYfJ-6JhZKl0PPTaRFnowGx8O854osORaBU=h900', u'https://lh3.ggpht.com/58QDTZDY6rgRPDE0eBzw3hg5ogfmfsmjH0_ih9VLcbLAJ_QGfnPXKXF82JosT2Iepf0=h900', u'…	[]	Skin Spa by Casey	https://play.google.com/store/apps/details?id=biz.app4mobile.app_d035dd563e824505870b50be9201657b.app	2014-12-01 00:00:00	2	[u'2', u'0', u'0', u'0', u'0']	1.13.21.34
biz.app4mobile.app_d0899d1964634e5487335a43e4e1c343.app	https://lh6.ggpht.com/wslUHjRtrP2gTM-ybgr2ntBzxroGU2N6U_l1LJ3lVSfh_tw7y4o7lKoL5BBgHdcE5OY=w300	5	None	HEALTH_AND_FITNESS	Low Maturity	In this app you can book an appointment, get the latest Facebook updates, Gallery and much more	None	The+Salt+Grotto	The Salt Grotto	None	None	13M	Free	No	10 - 50	0.0		2.2 and up	[u'https://lh6.ggpht.com/9GhPWITPd0r117Zpy4RksVd16mUQa2ZUwMYfzh0BQrXogD4c6has3ixOkC0Z9vUcbLjp=h900', u'https://lh4.ggpht.com/miAnAkqan6_7JkdjlVu0iI7LIMyFoqv5qWOJeVCT0oM81obKKJIGMZsizteVV9T0lxZ_=h900', u'https://lh5.ggpht.com/OsVZSm6AXuXUHwbYRwply0QTaf49k5Y4tBuZZMInWKrjmU8JTueaCDV8HaRRvoHVaMHy=h900', u'https://lh3.ggpht.com/7e5-RR40y5JZ55ZgZHtf-6ilWwlFlVX307jrXR1LT3TT_FTpJ70MWIBep-R2-Xo9P-QE=h900'…	[]	The Salt Grotto	https://play.google.com/store/apps/details?id=biz.app4mobile.app_d0899d1964634e5487335a43e4e1c343.app	2014-09-22 00:00:00	1	[u'1', u'0', u'0', u'0', u'0']	1.23.24.29
biz.app4mobile.app_dfb461f66600475589b7e603f8494bd6.app	https://lh5.ggpht.com/SGhh0O3JsHgIBwRP8GnRy_3cbJHlK29cvn-Lk-CNlVktPIPIw-guyJTsdTFu7Vbwgg=w300	5	None	HEALTH_AND_FITNESS	Low Maturity	Coco Nails and Spa of Demarest, NJ	None	Philip+Melius	Philip Melius	None	None	13M	Free	No	5 - 10	0.0		2.2 and up	[u'https://lh3.ggpht.com/G1_2h9f-0zPbfS5cqPdW1s-quXoZhi-n66LHeYE_Gj76RjS1msxmHgugkL6MfZhwNhU=h900', u'https://lh4.ggpht.com/3uqe6SNEbyqyyD6pncCU73t4VnM9jVd0B1bmEwYRwPfGQdWyQgkJPV0LwK7uj21zMtfM=h900', u'https://lh4.ggpht.com/WxJ1hkiDsN_HpOctyJVc_Z4rdrjolY5OIzjGqDMB5YiqxrFsyCtb_rj-1TmpZSHAAsE1=h900', u'https://lh6.ggpht.com/igirUczRq6nr1_zqT_8RE3mBPkdPK5h7ChnqJjJRvacog1HFibxe97yfKWL_xdKauxGM=h900',…	[]	Coco Nails	https://play.google.com/store/apps/details?id=biz.app4mobile.app_dfb461f66600475589b7e603f8494bd6.app	2014-09-25 00:00:00	1	[u'1', u'0', u'0', u'0', u'0']	1.23.51.106
biz.app4mobile.app_e176c6f758074c3886c9d9fa816bfe9f.app	https://lh6.ggpht.com/L73Q--y0b9hQxCF9BGmJ7uy8ZTaPAHzwmvanKGBI_eEQhwmFDLurwGO5Kp9vviv9JTA=w300	0	None	HEALTH_AND_FITNESS	Low Maturity	In this app you can book an appointment, get the latest Facebook updates, Gallery and much more	None	The+Massage+Suite	The Massage Suite	None	None	12M	Free	No	10 - 50	0.0		2.2 and up	[u'https://lh3.ggpht.com/859hqUKZIssgcqTGcQ6RRwJ7ZGAXRWXs3LwD3l1hmZ7JrgF69bY7jILVe4pjPVs377gP=h900', u'https://lh3.ggpht.com/Zs1D2PYfbiIj-oU9SB030pPOUc7q37CHZl15RlLMBI3Wm-F6LSY_-4Xcxk27YZHs5A=h900', u'https://lh4.ggpht.com/xFTg2x3HUF6Bc4ubPFPENnfKz0bqq6eAtDRHExJDKoooPoyivQyNSaeaupUHp7fcHGY=h900', u'https://lh4.ggpht.com/YLD03KGaYDOPsr-R9v2obpAOBsz5si_MdMgpmDl0FkDLeptuh_a-Pmh0bBGFgCSui-o=h900', u'…	[]	The Massage Suite FM	https://play.google.com/store/apps/details?id=biz.app4mobile.app_e176c6f758074c3886c9d9fa816bfe9f.app	2014-09-25 00:00:00	0	[u'0', u'0', u'0', u'0', u'0']	1.32.40.53
biz.app4mobile.app_ecd5f31f30104b05a138ec8f2eac0c46.app	https://lh6.ggpht.com/M70JmadNbFK8iZV9GQQSpJ6anLF79roSWmbZ_OLmBlfOdu2J_DiOtKk5UWC6v9HvzA=w300	5	None	HEALTH_AND_FITNESS	Low Maturity	In this app you can book an appointment, get the latest Facebook updates, Gallery and much more	None	Jessica+Bentley+Skin+Spa	Jessica Bentley Skin Spa	None	None	13M	Free	No	10 - 50	0.0		2.3 and up	[u'https://lh4.ggpht.com/4200Ak95QH4EDXDtCOK0GxLMxsK0b_fkcSSnVGbn3_ZraWLHefVcnij7SwlHp2DOtOs=h900', u'https://lh5.ggpht.com/BZfFkjMjxqHIRP39aMGUCaqxWFEFDPRy5SAeR1eJcUfbtdpCf5ASvxobDYBDjkUR8w6S=h900', u'https://lh3.ggpht.com/41WKl5dc8AcnpQqY4EmWdudRhg2TLXjnDHHqCbS5lFMe-ZlAmucU11ACt_pE2agYEmRr=h900', u'https://lh6.ggpht.com/rvFnHEgFJ8SSBzz3sJoHBww9VhO-_ckrYGA3wbroOr-DOKGtIlsTOcU5Zsvjg8mjHBI=h900', …	[]	Jessica Bentley Skin Spa	https://play.google.com/store/apps/details?id=biz.app4mobile.app_ecd5f31f30104b05a138ec8f2eac0c46.app	2014-08-25 00:00:00	1	[u'1', u'0', u'0', u'0', u'0']	1.11.13.18
biz.app4mobile.app_f59d1297dbcf477e993c324f47c90116.app	https://lh6.ggpht.com/5WuStNmP4-n-MWOjCjImzIZKUHP5uZfC1nVy5jenLvTvySGd5VfxG8ACWCAevQWWHA=w300	0	None	HEALTH_AND_FITNESS	Low Maturity	In this app you can book an appointment, get the latest Facebook updates, Gallery and much more	None	Sisters+Salon+%26+Day+Spa	Sisters Salon & Day Spa	None	None	13M	Free	No	10 - 50	0.0		2.3 and up	[u'https://lh4.ggpht.com/LIN4-28XMvg3DhKzuXE6sAqXGDRYzHgP3q6PaAc7bsBybFS82DLS5nXJoiVocEVDa7c8=h900', u'https://lh6.ggpht.com/B7HRERMBnX2jnwmqOxXj4Gso9vS8TB9EkBz4AEaCk1yYWj1FxbjynUCLgvWWxQjBIbg=h900', u'https://lh5.ggpht.com/WxzxuDeMVdrBjVXT7zNhM88An9QEU27d5VMOqUI2seijjUHFE6I0gqwqh_fc4k8agg=h900', u'https://lh5.ggpht.com/3CxSLQsgHK9zJ6qpwbDl7kihVMwVc9IccwXbm-pxFiVegRvtVrgtBoxaM1-fbZKkMw=h900', u'h…	[]	Sisters Salon & Day Spa	https://play.google.com/store/apps/details?id=biz.app4mobile.app_f59d1297dbcf477e993c324f47c90116.app	2014-08-17 00:00:00	0	[u'0', u'0', u'0', u'0', u'0']	1.18.19.23
biz.app4mobile.app_f81e24b150974fbeba82c3a5bd086a51.app	https://lh3.ggpht.com/vrwSX5aoS5OfOBRczTlpSyg9Hk1l7DgJg4TaTF5bigq2vdzrNLEEPu9wGMn69UtzJtWh=w300	0	None	HEALTH_AND_FITNESS	Low Maturity	In this app you can book an appointment, get the latest Facebook updates, Gallery and much more	None	Professional+Massage+Center,+Inc.	Professional Massage Center, Inc.	None	None	13M	Free	No	10 - 50	0.0		2.2 and up	[u'https://lh5.ggpht.com/QJpmyzL9NP2oUEmxVYkeWahPFFjUvt7C0TJowhX7qoCkSTgjxSEbiFmUjHwhI8rpjw=h900', u'https://lh3.ggpht.com/T6V_jCgNDMDi8bpVlEHp-su5UI3nrX6qC7iaxX9TKZ9PlEysF-b1xwW9CaCWhP34dQ=h900', u'https://lh4.ggpht.com/6tl7rEQ0OrUIPolIj-vmnBKsH3zfOSeR7xKk3B9GIVF_err-Q9SpGERkPBqpB_etn2Ux=h900', u'https://lh3.ggpht.com/GqcKHqIHijF87Etffa97_G3kMpyG2prcj-BNckdFN0b_iJnBK_wlUh0XPmiwHmQ3qhc=h900', u'h…	[]	Professional Massage Center	https://play.google.com/store/apps/details?id=biz.app4mobile.app_f81e24b150974fbeba82c3a5bd086a51.app	2014-09-23 00:00:00	0	[u'0', u'0', u'0', u'0', u'0']	1.25.30.42
biz.app4mobile.app_fd7e0d70fe844813ac4aed7bd514cf36.app	https://lh3.ggpht.com/5DzMw-oxPcguY_U1vyxdDY6_8qu82JBaNEd3DvLYttXp1yLZWmbS6aJDQHT0CPkZFxLk=w300	5	None	HEALTH_AND_FITNESS	Low Maturity	In this app you can book an appointment for Chronos Body Health & Wellness, get the latest Facebook updates, Gallery and much more	None	Stella's+Daughter+Salon+%26+Wellness+Center	Stella's Daughter Salon & Wellness Center	None	None	15M	Free	No	10 - 50	0.0		2.3.3 and up	[u'https://lh6.ggpht.com/z8hLOnnqQINLFiRIv1-g7vy7UheD9UU5ULKNGylranb5ViGpik715GIEE1u2p128iA=h900', u'https://lh4.ggpht.com/nnkPC1xMbVBUyeRSonoPub7Ina8o7IY68KGcfsaAKz7lUoIX3aD37lLlg_G04tEPQQ=h900', u'https://lh4.ggpht.com/yTA7cHsUKkTwXfbzFDzsd65j9kgnHDAZudtYha2FUMp6oZF8T2fUsEuUz0L3oBLAkFp_=h900', u'https://lh5.ggpht.com/vbNKJRhcfZv8pxNULVe8Ow-ociwHOIH_9vlcCtj9tR4nfbA0yydNX89vNpOVKzMyNWEX=h900', u'…	[]	Stella's Daughter Salon	https://play.google.com/store/apps/details?id=biz.app4mobile.app_fd7e0d70fe844813ac4aed7bd514cf36.app	2014-10-16 00:00:00	2	[u'2', u'0', u'0', u'0', u'0']	1.28.32.42
biz.heal.yourself	https://lh6.ggpht.com/WFJ_opdDb_H4RTQ3p8DcvP1_f0eIW3JwUEkq89Sx4DNX0MELf3WRySKcFWRx9qrxEgtc=w300	4.979797840118408	None	HEALTH_AND_FITNESS	Everyone	Healyourself.biz \• Learn the Body Laser System.\• Be independent of others. \• Save money. \• Download the Chakra App today and heal yourself tomorrow.\Introducing the Body Laser System - learn the body laser system and revitalize yourself today.\The Body Laser System app gives you a new type of freedom - one that helps you save money, stay independent and abide by the 7 Chakras. \THE BODY LASER…	None	Martin+Blynov	Martin Blynov	http://www.healyourself.biz/m/healyourself_privacy.pdf	None	1.7M	Free	No	50 - 100	0.0		2.3.3 and up	[u'https://lh5.ggpht.com/PXKtElDJw01gdN7CSEcCy8Q1CG5LIqaz3ogq2WIbkimcnQLWJul1BPAudVG8bPnDhnW7=h900', u'https://lh5.ggpht.com/WmcOwOp58_SadtfS8Ch3KSFeuyWWH0U-FKAg5hP9FZMZQxFQMRy-2U_sdUkmxmGF9A=h900', u'https://lh3.ggpht.com/VHh0XWqDh6lXkj36oEff6lP9Hkzy_SK18G3KH67V9CXA2tmE5_4hYgj4mZ1ntUKoUqk7=h900', u'https://lh4.ggpht.com/E4Me2m5ZYZw6zg0tdPVJJbGyQZKhBsJlcA3ipENXVRs_9ZXj8ZnhvO3356DSai9UhIM=h900']	[u'https://i.ytimg.com/vi/2a7nLibxioA/hqdefault.jpg', u'https://www.youtube.com/embed/2a7nLibxioA?ps=play&vq=large&rel=0&autohide=1&showinfo=0&autoplay=1']	Body Laser System Doctor App	https://play.google.com/store/apps/details?id=biz.heal.yourself	2014-10-20 00:00:00	99	[u'97', u'2', u'0', u'0', u'0']	1.0
blake.apps.llc.bodybuilding.workout.app.free	https://lh3.ggpht.com/jOvvpn1dFMqVpaDOA30UH0mJG80IQW_fdY6h8_GRl2vHxLZkU0iYC9XlwSu3iIK-cg=w300	4.515580654144287	None	HEALTH_AND_FITNESS	Everyone	Bodybuilding Workout : Personal Workout Trainer & Weight Tracker is an excellent organised application with pre-set plans for bodybuilding, fitness and powerlifting workouts! The user friendly interface, lets everyone to take full advantage of application’s exercise database, that is composed from most relevant groups of muscles. Get more amazing results and work out with it anywhere! \Choosingy …	None	Blake+Apps+LLC	Blake Apps LLC	None	None	48M	Free	No	5,000 - 10,000	0.0		2.3.3 and up	[u'https://lh6.ggpht.com/x5s30Xo0_aetFaJEDH9XtMU1Rvdf1WrDsCVkoGJ1FrLnhdkHIJKKDAmTg4PdMmMZ7tve=h900', u'https://lh5.ggpht.com/I5LNCCDj6c4HQQMqrZwUEK8RLzb3O-fVhOoPZ6fa93E4PwV1RbHma_nXbeHIjdGGXg=h900', u'https://lh3.ggpht.com/QCX1uXEH1cdV0r1u3ZlTOd1FASxaiPoL3clK63QADX0KliXy0-ISmows-RBkokNROg=h900', u'https://lh6.ggpht.com/iWblvlYnIHIES3Hchqv_Yo3lxOAbzfUMiQF7xWP9LpacwblZs6lTJav8fXM-JFuhHQ=h900', u'ht…	[]	Bodybuilding Workout	https://play.google.com/store/apps/details?id=blake.apps.llc.bodybuilding.workout.app.free	2014-11-09 00:00:00	353	[u'258', u'57', u'14', u'10', u'14']	1.0
blake.apps.llc.female.fitness.bodybuilding.app.free	https://lh3.ggpht.com/OXpGeAnLg8grLeGaj8efgEQrqDAz5n6-80C9Gk1Zvx_5vdQDopx0B7qd78bGM_jxu3rP=w300	4.461538314819336	None	HEALTH_AND_FITNESS	Everyone	Female Fitness - The Best Exercises for LOWER BODY (Thighs and Butt) is a brand new application on Google Play developed by a professional team of developers, assisted by certified trainers specializing in women’s fitness and strength training. The application is specially created for women of all body shapes, who are looking to set a new life standard and want to shape their body. Female Fitness…	None	Blake+Apps+LLC	Blake Apps LLC	None	None	30M	Free	No	1,000 - 5,000	0.0		2.3.3 and up	[u'https://lh5.ggpht.com/UZa9s1eHr7nDOra0fp7vyzv2FjDq_HadaG-4xonPS7aXJpwinlnvYZBDyQzHe__30CY=h900', u'https://lh4.ggpht.com/8e5v5onc9sw-DmcPJm8DsOuPOYVm6YCQAs06PZqnCe167kCI12itak_zx7w1bptAJQ=h900', u'https://lh3.ggpht.com/wh5qydtqnQDuB0XaC4AUj1WSgxVrC_VUHT9sgyTSZQ-TY8VdJC6Pn4xMvWdjyRAxdaA=h900', u'https://lh5.ggpht.com/kWNX-DzwWhJ_mjkayIEUy1zPfaF6stVd0Tvxe432-tV-kQOcxPCnxPZEkFGJvShifQ=h900', u'ht…	[]	Female Fitness	https://play.google.com/store/apps/details?id=blake.apps.llc.female.fitness.bodybuilding.app.free	2014-11-12 00:00:00	65	[u'46', u'11', u'3', u'2', u'3']	1.0
blake.apps.llc.six.pack.abs.bodybuilding.fitness.workout.app.free	https://lh6.ggpht.com/5ZVRO_NjCV9qBhUTNQe8SGWUEHyMo6iLjbRUdjaDh0ICn5xsGzgQuFZOTnf9SHlRHg=w300	4.4285712242126465	None	HEALTH_AND_FITNESS	Everyone	6 Pack Abs by Valerio Gucci helps you get in shape, lose belly fat, improve your core strength and stay fit. Get your 6 pack abs with the most intensive range of exercises you can perform at home, outside and at the gym, with 4 levels of difficulty.\Developed in assistance of the professional fitness model and athlete Valerio Gucci, we provide high professional exercises and supersets that will g…	None	Blake+Apps+LLC	Blake Apps LLC	None	None	27M	Free	No	1,000 - 5,000	0.0		2.3.3 and up	[u'https://lh3.ggpht.com/mo7nhDaCSckDlGdcLm2QWdWiu0ogOuoKWADuGs_WPVIkJsBOnKrpbod9Smil0dQ7Syw=h900', u'https://lh4.ggpht.com/fgsf-ek29i9z2nZr4KClQomU7lb_KJBtVy-SDAUXBcI13ArbgWD7ygjG4GhQvnGua4KP=h900', u'https://lh3.ggpht.com/dqk1wZxK-IVQ0Bvm7nUlbLR8q_Bxt5IEITyyQuwT6tVx_M4HNLQAb-FMU_-ehepy8qA=h900', u'https://lh4.ggpht.com/zdLUGTO0kTHHHkC79svgqP6-xfKfH_YbekIOMK-WJ0m04NHTrqsla7u2UqL-_xUI5IQ=h900', u…	[]	6 Pack Abs by Valerio Gucci	https://play.google.com/store/apps/details?id=blake.apps.llc.six.pack.abs.bodybuilding.fitness.workout.app.free	2014-11-11 00:00:00	28	[u'21', u'3', u'1', u'1', u'2']	1.0
blake.apps.llc.smart.cycle.larm.app.free	https://lh6.ggpht.com/ofaFuWg97Pdk2tYpPWSS7v_wBD58KieRW7JU0gVGqm6PAc6ThXy3TaMOihF0H4E8Cw=w300	3.7142856121063232	None	HEALTH_AND_FITNESS	Everyone	Sleeping is one of the most important part of our life.\The sleep is responsible for our mental health, physical health and the quality of our life.\The damage from sleep deficiency can occur in an instant (such as a car crash), or it can harm you over time.\Sleep deficiency can raise your risk for some chronic health problems. It also can affect how well you think, react, work, learn, and get al…	None	Blake+Apps+LLC	Blake Apps LLC	None	None	14M	Free	No	100 - 500	0.0		2.3.3 and up	[u'https://lh6.ggpht.com/61f2FUW1O24QusOKJoeun0l4QWBE5MQjuU-xepyyE57aBtEOfzNF6cAN58t-tzsb4Xya=h900', u'https://lh4.ggpht.com/1tnS9Mv9th6KWgj1WR-jW1u18-sXecSI-A7WY1o_m_8GSA5_ZVsdRro1LXgVQjnYbr4=h900', u'https://lh5.ggpht.com/7oehDplYSYmBcdDDzMBTcYAHUnphpkRkPhGCu4Aqloz_HQU61M6LJxvh81Z9FqTWPg4H=h900', u'https://lh4.ggpht.com/Y0d4T32M5M_KmnbhSOov1S_sOwX96WiUKpgv_M-_5UQd8wQltJLtp0Rke0mkAEqZ8knE=h900',…	[]	Smart Cycle Alarm	https://play.google.com/store/apps/details?id=blake.apps.llc.smart.cycle.larm.app.free	2014-11-27 00:00:00	7	[u'4', u'1', u'0', u'0', u'2']	1.0
blake.apps.llc.woman.calendar.period.tracker.app.free	https://lh4.ggpht.com/tiJUeZp1ZHwYZOq_HG4f-JnzCeQiwXiinwyDVyuWWPCi_Ql-sD518bbom-GsZataIEw=w300	3.8333332538604736	None	HEALTH_AND_FITNESS	Everyone	Professional period calendar for Android: a must-have in every woman's device. It will help you to track your periods and will accurately determine the best days to conceive-fertile period and ovulation days.\*Personalized information*\-Add your own text notes.\ -the start and end dates of your period\ -intercourse dates\ -symptoms for every day\ -mood for every day\ -weight for every day\ -tempe…	None	Blake+Apps+LLC	Blake Apps LLC	None	None	20M	Free	No	1,000 - 5,000	0.0		2.3.3 and up	[u'https://lh5.ggpht.com/TBbY88w51URuhXnGbSsHuqawPDCZzuH-3ixRbLpT_IDLPLEQQvt95ZzzDkgTNK9Zo_E=h900', u'https://lh5.ggpht.com/7GJcFobwwh64B3wT9dVatUxiZJ4j8aatUYe03m5LET5RrCIVKxvswqcI64gAP3WymQ=h900', u'https://lh5.ggpht.com/lzRpIP7J_heTD05pVjN_do9KufHP3OkqV9FyfJAueVEG3f63BZM-j18Evo-FUixvCO0=h900', u'https://lh5.ggpht.com/wztiMtlUgbY8Orjow_YvU8L6r-lkcso5kv6QQeR0oZdgxxuphpSIA0lk9Pmg5hVtdNEJ=h900', u'…	[]	Woman Calendar-Period Tracker	https://play.google.com/store/apps/details?id=blake.apps.llc.woman.calendar.period.tracker.app.free	2014-11-13 00:00:00	24	[u'12', u'4', u'3', u'2', u'3']	1.0
bloodpressurecalculator.accurateprank.fingerprintscanner	https://lh5.ggpht.com/qLb3Klp77ah4OjHtR_A74hhCgaLSBBsShauZ6Vszyz8fbMXHaq4y0WyE4x9pRl4DRg=w300	3.6666667461395264	None	HEALTH_AND_FITNESS	Everyone	Its An awesome prank! it will provide you the most easiest way of checking out your blood pressure.. it will be the most accurate health Application.It calculates your blood pressure..\how it calculates the blood pressure...\this app is just prank fake joke funny scanner to calculate your blood pressure.\these are the steps..\Step 1: . Place your finger on the scanning pad and as well as place it…	None	Fakers+Inc	Fakers Inc	None	None	1.7M	Free	No	500 - 1,000	0.0		2.3 and up	[u'https://lh6.ggpht.com/0rUiun_rd3TW2kyfA8wICltWHpgFoTFGeOqSWccuJsW5XVnciNuPkfGG7XKccasH2Q=h900', u'https://lh3.ggpht.com/wQEScqbihF2Ld8AiItODufGc2jzAzje4ke1oCf08KfaDS7ok3t4RCqkTO5eLNbxSKx0=h900', u'https://lh3.ggpht.com/ZxpDVLYlius93USI6Braz4AING2BmdpoGgl1eVCdFBUgvztsyTqMfxs0qOY4bKz6I2k=h900', u'https://lh6.ggpht.com/omZMoIj0RDXxo4KEByQF1cSb_0L-uQKN8iow8r3c_wU-Z9_fjrCPE8LekB5Wdn_LEc2j=h900', u'…	[]	Acc. Blood Pressure Calc. Joke	https://play.google.com/store/apps/details?id=bloodpressurecalculator.accurateprank.fingerprintscanner	2014-11-15 00:00:00	9	[u'3', u'2', u'3', u'0', u'1']	1.0
bnb.apps.sleep.sounds	https://lh3.ggpht.com/F3wIKo5SLyemoVIEggCMMlx9c4wP6YkwxCBPI57PjqbpYTYSCG29lWW7YGlJdFi5zfgQ=w300	3.9473683834075928	None	HEALTH_AND_FITNESS	Everyone	- It is a great app that to relieve stress and anxiety through the beautiful sounds of nature. \- Use before meditation, yoga, Baby Cries, sleep. We help you to sleep comfortable. \- More deeply, more comfortably, you can relax and sleep easier. \- Contains recorded throughout the spring, summer, autumn, winter 4 season 1 year 99 vivid sound. \- To play multiple sounds at the same time you can en…	None	bnb	bnb	None	None	49M	Free	Yes	1,000 - 5,000	0.0		2.1 and up	[u'https://lh3.ggpht.com/loHEdVGf68vI9gPdTBDHOF_ov2ppim1019xsM0yePvqboaCtX_7oLP22neG_s7GAV1Gt=h900', u'https://lh6.ggpht.com/JaW3RZui6gDeBGv4R6FRQFQkzuJv-e1XK0d99sADgUZSG2w0Al1qLZQutJzUOb4LoOA=h900', u'https://lh3.ggpht.com/InFVrTGWKxmvAcEFANSvGahIPuVjrLgyr_srN6d7YlZGR-ejV_QNL78MAa9Q8h41PWE=h900', u'https://lh5.ggpht.com/mA_NXUhFXe2rkidxE108kWm5lf3YqsPXlcq_XN1DhnqGT2baSuw9O9cO8RJhMhlZsKg=h900', u…	[u'https://i.ytimg.com/vi/Ao9e06EUr9A/hqdefault.jpg', u'https://www.youtube.com/embed/Ao9e06EUr9A?ps=play&vq=large&rel=0&autohide=1&showinfo=0&autoplay=1']	SoundCure (sleep,yoga,insomnia	https://play.google.com/store/apps/details?id=bnb.apps.sleep.sounds	2014-10-22 00:00:00	19	[u'10', u'4', u'1', u'2', u'2']	6.0
body.analysis.bodyanalysiscalculators	https://lh5.ggpht.com/ep3191tZBn15tZwWWKjgwL1PcxYAwKG2RLXKp5VkCUezH23TupM9l_pbhsl0vv5tMHfi=w300	0	None	HEALTH_AND_FITNESS	Low Maturity	This is a must have app for you if you are Body Analysis conscious\This Free App has an excellent Body Analysis collection precise calculators.\ A set of calculators to help you assess and manage your Body Analysis gain and loss and track your progress\Install this App and keep your health and fitness in total perfection\Extremely useful calcultors in this App include: \ANC Calculator\Blood Alcoh…	None	Murali+S	Murali S	None	None	7.3M	Free	No	50 - 100	0.0		2.3.3 and up	[u'https://lh3.ggpht.com/QnzJGUB4rEpCXR7-tT-hC2sUqcD-AabRlLZgRjalE8qOuMwbzHzNo_dVyllm9httIqer=h900', u'https://lh4.ggpht.com/V0GZ4F2vATbEOcr0hWr8L6zgZYQ5ZGpGQJQ3nCVNH4N6LUYG8ciVRCcgid7-zC6l1Wg=h900', u'https://lh6.ggpht.com/2Y-kbEAFaliH9WP1QPHNzX9KSSLUNV3unkgPnmk_-xdZeO6bOijkzlYgnDnoZk622Q=h900', u'https://lh3.ggpht.com/6bGO4Tq3s7I3s1MeLPHTgZaVWrv6o25rvQKA7lpGHsSSLYAMFuHDSCJuZyzXcDEyNU4=h900', u'…	[]	Body Analysis Calculators	https://play.google.com/store/apps/details?id=body.analysis.bodyanalysiscalculators	2014-12-02 00:00:00	0	[u'0', u'0', u'0', u'0', u'0']	1.1
bodybuild.logger	https://lh6.ggpht.com/fD2DpZd8rWXrcNarlYXzmi2qPn0z49BIvzoLmgh6KU22EcSNRVAg0blXJ5HVjEobqEg=w300	2.5	None	HEALTH_AND_FITNESS	Medium Maturity	Free BodybuildLogger is workout app for Android replacing your paper based workout sheet,\track your bodybuilding progress manually keeping focus on reaching your goals using your\friendly smartphone.\BL have been developed for hardworking bodybuilders, so get it on Play Store, \decide your workout plan, insert it to the BL and start logging your exercises \around your workout days until you get …	None	Tim+Ashurov	Tim Ashurov	None	None	376k	Free	No	50 - 100	0.0		3.0 and up	[u'https://lh6.ggpht.com/KEMGM1ZEqpFNkZBfFxTPxCCL9ZjRZrUOmPVCJ6zlglOLxwsF3Bw5gfpPE0f9qdnFVqA=h900', u'https://lh6.ggpht.com/VDb0BxseMmp9Oil-4KDEZtJxd4M6DjOyC0uVtmHJ7QEQFcJo3aYKxVwS2ZUblsaQ08s=h900', u'https://lh3.ggpht.com/WDKdwdBEB0N_pmpg2UUUrhaOSTD13qaPQONtnuRqWs0gNYOWAH5Xro_soD1BzWM2rQ=h900', u'https://lh4.ggpht.com/Y6AtfCm5csxcFZpRBdT6iWsZDp-ofSSNSV2fBztZaijMvG1wUBVS-xOBk1lEOBP2Sdsj=h900', u'…	[]	Bodybuilding Logger	https://play.google.com/store/apps/details?id=bodybuild.logger	2014-08-10 00:00:00	2	[u'0', u'0', u'1', u'1', u'0']	1.0
bodybuilding.motivation.pics	https://lh4.ggpht.com/j-ufk5OaWs0h2Xu42mUApvoCtI59VgGm76bIPpYLIG-SApCoQ5p-CLxOZXIAsAwWrqQ=w300	3.491150379180908	None	HEALTH_AND_FITNESS	Everyone	Hi!\Biggest collection of photo, pictures, quotes about bodybuilding motivation.\Every image will motivate you for best results in your bodybuilding workout!\You can use it for your Instagram account and others.\It can give you more inspiration in life and training.\Here is samples of some quotes in pictures which you can find in application:\** Lifting weights = more muscle! More muscle = increa…	None	MD+Appz	MD Appz	None	None	1.6M	Free	No	10,000 - 50,000	0.0	\fix bugs	2.2 and up	[u'https://lh6.ggpht.com/6-3CvHhMoFLgbCz8sasStmpv1uCOls1eWIw_rdWsJmd-Asn4hHXoLOmieI7f9vFo4hWI=h900', u'https://lh3.ggpht.com/LkUv8-Fn6Lp7KKHhq8aWl9-1s82t9DhlBZyKB2VQQ_QVKxKsnbJ7-6dCK40VJyWbR_8=h900', u'https://lh5.ggpht.com/LbV96uHrqiLrcpuLjIo5apGIkPGBL6fobjCeU_kKa64d0TusqNlntQh3cjDEs9Ty2ciz=h900', u'https://lh6.ggpht.com/CKMyflKHHazH-XkKK3alyjLwcbVSTUNYHIC5SCatfvdbunL2tySVgO38GBoQXO9dyu1c=h900',…	[]	Bodybuilding Motivation	https://play.google.com/store/apps/details?id=bodybuilding.motivation.pics	2014-11-02 00:00:00	226	[u'94', u'40', u'23', u'21', u'48']	1.1
bodyweightblitz.ebook	https://lh5.ggpht.com/bJZzKPs-NgY6qLsMZfpux9tH0PtF5IOrI62g2Cx90MjI1O71GtJxl8zpvAHVeI9yuvQR=w300	1	None	HEALTH_AND_FITNESS	Low Maturity	There are several ways and methods available for building strength and fitness. People can find dozen fitness trends, but it’s not always working. Sometimes motivational gurus are more concerned about the cash and less concerned about the fitness of pupils. If you want a proven fitness method that helps you get fit fast, then go through this secret of bodyweight training.\Bodyweight training does…	None	arhk+ltd.	arhk ltd.	http://arhk.org/privacy-policy/	None	214k	Free	No	100 - 500	0.0		2.2 and up	[u'https://lh4.ggpht.com/4cQ-xBNseqT4HB8ERx0v5nG-X3G3uLY_e8GLQxApPHS3LTwGMeImYMPptdceAVu5wQ=h900', u'https://lh3.ggpht.com/gs0Lk2ZKc0TS0Qnn8dHWfeax7MEzwmP1K1y-dIbF5Ny4zxy3V4AB7QGYnP0rS8Rb30k=h900', u'https://lh4.ggpht.com/LAoHNNsdxudz-7g4_jw6srArMp7WB04RQPy_39DFb-TdpnA3XExCtA6k6ZOer_EvbA=h900', u'https://lh6.ggpht.com/0vO6ygq1MVePdoE2AECyNjYz91lcqy34DA7YfwZWUFmlvmI4bEchNlU3b-Tti1q3ZmE=h900']	[]	Body Weight Basics	https://play.google.com/store/apps/details?id=bodyweightblitz.ebook	2014-10-15 00:00:00	1	[u'0', u'0', u'0', u'0', u'1']	1.0
br.com.amway.nutrilite	https://lh3.ggpht.com/K3f3LOgSOrbMFE4BEGdGdpVTbasn_d-Y-zuWp5po3AiVrEWr7yrmsHDz1hZXvjC95A=w300	4.52816915512085	None	HEALTH_AND_FITNESS	Everyone	Teste o seu Perfil Nutricional \O aplicativo Perfil Nutricional da Nutrilite tem como principal função auxiliar os usuários na identificação dos nutrientes necessários para uma dieta equilibrada no dia a dia. \Através de um questionário dinâmico e com base nos dados de altura, peso e compleição o aplicativo apresentará ao usuário o seu IMC (Indice de Massa Corpórea) e uma sugestão de cardápio com…	None	Elias+Ayde	Elias Ayde	None	None	16M	Free	No	5,000 - 10,000	0.0	\Ajustes nos produtos.	2.2 and up	[u'https://lh4.ggpht.com/a0Ne0U1wGNmDmTmTBZZ4G2nBNXcfd-5Vmvi1K61VQ5iExxIwkDoHwaocpSmeSEp5JII=h900', u'https://lh5.ggpht.com/7e3ovH5U4qWB2aMSeQU2B7QB5k-qdiYxFSUWWIGb9-B_n2spqZRQLNaLxVZw9xOI4qU=h900', u'https://lh6.ggpht.com/OAAsefIoiIGlQ39sV-VYt6J9jIgNBCzEBjkPP1mZllgHkTxwaQmwXSZoOtmbKmA7LQ=h900', u'https://lh6.ggpht.com/CcFku1I0dFZ7SS3hJ29rTfiCoj_BpdDAV2pdxFJfotuRqtea_JQi_mS4nKp10Gj1FWfO=h900']	[]	Nutrilite	https://play.google.com/store/apps/details?id=br.com.amway.nutrilite	2014-10-25 00:00:00	142	[u'109', u'15', u'7', u'6', u'5']	1.6
br.com.carambolah.marcellavolpi	https://lh6.ggpht.com/d9-XkN9vD54YGFgCMYMX4oP3uYhZYIzcouLMnliE5oKDRXbIbY1elrIO8B5QurFxcQ=w300	0	None	HEALTH_AND_FITNESS	Low Maturity	Tudo sobre a Marcella Volpi Muscle Designer.\Baixe agora!	None	Carambolah	Carambolah	http://www.moonwalk.com.br/legal/politica-de-privacidade	None	6.0M	Free	No	10 - 50	0.0		2.3 and up	[u'https://lh4.ggpht.com/tPY8o7nFbl2IVh-SertQ3i35veIts_7ebmv26vF6z4no_7_w91wWiWXzyjoUUYMlWT8=h900', u'https://lh4.ggpht.com/L2MJZFRGggslU7sEsOqicf5g3-bC9Zpv_aRks4CWdSjF932fO_thMyiVJdHn6wqtRbw=h900']	[]	Marcella Volpi	https://play.google.com/store/apps/details?id=br.com.carambolah.marcellavolpi	2014-10-06 00:00:00	0	[u'0', u'0', u'0', u'0', u'0']	3.19
br.com.fishy.outubrorosa	https://lh5.ggpht.com/63VgKSxr6oi25Vt50RDF6DehM8U-x-z232bjb_cLf8CPVX5Re6xhxlXYcK1F_9uo1A=w300	4.715686321258545	None	HEALTH_AND_FITNESS	Low Maturity	O aplicativo Outubro Rosa do Tacaruna é um jeito simples e divertido de divulgar e apoiar o Outubro Rosa, movimento mundial contra o câncer de mama. \Personalize sua foto, compartilhe no Instagram e participe!	None	Fishy+Brazil	Fishy Brazil	None	None	917k	Free	No	1,000 - 5,000	0.0		4.0.3 and up	[u'https://lh5.ggpht.com/oluO37kUGlbUGB9M8azhjyojeVVjeyFl42vK-wKv7Ryy9fjr81y4AIp-7HzR1T70yw=h900', u'https://lh6.ggpht.com/SdARDXPtq0x6OUcrZnaagmvANj_k0KPepFKUmbEIlYjILfxf9hjCid00GGE6VlTmfng=h900']	[]	Outubro Rosa	https://play.google.com/store/apps/details?id=br.com.fishy.outubrorosa	2014-09-17 00:00:00	102	[u'87', u'7', u'4', u'2', u'2']	1.0.0
br.com.intershape	https://lh6.ggpht.com/C7w3e1sm-Uj9knExQVwI53G4jALJ0YX1RAKGoMuAqbV4x8OgUwxPy2Ye9pEm-I29WSHx=w300	4.535294055938721	None	HEALTH_AND_FITNESS	Low Maturity	Programa de treinamento de atividades físicas com dicas de nutrição e de gerenciamento de stress. Tem como objetivo oferecer ao usuário qualidade e segurança na prática esportiva e na sua alimentação, a partir de orientações preparadas por profissionais competentes e habilitados. Os programas de treinamento dividem-se em (i) ganho de massa (fique forte), (ii) emagrecimento (fique seco), (iii) tre…	None	Thales+A+Rodrigues	Thales A Rodrigues	None	None	176M	Free	No	5,000 - 10,000	0.0	\- Correções de bugs e outras melhorias\- Adicionado novos vídeos	4.0.3 and up	[u'https://lh6.ggpht.com/4fWoPbsAEUOlmEW92ZnFRkNUeYShChEtPC9WQpgAM154McdwpUJiF629x6qIdnzR-g=h900', u'https://lh4.ggpht.com/dnrD-dn0VSKCZbmT9BrQAR9a32OWA6cPW6BivJdqspk-TEIlsL_LZWttiu_HeNy_vkQ=h900', u'https://lh4.ggpht.com/eB304UP62JZ7kIANSO8Sp31rwwc861WHTYYN1z8SwT0FiRNsG7W9C4xRPo4mu4sk6A=h900', u'https://lh6.ggpht.com/mdNu2DWflqcBFzOH-lzmr3OjjFqUpOTYmBWSrSU1_LtUH3TtW0GkU1s1V8OZNZX3Rg=h900', u'htt…	[]	IS90 Intershape	https://play.google.com/store/apps/details?id=br.com.intershape	2014-07-11 00:00:00	340	[u'282', u'12', u'16', u'6', u'24']	1.1.5
br.com.koalasolutions.Calculadora	https://lh6.ggpht.com/TjiU2SzgFvkyUNa1gcltlkyxtBZ_EOSC1Qs9rn1ufeAdmYlZ4tcT-ntfNYJr3e58krE=w300	3.6666667461395264	None	HEALTH_AND_FITNESS	Everyone	The calorie calculator offers several features , it is possible to know the amount of calories in each food and exercise . It also includes functionality Diet , where the user can control the calories consumed during the day .	None	KOALASOLUTIONS	KOALASOLUTIONS	None	None	1.1M	Free	No	500 - 1,000	0.0		2.2 and up	[u'https://lh5.ggpht.com/t-Xnt0aoJ_a6h_9NEJbEGhfNVmBhK53lldcQajCuhfVfefXHyM2p2KTWnTh3m1O6f3I=h900', u'https://lh3.ggpht.com/W3eZG1IzmuepXCAuAGMvQpgqFyx_W-3l-8rmO_pOb0b825UZP-uvYc_d8otlGonWrVeb=h900', u'https://lh5.ggpht.com/WjYcarKfzgozCH2zLKrruT1aID75arEzV0UtU1sgsmnPA-IOy9z9TueVgjBA2GqeEEA=h900', u'https://lh5.ggpht.com/XnlHbMfG1HHsJQjZqsfryhessotw65_6C067KdOwI0UrJqUnVxluvJ4eJVIANe9iYic=h900']	[]	Calorie Calculator	https://play.google.com/store/apps/details?id=br.com.koalasolutions.Calculadora	2014-11-07 00:00:00	9	[u'3', u'2', u'2', u'2', u'0']	1.0
br.com.lhsf.massageador	https://lh5.ggpht.com/DUpywY212Dlhu0aKexI1YaeabXGmd-oHi3zsbimplA-XvMHUG2ABHoWk7a7FcWf10cF0=w300	2.633333444595337	None	HEALTH_AND_FITNESS	Everyone	Feel renewed with the best and simplest massager Android! \You can set the intensity levels of massage for different parts of the body. \Massager that relaxes muscles and relieves tension of day-to-day with technology and practicality.	None	Luiz+Henrique+S.+F%C3%A9lix	Luiz Henrique S. Félix	None	None	910k	Free	No	10,000 - 50,000	0.0		2.3.3 and up	[u'https://lh3.ggpht.com/3h1dwVRFSeQdnfZN6MI9Qge0Pn427LS8YgLpBSCzS1t4echOC50qXtWQymHf-ztfziry=h900', u'https://lh5.ggpht.com/ES4uo8J5oLsLnMOB0ttu1uEBqQsBPxPIQnnqpo7RyxYTZV6Wyeymki8syY0exo6aQH8=h900']	[]	Massager Vibrator	https://play.google.com/store/apps/details?id=br.com.lhsf.massageador	2014-09-14 00:00:00	60	[u'15', u'6', u'8', u'4', u'27']	0.0.1
br.com.lhsf.petmassager	https://lh6.ggpht.com/YORBi8aJGmMcSC5aUByrD_nmsB2DzPY8sam8NXkJF2rN18V688rqyV8iOeJ6lD7eHA=w300	3.5714285373687744	None	HEALTH_AND_FITNESS	Everyone	This is a massager app for your pet! \Massage in animals can benefit both you and your pet in many different ways. It's a great way to connect with your animal and share it with quality time \Dogs and cats love! \You can also adjust the intensity of the vibration from the vibrator massager for dogs, cats and more! \Enjoy!	None	Luiz+Henrique+S.+F%C3%A9lix	Luiz Henrique S. Félix	None	None	703k	Free	No	500 - 1,000	0.0		2.3.3 and up	[u'https://lh4.ggpht.com/WI6GAMvlpJVH1vaZYqoYGKoczbTUM2x7aDLAHS2HarDQeh76Jm3nFFIatz7nXCjUq6Y=h900', u'https://lh6.ggpht.com/P9zJLlMp_lVruZ4CqvYRpwS7_ae2iAkzuEzG4mBgW-6eV81qIFIWRM6A5xJcsxj7iVQ=h900']	[]	Pet Massager	https://play.google.com/store/apps/details?id=br.com.lhsf.petmassager	2014-08-27 00:00:00	7	[u'4', u'0', u'0', u'2', u'1']	1.1
br.com.luciliadiniz	https://lh5.ggpht.com/Q-A-pmA6oJFKOremH2nYFgRgEwGukjxs1tzJb316MYfbR1aXbrXvWWK3S8izku-_svU=w300	3.9897959232330322	None	HEALTH_AND_FITNESS	Low Maturity	O Daybook é um aplicativo de Dieta Social, conceito criado por Lucilia Diniz para tornar sua dieta muito mais divertida.\Com ele, você irá emagrecer e manter o peso com o Método Lucilia, comprovado pela expert em nutrição e vida saudável Lucilia Diniz que perdeu 60 quilos com o seu sistema de 18 cotas diárias, sendo:\. 5 cotas de carboidrato; \. 5 cotas de proteína; \. 3 cotas de gordura; \. 3 co…	None	Lucilia+Diniz	Lucilia Diniz	http://daybook.luciliadiniz.com/	None	31M	Free	No	5,000 - 10,000	0.0		2.3 and up	[u'https://lh3.ggpht.com/yJdZEfSVcyZXX93r3FkFY8Mkfp_nnfZAjD_teMvY8Miilgq9TL9VkehxlmcIcUOLeco=h900', u'https://lh3.ggpht.com/0A30NCYXCzfY_3wTlHxFxRaL13kVU1FyellSHzeIJnV6xtnWLVkh5-jQG9Eoz8V6jlQ=h900', u'https://lh6.ggpht.com/IMONjBhrcFIVSijNp6DoJLYfqz89qGMK5KLVtCSbQeQzChvfEkz3U1MFwHe2l23nKnCc=h900', u'https://lh5.ggpht.com/PeD-QHuujL07Fi_ZwJbWZV4G3CP4jKMQ9YY34GTp1WZBHuu109TJj_EStlxprA-yQDc=h900', u…	[u'https://i.ytimg.com/vi/smJJVI4xLmg/hqdefault.jpg', u'https://www.youtube.com/embed/smJJVI4xLmg?ps=play&vq=large&rel=0&autohide=1&showinfo=0&autoplay=1']	DayBook:Dieta de Lucilia Diniz	https://play.google.com/store/apps/details?id=br.com.luciliadiniz	2014-08-08 00:00:00	98	[u'47', u'20', u'17', u'11', u'3']	1.0
br.com.luizhenriquesfelix.calculadoradopeso	https://lh3.ggpht.com/Op5PVzXRONTQ1Ljny6Orj5saVGc1cNQwYw8svZNG8Pw0lh-IqnGrMNpomkCPOhAH0AY=w300	4.285714149475098	None	HEALTH_AND_FITNESS	Low Maturity	Do you know you are at your ideal weight? \This application calculates the ideal weight based on the basis of some measure of the person. It is important to remember that the results of this calculator should be used only with guidance. \With this app you can: \- Calculate BMI (Body Mass Index) \To calculate BMI simply divide your weight in kilograms by height squared (in meters). The number that…	None	Luiz+Henrique+S.+F%C3%A9lix	Luiz Henrique S. Félix	None	None	816k	Free	No	500 - 1,000	0.0		2.3.3 and up	[u'https://lh5.ggpht.com/FhQad7NFW4CRf7yEU8rhsHi5CCatbnfg7V-S1OLvPLlbaL2D4cWGutIjdjsaX4ZENTo=h900', u'https://lh3.ggpht.com/S-FUFBBJAbe3dzVtBZmFeXqywIxv8dgv9XBmV-r420m41h08u0w98ldm_koN7BEAyA=h900']	[]	Ideal Weight Calculator Free	https://play.google.com/store/apps/details?id=br.com.luizhenriquesfelix.calculadoradopeso	2014-08-12 00:00:00	7	[u'5', u'0', u'1', u'1', u'0']	1.1
br.com.luizhenriquesfelix.pinkmassage	https://lh3.ggpht.com/TujjFWnRI9gRGvqVtOtcB1gR5U8TpKOXDoMzo1R4CPmOcR6vab-9D5h3ydNCm-ezj44=w300	2.98901104927063	None	HEALTH_AND_FITNESS	Everyone	Pink Massage is a very simple and app for massage! Strait to the point, install and get a free massage using the vibration of your phone.\You also can choose the intensity of the vibration using the range button.\It can help you relax. But massage therapy can do much more than that. Massage, one of the simplest and natural way of medical care. \Have fun!	None	Luiz+Henrique+S.+F%C3%A9lix	Luiz Henrique S. Félix	None	None	971k	Free	No	10,000 - 50,000	0.0		2.3.3 and up	[u'https://lh3.ggpht.com/L9E0O0rZ7IhCi_avx46XUomXjy0BN5hGky7FxCGY1EGx_Woes3AQCmFEUyWbxQXbdg=h900', u'https://lh4.ggpht.com/GNyTJKSU0EsUU1bn6A7G3JIU9_uGI7VskYBG7sTr8KCqmguKn9mkQY7zs377ucBH=h900']	[]	Vibrator Massage Pink	https://play.google.com/store/apps/details?id=br.com.luizhenriquesfelix.pinkmassage	2014-08-25 00:00:00	91	[u'29', u'11', u'14', u'4', u'33']	1.1
br.com.marciopulcinelli.apps.free.relaxmenow	https://lh4.ggpht.com/DbdIciJpNRcEUFQK28CUP8kG6Nfkr5PptziiFTuw0EXPwfVWwkAYZAPP73JFCvo7wQE=w300	5	None	HEALTH_AND_FITNESS	Everyone	Take control of your mind. Imagine if you could rewire your brain to connect situations and mental states in a way that you choose. using brainwave entrainment (pronounced: "ehn - TRAIN - mint") - the process of externally presenting brainwave frequencies to the brain, allowing it to synchronize to those frequencies.\Inspired and informed by the best practices and research in the fields of psycho…	None	UNREAL+BRASIL	UNREAL BRASIL	None	None	20M	Free	No	10 - 50	0.0	\New update available.	2.2 and up	[u'https://lh6.ggpht.com/CqIlObVFumvb79fQzzfpo3zsWbd5fgHxhsW0YU8aPcS0gngkE4O2OcdiUrmuRWLVW6o=h900', u'https://lh5.ggpht.com/_DfUMu4sftRubSQ2HFvKjhGf0QJ8HjN45k0_bKosCAbZatSeJgl1OJqcA5zmMlFOT9I=h900', u'https://lh4.ggpht.com/xj5VQ2E8gqGuKCdIHRVNwJqFw4qVolnSNVG6OJ7uPw_0De332-pxFn8q6uWMIbvaF7Q=h900', u'https://lh6.ggpht.com/MWtG58G5_34e1Zvgwfk-G9pA8I83JDjpqQRaidFAo1OgiuNweOic5gqbL8K1Oy7H1g=h900', u'h…	[]	RELAX ME NOW (Free)	https://play.google.com/store/apps/details?id=br.com.marciopulcinelli.apps.free.relaxmenow	2014-11-22 00:00:00	1	[u'1', u'0', u'0', u'0', u'0']	1.1
br.com.martinlabs.dnaplus.android	https://lh4.ggpht.com/JAAe2k2lG-mwb2oaJJDrQyrq-XVUJOYf5m_S_bu4293clnLjLGTQUGFMOcTvqUX-fA=w300	3.59883713722229	None	HEALTH_AND_FITNESS	Low Maturity	Tudo que você precisa para tornar sua rotina mais saudável.\O DNA Plus foi desenvolvido por uma equipe de médicos, nutricionistas e educadores físicos. O conhecimento destes profissionais, aliado a tecnologia, faz do DNA Plus um instrumento para uma vida saudável. Ele interliga índices pessoais como peso e metabolismo e planeja uma rotina que alia exercícios físicos e alimentação balanceada. Ele …	None	DNA+Plus+Comunica%C3%A7%C3%A3o+e+Sa%C3%BAde	DNA Plus Comunicação e Saúde	None	None	44M	Free	No	10,000 - 50,000	0.0	\Correção de bugs	4.0 and up	[u'https://lh5.ggpht.com/8ZAFA-FI_iw1Tio7UD2Bs81k0V1Av6HGRIA6WJRsmvQzem8JfQLspKaeUYooGYwmTZ0=h900', u'https://lh5.ggpht.com/rinWO3KpVH8Z6IQK2wXLdePVanc6kxu60e4UrAP8KMszGBQpta7zLqL-Q2axA-19ruY=h900', u'https://lh5.ggpht.com/x11hk8FEEBjeDTM5i0SFK1F7vd-73_ytZLw5xQfxnWnhr-0gXGPXjuRIc1VpYok0ji8=h900', u'https://lh5.ggpht.com/QOzUQHs-y1590MPfDqZ4tqFgR6xaHu_3x0Ghth9QWDoc-bLnSCzmKryvyusCRbKMBA=h900', u'h…	[u'https://i.ytimg.com/vi/bm7CFM7Ikuk/hqdefault.jpg', u'https://www.youtube.com/embed/bm7CFM7Ikuk?ps=play&vq=large&rel=0&autohide=1&showinfo=0&autoplay=1']	DNA Plus	https://play.google.com/store/apps/details?id=br.com.martinlabs.dnaplus.android	2014-09-29 00:00:00	172	[u'84', u'20', u'16', u'19', u'33']	1.0.4
br.com.mobiloucos.bebaagua	https://lh5.ggpht.com/Hio1kofrJie-j5OosiO07aXDLe51ZQmVRY3RkOPnYbkxLTHSZZSGNL0dm68-AFJua8M=w300	3.901651620864868	None	HEALTH_AND_FITNESS	Low Maturity	Drink Water,\You know that water is very important for your health? But forgets to drink water during the day!\Drink Water Alarm will remind you from time to time, during the intervals you set. The alarm does not bother you during your sleep\Install and receive alarms that remind you to drink water! Click on the reminder and read and share health information\Benefits of drinking water\• Health an…	None	Mobiloucos+2	Mobiloucos 2	None	None	Varies with device	Free	No	100,000 - 500,000	0.0		Varies with device	[u'https://lh4.ggpht.com/mU-ZzkR1NRt_OHY-pJnBGUlFtxL34i1WpPBqkBHILd48BmQ6XLG-UmOsw_H1TUQiDBs=h900', u'https://lh6.ggpht.com/0WfvwBftZhnKqy2gWuhehbSrsWzgXRqYZOSbEd1jqAdiy4WnG98EIddH4Y5Dl7Q-gBU=h900', u'https://lh6.ggpht.com/96YqW_3y0dMgxZIJN-0o1JK3OmECVkq27Xl9zQGvPyrmXtBi8Zg7aiR2yNq6nvQdtLM=h900', u'https://lh5.ggpht.com/dS3xUnZf_QIO9Y1EEJEJf1QbPdkUmWeQrMrp43BEwrH9ATffYY11y1xt8fCvX1Li0g=h900']	[]	Drink Water Alarm	https://play.google.com/store/apps/details?id=br.com.mobiloucos.bebaagua	2014-09-04 00:00:00	2664	[u'1,214', u'601', u'458', u'155', u'236']	Varies with device
br.com.projetos.calculadorafitnes	https://lh6.ggpht.com/8zQmCU6Eb7YOexlGFpVGkOLab-mtNMkH-00gU4R6c4sgKUf4krZKYkRja3EE0vHc9Q=w300	4.454545497894287	None	HEALTH_AND_FITNESS	Everyone	The Salus - Fitness Calculator is a free app to help you to get the best results from your diet and workout routine by giving you orientations about your body measure and how to get a life with more health.\By using the Salus - Fitness Calculator you'll get in hands an easily way to make a healthy diet by calculating your daily nutrients needs according to your workout level and lifestyle. Furthe…	None	Green+Beard+Development	Green Beard Development	None	None	3.0M	Free	No	500 - 1,000	0.0		3.0 and up	[u'https://lh5.ggpht.com/i7v6byjBuH2gUKrUkPtr3tvOzIIm0clbFmFODinlG4b2ACXW97ACc8kfs3bWrrfNTaw=h900', u'https://lh3.ggpht.com/i_NfhqNcu0ZC7NEQmXApMfjxPe67RWLno3Ji9Sum-sbEuQ8aNiB7yJV3VxTdsVfKZoFE=h900', u'https://lh3.ggpht.com/386Twh-QqsuTDK0HtAwdVTtWEEA1rn87eULV4v_E4jruYBvtwfPDkehPeumDOMW96Ian=h900', u'https://lh5.ggpht.com/Y_KFdwlY0Q0bz8qo8zm7j6tEPkCZphlUWGWOtaR1kVT_7M_gE7j7XB5zLqIgf5GKg4Q=h900', …	[u'https://i.ytimg.com/vi/OQUnpsBjhIY/hqdefault.jpg', u'https://www.youtube.com/embed/OQUnpsBjhIY?ps=play&vq=large&rel=0&autohide=1&showinfo=0&autoplay=1']	Salus - Health & Fitness app	https://play.google.com/store/apps/details?id=br.com.projetos.calculadorafitnes	2014-10-07 00:00:00	121	[u'76', u'31', u'9', u'3', u'2']	1.0.1
br.com.septo.nutricaototal	https://lh4.ggpht.com/Ol1hJqQA4iWiO5LyT-C-a6wWXWvf5t5Q547YEJ6pdO1eg_lu1iYh1P6hBqr1xtarzpw=w300	3.7857143878936768	None	HEALTH_AND_FITNESS	Everyone	Nutrição Total é um sistema visando facilitar a vida do discente e do setor de nutrição facilitando o agendamento diário nas refeições via web e mobile, possibilitando a visualização do cardápio, o recebimento de dicas para a saúde e muito mais! \No controle de numero de refeições há um servidor com informações prévias de quantas pessoas irão fazer a refeição.\ \Agilização na fila, Interação do d…	None	App+Septo	App Septo	None	None	914k	Free	No	1,000 - 5,000	0.0	\- Incluindo redefinir senha.\- Incluindo agendamento.\- Incluindo avaliações.\- Incluindo dicas.	2.3.3 and up	[u'https://lh5.ggpht.com/y8CI1hy6p7odsVYreGk33zlUuKZG-wfJpa33oYRX3Q3ESw8xE6uSfVocx1w7uMQ3VxI=h900', u'https://lh6.ggpht.com/oFpdZmU3c5nAsVfA-0YDzKQ2MLEKJm18IWrl6Q4WGEF3XBt_e0w_Mnf9uOdvzUaRfIs=h900', u'https://lh3.ggpht.com/pKp7-g3LRCWWc2x_-W5XBN9x9xvZXU2n2byf6ENsZ6UzslYVnR6OkifZpd-duSp4cgE=h900']	[]	Nutrição Total	https://play.google.com/store/apps/details?id=br.com.septo.nutricaototal	2014-10-04 00:00:00	70	[u'37', u'6', u'11', u'7', u'9']	1.6.2
br.com.wesoft.receitaslowcarb	https://lh6.ggpht.com/aiK-9z3xkKFSf4WCwtdDjH-dmo2MUsscbk3sCRjdhi46mzBdWBFuA5cPcShoLtkZn98=w300	4.390804767608643	None	HEALTH_AND_FITNESS	Low Maturity	O Receitas Low Carb foi desenvolvido para ajudar os adeptos das dietas com baixo teor de carboidratos.\Com ele fica mais fácil organizar suas receitas, sem misturá-las com as receitas das dietas "normais".\Seja você um adepto da dieta Atkins por exemplo, esse app foi feito para você.\O app já conta com mais de 100 receitas cadastradas, e você pode cadastrar as suas, além de compartilhá-las com qu…	None	WESoft+Solu%C3%A7%C3%B5es	WESoft Soluções	None	None	3.9M	Free	Yes	1,000 - 5,000	0.0	\Modificação na forma de exibição da lista de receitas.	2.3.3 and up	[u'https://lh3.ggpht.com/71xrx-JV8W5VZGjYwS9Ui9jtDrJgHSotGtJ-t5pYGO8BhLLrJqsfs6JOl01Wv913HA=h900', u'https://lh3.ggpht.com/0jfUhf56zWsi7P_h42icsvB6NYNl05T2Ls2aYMOC7tZ9uEcLV4rKBd_pI55BVgDSYw0=h900', u'https://lh3.ggpht.com/XW26qZKbrGjXc0YcU2xoYu-ER8Z_DYDN_98-02hEv2OHMJdmcoMvlvTkCIpcL61U5g=h900', u'https://lh6.ggpht.com/uL2MbOOB-m12t7kxTf9BNkTiKXFgJcOKjJlbiqiwNxs14yshPITXVz6hfT87iSOQfdI=h900', u'ht…	[]	Receitas Low Carb - Atkins	https://play.google.com/store/apps/details?id=br.com.wesoft.receitaslowcarb	2014-11-08 00:00:00	87	[u'58', u'15', u'8', u'2', u'4']	2.5
brainlag.studios.quit_smoking	https://lh4.ggpht.com/UeI2RrhLUYSGvt9aNVq-Z-7eRp0Mf3E8645gGM1za4NAC7ecq70YQIDEpgyaCnQkV_Zn=w300	4.270833492279053	None	HEALTH_AND_FITNESS	Everyone	This app supports you on your mission of becoming a nonsmoker. It provides real-time information about your smoking status and the benefits you earn through nonsmoking.\Let it remind you daily of \why\ you want to quit!\Features:\• Real-time statistics about your quit status: cigarettes renounced to, money saved, health summary, etc.\• Detailed health information about your smoking cessation\• Re…	None	Brainlag+Studios	Brainlag Studios	None	None	638k	$1.19	No	1,000 - 5,000	1.19	\• Fixed some french translation errors\• Several other fine-tuning improvements	2.1 and up	[u'https://lh6.ggpht.com/EeY5FcGPsvNVWtk6wF5O6JShr74-trcfllRaEAOBJ1oV9NnwbHEybsQ-Tcf1iwQ3=h900', u'https://lh6.ggpht.com/tGntPE7XiKoSwTJ6bsvmN-qtPH2itV_6tWBgKfeuLnBPpZMf5JA7IBRAWWlCewL2qXo=h900', u'https://lh6.ggpht.com/Y6PDeU1VvaHy7XAggwB_KUhRPb9-aMRrurl6RPKMJYB5L1P41kdah9oG-Z6n2Cpb2k4=h900']	[]	Quit-Smoking Coach	https://play.google.com/store/apps/details?id=brainlag.studios.quit_smoking	2014-11-23 00:00:00	96	[u'56', u'26', u'4', u'4', u'6']	1.1.1
breathing.app	https://lh4.ggpht.com/3HAxWh0sUFiuTBYfJqMY8h7MF_kwvjniNFqVyEaxlx4lzx8IeCj8LWDDpd9Y3TMDe0UF=w300	4.166666507720947	None	HEALTH_AND_FITNESS	Everyone	Breathing exercises to help restore functional breathing patterns.	None	Roger+Price	Roger Price	None	None	6.8M	Free	Yes	500 - 1,000	0.0	\- App is now FREE, with in-app purchase upgrade	2.2 and up	[u'https://lh5.ggpht.com/ou5Fhu6KsnP-pR8ZeJJ7mLuplJJ88oqkaGNshyZTe5jgdJn6dY6IFYi0QzGCNd8CcQ=h900', u'https://lh5.ggpht.com/Zuc0Xs5jvrdN3uMvBUeyO6C93m-PDqIqp4rSEsn0Yr0nDIrxDUr8Fa5YMfb8WRtFlQ=h900', u'https://lh4.ggpht.com/jJtHBPGN-Nmz-Xwa9pBu0ZEvv66G-r6b83vcbNh2dOs5G-aDDFO35Ccrosm1tLNywi01=h900', u'https://lh5.ggpht.com/35CMB4TgrdPk-VeQM0_6r2Ptgh2D7EqHU8IjpKcnBTysHqh2oSvXjvd_BETxHw91yg8=h900', u'h…	[]	Breathing Well Exercises	https://play.google.com/store/apps/details?id=breathing.app	2014-10-14 00:00:00	6	[u'3', u'2', u'0', u'1', u'0']	2.1
buddy.yoga.my	https://lh6.ggpht.com/WyKNVyHG-VCleTsByuTawcgkiI4nNbfJyYqB-D3pFmQH2Ks8qDtBOE2mmR2xbFW3qv4=w300	4.161290168762207	None	HEALTH_AND_FITNESS	Low Maturity	My Yoga Buddy is the best yoga app on Android. It's like having a personal yoga teacher in your living room! \Select the difficulty of your workout and how long you want to do yoga, and you're ready to go!\With over 500 customized yoga workouts, My Yoga Buddy is the best yoga app for fat and weight loss, clarity of mind and improving your flexibility and yoga for beginners.\Unlike other yoga app,…	None	ChiSinPur	ChiSinPur	None	None	3.8M	Free	No	1,000 - 5,000	0.0	\-Now with sound notification between each movement!\-Bigger clock\-Better user interface\-No more banner ads\-More positions added!	3.0 and up	[u'https://lh3.ggpht.com/PNzQXL35ThSu2PBDKhQ0CO6CjYZQPqh1bjMDgwIbhwshz37pHNl_W_etdqvSY-HvrQ=h900', u'https://lh6.ggpht.com/36kDZIqEn8_5BZ5r6MkGVK9TR641Hvztq-usAlHTi6F1-DgEQT5qxStu4R7I__l8QTiv=h900', u'https://lh5.ggpht.com/VOohIvdsB-mMb6i_6fKfD2hB0bP0DSJD79Kf_G2fKeMwQ1BwfuLcMHJGB1uJFHVm1Ys=h900', u'https://lh3.ggpht.com/IXuqSF-gAUCfxZcv0GTiSb7Snr54qVy75jW_BiAGR91u5oVYhFKRV28c9pnpwsP4xbY=h900', u'…	[]	Yoga Daily Workout - Beginners	https://play.google.com/store/apps/details?id=buddy.yoga.my	2014-11-02 00:00:00	62	[u'35', u'13', u'7', u'3', u'4']	9.0
bulat.diet.helper_plus	https://lh3.ggpht.com/BIjDf_5U1KMSNNGqdwYF8R-ukZb2_w-pdoXYaPAT7Md4bGNk5RVx0ZQmDP8_jzYRMlc=w300	4.574786186218262	None	HEALTH_AND_FITNESS	Everyone	Best Calorie Сounter in Russia, now in English. The Calorie Сounter is a daily account of consumption of calorie such as protein, fat and carbohydrates. This is a very good Possibility to make templates and Weight control. It contains the Large base of products which You can supplement with your own. BMI and BMR calculators allow us to calculate the number of calories and you could improve your f…	None	Yauheni+Bulat	Yauheni Bulat	None	None	3.8M	$3.00	No	1,000 - 5,000	3.0	\Испарвлена ошибка.	2.2 and up	[u'https://lh6.ggpht.com/mQ_lC4Bshrwk4u1WuA28bTM4beaTYQq8Ml5fjxQIJjtQ6cspuvX0DKJRQbPwjQYIZUlO=h900', u'https://lh3.ggpht.com/lqxh-5YaGbKUllaLOh8Dv2gW3lrR0eCV2MFGGYVjEcNvbI0vC54udJceQ32W2oPyKig=h900', u'https://lh4.ggpht.com/cX86LH9KMaDEze83qTHPKlzpLHNGTG4fRexoL8c_pCCNVcUtg8Jk_KZnHjfkbApesY0=h900', u'https://lh3.ggpht.com/Up5nmnMQpWwKkIIxTcZD8TLM1YI-Lop3nGudQpr2Mnu-eMPyN9WKoEd8LZsi2Hv4s7M=h900', u…	[]	Calorie Сounter PLUS	https://play.google.com/store/apps/details?id=bulat.diet.helper_plus	2014-11-14 00:00:00	468	[u'337', u'91', u'23', u'6', u'11']	2.7.2
[truncated: 6,563 more rows]
