# Supplementary material for: mHealthApps: A Repository and Database of Mobile Health Apps
Source: JMIR Mhealth Uhealth. 2015 Mar 18;3(1):e28. doi: 10.2196/mhealth.4026 (PMC4382566; doi:10.2196/mhealth.4026)
Supplement: Supplementary file 12 [file mhealth_v3i1e28_app12.gz]

Archive with 1 entries (1 files):
- GooglePlay__US__MEDICAL
