# Supplementary material for: mHealthApps: A Repository and Database of Mobile Health Apps
Source: JMIR Mhealth Uhealth. 2015 Mar 18;3(1):e28. doi: 10.2196/mhealth.4026 (PMC4382566; doi:10.2196/mhealth.4026)
Supplement: Supplementary file 12 [file mhealth_v3i1e28_app12.gz › GooglePlay__US__MEDICAL]

trackId	artworkUrl	averageUserRating	badge	category	contentRating	description	developerEmail	developerId	developerName	developerPrivacy	developerWebsite	fileSize	formattedPrice	inAppPurchase	installs	price	releaseNotes	requiresAndroid	screenshotUrls	screenshotVideoUrls	trackName	trackViewUrl	updated	userRatingCount	userRatingCountDistribution	version
CGM.MiraMobile.Android	https://lh6.ggpht.com/fwk5ghlSSY3xLHIh8SxrQwVffPwtlNWCwrNaC89kwKpt4khPUaWLpoYOJnN5byUgew=w300	5	None	MEDICAL	Medium Maturity	Met MIRA Mobile beschikt u tijdens visites snel en\veilig over de meest relevante medische informatie\van de patiënt, die u op dat moment bezoekt.\Uiteraard niet langer op papier, maar digitaal\gepresenteerd op uw Android telefoon! Met MIRA\Mobile heeft u de informatie van uw patiënt snel ter\beschikking in een duidelijk en handzaam formaat.\U kunt de app vrijblijvend uitproberen via onze demo-om…	None	CompuGroup+Medical+Nederland	CompuGroup Medical Nederland	None	None	529k	Free	No	100 - 500	0.0	\20-11-2013:\Verbeteringen voor het verwerken van gegevens, o.a. geboortedatums.\Als app isFinishing stop alerts.\30-07-2013:\Lege waarden in labresultaten en einddatums zorgden voor het niet zichtbaar worden van informatie.\Lege waarden worden nu niet meer geinterpreteerd.	2.2 and up	[u'https://lh6.ggpht.com/iMSjER5mcb8nX3vuWKpajGvEhOUJ5daqLU1C8yv-xXZXwhNdPTY67RJSer0m0ysJfoo=h900', u'https://lh6.ggpht.com/505x8-SqzVKJIh-ji54eQrTvMK7UW7RzlafJdNwqMWM54P277KaanglFWyg34nKUgw=h900', u'https://lh5.ggpht.com/ikKLDvQMUTyrk6ROgh0kMJYGdKi8TuuFiDitOaZLRIqmUjLQQ1cAA1jUOPjol2vWSg=h900', u'https://lh6.ggpht.com/xtFbtEwwnHcSh_jrg8yl2mmTvXACQ5S_500eqL3fNMSjmtzQPm-whB6K8JrJRyYusp8=h900', u'ht…	[]	Mira Mobile	https://play.google.com/store/apps/details?id=CGM.MiraMobile.Android	2013-11-20 00:00:00	2	[u'2', u'0', u'0', u'0', u'0']	1.5
DOCECG.Doctor	https://lh6.ggpht.com/awUkILnvirgD34UAnmhm4WykYKM8LNBxEOyZ7kkddJYetHRbEPJOIxlG0NPhUSXU0L-C=w300	4.018901348114014	None	MEDICAL	Everyone	Aprende a identificar los diferentes tipos de electrocardiograma, ideal para estudiantes.\Incluyen breves explicaciones sobre las gráficas.	None	FreeTheDoctor	FreeTheDoctor	None	None	2.0M	Free	No	100,000 - 500,000	0.0	\Actualización (Pequeña corrección dentro del apartado de Asistolia)	2.3.3 and up	[u'https://lh5.ggpht.com/zx7oJ8kL1H8biYKBJLG_Fkx3cIHri6V-6Av50OSW-wZmaRxGhUtvVNLnIYnlY1G6OA=h900', u'https://lh5.ggpht.com/ZWaRXNS-zvf_cYrCOqaIpOLW1uwNAYjecv6LI-NmXxdqoDfmFnQuPvbdIHBnYqCvigk=h900', u'https://lh5.ggpht.com/uFx69U4ZWMEnw8LMPeZzKQL-p2N0zhqW9TQNWNEFg7G3JrCz1IVknrG4j6bOCk_cLBAa=h900', u'https://lh4.ggpht.com/Gw06_2z6pg0ePaIL1ObrfD2YMYb3NB-XaiKtn2EGiX4IuujT-Y-5CrkSxsstrKmekw=h900', u'h…	[]	Electrocardiograma ECG Tipos	https://play.google.com/store/apps/details?id=DOCECG.Doctor	2014-11-16 00:00:00	1693	[u'784', u'463', u'242', u'102', u'102']	4.0
DOCECG2.doctor	https://lh3.ggpht.com/uNFymUywQIcVh8_BKoOKR5zMMvmgTm9bmzbD0OfSENEmEeXipyndiWI1KQeHvQeifx4=w300	3.8882479667663574	None	MEDICAL	Everyone	Learn to identify different types of electrocardiogram, ideal for students.\Include brief explanations of the graphs.	None	FreeTheDoctor	FreeTheDoctor	None	None	2.0M	Free	No	500,000 - 1,000,000	0.0	\Update	2.3.3 and up	[u'https://lh4.ggpht.com/U5i3rLUqN5uSiUvh8q1F0qyvCHxLZ2SwaOsZR7IRn64ZQxji33EiwsHBsYs8YK0vpQ=h900', u'https://lh6.ggpht.com/ge-lPdPjJ7AzOmYcBzVWnErvdKVCd0s612xiXqDrz_49fzuSq5SWAqmv1VXi-bbY6Qz-=h900', u'https://lh3.ggpht.com/x0HE2O-X9N_4wPbTkp0hbmzccIqorAx1gHsOMj7JDSOr5DTVPOH2N5TDJDE_gP37krr3=h900', u'https://lh3.ggpht.com/tty3Hq-ikfhNQST-6PFBXX2eB8FIzt9RLwypZ5qqCFzSQJredAaUbsnDt_r_kEOTLpx5=h900', …	[]	Electrocardiogram ECG Types	https://play.google.com/store/apps/details?id=DOCECG2.doctor	2014-11-16 00:00:00	2774	[u'1,220', u'711', u'408', u'183', u'252']	4.0
DOCECGA.Doctor	https://lh3.ggpht.com/LBPvHLM_iG-I4oK2sP0pSfOPzAv9dfamSP_0oENJYYKxGdOKaLjneg2mcVSwrREF8w=w300	3.402985095977783	None	MEDICAL	Everyone	Lernen Sie verschiedene Arten von EKG, ideal für Studenten zu identifizieren.\Fügen Sie kurze Erklärungen zu den Grafiken.	None	FreeTheDoctor	FreeTheDoctor	None	None	2.0M	Free	No	10,000 - 50,000	0.0		2.3.3 and up	[u'https://lh4.ggpht.com/P5zLeLSuGSH_asWPsGaNgVwgz71sWxUTCGC-t6CXAzDd8pzdRk-DhOulmdN9h1Jwl38=h900', u'https://lh6.ggpht.com/wlC0KxxSTjXvFSk_A00XXKwrQ-1zmpGuSLg8W-T_lraHivp_lOktW23IWAWRPngaWWQ=h900', u'https://lh3.ggpht.com/KoBQ9kY_Mp8L1Za5vQVCsQD-2T5qnuGWE7spVrmgG6QhBk47gC2c6mAKlSa2i8UF7wMk=h900']	[]	Elektrokardiogramm EKG Typen	https://play.google.com/store/apps/details?id=DOCECGA.Doctor	2014-11-10 00:00:00	67	[u'25', u'13', u'6', u'10', u'13']	3.0
NadSoft.CleanNoiseFREE	https://lh4.ggpht.com/fNQzjknaLpCVDtl-iDg04W4V6HNbextp494hDD-AdYfYvWcg0ZhlPmLXhMM=w300	4	None	MEDICAL	Everyone	Enjoy great moments of relax, while reading, thinking, sleeping or having a small rest from your daily work. \Do you have noisy coworkers? don't worry, use Clean Noise's White Noise and forget about them, you will soon concentrate and continue working.\Do you want to sooth your baby? block any disruptive sound with white-noise, pink-noise or the sound of a fan. Your baby will drop off to sleep. W…	None	NadsTech.com	NadsTech.com	None	None	19M	Free	No	100,000 - 500,000	0.0		2.3 and up	[u'https://lh6.ggpht.com/-4sbwpDrtNHC84h4M-6ZoJNF_3cuywZtq0aI8CCKbjWXt4Pgy_noOYELKFSV=h900', u'https://lh4.ggpht.com/PFJGYMySXs71uoHpCjo3cfU6NL4mOHVlvAuoNcY_sXF8HZ9g08rPaqRKW4X7Ow=h900', u'https://lh3.ggpht.com/6ogMdHPlE9nl99yFGn8vL31lu7HRKdTOIgBUEMO8sPjb56a1u8hjaE_P6pAyYQ=h900', u'https://lh6.ggpht.com/5d8MONleXJ_4HQ89A_cUxodSMTgLLzd_sYCp-X22cAGVTfP2J_DjWWZTv3UH=h900']	[]	Clean Noise FREE	https://play.google.com/store/apps/details?id=NadSoft.CleanNoiseFREE	2014-07-31 00:00:00	392	[u'207', u'85', u'35', u'23', u'42']	2.6.10
Pedcall.Calculator	https://lh4.ggpht.com/QdgSXunMUKKDbWyD5c2X942pzkhJEX9EmomqUDdMpFnw7JuUey_gsf8L_uAE1IZxAYM=w300	4.090206146240234	None	MEDICAL	Everyone	Pediatriconcall's Medical Calculators\This is an free application for all medical personal followed by the Pediatriconcall page relating to \http://www.pediatriconcall.com/fordoctor/pedcalc/calcmain.aspx\Calculators included are categorized as follows:\Growth Calculator:\» Height\» Weight\» Head Circumference\» Predict Height\» Mid Parental Height\» Body Surface Area (BSA)\» Body Mass Index (BMI)…	None	Pediatric+Oncall	Pediatric Oncall	http://www.pediatriconcall.com/fordoctor/TermsandConditions/PRIVACY_STATEMENT.asp	None	3.6M	Free	No	100,000 - 500,000	0.0	\- All calculators are now available offline.\- Complete new design with better user interface and navigation.\- Some new calculators added.\- Search option added on home page.\- New options of login details, share and rate app.\- Now app can be accessed without login as a trail for the first 7 days.	2.3.3 and up	[u'https://lh5.ggpht.com/vQS_uuKydKsUKGv-wwPQnmpzHnij5qp0_Ptd1bx9Ro4bSq7zNU4l7SVLPO7QhZXeWfk=h900', u'https://lh4.ggpht.com/A4gXQ4hFWeTglX43vLECzeRQ5TB-ptf8Shxo7Gxocd68faD8_qc5X4bx5bAOec631ok=h900', u'https://lh5.ggpht.com/xxxLlNZLL5AmYjWX_F2MDYhjst4BsDbAUIV1PxwlzMT2bCGZJtucWgQ-m9OFk78lVGY=h900', u'https://lh4.ggpht.com/6j0eEmkLienQCTr4DEZnMhYaoRZlC4PLjGaugWCOvCgggbzxof14N-RkS4bw9aMHuq6U=h900', u…	[]	Medical Calculators	https://play.google.com/store/apps/details?id=Pedcall.Calculator	2014-08-25 00:00:00	388	[u'204', u'98', u'37', u'15', u'34']	3.1
PsiquiatriaFree.Doctor	https://lh3.ggpht.com/9Cmi_oqrnv1IMuE6UwlSp0bIIuK_3CGbknesu7Jjq5d3yN1FkHiyK0tANCAjeG5v2hTC=w300	3.6655290126800537	None	MEDICAL	Everyone	Questions of psychiatry, ideal for medical students.	None	FreeTheDoctor	FreeTheDoctor	None	None	1.2M	Free	No	50,000 - 100,000	0.0		2.3.3 and up	[u'https://lh5.ggpht.com/3lnp_lI88mJ7C_w4L8cSnXR4Zb4308dJ6j-9sFZQxrsDaHbv64ZbwFIJBE2qU93POQ=h900', u'https://lh6.ggpht.com/cZvclCxaXZax7CPZ4LG5ehqfpzRtvWLM_rkc9VPkQ-3PF4flAGogywlkflgOjHI-EA=h900', u'https://lh3.ggpht.com/uYznI0TzUzFgmqvCEDVCmEntV0-CQQjlyOhNvVS0W0UdqMlSfR5sPqbJj5-MDUSIh0o=h900', u'https://lh3.ggpht.com/HbaOzf5vkd7iX-yLHbP5c0ftvgAoJx-IWs2aA3dtc40DCNMe9RsbUnIQVMauuRW4f-k=h900']	[]	Questions of psychiatry	https://play.google.com/store/apps/details?id=PsiquiatriaFree.Doctor	2014-07-07 00:00:00	293	[u'131', u'52', u'42', u'17', u'51']	7.0
TabletMOD.com	https://lh5.ggpht.com/YEdwid0KITbNdqmqFptdvs88LzFIRXX8tmHVbPVvkUF82U_s1WX2a9GolyGtPMbZTLk=w300	0	None	MEDICAL	Everyone	Acupuncture techniques can be effective for treating neurological conditions and relieving pain. This application shows 170 of them. Each disease has associated acupuncture points and graphics.\Android 3.0 Honeycomb.	None	ELIFE	ELIFE	None	None	1.6M	$14.87	No	10 - 50	14.87		1.6 and up	[u'https://lh3.ggpht.com/MK_u_M0zKCASLVFEsdQhR9K0msiuYYqh3TG3UBOs2-X7G6jzKiEgHPHJg3u1ICaFnkM=h900', u'https://lh5.ggpht.com/948t8Ya4kEbjm1gOPzjlJuhd3dIIenGilvJE5-bLX2zHkedidqCvU3nYqLRqpIBV8-P0=h900']	[]	Tablet Acupuncture Treatment	https://play.google.com/store/apps/details?id=TabletMOD.com	2013-08-12 00:00:00	0	[u'0', u'0', u'0', u'0', u'0']	1.0
a2z.Mobile.Event2199	https://lh6.ggpht.com/Dma8-7dbWcv-SykPxVmGkJ-tfoFxZXqkCkukIALvkxhH3D9PRArF_hASYSESwUyJYQ=w300	4.333333492279053	None	MEDICAL	Everyone	The NASS 2014 app enables you to have all the meeting information at your fingertips. Develop your itinerary and connect with colleagues. Locate exhibitors and follow/send Tweets. The app is your comprehensive tool for navigating the meeting. \• Build your personal planner, plan your itinerary, add personal notes, tag your favorite sessions and exhibitors.\• View the meeting schedule, search for …	None	a2z,+Inc.	a2z, Inc.	None	None	13M	Free	No	100 - 500	0.0		2.2 and up	[u'https://lh4.ggpht.com/0QtmJwlAO5ksedQt__N0FQHU12_5wz8wVxfmsP1bccCrtBg-nRc-S1YjkhYAjk0EzV4=h900', u'https://lh3.ggpht.com/EB8cCuuBS1SPJ4Ojbz2c8hwu3lyjYBXXD1v_X5F7el4NpO0b1_a3IrGKPNM9MzzHdWnE=h900', u'https://lh4.ggpht.com/Ozw7-pGahJ7ECYDdoz_anvmTq-KQ61ZEciXnVUhRmBJi5k1Jm-j8_C--Q435NSAlZQ=h900']	[]	NASS 2014	https://play.google.com/store/apps/details?id=a2z.Mobile.Event2199	2014-06-24 00:00:00	3	[u'2', u'0', u'1', u'0', u'0']	14.0
a2z.Mobile.Event2235	https://lh4.ggpht.com/TYOD5f-plKmvQ-up8qxKHSCuo426GMadZd9NRXESUOE4b8vNIQT0Oe09fFDlSXhv3qwg=w300	5	None	MEDICAL	Everyone	Plastic Surgery The Meeting 2014 brings together the best and the brightest surgeons in the specialty, poised to share their expertise with colleagues who arrive from nearly 50 countries around the globe. It is the premier educational and networking event of the year, for both domestic and international plastic surgeons.\The Meeting App puts the complete program in the palm of your hand. Referenc…	None	a2z,+Inc.	a2z, Inc.	None	None	15M	Free	No	100 - 500	0.0		2.2 and up	[u'https://lh6.ggpht.com/fTncuCbwqUxbFqCZVtMDViU3qrO4OiIh5Zq9ko4WLW4_EoP0bTgfZthR4PWThzaf-3E=h900', u'https://lh5.ggpht.com/VkZoFIpnKzuPg7G3seecwd4TqLKz41u1YzpHqB4sU57CmXCSJKDMswCy2rMC16vqzJc=h900', u'https://lh6.ggpht.com/I7u5fjXqCaljFkt8lVuDf2PaSypEmt8j1ONIZ5xwXZgayYvhIPelgdNs2lHcvBXo67w=h900']	[]	ASPS 2014	https://play.google.com/store/apps/details?id=a2z.Mobile.Event2235	2014-10-06 00:00:00	1	[u'1', u'0', u'0', u'0', u'0']	14.1.1
a2z.Mobile.Event2369	https://lh4.ggpht.com/ubyjRvwpqmguTDxoScQp9Tl-6GZ9fCBMCY1azstWU7VnFoLrIRMaWFWSTzvNTvbWJicv=w300	3.5	None	MEDICAL	Everyone	2014 AACC Annual Meeting & Clinical Lab Expo is the world’s largest dedicated laboratory medicine meeting in the world. Filled with over 700 vendor exhibits and 150 education sessions, the Annual Meeting will have something for everyone in the field\Keywords: AACC, Clinical Lab Expo, 2014 AACC Annual Meeting, Laboratory Medicine, AACC Congress, AACC Annual Meeting	None	a2z,+Inc.	a2z, Inc.	None	None	7.5M	Free	No	500 - 1,000	0.0	\Updates.	2.2 and up	[u'https://lh4.ggpht.com/oFqaOa3PNvO4JpPZkoeXaBNjxDxXdl1h1HqJIQUgzcw2lVZ5BRniYVEKzw0rg1VPJA=h900', u'https://lh5.ggpht.com/C_cb3yKRnj7OR0NyAqLmW9N6hgKppJ6VQPAFqxJzkt-XPAn86lGTIfA5o_SCOt3RQwy-=h900', u'https://lh6.ggpht.com/XCrA7jW7QK9qFKpPklv7ZjdCxQoIHDcnWeoDR7x5sr6gzQdAStPoRvupfPE5cGrDAA=h900']	[]	2014 AACC Pathfinder	https://play.google.com/store/apps/details?id=a2z.Mobile.Event2369	2014-03-31 00:00:00	4	[u'2', u'0', u'1', u'0', u'1']	13.1.0
a2z.Mobile.Event2473	https://lh5.ggpht.com/RW5Zt4vLhuPtvwElU6V7N1amrTjPbtVz6kACyxdk6SmBA-p60I9OjiLwpMgcTCd5jg=w300	4	None	MEDICAL	Everyone	The NHCAA (National Health Care Anti-Fraud Association) Annual Training Conference (ATC) is the association's premiere annual event, recognized industry-wide as the nation's leading health care anti-fraud forum.	None	a2z,+Inc.	a2z, Inc.	None	None	16M	Free	No	100 - 500	0.0		2.2 and up	[u'https://lh3.ggpht.com/TTkvNvYvFO3qDXM_h0sEh3vIn_9cxNpinCAhz4z5S0h6Oo8YWMp46wAXYM90mp0A1kI=h900', u'https://lh6.ggpht.com/ZGsLhd1tKFzn_uJg-ZV40-q3ELd3ys4d_9-rPxv-55-ZCAjKh0W5LWWlN6KFuR7p0Q=h900', u'https://lh4.ggpht.com/ftrqD86JAOWBgP3D5uSsXwLs18gHI0Q4aW5O_jzaJXYLxEMQffovYOsrpbA7_oSqm4HM=h900']	[]	2014ATC	https://play.google.com/store/apps/details?id=a2z.Mobile.Event2473	2014-09-29 00:00:00	1	[u'0', u'1', u'0', u'0', u'0']	14.1.0
aamft.mobile.app	https://lh5.ggpht.com/Q_YRIjMfZ5TaIIQgWiOfCW42k6K84VcXH7oTzkJwzRXMZT-r7rVbqukoP4n5lxdBQA=w300	0	None	MEDICAL	Medium Maturity	American Association for Marriage and Family Therapy\Mobile Conference App	None	Creative+Computer+Services,+Inc.	Creative Computer Services, Inc.	http://www.aamft.org/iMIS15/documents/website/privacy_policy.pdf	None	222k	Free	No	100 - 500	0.0	\Fixed PDF Files not loading.	1.6 and up	[u'https://lh6.ggpht.com/0BB3yIFE_-1alMUk6JPCSQ6voKLiyZCk8qNiI9SM9H4O7-8RU72T3S9Pv3HGsoygThA=h900', u'https://lh4.ggpht.com/fK0ywIQ7SPkeYGXSN6SuHuk1M25s6EmtC7TLykwqwAjDzHiP0Fc4YF3jo5dNjIX7ocer=h900', u'https://lh4.ggpht.com/rFz4RE7TmoPN4vYC1wXBhLatg4FmYLiYdCA5hUEbBulVXWiTVElRTl3AUnLjjbPZLyY=h900']	[]	AAMFT Mobile	https://play.google.com/store/apps/details?id=aamft.mobile.app	2014-10-16 00:00:00	0	[u'0', u'0', u'0', u'0', u'0']	1.14.6
abcd.com	https://lh6.ggpht.com/8QO3Uh8GgQMJjXqqBd8mXUoMGEo2FPEP5ySiGTrBpu6ytxP6ws8-TPfUx5xP4giujQ=w300	0	None	MEDICAL	High Maturity	The ABCD2 score is a risk assessment tool designed to improve the prediction of short-term stroke risk after a transient ischemic attack (TIA). The score is optimized to predict the risk of stroke within 2 days after a TIA,but also predicts stroke risk within 90 days.	None	Ho+Hsuhua	Ho Hsuhua	None	None	724k	$1.00	No	10 - 50	1.0	\1.ABCD2 TIAs rating calculator\2.Prediction of short-term stroke risk after TIAs\3.Case registry and case searching with database concept\4.Sum the patient's scores for each item\5.Fast-approaching and user-friendly interface\6.Saving and retrieving data from simple database\7.Medical Application and professional comments	2.3.3 and up	[u'https://lh6.ggpht.com/CbuYuMbbVNu8bzy8zvlgoCehC7VE3L1nVjPjbRcDLyJ9YKf4CWTXTjTEyU3kQn0v2D-X=h900', u'https://lh5.ggpht.com/aWxREBkbb1HnWktYzAfHlbo8LbDNokYfhA6rsWdw76WYirXP6uSv-TQd1xJNwAYsFlI=h900', u'https://lh6.ggpht.com/Hh9rGylJfQ8F01IbjrkFGFuxuw8Tk_ROuQTdaF-3OSsUdFtL61P8d9UXO0D1RJeoHZg=h900', u'https://lh4.ggpht.com/x41yc2ACjzCNjU2uA6h0WjK18ZJjR6n5VC5SuV8KUfrUC-LMpwZlV1DQB4Q50NWAo5w=h900', u…	[]	ABCD2 TIAs Scorings	https://play.google.com/store/apps/details?id=abcd.com	2012-04-29 00:00:00	0	[u'0', u'0', u'0', u'0', u'0']	1.3
abdominal.aortic.aneurysm.causes.diseases.symptoms.prevention.medicine	https://lh6.ggpht.com/dsG7OCZM9uIVzAVA6Vt7VQ0oV-6yEEtzy6AN7mzY3pvMhLbhKdeJd1TgzpldmniawBU=w300	0	None	MEDICAL	Everyone	This app provides complete information about abdominal aortic aneurysm diseases. Best comprehensive overview covers the symptoms and treatment of abdominal aortic aneurysm r This app has been developed for everyone, all topics has been made to make it complete, useful and interesting.\We hope you will find this app very informative and useful. If you like it please do share it with your friends a…	None	Dmitry+Grigorinov	Dmitry Grigorinov	None	None	5.7M	Free	No	10 - 50	0.0		2.3.3 and up	[u'https://lh6.ggpht.com/RcWTyLKErWMyciEf-UTL0Y3BOnmpTJHsWP7ucKVSLSF1X2MuH1_kWZq88DEsS85Ctg=h900', u'https://lh6.ggpht.com/7dZP3lXVETcXJcEZDat2fUWKUkY5wPO5F10lkOZ8dn3c3AhQ-Cpgg4LZ-G34-lUZHqie=h900', u'https://lh4.ggpht.com/oAkIGJ2aL-L2AwEGwcH4lN-eqX44OykHpv8k8ZiPSppdvokzGBCXWGdk1s8G4ul0xW4J=h900', u'https://lh4.ggpht.com/zQjHIiHwvSyHnL_SqxNQbXQmYsBGFNGnAlAnlxhk1XDfDvrgrjBflFdgWaRztvZhZdc=h900', u…	[]	Abdominal Aortic Aneurysm	https://play.google.com/store/apps/details?id=abdominal.aortic.aneurysm.causes.diseases.symptoms.prevention.medicine	2014-08-20 00:00:00	0	[u'0', u'0', u'0', u'0', u'0']	1.0
acanthosis.nigricans.causes.diseases.symptoms.prevention.medicine	https://lh3.ggpht.com/n-3heYbDTMNe-9-rHi_WqaiKpvHES1qVk4y5-xnB9e2N2wzlaz2wk3q23y2kxDsALsA=w300	0	None	MEDICAL	Everyone	This app provides complete information about acanthosis nigricans diseases. Best comprehensive overview covers the symptoms and treatment of acanthosis nigricans r This app has been developed for everyone, all topics has been made to make it complete, useful and interesting.\We hope you will find this app very informative and useful. If you like it please do share it with your friends and family.…	None	Dmitry+Grigorinov	Dmitry Grigorinov	None	None	5.7M	Free	No	10 - 50	0.0		2.3.3 and up	[u'https://lh5.ggpht.com/DQIXPvpJvAXSYFTzJ2KNTRvsY808ffk45T1SIz68m3I9WP7e99R-EvF2l_HvXpUyCvs=h900', u'https://lh4.ggpht.com/dn7mF-h8epfIgyhGGPN3hJkmN2gxuRo4iXV0uHJu-wwMFjFkFSMP5z3pg459-vF3l0o=h900', u'https://lh6.ggpht.com/dVuXx4JvlXU6pCXS98YelEkhu7P2AF09c8ojAem2XFoDoANcS2n-iIUo3TqlTb5iAkI=h900', u'https://lh6.ggpht.com/dUAicLt2chOfmfYU_a8_0ToBwJGqvWDHTSU5NPAlnNf7DqfCkOhr9DmDWk3yi6l6ALNG=h900', u…	[]	Acanthosis Nigricans Disease	https://play.google.com/store/apps/details?id=acanthosis.nigricans.causes.diseases.symptoms.prevention.medicine	2014-08-20 00:00:00	0	[u'0', u'0', u'0', u'0', u'0']	1.0
achilles.tendinitis.causes.diseases.symptoms.prevention.medicine	https://lh5.ggpht.com/pfmK0QCv9bhf3Y998PvdtATKq8FVQPqRuwwUOGjjRxrv0EbOv6DmhQyE8pxqgry8gLw=w300	3	None	MEDICAL	Everyone	This app provides complete information about achilles tendinitis diseases. Best comprehensive overview covers the symptoms and treatment of achilles tendinitis r This app has been developed for everyone, all topics has been made to make it complete, useful and interesting.\We hope you will find this app very informative and useful. If you like it please do share it with your friends and family. A…	None	Dmitry+Grigorinov	Dmitry Grigorinov	None	None	5.7M	Free	No	10 - 50	0.0		2.3.3 and up	[u'https://lh4.ggpht.com/-kjvGx5pcK0VAtq3o_nrI0nMSzFIMy2h31NMvLv3XcMYMzl7SKMOlteDSlYmj0PwPAK7=h900', u'https://lh4.ggpht.com/Ycj1qVTlj0X-WU6azS49K3-2_Vveezy1XzxIFB5zMSUZ9aPiNhRMBXk2taNgS5bsj7g=h900', u'https://lh6.ggpht.com/Sy064_aA-4CyusW2Duo1eQOzBtqT3P5jgixedxOuUYU9NevVvh0nqrNGj7Jwsl3ImbM=h900', u'https://lh4.ggpht.com/ZuyZEOU8uG_pPte7zYp0ujyH_CU3LWzND_DRAIBdANfI37HKyD-kGnhLDZnNegvW8A=h900', u'…	[]	Achilles Tendinitis Disease	https://play.google.com/store/apps/details?id=achilles.tendinitis.causes.diseases.symptoms.prevention.medicine	2014-08-20 00:00:00	1	[u'0', u'0', u'1', u'0', u'0']	1.0
achilles.tendon.rupture.causes.diseases.symptoms.prevention.medicine	https://lh6.ggpht.com/ckd9CVUuCMJ0lwzA3kLMttSHQyu4ArmrlpWEyWbD_EaKvsBb9pcLD4xakKnno-ZqCE4=w300	5	None	MEDICAL	Everyone	This app provides complete information about achilles tendon rupture diseases. Best comprehensive overview covers the symptoms and treatment of achilles tendon rupture r This app has been developed for everyone, all topics has been made to make it complete, useful and interesting.\We hope you will find this app very informative and useful. If you like it please do share it with your friends and f…	None	Dmitry+Grigorinov	Dmitry Grigorinov	None	None	5.7M	Free	No	50 - 100	0.0		2.3.3 and up	[u'https://lh3.ggpht.com/4g1F1PydXY-PWs1p5TdRodJ8hKIoR5p_Gh4gVQW_gMmh8XjCc8-8J2QMXPSidf6UJSHj=h900', u'https://lh5.ggpht.com/9ggiOkbBEmhRt7AA_qaE8AJLY0VzHPf4-70ttRkjb6GxWaCSADGAmIV9RhQ-nC0VqOg=h900', u'https://lh4.ggpht.com/LwiBVKsLAQ6ko5DX8KsgLO_N0UAR3Pdm-EGYxDaUnDKLAkbPlJnSGt9af3EbOkjagtM=h900', u'https://lh3.ggpht.com/LeOfgoS9J8J6PpcHAjdKS6v_S6J8vHxQmGBIn1r5h3D34tDXPKT0VHATLVT9FJs13nI_=h900', …	[]	Achilles Tendon Rupture	https://play.google.com/store/apps/details?id=achilles.tendon.rupture.causes.diseases.symptoms.prevention.medicine	2014-08-20 00:00:00	2	[u'2', u'0', u'0', u'0', u'0']	1.0
acne.causes.diseases.symptoms.prevention.medicine	https://lh5.ggpht.com/yFdeva5fhCns9tDFM_IxJ3yY4ihmFnELzcPRdnD6K-7FmeLAdmxy_Kw0DAZzFY0HPN4=w300	0	None	MEDICAL	Everyone	This app provides complete information about acne diseases. Best comprehensive overview covers the symptoms and treatment of acne r This app has been developed for everyone, all topics has been made to make it complete, useful and interesting.\We hope you will find this app very informative and useful. If you like it please do share it with your friends and family. Application does not overload y…	None	Dmitry+Grigorinov	Dmitry Grigorinov	None	None	5.8M	Free	No	10 - 50	0.0		2.3.3 and up	[u'https://lh6.ggpht.com/_W6HYMpwVRJFpPy9Hc6PejlF-q-yemvEw4P-D-hKrv2BfMcrQ3mTFs_uWjqdYoy1AGc=h900', u'https://lh4.ggpht.com/_vMNkBbt1qcxBXXZgbK9hAqiI3_c1GcZe1OeeEdrNy1Ufm3ORiX-M8MeH9tS5b78PVw=h900', u'https://lh6.ggpht.com/31BiTQa3P5rFMDV9p4QPSq8i98CzbGIzQN8w2sjPgDEw6BILCxbU0DkO_kFzL73ogQ=h900', u'https://lh4.ggpht.com/fdSNF56lL7BOWbMyK8_plTVVJT45GX48-ofCQdJEqPXRLox9oTl9povO8x1xU7975bB2=h900', u'…	[]	Acne Disease & Symptoms	https://play.google.com/store/apps/details?id=acne.causes.diseases.symptoms.prevention.medicine	2014-08-20 00:00:00	0	[u'0', u'0', u'0', u'0', u'0']	1.0
acoustic.neuroma.causes.diseases.symptoms.prevention.medicine	https://lh4.ggpht.com/Kl6R4J4nL3-biCKrAiIXlNI6Q2HoBRsVpUeVNNpsaLqHATRj8Tg-bL8eJcw4NbFHHQ=w300	0	None	MEDICAL	Everyone	This app provides complete information about acoustic neuroma diseases. Best comprehensive overview covers the symptoms and treatment of acoustic neuroma r This app has been developed for everyone, all topics has been made to make it complete, useful and interesting.\We hope you will find this app very informative and useful. If you like it please do share it with your friends and family. Applica…	None	Dmitry+Grigorinov	Dmitry Grigorinov	None	None	5.7M	Free	No	10 - 50	0.0		2.3.3 and up	[u'https://lh5.ggpht.com/snnm3C8UU7E4q54D6pPqXdk9X3w4J3Vd1qmfvuzTbSbjWtcosjixAjSfjvNgwnCtYTc=h900', u'https://lh3.ggpht.com/OARLDbDE-7rOsP5jeu-UtNMJZ-Ox7FdVaiy5vk_YsobDi_1vbkDV8SJC1xpzV-I_JK8=h900', u'https://lh4.ggpht.com/_5VdIu9mOn_Cc--3L1VzDUXap-TDlMG8MfTTCZQ-WIz5GvwehAyjJM9vrKoBp8AxM215=h900', u'https://lh5.ggpht.com/50BjPVEkCoTWtxPe_0ykVwz8EU04h2QuyogCVkO0gncOXkPFEP5QOREbtazYJprnkQ=h900', u'…	[]	Acoustic Neuroma Information	https://play.google.com/store/apps/details?id=acoustic.neuroma.causes.diseases.symptoms.prevention.medicine	2014-08-20 00:00:00	0	[u'0', u'0', u'0', u'0', u'0']	1.0
acromegaly.causes.diseases.symptoms.prevention.medicine	https://lh3.ggpht.com/qRrf8timn6qs9o3XT_iBFHHl4wNZVR2rW8QEDz3Q6P3-wl_TqnTEeJMSV_ZJmn62OpGM=w300	0	None	MEDICAL	Everyone	This app provides complete information about acromegaly diseases. Best comprehensive overview covers the symptoms and treatment of acromegaly r This app has been developed for everyone, all topics has been made to make it complete, useful and interesting.\We hope you will find this app very informative and useful. If you like it please do share it with your friends and family. Application does no…	None	Dmitry+Grigorinov	Dmitry Grigorinov	None	None	5.7M	Free	No	10 - 50	0.0		2.3.3 and up	[u'https://lh4.ggpht.com/KvV8LUWeZA1YwiUjg8pD5CxTVZFxuqWa-SLumuy6z7BL-W5LEfcFN0ige-YO43erTO1A=h900', u'https://lh6.ggpht.com/dz8jI7WcygfJoAupdfl3uNiyudove_3jLr7UG719c5m9Jf52uH70VZVYS483EyeoSqWc=h900', u'https://lh6.ggpht.com/XGNZJ5LvNdsp1QdJNj4cUneLsryVQxsoEbtP2-FisfsU9e5De3PR0jV_6ZHw7pVyXFo=h900', u'https://lh4.ggpht.com/laufKogahx7-8ZSW9Z33ZypWwyMPN72pjKo6SA3d32rzi9TF65WZ7vnME9B7NoItZOE=h900', …	[]	Acromegaly Disease & Symptoms	https://play.google.com/store/apps/details?id=acromegaly.causes.diseases.symptoms.prevention.medicine	2014-08-20 00:00:00	0	[u'0', u'0', u'0', u'0', u'0']	1.0
acupuntura.agujas.cuerpo.AOUXKCZCFGPEFKQD	https://lh5.ggpht.com/eFn7OWaxCdROmKYpDVAMR2-ULk9awXITs1Ox_sJ6gIKGGyEjWzVNMbOkPy61u_f49Q=w300	3.7142856121063232	None	MEDICAL	Everyone	El término acupuntura describe un conjunto de procedimientos que implican la estimulación de ciertos puntos anatómicos utilizando variedad de técnicas. La variante de acupuntura que se aplica con más frecuencia, y cuyos posibles efectos beneficiosos se han estudiado con mayor profundidad, es la variante en la que se insertan finas agujas en la piel, en determinados puntos estratégicos, con el obj…	None	Context+Apps	Context Apps	None	None	2.4M	Free	No	500 - 1,000	0.0		2.1 and up	[u'https://lh4.ggpht.com/8yEqAhqKs8yNTfQpg85lkj_JyJ189DFyxAr1YyHzdS1fhwYBMSozu9ooJ7lUhBhB4w=h900', u'https://lh3.ggpht.com/jiKmf8BFm0gkJ0_0BQDQndWT9bDUFlGRIILvE2yjsRCO_F7eY3YKYpwnHTFGh5UW4Vc=h900']	[]	Acupuntura	https://play.google.com/store/apps/details?id=acupuntura.agujas.cuerpo.AOUXKCZCFGPEFKQD	2014-08-13 00:00:00	7	[u'4', u'0', u'1', u'1', u'1']	1.0
acute.lymphocytic.leukemia.causes.diseases.symptoms.prevention.medicine	https://lh5.ggpht.com/LxP0hmIBwK07u916ehWwW7JjzPofxSP2SPnoT4xmwlLWU7bclS-I_m2elqoKeTwflGgM=w300	5	None	MEDICAL	Everyone	This app provides complete information about acute lymphocytic leukemia diseases. Best comprehensive overview covers the symptoms and treatment of acute lymphocytic leukemia r This app has been developed for everyone, all topics has been made to make it complete, useful and interesting.\We hope you will find this app very informative and useful. If you like it please do share it with your friends…	None	Dmitry+Grigorinov	Dmitry Grigorinov	None	None	5.7M	Free	No	50 - 100	0.0		2.3.3 and up	[u'https://lh4.ggpht.com/5457QhubBtnwcMxqvyroSn_nQDhXW9jXs6aqPt_3jSvEJyIj8uNERIT98TZZ8hqHswXA=h900', u'https://lh3.ggpht.com/0yuTkTpxhDxHbjnDXA8rXCmHUgMWQ9_KLYSVTQIA_CZQnocTp42BbYA_nguuqgm3mg=h900', u'https://lh5.ggpht.com/2RqRzV2L23B6PgPKqlmS0iM6SrSGBjxd74BMWQYd-J1AFVNDit-sDay-TPLd-Xi2Ohg=h900', u'https://lh3.ggpht.com/_UZxk57_O1Dna3a1sNRjZHTQOg4rYFbzpwRkKpuf1QL-43HGGmpxqu77ujpmy0E-3A=h900', u'h…	[]	Acute Lymphocytic Leukemia	https://play.google.com/store/apps/details?id=acute.lymphocytic.leukemia.causes.diseases.symptoms.prevention.medicine	2014-08-20 00:00:00	1	[u'1', u'0', u'0', u'0', u'0']	1.0
acute.myelogenous.leukemia.causes.diseases.symptoms.prevention.medicine	https://lh3.ggpht.com/zHpun5F-F5bGz1kxnwqozn4KDV2xDzmr6Pt_nJnhDsFCEmGsMSp7ZreEZ2K0epVS184=w300	0	None	MEDICAL	Everyone	This app provides complete information about acute myelogenous leukemia diseases. Best comprehensive overview covers the symptoms and treatment of acute myelogenous leukemia r This app has been developed for everyone, all topics has been made to make it complete, useful and interesting.\We hope you will find this app very informative and useful. If you like it please do share it with your friends…	None	Dmitry+Grigorinov	Dmitry Grigorinov	None	None	5.7M	Free	No	10 - 50	0.0		2.3.3 and up	[u'https://lh3.ggpht.com/CwO7baPqkRcnM0-L_AU10N7T_lQmYAfWclnGobKRviXUsDnp9FP1XMNfly6Yw9-OgQ=h900', u'https://lh3.ggpht.com/Y2o1CQP5CpjjmT1YEjH-qPB0_Tpq5Hw3tiu9luUcjAOmXSXVtKGc_AxS5XsfGl90q2c=h900', u'https://lh5.ggpht.com/EQWq-WOo5XMZbqitSanJ0sGpg0NBS7ZPqXQ1WuyOsqxgyPjm31A6dG2dh3JPi9Y4J_M=h900', u'https://lh4.ggpht.com/XWrOzVLcLWf_dcFrn27_buGafkYUETyu4p2ff4xLzdp8NOpXR8jQIp42pw76xKyI2Vd7=h900', u'…	[]	Acute Myelogenous Leukemia	https://play.google.com/store/apps/details?id=acute.myelogenous.leukemia.causes.diseases.symptoms.prevention.medicine	2014-08-20 00:00:00	0	[u'0', u'0', u'0', u'0', u'0']	1.0
acute.sinusitis.causes.diseases.symptoms.prevention.medicine	https://lh4.ggpht.com/Ute9CVjy99C0aKSUjYdvDjZmDncZK0QJ67wDbXuomEgZg7Zyr1U3WM6EcBA7pEYV-MUw=w300	5	None	MEDICAL	Everyone	This app provides complete information about acute sinusitis diseases. Best comprehensive overview covers the symptoms and treatment of acute sinusitis r This app has been developed for everyone, all topics has been made to make it complete, useful and interesting.\We hope you will find this app very informative and useful. If you like it please do share it with your friends and family. Applicati…	None	Dmitry+Grigorinov	Dmitry Grigorinov	None	None	5.8M	Free	No	100 - 500	0.0		2.3.3 and up	[u'https://lh6.ggpht.com/O8yQ6YKUVcIqZWgWcuhURg1cgDXqTqfLrhhNIysi1dI7NFDKjPxFUzotapqjowBSohAo=h900', u'https://lh4.ggpht.com/F-RTIndM5r4ZjVRhK-Erf9Ay1R_yAWSeLDbt8vwnt58C6m3FYZ_f76zKOr4DqaTPlzwW=h900', u'https://lh3.ggpht.com/nRgdJLxmRx775t2lQc-GzzElkk9JfJVQN8gJvfKNOF7yHVb94en7yopeHkml257F29w=h900', u'https://lh5.ggpht.com/esa6imFJ2E5oupkRLKhrukk1071ve6W00LY6Sr4rFyq0s-qSVlinGabRQR22_v1F07Y_=h900',…	[]	Acute Sinusitis Information	https://play.google.com/store/apps/details?id=acute.sinusitis.causes.diseases.symptoms.prevention.medicine	2014-08-20 00:00:00	2	[u'2', u'0', u'0', u'0', u'0']	1.0
addisons.causes.diseases.symptoms.prevention.medicine	https://lh4.ggpht.com/o13DHLN_vznz_teKNPypISC7e1EatPuZ6xKL13IrH7f7dMczc0zw2rd-0NVoIXaqMw=w300	0	None	MEDICAL	Everyone	This app provides complete information about addisons diseases. Best comprehensive overview covers the symptoms and treatment of addisons r This app has been developed for everyone, all topics has been made to make it complete, useful and interesting.\We hope you will find this app very informative and useful. If you like it please do share it with your friends and family. Application does not ov…	None	Dmitry+Grigorinov	Dmitry Grigorinov	None	None	5.7M	Free	No	50 - 100	0.0		2.3.3 and up	[u'https://lh4.ggpht.com/6JTTMKjIBcmgzvohN7HxjfEWuT3WXB-D2ODuBsGr4AU8cChN1o7Nb2t9iVvQ99akmEE=h900', u'https://lh3.ggpht.com/4520OticdMkDQA327WP0bpkGL2KuCPxeukmN5cRmN0jA8XjBzPpUPlXU6sd-xyiD87Y=h900', u'https://lh5.ggpht.com/OsSDLjdrgvbkbcNTFJrjCs7qvSOV-MGcDpnbD-3-k26Sa-f70VM02D4B2T4oDPPj3mF1=h900', u'https://lh3.ggpht.com/A2U4p9_2WAGORPXFcsk-B8Glg1eEcBrnMWPzfSZB9vpRnyMB1A95jf9UXz9KkgLQkL-I=h900', …	[]	Addisons Disease & Symptoms	https://play.google.com/store/apps/details?id=addisons.causes.diseases.symptoms.prevention.medicine	2014-08-20 00:00:00	0	[u'0', u'0', u'0', u'0', u'0']	1.0
adenomyosis.causes.diseases.symptoms.prevention.medicine	https://lh4.ggpht.com/vQXS_wQHdGgJhb3TaaqQA0c1-WpNAzBdXdDF9s3VDnOmVaoHoeyTeDXUcWCDqX-F6VI=w300	0	None	MEDICAL	Everyone	This app provides complete information about adenomyosis diseases. Best comprehensive overview covers the symptoms and treatment of adenomyosis r This app has been developed for everyone, all topics has been made to make it complete, useful and interesting.\We hope you will find this app very informative and useful. If you like it please do share it with your friends and family. Application does …	None	Dmitry+Grigorinov	Dmitry Grigorinov	None	None	5.7M	Free	No	10 - 50	0.0		2.3.3 and up	[u'https://lh4.ggpht.com/uUDn7oYUp1VTRv9Yj3RxHH06xYy6uo3uKc-noBxPFjSI6NqL7efuDoj44-ROU1xD3j4=h900', u'https://lh6.ggpht.com/OAsoCyQqchYBmtij18h6UzZiuBvKCLcjM4Qk3fvKidnLeQopb50bPBXygIDc-mnLU8c=h900', u'https://lh3.ggpht.com/GUYJF-ZeXQD0-JdUpk-WaRGE0iUVyAECJO4pnj3Y5xXD0Tl-CDyt2OcO1jUvn5NxiQ=h900', u'https://lh6.ggpht.com/TESsvycQoXflm3zSaGFcaZKE0g9ICJX-a3aMFdCBd1gIpx40if1Vh57lfR8jtKvzcTM=h900', u'h…	[]	Adenomyosis Disease & Symptoms	https://play.google.com/store/apps/details?id=adenomyosis.causes.diseases.symptoms.prevention.medicine	2014-08-20 00:00:00	0	[u'0', u'0', u'0', u'0', u'0']	1.0
adjustment.disorders.causes.diseases.symptoms.prevention.medicine	https://lh4.ggpht.com/jm1ahvvlsoSq0gdgOjm_b8Pne9PXn86h0f09ejlD1H_A3yWnwU6zS_NnatBJzwhlQQU=w300	0	None	MEDICAL	Everyone	This app provides complete information about adjustment disorders diseases. Best comprehensive overview covers the symptoms and treatment of adjustment disorders . This app has been developed for everyone, all topics has been made to make it complete, useful and interesting.\We hope you will find this app very informative and useful. If you like it please do share it with your friends and family.…	None	Dmitry+Grigorinov	Dmitry Grigorinov	None	None	5.7M	Free	No	10 - 50	0.0		2.3.3 and up	[u'https://lh5.ggpht.com/8PvTRkpKe6zT7uHUdjG0BcKf4d0FNtWDrACgZzxFaV1rZh31NSB8OKNXkmtFYrWSA_I=h900', u'https://lh3.ggpht.com/AS-hcK5PVVba_LLlktve75-2L5kJM4_CTjL2HNBrtUuQUJm_GD4xbKGWynVUwavLVQ=h900', u'https://lh5.ggpht.com/9xZptotKUsnGUtPQW6C3gbKmXmCAWha66g59JtbSro7BEuKSz3uJX9qbIAkrF9jRQlY=h900', u'https://lh6.ggpht.com/ex-eT9Va-iIpCNG4KFWpn5eVwV5ClLlz3aiBasgoDu_wnJSoDG9Q9uJmC-BeDO6Yt-AL=h900', u'…	[]	Adjustment Disorders Disease	https://play.google.com/store/apps/details?id=adjustment.disorders.causes.diseases.symptoms.prevention.medicine	2014-08-21 00:00:00	0	[u'0', u'0', u'0', u'0', u'0']	1.0
adult.adhd.causes.diseases.symptoms.prevention.medicine	https://lh4.ggpht.com/Xn25S-jGnk8OjCsAhPFhSP7Ev11ZDQ-F_1yzqursEu00ouGy7_V7HjPR3bmQw49gsF0=w300	3	None	MEDICAL	Everyone	This app provides complete information about adult adhd diseases. Best comprehensive overview covers the symptoms and treatment of adult adhd . This app has been developed for everyone, all topics has been made to make it complete, useful and interesting.\We hope you will find this app very informative and useful. If you like it please do share it with your friends and family. Application does no…	None	Dmitry+Grigorinov	Dmitry Grigorinov	None	None	5.7M	Free	No	100 - 500	0.0		2.3.3 and up	[u'https://lh3.ggpht.com/PVDX5vefZOmHAK363Iv7fqlHe00txzZvAR9qUI2ouBnqn5PwTCB6jNzSc0AES847nQo=h900', u'https://lh6.ggpht.com/DkjrvialdhG0FakkAqJlXqe6Ur1ks_8A3Rc-djQt5fRL68bDoDixVRztneydTmjTdw=h900', u'https://lh3.ggpht.com/N5RDeOGSh0TIjIQO6T9yd6dulZMQLsiJVp6PB6WEmXDHTWDAUrQVnIxvkvzxAj7-ZA=h900', u'https://lh6.ggpht.com/FTeyoZNPkd1SZSE1Jhb_uV-xe2w5DLy5rIqTAibGS2H4-T6SHiYYLgLFj07UN6C3_B4=h900', u'ht…	[]	Adult Adhd Disease & Symptoms	https://play.google.com/store/apps/details?id=adult.adhd.causes.diseases.symptoms.prevention.medicine	2014-08-21 00:00:00	2	[u'1', u'0', u'0', u'0', u'1']	1.0
adultadhd.adultadhd.com	https://lh5.ggpht.com/uou7No2bKSMXM8mq5RAYUPRSlvqIaFxVWUvX-LDPR_pFNCuyJGKlcJvfGMqoKW5Qfdo=w300	2.440000057220459	None	MEDICAL	Low Maturity	Adult ADHD Self Assessment Tool\Do you suffer from Adult Attention-Deficit/Hyperactivity Disorder? Take the online self assessment to find out! \Test contains 20 questions and it takes only up to a few minutes to complete.	None	IamBot	IamBot	None	None	1.8M	Free	No	5,000 - 10,000	0.0		1.6 and up	[u'https://lh6.ggpht.com/MhJL3XszD7H65EDJoJt16M2vCOd7UjIMZsudGxLiogfadWaXl-RNoB_cQOlekLPDsg=h900', u'https://lh4.ggpht.com/XgngqtemRRVThmIACPKN1ZbmjJJoN3pymw6Df0X-ZRnlHi_p69y3EZyhdpun6JXtBA=h900', u'https://lh4.ggpht.com/gXeXBsC6vru7sCNBwtqwRiIt_in7lcnXpVXy-Yfqskh3p4jYCmWoR0KH607DID6y9wM=h900']	[]	Adult ADHD Test	https://play.google.com/store/apps/details?id=adultadhd.adultadhd.com	2014-06-06 00:00:00	25	[u'3', u'2', u'7', u'4', u'9']	1.0
aema.dosisfiebre	https://lh3.ggpht.com/9RoOgh2Ue4IHzFG0Nc_S7qhMUca3r09Fpe78RPrDHu7CRliVaE7ItqL3ZS6kf7xf3HH_=w300	4.05555534362793	None	MEDICAL	Everyone	Aplicación gratuita muy fácil de utilizar, con una sola pantalla puede calcular introduciendo el peso del niño/a la cantidad de Dalsy, Apiretal y Junifen que debe tomar, también puede consultar el prospecto y ficha técnica de ambos conectándose en la web de la agencia española de medicamentos y productos sanitarios.\Contacto para informar sobre errores o sugerencias \aplanav@gmail.com	None	aema	aema	None	None	207k	Free	No	10,000 - 50,000	0.0	\Versión 2.1.1 Modificación\Soluciona problema de la Agencia Española de medicamentos que a cambiado las direcciones web de los prospectos y fichas técnicas y no se podían visualizar.\Versión 2.1.1\•Soporte resoluciones de pantalla (small, normal, large, xlarge)\•Traducción en ingles\Versión V2.01\Cambió del formato de visualización.\A parte de los medicamentos Aprietal 100mg y Dalsy 20mg se añad…	1.6 and up	[u'https://lh6.ggpht.com/-BrSkNLfnQF8UHkjdePt1f4D7IXir8uxnT7IFLFlHCW4W6OVDso5vlgmTPuRzMi9Nog=h900', u'https://lh5.ggpht.com/L_iSJWqeIRduZbFaRdXRvTGWJAxdnHip9RU3QGbVg6cabWaky6wBVBFdUSg5CBjK3vs=h900']	[]	Dosis Fiebre	https://play.google.com/store/apps/details?id=aema.dosisfiebre	2013-12-17 00:00:00	54	[u'31', u'9', u'7', u'0', u'7']	2.1.1
af.org.aofoundation.AOSR	https://lh6.ggpht.com/eQJd1BIxolbXlPRNqSzLHRxrRAtKeNti0zAvD0Qr4aS7__HBgFdneXK-5zsugi1ycnI=w300	4.608808517456055	None	MEDICAL	Medium Maturity	QUICK ONLINE REFERENCE IN CLINICAL LIFE\Gain easy acess to the award-winning AO Surgery Reference. AO Surgery Reference is an online repository for surgical knowledge. It describes the complete surgical management process from diagnosis to aftercare for all fractures of a given anatomical region, and also assembles relevant material that the AO has published before. It gives access to:\* Hundreds…	None	AO+Foundation	AO Foundation	None	None	638k	Free	No	100,000 - 500,000	0.0	\• The app will allow for the very first AOSpine material to be launched December 10, 2014. This is a major milestone in the AO Surgery Reference history.\• Additional CMF material will be made available for AOCMF members	2.1 and up	[u'https://lh5.ggpht.com/42QjTKZId773hfCWLfDmEtkD8RL18xTH_9J-FUppRw2dH3vRmBBeiecfQuEz0ZH-jQ=h900', u'https://lh4.ggpht.com/MBLo8kqkeCwm2L0lbkihEGIz1JqoieIKr3Um_LcFVYDczvyGvPO3s7YwBd5tm9C60jc=h900', u'https://lh3.ggpht.com/PPUsu2bRSWmGW9BGWvk_-r0rxSyWya1c8bPS-UxadDE_MOkJL3qalumH7Ft6DHj-tlc=h900', u'https://lh4.ggpht.com/Q1-NnJs1cZc_vZjLnwYBtj7Pzvgy8c-wTYRBamoaXW1GfR-bFoBYRuJTHGOwcPGlQr0=h900', u'h…	[]	AO Surgery Reference	https://play.google.com/store/apps/details?id=af.org.aofoundation.AOSR	2014-09-01 00:00:00	1158	[u'868', u'199', u'44', u'22', u'25']	1.2
age.spots.causes.diseases.symptoms.prevention.medicine	https://lh4.ggpht.com/W8ij7fZIwCgSdfvJNNHDbJ-Y4FF3pfegUfmc3-8HcMluQz_iLMhnTVX2vfPtI-FYBA=w300	4	None	MEDICAL	Everyone	This app provides complete information about age spots diseases. Best comprehensive overview covers the symptoms and treatment of age spots . This app has been developed for everyone, all topics has been made to make it complete, useful and interesting.\We hope you will find this app very informative and useful. If you like it please do share it with your friends and family. Application does not …	None	Dmitry+Grigorinov	Dmitry Grigorinov	None	None	5.7M	Free	No	10 - 50	0.0		2.3.3 and up	[u'https://lh6.ggpht.com/Vc54yFiD5HwNNrf6Jur1h-9bpzCHhlVdKmGbbeIuFwsVH_6eZYEqL8RSB4d9_9_WEjlH=h900', u'https://lh4.ggpht.com/rUjFNQ2qqeXqiDqat2VnVUAjTEE7oAIc83lzDvDPIAHu3VVPcCzvgg2509s_1YDjyvI=h900', u'https://lh5.ggpht.com/YuoUjCUh4zp6HAw3-Cnpb7DckCDnX3O3qS-0J31I9AnDK9ZDyX963DOd_HaUq-L6d2o=h900', u'https://lh5.ggpht.com/jfFW9Uz_iqgKk7_S7we9gYaAIcIOQbXNqysceHHNoXrATViOZAK8zA-dgvqA2xNUgLo=h900', u…	[]	Age Spots Disease & Symptoms	https://play.google.com/store/apps/details?id=age.spots.causes.diseases.symptoms.prevention.medicine	2014-08-21 00:00:00	1	[u'0', u'1', u'0', u'0', u'0']	1.0
agency.messaggio.rbm	https://lh5.ggpht.com/cx7ZHy46vZexd7y-ZkOG19Or1kOBckaHRhLhOOML9R1GzeGrxN_2-C0hCbvqcNxTeA=w300	0	None	MEDICAL	Low Maturity	EPUB 3 e-reader (Lyre, by messaggio) dedicated to Roll Back Malaria’s reports (WHO) on malaria worldwide.\Once set up on your iPad or iPhone, this e-reader allows you to download all the reports published by Roll Back Malaria in ePub 3 FORMAT, with a fixed design, offering a wealth content of pictures, graphs and maps. Editions of high quality in substance and in form, with notes, external links,…	None	messaggio	messaggio	None	None	1.1M	Free	No	5 - 10	0.0	\Fixed targeted SDK version	4.4 and up	[u'https://lh6.ggpht.com/kwA-9GxGPmn9WPfIjuoFZwsutd4lSJUHRuWG88vY7ukswecULJcVzqRh1V7v5x9Aa74=h900', u'https://lh3.ggpht.com/fTYzOhiv2Q3DkRzAwmJHNY7OWpTEjPFqsZuOcj86bVsuw16tdM54peNZMt3MstpFmA=h900', u'https://lh3.ggpht.com/76BE3Auc-d72a6UxKTYLiaw9ARny6-J1kTTEvSdeB99OLcmOLYZ-aGGJ4YK3UBo-KQ=h900', u'https://lh6.ggpht.com/NadClUQgQX_eFNfVqlXhzN93wyphNY-bGy6YwkN4V1GYTZFFtDTWAcHxlQ5arTYrDc4=h900', u'ht…	[]	Roll Back Malaria by Lyre®	https://play.google.com/store/apps/details?id=agency.messaggio.rbm	2014-09-01 00:00:00	0	[u'0', u'0', u'0', u'0', u'0']	1.0.1
agoraphobia.causes.diseases.symptoms.prevention.medicine	https://lh5.ggpht.com/BF6RqCN4QFrRd3nCiCRGSnLRmp_Y5XhUHZle2bzGT9mFAhPtyPDJktAuoHm3y87tdDs=w300	3.6666667461395264	None	MEDICAL	Everyone	This app provides complete information about agoraphobia diseases. Best comprehensive overview covers the symptoms and treatment of agoraphobia . This app has been developed for everyone, all topics has been made to make it complete, useful and interesting.\We hope you will find this app very informative and useful. If you like it please do share it with your friends and family. Application does …	None	Dmitry+Grigorinov	Dmitry Grigorinov	None	None	5.7M	Free	No	50 - 100	0.0		2.3.3 and up	[u'https://lh4.ggpht.com/IXbl60FqPphWZ0Fe8ePwryMpl5ryd9PP0Yg9iAKI9d8_557CDmiH2u9hLIDDAg7Xhbk=h900', u'https://lh4.ggpht.com/MULC68aQWaZbdXuuKsUTOMUiaEmQlqWVMebvswMWr3G_kMHLaSAQNr9qrTzZfZQhAek=h900', u'https://lh3.ggpht.com/52Q0vpD_PVvBQ_rRp-09cf0NyxuuH_DZ0qKXmwMwDX1kwBtf1FMOgsAfZTm0LgLbAxs=h900', u'https://lh6.ggpht.com/ueQOxgEZSLi5omzWA-wLKrF5hWHQMp2zZkml6JG-_VpFtJHShnDZNleZzCnNKX-4ea0=h900', u'…	[]	Agoraphobia Disease & Symptoms	https://play.google.com/store/apps/details?id=agoraphobia.causes.diseases.symptoms.prevention.medicine	2014-08-21 00:00:00	3	[u'2', u'0', u'0', u'0', u'1']	1.0
ah_apps.egptiandrugindex	https://lh4.ggpht.com/shc0B-OweO3XxcDpgiIhZm6qloWuEhL0ePIiQ01DPM-3rwn_JNSF_WCjjKD77-1tC8w=w300	4.400000095367432	None	MEDICAL	Everyone	Egyptian drug index is highly customizable drug index. it contains a database of the available trade pharmaceutical products and its active ingredients in Egyptian market . you can search by trade name or generic name (active ingredient ). you can modify the database as you need you can add and delete drugs. you can also modify the details of each generic drug name (active ingredient) . you can a…	None	ah_apps	ah_apps	None	None	1.6M	Free	No	1,000 - 5,000	0.0		2.2 and up	[u'https://lh6.ggpht.com/PohNgWkjFq7jkKeu6I_Dsad6lWxOortGjHOcnrg2NdelxgIPdT50JJChDuzD4_948x8=h900', u'https://lh4.ggpht.com/IgeQdfUTEcnB2NLI0j_J-BiQltQDyLykjaPH6INav50ZjPFgJjvQwH2YkSf34Wn3n3U=h900', u'https://lh4.ggpht.com/n6l0fPFzJBaZTIqVMeg0Fl1X0AYAjtLbLdTmWHYovlwK8hXvYwS4Utwy-evp_LkHO6Pr=h900', u'https://lh5.ggpht.com/1RUBiPBOloaZkaHdoUbG09xqKP3wLRycbImCg7wQWgkDfjXRFXoYpYqLCZzlWPKY0w=h900']	[]	Egyptian drug index	https://play.google.com/store/apps/details?id=ah_apps.egptiandrugindex	2014-11-15 00:00:00	45	[u'30', u'9', u'2', u'2', u'2']	2
air.Anatomicus.MuscularLiteGame	https://lh3.ggpht.com/bz5l57_pZ1a_u5yvH-ZqEya12IhWtQgHx1LayDbfdjY_f8VPs0x7AgdLRE_91YD7Lg=w300	3.703324794769287	None	MEDICAL	Everyone	Try Muscular Anatomy Game that is one of the most important parts of the Human Anatomy Game Application. \Choose which one of these parts of the human muscular system you want to learn visually:\- Muscles of the Head and Neck\- Muscles of the Abdominal Wall\- Muscles of Arm and Hand\- Muscles of the Leg\This application include both contents of the games and education. Before you start to play th…	None	Anatomicus+Anatomy+Apps	Anatomicus Anatomy Apps	None	None	15M	Free	No	50,000 - 100,000	0.0		2.2 and up	[u'https://lh3.ggpht.com/aCArhhTWlxP5B7IXq9xZ0G1fl0L7noMuVS0YlsuzEF7KvrtVQD_e0k8dDaUrO_Pts_w=h900', u'https://lh4.ggpht.com/6yH9Pmr8vCYTM8qguPNG6zDkADTSTP18THdwROsW4BoZqy-yZsssRvyAA0-Bc4zG07M=h900', u'https://lh5.ggpht.com/X1IlOd7XtUmieoUWmATrYo5bO07dwP29griUcJC9xhCUUBHRmu1-SMKxjp2kHOhsTA=h900', u'https://lh5.ggpht.com/dYbJ4RNP6Lf0ztm_BFvB4tiyBAvC-ZQkynEAmDN3oQfru59lDBhGxUyhVrwwd_waRA=h900', u'ht…	[]	Muscular Anatomy Game Lite	https://play.google.com/store/apps/details?id=air.Anatomicus.MuscularLiteGame	2013-12-10 00:00:00	391	[u'192', u'59', u'38', u'36', u'66']	1.0.3
air.AnatomyStarBrain	https://lh6.ggpht.com/ifq-RMEYW4uuDzr_wz2tsxpqIRizVD3M2aG8rWM6gvm_8bZWKI_g9IfcgLYEY9wY0-8=w300	4.032407283782959	None	MEDICAL	Everyone	Advanced Anatomy of the Central Nervous System!\Learn anatomy in an easy and fun way.\With 131 different anatomical structures in latin.\If you're studying medicine want to be a doctor or a physician in the future this is a great app - perfect for medical students.\All the anatomical words are in Latin and some of them also have some special characters for pronunciation help.\The app include thes…	None	4Stars	4Stars	None	None	3.4M	Free	No	50,000 - 100,000	0.0		2.2 and up	[u'https://lh3.ggpht.com/qv-H-EfTpGJEC_d0mTeCTT4wNprCui-6GIxjzkbWVkn37YcAnpe5tqAy8Re_yC4RTFs=h900', u'https://lh5.ggpht.com/hpznuKbSD__i4x74e6moVfZsQ6ZGZOz0FCfjPcHolnbsM9ZxMgemGDxqYzflMiGg6sk=h900', u'https://lh3.ggpht.com/_SUHeei3LDnyWFzG5MUqN0PX-3wqGvT2V-7QSi-JPaHKHG_d3At6JCQkou4g96uqr_A=h900', u'https://lh3.ggpht.com/25H49RVeKcsZ2iXtb0xTqAPZCDRdrykQ0C_DNU5JaNaMftWvAsuSEJxmb5Ghhg5MJQ=h900', u'h…	[]	Anatomy Star - CNS (the Brain)	https://play.google.com/store/apps/details?id=air.AnatomyStarBrain	2013-07-15 00:00:00	216	[u'120', u'42', u'18', u'13', u'23']	1.2.2
air.FineMotorScoreSystem	https://lh4.ggpht.com/YY2pI8DhMQ9Hcxd0P0I_naEp0bH88zrocRVow6OjJG1XnuAr7UxzTLoUsRSFzmj7yWY=w300	0	None	MEDICAL	Everyone	A clinical tool to objectively measure fine motor skills.\This tool is in progress of being established as a potential metric of coordination for cervical myelopathy patients.	None	Synergy+Streamline	Synergy Streamline	None	None	10.0M	$0.99	No	1 - 5	0.99	\-added Challenge 4	2.2 and up	[u'https://lh6.ggpht.com/c7-Hy1GhtV1QP_lTZfYRL2xO-pDUvWPrUivnzq35IzXn8ZoBXLFuUG6LDBnqdRmkUQ=h900', u'https://lh6.ggpht.com/fIg0NMqJqHw-NLB6Hin8_liDtIrRkmsg0vRJ4lGAoA3LIE7K01j1SyHchZ9n9iiV9vx6=h900', u'https://lh3.ggpht.com/WEFZgim15w0rA8sWxwJtvpy3498qJRvno5AmiyA-82NSYvL0AzkzWj8VLvHU9lmRhJ4=h900', u'https://lh6.ggpht.com/5rXViXNH4jOkhGri5I5Xg6_uVwc3zfDQGy5quTZqtNeVDhFrrfCPYYywWsocM0QNy10=h900', u'…	[]	Fine Motor Score System	https://play.google.com/store/apps/details?id=air.FineMotorScoreSystem	2014-11-26 00:00:00	0	[u'0', u'0', u'0', u'0', u'0']	1.0.3
air.HealthHA	https://lh6.ggpht.com/_xMdGvhnU-13H3_ogaFgqcBMU8Zv5rUrBYWwaHnmyRJCDBb3A5MyjgWUDBdB4vPY=w300	5	None	MEDICAL	Low Maturity	Every year, nearly a million American suffer a heart attack and tens of thousands survive it, they then succeed to get back to work and enjoy a normal life. Most of them consider it an accident because it was an unexpected incident, but what really happened? How to avoid it? And can you live with any of its consequences? Nowadays, you can have every reason to be confident of a full recovery. Your…	None	MAEB	MAEB	None	None	441k	Free	No	50 - 100	0.0		2.2 and up	[u'https://lh4.ggpht.com/xi91bITabf2ymF2ITmvTnSIF41PTyBnCSTF2FU70qBo4X5l_ZQooyf-giV2LDGetfI0=h900', u'https://lh3.ggpht.com/YCujDsdGb7aZg1AiCwpFs1UwCTlN7Q3O2-BqjL4vpUIYssl7GHqLTXqEypHvCB4LKjrn=h900', u'https://lh3.ggpht.com/HujWAFUugi7RCqBGqpji4N8CYAWf-dYrv3RGRJWmt67LFchoCDjrC5F4QAvp0ZlqyS8=h900', u'https://lh3.ggpht.com/gSIwgGhu_6Nu9CVHRQk2WNxOYdC-2NYzT7qhLE5El0J4olbAmcpu5EYyUc06wCyNegua=h900']	[u'https://i.ytimg.com/vi/m7NeqcQ1SPw/hqdefault.jpg', u'https://www.youtube.com/embed/m7NeqcQ1SPw?ps=play&vq=large&rel=0&autohide=1&showinfo=0&autoplay=1']	Heart Attack	https://play.google.com/store/apps/details?id=air.HealthHA	2014-10-12 00:00:00	8	[u'8', u'0', u'0', u'0', u'0']	1.1.0
air.HealthHAArFree	https://lh5.ggpht.com/SIpQJjV-Vk9q2tfLUIlkZ-j9-TB-i7iZP7HuRciEQn13LRska6KBm78Lii16LJoZtXR0=w300	5	None	MEDICAL	Low Maturity	الذبحة الصدرية وجلطة الشرايين التاجية هى السبب الأول فى الوفاة قبل جميع أنواع الأمراض الحادة والمزمنة. \وكان الإعتقاد السائد أنها مرض الشيوخ وكبار السن، ولكن فى العصر الحالى أصبح إنتشار هذا المرض يشمل فئات متنوعة من جميع الأعمار. ومع التقدم العلمى وتنوع وسائل التشخيص والعلاج المبكرأصبح هذا الوباء فى قيد التحكم به، وأن الآلاف ممن أصيبوا به تماثلوا للشفاء الكامل ويمارسون حياة عادية صحية ومديدة. \ول…	None	MAEB	MAEB	None	None	434k	Free	No	50 - 100	0.0		2.2 and up	[u'https://lh3.ggpht.com/dFFbgGRSZjKzKTWMqwqMW6PRw2CzW5Y7cJ1L0-B0YFEFi_lJZHbkTnmINsV1fKeglA=h900', u'https://lh6.ggpht.com/O7X62xqA-ptKZBCYXACALNZ0OzDCsARA7iSen7emoKOzaxNh6A7KysrjCKKiva_jjg=h900', u'https://lh4.ggpht.com/9I4Fqwxjf6hzaIT9zf3Dd_KzV5S4GLpeTrn1HFAeVGs-kwbyJdCUe2vs47he7nSeHys=h900', u'https://lh4.ggpht.com/j_svOz8qT5DWtCIuNqumN6bVsH5pKLPHZELiZHJnD3JM8yjrNe4v7C4nY6Dp6dMjJVk=h900']	[u'https://i.ytimg.com/vi/K5O1qkditIM/hqdefault.jpg', u'https://www.youtube.com/embed/K5O1qkditIM?ps=play&vq=large&rel=0&autohide=1&showinfo=0&autoplay=1']	النوبة القلبية	https://play.google.com/store/apps/details?id=air.HealthHAArFree	2014-10-14 00:00:00	2	[u'2', u'0', u'0', u'0', u'0']	1.0.0
air.InsulinPump	https://lh5.ggpht.com/_ZlyL5dwExoOJHhx1ybShhedgpCyr2w5ufQeDj6I8Y2AIVcKMlAr9NSecNffSkOXnhkk=w300	0	None	MEDICAL	High Maturity	The insulin pump mobile app is developed by a physician and meant to be used by HCPs and not by patients.\The app will help HCPs to easily calculate the Total Basal Insulin Dose, confirm basal Insulin dose based on body weight, adjust overnight and daytime basal insulin dose, Insulin CHO Ratio, Insulin Sensitivity Factor, Insulin correction bolus dose and Total meal insulin dose.\You’ll love the …	None	Magdy+Gado	Magdy Gado	None	None	1.1M	Free	No	100 - 500	0.0		2.2 and up	[u'https://lh3.ggpht.com/xEGMNFNFkhahWreoQUYdU9Bvcoz50--_pW1aHxE28wF345sir0mAg4tTT59kSVNGKI3O=h900', u'https://lh6.ggpht.com/Y6t_aGRAKPahCnrwmHIXoNakXteOuTRe-PlfT0BG9LgFXoyw0OPZrPf0xmP5C608N_aj=h900', u'https://lh5.ggpht.com/LyIN-hGS4cwrgmSe7YphlDla1c9BAKJ3IWlaaBHFxPkLxZ4Jg1FZ8oK6LISbuL65Xq0=h900', u'https://lh3.ggpht.com/XqlMVWQ9VehZQGphjYHHUrH35yuRFp49-CaJBrL8xKxYdCWG2qeq9Sx1RvVd4jgaF8o=h900', …	[]	Insulin Pump Calculator	https://play.google.com/store/apps/details?id=air.InsulinPump	2014-08-17 00:00:00	0	[u'0', u'0', u'0', u'0', u'0']	1.0.0
air.Medicalglossary	https://lh4.ggpht.com/qZAWo146tIX9P_IWvaEF9f_tYb34AWnPYJ-3SYDOkFhWK7vtklB5oAnBoy240tuf96A=w300	0	None	MEDICAL	Everyone	Medical Terminology in form of a multiple choice quiz. Testing your knowledge of terms of anatomy of the human body\Includes 480 medical terms from this areas\Bones\Muscle\Skin\Sensory\Heart\Respiratory\Gastrointestinal\Endocrine\Urinary\Nervous system\Reproductive male\Reproductive female\The Game Features...\- 480 medical terms\- 24 quiz from 12 topics\- High score for every level\- Full access…	None	Apt+App	Apt App	None	None	954k	$1.00	No	10 - 50	1.0		2.2 and up	[u'https://lh4.ggpht.com/PCq90eTl92NScsrv0aJp4RU4nR4DDjYAHnN_kwp1usaKvWtxT0LWEqvvru2oItUCBxM=h900', u'https://lh6.ggpht.com/68YtAJKPsGGI9UloVZlEHfH31_uMBIjDmpuGI_SNBAJNbcPoaWBR1Maqtsc67oG3Eg=h900', u'https://lh4.ggpht.com/3E9gX14bJW5xoyiVRQ-LgN1FOD_c0vm9OSWAkM8L71XmEeTcW2hKHTkrJ9QN0QN_p7U=h900', u'https://lh6.ggpht.com/FfmMyrcITeigGD7sHmZrt1Spl1RNLxOvo9VWYe67HLM8bvEQdIauuWn3Vt3xouxg1pQ=h900', u'h…	[]	Medical Terminology Quiz	https://play.google.com/store/apps/details?id=air.Medicalglossary	2014-03-27 00:00:00	0	[u'0', u'0', u'0', u'0', u'0']	1.0
air.OpiusDev.DiscountDrugsReference	https://lh6.ggpht.com/ZbdwTvKODQvpz1KZB093QBANU0wtp29FOpZW4ZmJyoeXskfMIfpC0umoy3tlToKfWPE=w300	5	None	MEDICAL	Everyone	Fast, useful reference to currently available drug plans through discount drug programs. Use this app to advise patients on economical drug procurement. All largest pharmacy chains are represented totaling over 1,900 drugs.\tags-generic, discount, cheap, pills, pharmacy, pharmacist, clinical, wards, patient, prescription, STEP I, USMLE, pharmacology, drugs, pharmacy, wal-mar, target, cvs, rite-ai…	None	Opius+Development	Opius Development	None	None	103k	$0.99	No	10 - 50	0.99	\None.	2.2 and up	[u'https://lh4.ggpht.com/SFC7TZ_63nckjusGH9u3kUd9LwT7nneYLoxerwLXexr5bSnJxeB-Fp9kn6PPo8dl3aE=h900', u'https://lh6.ggpht.com/oxdMinz6fMb_Or5Ca1wzY0G_F0gFbhwcUoMOHi1XMwaG6acZAYwz7eBgCWXdPdlKDNBN=h900']	[]	iPharm: Discount Drug Plans	https://play.google.com/store/apps/details?id=air.OpiusDev.DiscountDrugsReference	2011-10-17 00:00:00	1	[u'1', u'0', u'0', u'0', u'0']	1.0.0
air.PharmaSolve	https://lh4.ggpht.com/clAvpFEiUiLGiPIYzNRkSZKg9CD-j4OlL78OtPJfdFVe-Mbe2aDt5r_jl5KkNn9zNVA=w300	4.199999809265137	None	MEDICAL	Everyone	Finally a vanc dosing app that shows you what it's doing! Simple and straight forward, the Vanc Dosing Calculator offers pharmacists control over vancomycin kinetics calculations! Use it to calculate the kinetic parameters Ke, Vd, τ , X0, and most importantly, the projected Cmin and Cmax. (And yes! You can play around with the parameters and see how that affects the Cmin and Cmax without having t…	None	Ultramarine+Neutrinos	Ultramarine Neutrinos	None	None	11M	Free	No	100 - 500	0.0	\Keyboard settings added and a few minor updates.	2.2 and up	[u'https://lh5.ggpht.com/qnI52CNuETC5fKjXzwCcSgVmtqiJMhDtLcCtggtTAAkfaFqHKop4H8ehjtXPsGnZeg=h900', u'https://lh3.ggpht.com/y87elOtrrfp6rF8siB2QZhUCLEaDZ1lQBzdgcozeLWPMdM27jr9xv3H2qFkYGFqD9Jbe=h900', u'https://lh4.ggpht.com/7O9iDYM4-Vthw4Vw9Tj_m9OFfiUTs8e3mR_6C0OTEp92kOmCyfCIk4VUhzJgtkJGrw=h900', u'https://lh5.ggpht.com/51jC0_Uk8Q6YrnkKCpWAU57v5-ANPjRHnBCLI6HsUQ2_nPBqrLeXcsrMqIoSwJg1AML6=h900', u'…	[]	Vancomycin Dosing Calculator	https://play.google.com/store/apps/details?id=air.PharmaSolve	2014-10-13 00:00:00	5	[u'4', u'0', u'0', u'0', u'1']	stau
air.Psychonomic.Society.enforme	https://lh6.ggpht.com/COOITC8xoc8pSbHoGFsVt2sFxOEMKjl76TheQM_5gE8mN4VOFyvXpkh5y4gUqze9H8g=w300	2.3333332538604736	None	MEDICAL	Everyone	Build your itinerary for the upcoming Psychonomic Society meeting. Browse abstracts and view the meeting's schedule ahead of time.	None	Enforme+Interactive,+Inc.	Enforme Interactive, Inc.	None	None	15M	Free	No	100 - 500	0.0		2.2 and up	[u'https://lh4.ggpht.com/qxoM3Wl_pJm2nthh47WtY1lC8fNTFO0cdHJEGH4Btl7VnKKHfhndgoYB1IBbT9lsWg=h900', u'https://lh4.ggpht.com/lYY9vTDBYOvqZzO5c0dyDKDswyQikhocoU_51tduhy3OxQCBBDir6tMmOxM_5qsdNLs=h900', u'https://lh4.ggpht.com/aHeR8DcJzBuxdKLj3Rv3yXN0jKNupUKBC-28oisXKDJjZoB0AFSHfXmyHm_9KT-xDg=h900', u'https://lh5.ggpht.com/b0SBYYAfQ9gcxPJGF5agxTnlb9O_GKKfPcDZ9N9EnTGEB7KnNoRFoCyMYGELHAQHpDY=h900', u'ht…	[]	PS Mobile Guide	https://play.google.com/store/apps/details?id=air.Psychonomic.Society.enforme	2014-11-17 00:00:00	6	[u'0', u'1', u'1', u'3', u'1']	1.6.0
air.SNFCompare	https://lh6.ggpht.com/w39xT5ICmKqV5EG6IoqnTv5G3QJMdDpi8aCMPWDxgaEpwNepCUGIZxAERP6jecUHbgI=w300	0	None	MEDICAL	Everyone	Current, on-line, updated information on over 15,600 nursing homes across the US. Review 29 different statistics or topic on any nursing home or compare up to 4 in graphic format in 26 different charts.\Find nursing homes by State, area code, zip code, proximity to zip code or proximity to your location.\For use by both the concerned family member or for the professional who works in the long ter…	None	Carl+Zacharia	Carl Zacharia	http://www.goodltc.com	None	2.0M	$1.99	No	5 - 10	1.99	\Contains all of the feature of SNF Finder plus a whole lot more.	2.2 and up	[u'https://lh4.ggpht.com/EoM0n8LNn15_xK0vVfHDKgQVbMx0ZoNot64ur-NTbfOCk-PZ7PMc-mO_BjXqg9UiDsmX=h900', u'https://lh3.ggpht.com/B9yqAzAds3hdcxX1aoj9Pcu13rTu6RUBANKwPTn7SfMJpkTdzW5gfWRo3GkjoMLpEM8=h900', u'https://lh4.ggpht.com/B1iuFqgzg2Ox-_bks79lQlVy8qyv11HTKJ-MOmDpUOaSJod26n6fYDGGo7YBhc31ljc=h900']	[]	SNF Compare	https://play.google.com/store/apps/details?id=air.SNFCompare	2012-04-21 00:00:00	0	[u'0', u'0', u'0', u'0', u'0']	1.0.0
air.StopSmoking2	https://lh6.ggpht.com/7y0cUcXovsRwAR_8_o0A09P2RmIN-HRHWPegvQnEN2bZsQnCQigO0-9mX1HmJG5zfQ=w300	0	None	MEDICAL	Medium Maturity	Nearly Ten people die form smoking every SECOND!\A world-wide survey which surveyed over 72,000 smokers found that Hypnosis was the most effective form of smoking cessation over any other method. Will power alone had a success rate of only six percent.\Smoking Cessation Hypnotherapy application design specifically for Men. This application takes into account the way men think and behave. \Motivat…	None	Authordox+Publishing	Authordox Publishing	None	None	730k	$3.01	No	10 - 50	3.01		2.2 and up	[u'https://lh3.ggpht.com/90B3uTz9i1-3ZNwxFcQ_A9WDJBomCxz7DNwr0yzD76KiIjAGj_4-wgcXGajQ8hCwYfG2=h900', u'https://lh4.ggpht.com/2aOC4jRmgau01DI_VvHgvXOa30JBksiLQD_Aie_0egr-Ek0X6vxjtX92E1ptjcTylU9U=h900', u'https://lh5.ggpht.com/WJk7Sl3-FH7Gy1NezVtkJ1iu7muOyJevArOedkCa8r-L39VaPwuehhpPy-0Kzx8C6g=h900', u'https://lh6.ggpht.com/mVutE7oGNNI8-WBMgMsjhDsrB5qqK1euRGLbZU5M7dE9Y5eSYj171oiJZiqyMLVO_WbX=h900']	[]	Stop Smoking Hypnosis for Men	https://play.google.com/store/apps/details?id=air.StopSmoking2	2013-03-26 00:00:00	0	[u'0', u'0', u'0', u'0', u'0']	2.0.0
air.UGMed	https://lh4.ggpht.com/oWTYXj86iL3Q1dPF-IuFDUf0fk_gd80xlpsD24YbXHHaV60EPPTwFRPFQxKSWDKNAQ=w300	3	None	MEDICAL	Low Maturity	SmarTeach UGMed is a collection of video lectures in Pre-clinical & Para-clinical subjects that are taught in MBBS in India. The courses have been designed as per the standard MBBS curriculum published by Medical Council of India (MCI). SmarTeach UGMed contains hundreds of hours of lectures in Anatomy, Physiology, Biochemistry, Microbiology, Pathology, Pharmacology & Forensic Medicine.\SmarTeach …	None	MEdRC+EduTech+Ltd.	MEdRC EduTech Ltd.	http://app.smarteach.com/home/privacy_policy.aspx?val%3DPP%26rid%3DLeYgozc9bmE$$@@	None	8.0M	Free	No	100 - 500	0.0	\Performance Issues have been resolved	2.2 and up	[u'https://lh6.ggpht.com/yv2hU6oDvOq0EAk0ElN8WaN3NShEcUTF7kGfft1tj6YHL7zlS6e0Pw3SQ33ZWNkYKRw=h900', u'https://lh4.ggpht.com/49BBcaF1fTIu-EvKrqrthucKnmYd7B9ULix_DQ7MrMrbTuX5d_b8ZMoNUs-S6uOdI68=h900', u'https://lh5.ggpht.com/c9S5bRqUJXih8bQw6oY_SZygJsOX3YWK5oRsWyYVd-X521WHVVF5UqlpYYrXQ-0CQsTv=h900', u'https://lh4.ggpht.com/PQeinl1wtvlzsZ-S_OmXF9yMJ2Mwd0poOM-2cYuQKEv7tRFNJWk0pxdZnuVv8MxuhG8=h900', u…	[]	SmarTeach UGMed MBBS Lectures	https://play.google.com/store/apps/details?id=air.UGMed	2014-10-10 00:00:00	6	[u'3', u'0', u'0', u'0', u'3']	2.0.5
air.VancDosingFull	https://lh5.ggpht.com/JF7jnylw3rRdomUPkwZId34nb22IB8AD4dKG3NAaLQwFcvQPApjThEAqjYD3AqSg0Ow=w300	5	None	MEDICAL	Everyone	Full version of Vanc Dosing Calculator, which includes dosing corrections with one and two troughs. Simple and straight forward, the Vanc Dosing Calculator offers pharmacists control over vancomycin kinetics calculations! Use it to calculate the kinetic parameters Ke, Vd, τ , X0, and most importantly, the projected Cmin and Cmax. (And yes! You can play around with the parameters and see how that …	None	Ultramarine+Neutrinos	Ultramarine Neutrinos	None	None	11M	$1.49	No	10 - 50	1.49	\Keyboard options added.	2.2 and up	[u'https://lh3.ggpht.com/zWUu5Z0gJCpAVCj6NO8TscdOh-biBX1Vx5wApT6XWy-ckVJd0yANSzjhckdzOvBRbBE=h900', u'https://lh3.ggpht.com/HgMHGUoChgK1Eq_gu59gtwCaPboGdeWXC35BMsgKkDcU66h_V7CX4JcagM-d8TgObKo=h900', u'https://lh5.ggpht.com/7K8MBza56ouIXk6_8lYtOPhUzag0PJk8LiLct8gLV3AZGuSGzBT0H7o34z543xgWlxQ=h900', u'https://lh3.ggpht.com/GZ0vZBO3zUDQVYU5v3Q7Yrelx9m0AAUke17RnBVXorNAxukQl7l5LuRJwT6NNZ8ZmWbW=h900', u…	[]	Vancomycin Dosing Full	https://play.google.com/store/apps/details?id=air.VancDosingFull	2014-10-13 00:00:00	1	[u'1', u'0', u'0', u'0', u'0']	kaon
air.adc	https://lh3.ggpht.com/tSdHmQ81M4zKIViVd99_UbIDc4LH28rRkl4Lfik7Vtbl14U9VoS4vuTZ_gK2WS9otAx2=w300	3.82608699798584	None	MEDICAL	Everyone	© Health Education Thames Valley and Health Education Wessex\Learn the formulae to calculate and administer drugs for adults, practise your skills and see how well you’re doing with this 40 minute app. \Learn how to:\• use a formula to calculate the number of millilitres for infusions and boluses of drugs \• calculate millilitres per hour and drops per minute when running volumes of solutions \• …	None	Leo+Learning	Leo Learning	None	None	10M	Free	No	50,000 - 100,000	0.0		2.2 and up	[u'https://lh5.ggpht.com/zIJlYVyvPtfNgPsu4WSsy4QTKXZqluiMD1MudB66gk86ofCLgofCW7nn0ESCpLhYmQ=h900', u'https://lh3.ggpht.com/F_mkiOQKL5CwbLpzfez2JVckD5NOvsq0Pflrsof9IzdbybHaEamBQeL6cCHaH9EymQ=h900', u'https://lh4.ggpht.com/zbRlykBf9tjJb6eTD_e03_vpP-cBdy2px1LewjIkhnP77KsUhjD6nMdjotiaAC64UDs=h900', u'https://lh6.ggpht.com/FBZNpSUcAEHNOZcMU3jPYAfUPLzFNFM36hzuOuc5-0PMcj5VYSIL0nFpfD8EXCmhEV8=h900', u'ht…	[]	Adult Drug Calculations	https://play.google.com/store/apps/details?id=air.adc	2011-04-19 00:00:00	115	[u'61', u'13', u'20', u'2', u'19']	adc
air.anatomy.of.diabetes	https://lh6.ggpht.com/6szsYiO9RkjmyBzqoFjBKmiCf1ae9ex6uj7fkSi9cYGgmDAaWwUx3-kBncxMleVeMg=w300	0	None	MEDICAL	Everyone	A beautifully simple animation explaining the anatomy of diabetes. This is the first in a series of animated explanations that will help people with diabetes to understand and self manage the condition better. As used by the Open University in the UK.	None	small+cog	small cog	None	None	1.5M	$1.57	No	10 - 50	1.57		2.2 and up	[u'https://lh5.ggpht.com/5upQW-LWuROOMdjROvGrXEpzL9OtC6wVU1G-bH6qJBKsH18Dkvg64K7agFoQTjWSafY=h900', u'https://lh3.ggpht.com/3Xhw-5zuL5etwFMaVu6I4SGDsBuLQGZGvOkb5G_FtGpacZvoZC04s3C1pxRMp7bd8jl3=h900', u'https://lh4.ggpht.com/Vvj5gfdo6DK8RBn-IB6Dci0zMYtOSKBKrazvBzGvlQu7T6GmtYSCwxjDHlQCLe17iog=h900', u'https://lh3.ggpht.com/va1wZel4yey6y_J3Xg1C8UCoHwnd3awHe1NOjFQqXhp9yFmhSSXoYA9dq3b6KKFzIV0=h900', u…	[]	Anatomy of Diabetes	https://play.google.com/store/apps/details?id=air.anatomy.of.diabetes	2012-02-22 00:00:00	0	[u'0', u'0', u'0', u'0', u'0']	1.0.0
air.bloodpressuremobile	https://lh4.ggpht.com/teA1ks2n7dEmAdOp5i7vtCB2z-6JVUEAznu7UrsOH4EbgUR_hQ-lItA56UDTEC57qCM=w300	4.027027130126953	None	MEDICAL	Everyone	This app has been designed for mobile phones to help track your blood pressure whenever you need to.\Main Details:\ Records your systolic, diastolic values, \ Optional values you may also record are time of day, pulse and mood,\ View all entries in both table and graph formats, \ Delete incorrect entries, \ Basic details of what blood pressure is and links to official websites where you can find …	None	Laburnum+Clinic	Laburnum Clinic	http://www.laburnumapps.com/PrivacyPolicies/BloodPressureTracker_mobile/index.html	None	12M	Free	Yes	5,000 - 10,000	0.0	\Graphs Page - now zooms to center\All Entries - can now sort list by tapping on headings\Summary Page - more options	2.2 and up	[u'https://lh4.ggpht.com/C_9zTW95nbuZdy9i0fk6YP3PyWEWc8myLTxUdkOBW0bpgTjktk2UtloD1qwqxedgUFg=h900', u'https://lh6.ggpht.com/C_dHvPG79faE4KQL1xGer6esL72MXPWsmQQcM21aIt__e8YstjGjiSfFxUd6dQ8W1w=h900', u'https://lh3.ggpht.com/BopP7J1QcHFNtMm-_xVLYhW2XXFVS_xkCmQlFWT9aQoc55apFwex5cMRsy7-491LbBBI=h900', u'https://lh5.ggpht.com/j56UGuQRClBptMpIyWzOR_8Y5YZgT3o5o9L9LGwv4i9O44FDRy3WiBzTPOmC2I7YxA=h900', u'h…	[]	Blood Pressure Mobile Edition	https://play.google.com/store/apps/details?id=air.bloodpressuremobile	2014-07-04 00:00:00	37	[u'24', u'4', u'0', u'4', u'5']	1.1.2
air.brettdavidrosenthal.surgicalanatomymobile	https://lh5.ggpht.com/kGnekwgehzDs5VcEWUP1TpvOgwxN-ZuDUbo15nxOXmthbg4GWC_vp8Fc7EoOVW0CeA=w300	3.5999999046325684	None	MEDICAL	Everyone	Maclise's highly acclaimed surgical anatomy atlas is finally available in your pocket with every feature you could desire. Perfect for a quick anatomy refresher before a case, in the clinic, at home, or anywhere.\Features:\-177 beautiful anatomy plates that capture the human body's finest details\-Pinch-zoom and zoom buttons to make the most of what Maclise's illustrations have to offer\-Captions…	None	Synergy+Streamline	Synergy Streamline	None	None	35M	$2.99	No	100 - 500	2.99		2.2 and up	[u'https://lh4.ggpht.com/0zjwk3O_0id5WQLkTGGZ2BKply3V_I6JXYFeFuP0g9QTYOWhZ_hy6kDKZnVlGcf0mpc=h900', u'https://lh3.ggpht.com/6zSa2DsHc1E2l7oHwe_pGxPNr37Dz88xAceXR6agKEAVdT8_SC5VCD6jUjYI1_ShKg=h900', u'https://lh6.ggpht.com/2sC2aLtYS-ptnZzuPepl6r4ISIzPF3SJMCsm2OVS1WcJrlpSGCszUpYH5vH1QjhWgic=h900']	[]	Surgical Anatomy Mobile	https://play.google.com/store/apps/details?id=air.brettdavidrosenthal.surgicalanatomymobile	2012-05-12 00:00:00	5	[u'3', u'0', u'0', u'1', u'1']	2.0
air.com.Blausen.HumanAtlas.HD	https://lh4.ggpht.com/u3GUT8Qv4rIWAW0-uF6eOs3hR0xlhV4l3lqzfpD_C6swbU0O3zOKLywXeDCv6GvcTzc=w300	2.9166667461395264	None	MEDICAL	Medium Maturity	Blausen English Human Atlas HD for tablets, takes maximum advantage of the larger screen size to provide patients a never before available lavish visual environment in which to engage and learn about their conditions and treatments. This new point of care patient education resource presents Blausen 3D animations at a stunning new level of visualization, unmatched to date by other apps. \The Blaus…	None	Blausen+Medical+Communications,+Inc.	Blausen Medical Communications, Inc.	None	None	1.5M	$29.99	No	100 - 500	29.99	\- Better support for various screen sizes	2.2 and up	[u'https://lh3.ggpht.com/qxKydwhIHSPINKv-AuqDoaqRdz1ewC7050cEBtkxPuq__EH-4WziUVCpiPk1k-7Mf68=h900', u'https://lh4.ggpht.com/1D48fEQspj1nPgqfJzU19lJnN_WSevy-4a-G0VxjKMSuBXe4F-J_GcmvK3EmUaLhnWA=h900', u'https://lh3.ggpht.com/ej5diGXRe08R872o3dVLvB8cpfQrGwFpfiI7UA1hLipAeJPaQNfDjug1RucBy9DABtVq=h900', u'https://lh4.ggpht.com/nOjX3jCffONIhLMXAfC4x4YPUeKJgegG4non1B9d0zR_rArakH_K7p6MP6tumrHIpW4=h900', u…	[]	Blausen Human Atlas HD	https://play.google.com/store/apps/details?id=air.com.Blausen.HumanAtlas.HD	2011-10-04 00:00:00	12	[u'4', u'1', u'1', u'2', u'4']	1.2.0
air.com.FlashMedicalApplications.MusculoskelPhysicalExam	https://lh6.ggpht.com/01YhjhEuq7zWP02u-ciy6PxnxrSR6gKMjU7Di1P33zxqm4vf1KM5XQPwkDbeANIFrzM=w300	2.7083332538604736	None	MEDICAL	Everyone	The Musculoskeletal Physical Exam application is a clinical guide to identifying orthopedic pathology without any additional imaging. This application will enable any clinician, whether an orthopedic surgeon, family physician, rheumatologist, or physical therapist, to assess their patients appropriately. Bulleted descriptions make each examination technique easy to perform. Additionally, the appl…	None	Flash+Medical+Applications	Flash Medical Applications	None	None	14M	$4.99	No	500 - 1,000	4.99	\Enhanced readability	2.2 and up	[u'https://lh3.ggpht.com/-K9wYY0p2Ecjo3TNoq1udbhgHK3P7ZliJgcHGyeY83sx51mOVSZvvKnmROm7nrNQhCE=h900', u'https://lh6.ggpht.com/gWDIjQkC7DF7eCFhNORvoxLle-NS2JsEH0467T_oU8cf0zBNOBK6qI0_52yviictdg=h900', u'https://lh3.ggpht.com/nw8Yay11MZI-5R9KbqeSZwEQab8_8axA6E-Uv2nxBBJsxx8p8SEj5yYqrdsZ4_OQg_Qo=h900']	[u'https://i.ytimg.com/vi/i0tQbgOzexA/hqdefault.jpg', u'https://www.youtube.com/embed/i0tQbgOzexA?ps=play&vq=large&rel=0&autohide=1&showinfo=0&autoplay=1']	Musculoskeletal Physical Exam	https://play.google.com/store/apps/details?id=air.com.FlashMedicalApplications.MusculoskelPhysicalExam	2013-03-23 00:00:00	24	[u'7', u'2', u'3', u'1', u'11']	3.0.1
air.com.Nicolas.DoctorA	https://lh3.ggpht.com/5TGWwL9ozCkOmzov6bwM0bwKG_nBS6txotMBJ7O83d9MFfS0-kKFtsdPfHD5N1hhjkY=w300	3	None	MEDICAL	Everyone	Doctor A is an AI (Artificial Intelligence) Doctor in your pocket.\Doctor A is an app that brings closer Doctor-Patient relationships, gives encyclopedia knowledge about diagnoses related to different symptoms, and types of doctors related to the diagnoses. This app promotes accuracy information from various doctors; retrieved and compiled into one app. \Doctor A calculates the highest percentage…	None	Nicolas+Corp	Nicolas Corp	None	None	11M	Free	No	100 - 500	0.0		2.2 and up	[u'https://lh3.ggpht.com/aj-BSqM0dyyX4Ky8LHx47U6anLXga2tDgbnY1QTBNOWlFlnvPLa-87kpQAjbRvTg5l91=h900', u'https://lh6.ggpht.com/elerMQv4mGuSc2dNzw5ebubOe_6DpC4vopCoFv40_XRPLcq6O0DvRjQinWeRgHrirtFJ=h900', u'https://lh4.ggpht.com/YTy0EpNJqs7ygNxx-4qFfRUZ02PL0wumDI4Qfl0LSfspqeYQnf8NnNHK9Np3uQCZtA=h900', u'https://lh3.ggpht.com/5BO71chFXXP06FAJg5udf3Lfn9kcygeNYXz_Qna1feMVc8kyPvoVVp4XzfSf8xjSVtI=h900', u…	[u'https://i.ytimg.com/vi/FbC3KTBLbwU/hqdefault.jpg', u'https://www.youtube.com/embed/FbC3KTBLbwU?ps=play&vq=large&rel=0&autohide=1&showinfo=0&autoplay=1']	DoctorA	https://play.google.com/store/apps/details?id=air.com.Nicolas.DoctorA	2014-07-03 00:00:00	2	[u'1', u'0', u'0', u'0', u'1']	1.0.1
air.com.TAA.THEABSITEAPP	https://lh4.ggpht.com/XLeLA2sJhoLViybbLwHLoV7hfLt-F4rjLQEvOijhD2SdI3XwW1thxwTkcIO_IECaXBal=w300	2.5	None	MEDICAL	Everyone	The ABSITE APP is created by residents for residents. It contains question that covers commonly tested topics in both the junior and senior ABSITE. The test questions are stored within your device. However, new questions will be made available periodically for download for free. We will be creating an open online database of questions where users are allowed to input and edit questions. The link …	None	Reggie+Anunobi	Reggie Anunobi	None	None	Varies with device	$0.99	No	50 - 100	0.99		2.2 and up	[u'https://lh4.ggpht.com/jjH3TCV4svR1Wbb-Up9S6TC-7lqyywqs_aYT2f4d5XFg29IOcb9iQhmAJn-97d4k8-JB=h900', u'https://lh4.ggpht.com/7gonBtDgmx1hSiZWcmt7_edwQWOfJLn5f0A_u3rvqPuxNxq77CP3DT9ldKsql-D06gQ=h900', u'https://lh6.ggpht.com/hafbr_JkMiiwxL9RZt4DzRHIBx_B701WojV7wwSOFcBMQ-TBC8DEF87H6e4lX88yiEM=h900', u'https://lh5.ggpht.com/4gjk1pIpY7UeflmxQlQRHoQIRNs4WjI6S-ONI64fJ6l90D3BbKqM9uLFMz8eJORx9w=h900']	[]	The ABSITE App	https://play.google.com/store/apps/details?id=air.com.TAA.THEABSITEAPP	2013-01-22 00:00:00	2	[u'0', u'1', u'0', u'0', u'1']	Varies with device
air.com.abbott.AbbottAnimalHealth_IVFluidVolumeCalculator	https://lh6.ggpht.com/3d6oscSVVBEYgZOOIjjeqTYaVsW7LQ3tnQKKObhI4Ue1N_49uUAqx-FA46irEC_yhA=w300	4.214285850524902	None	MEDICAL	Everyone	The I.V. Fluid Volume Calculator Application is an easy to use tool developed by Abbott Animal Health for veterinarians and veterinary technicians to obtain the calculation of the Total Volume of Crystalloid Fluids that should be administered to dogs and cats going under Fluid Therapy. This free application can be used in a situation where either maintenance or maintenance and replacement is requ…	None	Abbott	Abbott	None	None	10M	Free	No	1,000 - 5,000	0.0	\Updated app to improve performance.	2.2 and up	[u'https://lh5.ggpht.com/DrKfMGpz8dhnsW7kmwUPL6xnUjdEs-O5xjmx3X_vVfSWOW2IxRwoJdIdDwpvUqxC2XM=h900', u'https://lh4.ggpht.com/CLCJ3Ta5E2Si1jZVextDpAtbvCEdfJP1vgniEkynV2OS1wWIe3NNzAOf_C_UB0AIaeU=h900', u'https://lh4.ggpht.com/p3l0cgqcfA_sj6mm4CvBWOI7cVdGx6VYWHpw_eqxBM42dq7yHHabe-klMxDPkaRz4Q=h900', u'https://lh5.ggpht.com/u1FjSobXwXsVfIFSyGhlTdwZyROSS1uW_XON3OOtmSAQvsNWcbo9Ilyd3aTJjV8Uqg=h900']	[]	Abbott Animal Health IV Fluids	https://play.google.com/store/apps/details?id=air.com.abbott.AbbottAnimalHealth_IVFluidVolumeCalculator	2013-01-18 00:00:00	14	[u'6', u'6', u'1', u'1', u'0']	1.0.1
air.com.anamelabs.diabticfootcare	https://lh6.ggpht.com/UeQmJ1tR3ji9i5Jj5C13wCORu6g2ZtUggUAaT_35VcI3XBruypu-r76me1yEudYeCMcV=w300	0	None	MEDICAL	Everyone	Foot care is important part of managing diabetics. This application will give you the various aspects of foot care at one place.	None	Anam+eLabs	Anam eLabs	None	None	18M	Free	No	50 - 100	0.0		2.2 and up	[u'https://lh3.ggpht.com/CHS30rB-_LUOfDyIqE1siItGEdYClAZ3v_IbBHnfdNXuIVUv8G8ie1bdCToSxhODmz5v=h900', u'https://lh4.ggpht.com/vI_Wz2EZWw6MSb7K4ffg7RE9JHZI7-EzUmfFM3MbM2jPzW141NeCJulaHBRS-JxRnKo=h900', u'https://lh4.ggpht.com/pO9jtPj8WYUi1TdmQotkTV0F5CnTsPravebWt-pMXkoMHcL7K46LQaNPAxIdjoHAtac=h900', u'https://lh3.ggpht.com/_kAczIijYxE7ag72kInA7UUwLUhgyNKyopX8NxyTuFmyz41ztfiPcuctzbfI6aokCG4=h900']	[]	Foot Care	https://play.google.com/store/apps/details?id=air.com.anamelabs.diabticfootcare	2014-11-06 00:00:00	0	[u'0', u'0', u'0', u'0', u'0']	1.0
air.com.anidevelop.ContractionCounter	https://lh5.ggpht.com/ntnX9nK5k05KHLPUJfYNQMnlDdv4l9n6z5_MizRPgYFCAGgmzJLqRqYE5VyJTwOmyg=w300	3.818681240081787	None	MEDICAL	Low Maturity	This is a simple and convenient application for checking contractions.\The visual form of checking the duration of contractions helps you tell apart real contractions from Braxton Hicks contractions (also known as false contractions) without complicated calculations.	None	Anidevelop	Anidevelop	None	None	181k	Free	No	50,000 - 100,000	0.0	\v1.0.2\✔ Добавлена поддержка английского языка.\v1.0.1\✔ Исправлено несколько ошибок в интерфейсе.	2.2 and up	[u'https://lh3.ggpht.com/tuDSDB9IG1YuZ93hmtqCXLdBr72ATa2cfeXkmfPAxqhp0QJMMVBvOT5cRJCUfGNIMzI=h900', u'https://lh6.ggpht.com/4tHGqIyLaI0un14NDZ15CGF9EnaoCmXfPUZOUiFECYUczIefN1MD7O25-UM1L1aPPE0=h900', u'https://lh3.ggpht.com/JJfwUsakpnwEOlHpirxW_LvF8fh_1L_IhBzdSFbB76TvwUsJ1ofHVV_y45LdvzFZA2mG=h900', u'https://lh6.ggpht.com/AClXgXojuc1aw_mgRYvQ2C0y0SbGgBoz9p6_mTvKkc_17ZAVcDOrI9rMmg1JQsBfSSo=h900']	[]	Contraction Counter	https://play.google.com/store/apps/details?id=air.com.anidevelop.ContractionCounter	2012-06-08 00:00:00	182	[u'107', u'17', u'11', u'12', u'35']	1.0.2
air.com.anwar.PCAplay	https://lh5.ggpht.com/CwEZB7CQFEIa_gx5KwTpaj3k7aTRlWs8j5u6-Tt-lTrtOwKDyLMhYnap28xh6Y_5zKTw=w300	0	None	MEDICAL	Everyone	Pedi Care Anesthesia is a dosage guide created by Dr. Anwar. This guide can help you save many hours and provides accurate up-to-date information regarding the world of Anesthesia. To find out more about Anwar Apps and possible updates please visit us on Facebook at \http://www.facebook.com/anwarAPPS\.\Created by: Muhammad Anwar MD at St. Claire Medical Center\Questions? E-Mail Dr. Anwar (\anwark…	None	Muhammad+Anwar	Muhammad Anwar	None	None	1.1M	$1.99	No	10 - 50	1.99		2.2 and up	[u'https://lh6.ggpht.com/Jk5NenZIXIGs8QWcM04luec-maDM9kM61XZauf8iFEILvSLCCDOEsX1RMtdhGwwlM4hc=h900', u'https://lh6.ggpht.com/WpbNYXW-G89AHdg3jLmYEMWTQ20YCn38FsC2fimD9bB8UUG2je5zH3kXxQtaQLy9piM=h900', u'https://lh5.ggpht.com/6vzWup1F6KP9TyF8dABw_U54MFzw2e_vQsmnT-gL_OAWNAGs-H5APErWNAcFpWaaqtA=h900']	[]	Pedi Care Anesthesia	https://play.google.com/store/apps/details?id=air.com.anwar.PCAplay	2012-03-20 00:00:00	0	[u'0', u'0', u'0', u'0', u'0']	2.1
air.com.biocentricapps.skeletal	https://lh3.ggpht.com/-vrP3vOq_Mm_Es7RyfoE5DHPEfk4JC6zR12UW155o2DPLrbzM-gOfiKBym64n_KvGRWh=w300	4	None	MEDICAL	Everyone	This comprehensive human skeletal system resource is an easy, interactive way to reference bone names and markings. Includes high quality skeletal photographs representing both the axial and appendicular skeleton. OpenLab.bones was created by educators at NC State University through BioCentric Media LLC, an NC State sponsored start-up. This app is a must have for human anatomy students, teachers,…	None	BioCentric+Apps	BioCentric Apps	None	None	28M	$7.99	No	100 - 500	7.99		2.2 and up	[u'https://lh3.ggpht.com/Ve8oYdRd4uOV7OahE_lBnBI26w_k2Nrn8kCdjA0WnkpzvLcaBqzg09XNwOEgDa0AhQ=h900', u'https://lh6.ggpht.com/9Pa_TbEHNzYD2norkEb9-Bko6Cb8YXXIV7ij2fX0HDt_qLzy1bA53eUKd599DtWfGWw=h900', u'https://lh4.ggpht.com/cvTtVszBY7X1YBAI3MRNhLALSOaU1h1uztiJeSncuEWzbbQ0tCFmjBAF1H0ygAVE3Rw2=h900', u'https://lh3.ggpht.com/jLic8cz16klUEB4cnwpajupj0N2PgFKOyOTy0UTKjZfKpdlTg4-3bSfUpcs6BXdfjU4=h900', u'…	[]	OpenLab.bones	https://play.google.com/store/apps/details?id=air.com.biocentricapps.skeletal	2013-08-15 00:00:00	9	[u'4', u'2', u'2', u'1', u'0']	1.0
air.com.blausen.blausenit	https://lh3.ggpht.com/OFBEu5eovUcVwCGuoVZucpXtb1xaPJ3CwWjhERmgWEBO4q5poUdJuWmpymbvMNsAM68=w300	5	None	MEDICAL	Everyone	The Blausen It App is a revolutionary search engine that combines a medical term glossary in English with a cross searchable 3D medical animations, detailed illustrations, and rotatable 3D models. The app searches among 2,000 keywords related to over 1,250 medical topics. For doctors, nurses, students and consumer caregivers, this is the ideal resource for communicating and learning core concepts…	None	Blausen+Medical+Communications,+Inc.	Blausen Medical Communications, Inc.	None	None	9.8M	$0.99	No	100 - 500	0.99	\Updated app title and description.	2.2 and up	[u'https://lh3.ggpht.com/15OnicZDzRpuKjsbitLQlTGuBqF6TNIoXjLOd8-G2jIHQajy2G1S9HDBYJD-e54dt6o=h900', u'https://lh6.ggpht.com/hfSnW43ObQbxMH2EwX0wO2BcTnRs6So5g3WQ2URm6CTP9RZb6ix8qMTQ5qnMr9utKQ=h900']	[]	Blausen It	https://play.google.com/store/apps/details?id=air.com.blausen.blausenit	2013-09-11 00:00:00	4	[u'4', u'0', u'0', u'0', u'0']	1.0.1
air.com.bluetreepublishing.midEarID	https://lh4.ggpht.com/H1qEnQu7smUjar06nNvlJB-GFUsYCJQHTLPEBEBYf-bgZ8CEfiOGfEtX6bIhut5KOQ=w300	0	None	MEDICAL	Everyone	Middle Ear - Drag & Drop iEducate app helps students and patients learn and professionals teach middle ear anatomy. Build the key components of the middle ear; ear drum - front view, ear drum back view and the ossicular chain by dragging pieces from the top bin to the proper view boxes below. YouTube video of app in action at YouTube.\ - As each part is touched the title text changes to the name …	None	Blue+Tree+Publishing,+Inc.	Blue Tree Publishing, Inc.	http://www.bluetreepublishing.com/privacy.cfm	None	608k	$2.99	No	5 - 10	2.99		2.2 and up	[u'https://lh5.ggpht.com/u-4jgqPzUNfzLXY68NibFNrUQjbz9aQYyFjdaxsSCeaYKJ87qMmkBhbUnbVrWND6e_0=h900', u'https://lh5.ggpht.com/6u1aljVYwuRxeEqznHrDTFtw18116kr9HUJdhU_Fub35M9d64tp0obVQW5rkhQVj78A=h900', u'https://lh3.ggpht.com/PzVibY7oQ59QaucCuK7gfORjVaWnGcdHKRt6DXWNIAaKLLwXw5mrIKI1IRbWZwIlHIg=h900']	[u'https://i.ytimg.com/vi/O-emNmjdYig/hqdefault.jpg', u'https://www.youtube.com/embed/O-emNmjdYig?ps=play&vq=large&rel=0&autohide=1&showinfo=0&autoplay=1']	Middle Ear Drag & Drop	https://play.google.com/store/apps/details?id=air.com.bluetreepublishing.midEarID	2012-07-22 00:00:00	0	[u'0', u'0', u'0', u'0', u'0']	1.2
air.com.bluetreepublishing.vocalFoldID	https://lh5.ggpht.com/1VhPW3s4zBsc5ZXhcqVWPjkj3I9fnUTuAt7hLbJqIDedEB2rUUeb4WUI6bt6yuFd99A=w300	5	None	MEDICAL	High Maturity	The Vocal Folds ID app helps students and patients learn and professionals teach vocal fold anatomy. Clear full color image and animation show the vocal folds, vocal folds muscles, cut larynx view and zoom vocal folds views. Includes a normal vocal fold video.\• Structure ID for the vocal folds, vocal folds muscles, cut larynx view and zoom vocal folds views. As each part is touched, the part hig…	None	Blue+Tree+Publishing,+Inc.	Blue Tree Publishing, Inc.	http://www.bluetreepublishing.com/privacy.cfm	None	43M	$2.99	No	50 - 100	2.99		2.2 and up	[u'https://lh3.ggpht.com/xncQJOTVusMtJYFcmlCfHK4wrbO4k2lmqwhycGfpMFXFvp3G_7ablzfkqirMbUsq6wI=h900', u'https://lh6.ggpht.com/6rGBdM8pCpsXAD1Tdhwz1MsfsJa0Nk2unX3pGdvRz_CPtWwHamC0_O9IyjTpo8-BEejW=h900', u'https://lh6.ggpht.com/X9TNpqmigyY9Ur-T3wION2qFPuwLiiSUP1Slq8qWfNMR10wExcBFCPseeHx53nIRVQ=h900', u'https://lh5.ggpht.com/DaCwC9RPsoJbxTl0NFGjX45EnRqwY9D1Slh6-v8LGEhmnK15HsjhTlfdxb8AZPep8Fo=h900', u'…	[]	Vocal Folds ID	https://play.google.com/store/apps/details?id=air.com.bluetreepublishing.vocalFoldID	2014-10-09 00:00:00	1	[u'1', u'0', u'0', u'0', u'0']	1.3.0
air.com.casalm.allerganES	https://lh4.ggpht.com/6UHUJz8vaJ-LCFP4mUTgBPhm7DyiygaheRMnl_QPBOxLgREQyUFQmHS5TqWfxrQmVg0=w300	0	None	MEDICAL	Everyone	La divulgación científica y el proceso de educación continuada constituyen importantes herramientas en el proceso de actualización y mejora profesionales en el área médica. En la cirugía plástica, ese escenario es semejante, sobre todo en nuestro país, que posee diferentes realidades culturales, económicas y geográficas. Además, el cirujano, en vista de las diferentes actividades clínicas y quirú…	None	Leitura+M%C3%A9dica+Ltda	Leitura Médica Ltda	None	None	14M	Free	No	50 - 100	0.0		2.2 and up	[u'https://lh3.ggpht.com/Im0VeqZ_5oEZZOhyJP1VoUPnXDr_tEvluhErK-XBzlLt8R8PsjJMIW9kUKHWC3cvVhs=h900', u'https://lh5.ggpht.com/s0noRfecLqS5Z6WSVClt-YWm7Li9I7zbDrf2jt5MzntVT1cYGVIzWtj4TxoEyMaKO2o=h900']	[]	Actualización Científica	https://play.google.com/store/apps/details?id=air.com.casalm.allerganES	2014-08-29 00:00:00	0	[u'0', u'0', u'0', u'0', u'0']	1.1.0
air.com.drgozna.sp	https://lh5.ggpht.com/fHyRf6CR1KCTzNt_XoGQYcZbSxpXIBw-1MqFIagpcAA80HsTMQsjW_XdWs9-SbETjB0=w300	5	None	MEDICAL	Everyone	FACTS on the Shoulder\FACTSS stands for the 6 most common causes of shoulder pain. This course explains each of these 6 causes, how they are diagnosed/treated and shows a simple 3 minute examination to identify each one. \The course is a must-have for clinicians, patients or anyone interested in understanding shoulder pain. \It features 70 narrated pages of attractively illustrated, animated, int…	None	Eric+Gozna	Eric Gozna	None	None	28M	$9.11	No	10 - 50	9.11	\Initial Release	2.2 and up	[u'https://lh6.ggpht.com/uzBp5vHzYVAU9jNlLclm6c1UlwOato3D3RZjAL78dpnRtBmJkzC0tehVl4YJ_Xj_=h900', u'https://lh3.ggpht.com/kedpD0xFb-xsGZVCVWrZgJ6-oIqmwISknHyuI9UVFv_UQ6KiE5omAzzP1u0mHYd5WqE=h900', u'https://lh4.ggpht.com/ZYOX6TOy4A-MbmrYqkIq9tbeAQ-a6ptbjFmCt5dAOZnMDJnM6_rovN5EciBXvndeKrc=h900', u'https://lh4.ggpht.com/Qe8W7U_iZrFM1NJ7ArLRG5oqCyMOIbflWl9WPVvQ5WXUDCYADf4SPLLLVaryReMBypo=h900', u'htt…	[]	Shoulder Pain	https://play.google.com/store/apps/details?id=air.com.drgozna.sp	2013-04-21 00:00:00	1	[u'1', u'0', u'0', u'0', u'0']	1.00.1
air.com.drugsoft.Prescription.checker.Android.EN	https://lh6.ggpht.com/ywJH5V_P1_Z4WYAxGmiG0OrfaR-8j3l-yPGdWcP_Qyh2YIhEeWdSStU7wJuy2KiRkCY=w300	3.5	None	MEDICAL	Everyone	Prescription Checker is a powerful international application to detect more than 200 million potential drug interactions between two pharmaceutical forms. \It includes a prescription editor and describes drug interactions in detail (interaction severity, interaction basis, effect, mechanism or complementary data, risk factors, management and monitoring, references). \A drug can be searched for fr…	None	Pierre+Chaillet	Pierre Chaillet	None	None	13M	$4.12	No	10 - 50	4.12	\Data update (November 2014)	2.2 and up	[u'https://lh6.ggpht.com/lxD10xqEjHlLB_l_1nN9pRO3vFuzXTSNShkkXUpQYRB5iK2GNg35kRzoea9eg1q_cAy6=h900', u'https://lh3.ggpht.com/ZHc8mlYDVFtl1AUqsvuHd7Jdwq5lxEsESat0YfBq6dgjTP2Ybqp9mbmJQqWe2pxjckdK=h900', u'https://lh3.ggpht.com/YysMWQY33dUmOZUt3mYqoM9a5M3azEfxNWoGYdBLFhHz2c8Nzi_ugwxXML0xVVIAWsc=h900', u'https://lh3.ggpht.com/nbPy-OOUWYdQduAOSgbJ9CuQvEnll7LtP04WKNSC-FbpFP_S_ljKHyt79nF0tYRKRA=h900']	[]	Prescription Checker	https://play.google.com/store/apps/details?id=air.com.drugsoft.Prescription.checker.Android.EN	2014-11-11 00:00:00	2	[u'0', u'1', u'1', u'0', u'0']	1.3.5
air.com.ekwa.smilemakeover	https://lh5.ggpht.com/b5W0UnBw99YdnMQpSdCywI-TG5z3xOAMBTe0q6rEuRqYvtf7DdwQCCFFej35iJ50-Q=w300	5	None	MEDICAL	Everyone	Create the smile you always wanted.\1. Capture your existing smile from the camera in your mobile phone.\2. Draw an outline of your smile and pick a the smile you always wanted from our smile gallery.\3. Check out how awesome you look with your new smile.\4. Finally send the before and after images of your smile to your nearest dentist and make it a reality.	None	Ekwa	Ekwa	None	None	10M	Free	No	100 - 500	0.0		2.2 and up	[u'https://lh3.ggpht.com/5iO-4SsaKGzKCyuJ4cdRGi6i_KIF3w3-uy63hsvDtNOQWwjZZvogjH4WmQPbDONZ_CE=h900', u'https://lh5.ggpht.com/8gvDiaFGqxwx3uUMkCen1AAzFmmWZOOvt2QlNkv9kgQWAoA498ZLGiqyCUearYpasAqC=h900', u'https://lh6.ggpht.com/2XYI138lFPKjSFFDkPcgFuWtYb8hGtCveLAAKt_7Hi4Yjxd8hqJenSW7-lWogtALLkE=h900', u'https://lh5.ggpht.com/aHY41uONr64cW7tMiLBO2Oyzz1OnOR-oNydbajVBIQj1E2cn8FyI-fHJLCnF2m1gigI=h900', u…	[]	Smile Makeover	https://play.google.com/store/apps/details?id=air.com.ekwa.smilemakeover	2014-07-28 00:00:00	3	[u'3', u'0', u'0', u'0', u'0']	Pro
air.com.elsevier.cds.mosbyccrnexamprep	https://lh6.ggpht.com/2yIUXUDOEcFuBRLl1saHMTEZBO1otQl5l-Z0UzJM1wq9Z5PZdQGYvKiua0sk3fm13qH1=w300	4.34782600402832	None	MEDICAL	Everyone	Prepare for the CCRN® Exam with Mosby, the trusted authority in nursing education and reference. \Mosby’s CCRN Exam Prep, written by expert nurses, provides 12 quizzes and 3 master exams with rationales and scores. This handy application follows the CCRN exam content outline: \• Behavioral and Psychosocial Disorders\• Cardiovascular Disorders, Part I\• Cardiovascular Disorders, Part II\• Gastroin…	None	Elsevier	Elsevier	None	None	2.8M	$4.99	No	1,000 - 5,000	4.99		2.2 and up	[u'https://lh5.ggpht.com/oBZA6BtLiPt5pAFsqmWQCJ6WMI8joDErd83MrAwFnd88qjU7enoQjsVZdwM735tH1w4=h900', u'https://lh3.ggpht.com/iaJM4a-3TiIKwnxTRejEkwvJdbRSSYEgfXgFLx_OFAvsP0RNYdlLoJ_my8zIJaORL0o=h900', u'https://lh3.ggpht.com/i90CHmVTmVRkgI1nlfSExYKTtvsUKqQye0OoIUFpzmXPjMYzLda7UJPk_chatMDjsA=h900', u'https://lh4.ggpht.com/BfqmeP8TrM8rNTpVKkbe4s7tNxABJQcTy52OWCNh-K9DqiByiglnM5T5Mt-ABTqQfPs=h900']	[]	Mosby’s CCRN® Exam Prep	https://play.google.com/store/apps/details?id=air.com.elsevier.cds.mosbyccrnexamprep	2012-01-11 00:00:00	23	[u'15', u'4', u'2', u'1', u'1']	1.0.0
air.com.elsevier.cds.mosbyccrnexampreplite	https://lh4.ggpht.com/bU8YEiYry3xsVeBeqEzC3fXVd_UZ21g439qWmJiBzJ8S0PTsjfiO3SWMQ4ENHZSZzaU=w300	3.9696969985961914	None	MEDICAL	Everyone	Prepare for the CCRN® Exam with Mosby, the trusted authority in nursing education and reference. \Mosby’s CCRN® Exam Prep Lite, provides 12 sample exam study questions with rationales (1 from each content category of Mosby’s CCRN® Exam Prep app). This handy application, written by expert nurses, follows the CCRN® exam content outline: \• Behavioral and Psychosocial Disorders\• Cardiovascular Diso…	None	Elsevier	Elsevier	None	None	601k	Free	No	10,000 - 50,000	0.0		2.2 and up	[u'https://lh3.ggpht.com/3ojArFq8nLTj2KoF_mMnncgcT2-x189fWkboOVNFiB0dw_x97b9wfivbyWn0JGcQrhU=h900', u'https://lh5.ggpht.com/PjdmTSWyvdKQA5bZhSd1UZM3Aj9hFZq1Jp6dYDZzK6y_nmAT-h8mwiVe-3QVCnuIklI=h900', u'https://lh6.ggpht.com/vKJVo4oAs3muxlZFuPGGlUy-tBrNAYcVUlryTq9vR8hhthxSod8ktdxjKe-Jf6mKSQ=h900', u'https://lh5.ggpht.com/N8g6T5SW7s0c7xD91BH5-xx4GYl_UQsFsxlWc9yeZapKPGeRwCjfFygoU_UNHBEbkER5=h900']	[]	Mosby’s CCRN® Exam Prep Lite	https://play.google.com/store/apps/details?id=air.com.elsevier.cds.mosbyccrnexampreplite	2012-02-14 00:00:00	33	[u'17', u'6', u'5', u'2', u'3']	1.0.0
air.com.elsevier.cds.mosbycenexamprep	https://lh3.ggpht.com/U_70Pn5NOohkVLkc6C7KUWBVTPEASaX9ZjOgOnSUv-llHlzTkU4abk-zhToQxvCLd0U=w300	4.625	None	MEDICAL	Everyone	Prepare for the Certified Emergency Nurse (CEN®) Exam with Mosby, the trusted authority in nursing education and reference. \Mosby’s CEN Exam Prep, written by expert nurses, provides 12 quizzes and 3 master exams with rationales and scores. This handy application follows the CEN exam content outline: \• Cardiovascular Emergencies\• Environmental and Toxicologic Emergencies\• Gastrointestinal Emer…	None	Elsevier	Elsevier	None	None	2.1M	$4.99	No	1,000 - 5,000	4.99	\This version fixes any out-of-place menu/buttons overlay issues that may appear while taking master exams. Master exam choices moved to same menu as category quizzes for easier access.	2.2 and up	[u'https://lh5.ggpht.com/qeC9_8YLu5snOkXLmkCwRjqnYHyBGrVGSX4f3dsRPb8Nzym0a9WXBroNqBKkozR5WnA=h900', u'https://lh6.ggpht.com/fnzX_g8QpclUoBAg7L155NnrpDdnCloaFABCE7x6acbUJfO91tsG74kuSzv8uKw0QYQ=h900', u'https://lh6.ggpht.com/n0h0wc-qiJdWqDW0vxMJFmjkA4i9wY6AW_Q6HFd-OFEVwTlFj8VEA9Rt7FhFU9cTulQ=h900']	[]	Mosby’s CEN® Exam Prep	https://play.google.com/store/apps/details?id=air.com.elsevier.cds.mosbycenexamprep	2012-02-09 00:00:00	16	[u'10', u'6', u'0', u'0', u'0']	1.0
air.com.eugin.prediagnostico	https://lh5.ggpht.com/43a7XySDD2r597hIqNhBo2UQw0e1w4P32d1lXIch3m5yRRzs7rXFHbJ0bNHUEI5QSg=w300	3.3185839653015137	None	MEDICAL	Medium Maturity	Are you having difficulty getting pregnant? With I can’t get pregnant app you can quickly and easily find out whether there is a possible reason behind this.\This app has been developed by a team of medical specialists in gynaecology and reproduction. By answering a few questions, we will help you know if there is a reason that explains why you are finding it difficult to get pregnant.\At Eugin w…	None	Cl%C3%ADnica+Eugin	Clínica Eugin	http://www.eugin.co.uk/ivf-clinic/security-privacy-legal%23privacidad	None	14M	Free	No	10,000 - 50,000	0.0		2.2 and up	[u'https://lh3.ggpht.com/Oa7Sfr0LbdNwW47mB1CU6t_w6swWMJy4JOOiRenS26SvFtPA-xXU-Dfa_obanJ_l0K4=h900', u'https://lh5.ggpht.com/0zHUygrn0WuxkhQCoHoLXisGKqVpKPFB9VrqJ4dpwzqxCVlo2Kgjupk_d-wDzsFpmD34=h900', u'https://lh6.ggpht.com/yVU5vFVgcfW_QWgdSrlbdc14iqPtsgwgjgF3VicjxTjeVl7vJwe3jUIGzpxYIG5fUdQ_=h900', u'https://lh4.ggpht.com/V5CDQw-MpnPk2Hk_zIxH1FaXX679OkAj9GcwnzPJEdIVkSlPnVles9mlb6fyzJKK99W2=h900',…	[]	I can't get pregnant	https://play.google.com/store/apps/details?id=air.com.eugin.prediagnostico	2013-12-16 00:00:00	113	[u'42', u'21', u'11', u'9', u'30']	1.1
air.com.euzeka.all	https://lh6.ggpht.com/d7T-DnhU2c4tWZMHqVdwVzLquCNf20Gm7VgeRWSXNdtEbfwzPUaR0fihERb9LqVLcD4=w300	5	None	MEDICAL	Everyone	Back to Basics: An Algorithmic Approach to Low Back Pain.\This highly acclaimed course demystifies low back pain for both healthcare professionals and patients. In easily understood language it explains current concepts regarding its cause and common contributors. It also presents a systematic approach to its diagnosis and management. \A must-have for those interested in or experiencing back pain…	None	Eric+Gozna	Eric Gozna	None	None	12M	$9.12	No	10 - 50	9.12	\Initial release	2.2 and up	[u'https://lh4.ggpht.com/BXqC2MaI78rfWkHd2rwjDmTtKdvaMagp1B-6EDwtUWK_e-G8QPmtgVkr9lCnc9ygheZW=h900', u'https://lh5.ggpht.com/Ana7lbxX8JbVlyjSr29DA0ydQ9EdNlDlL60lt4Qvc1_o_cASpl75A1DJdKb3z4bSE9M=h900', u'https://lh5.ggpht.com/T4-f1TPY8MnaXLQ6M7Sw_DBjWfnhvT4r6h69s81KDcq_0oNkSHVOGKAn0T9W4x6YqAI=h900', u'https://lh4.ggpht.com/hQAXuozFlnWACCaQZTZ8k5AqkaeOTIgF2Hi5mXw7sma6nzF51jz3OkZ5Hn3z8mBqDqs=h900', u…	[]	Back Pain	https://play.google.com/store/apps/details?id=air.com.euzeka.all	2013-04-21 00:00:00	2	[u'2', u'0', u'0', u'0', u'0']	1.00.1
air.com.formacionoptometrica.visualAcuityPremium	https://lh6.ggpht.com/ApX9XPMpEMFPbmRe0obc7b-Rtq5w1ecoceRTEbTBGfNU3FNcqosAaSBdaoBj04AgzjOU=w300	5	None	MEDICAL	High Maturity	Amblyopia VA is a Professional APP, useful into Optometry and Ophthalmology pratice, to measure Visual Acuity below International Standards of the Amblyopia Treatment Study (ATS) by Pediatric Eye Disease Investigator Group (PEDIG). \Who Developed Amblyopia VA?\Amblyopia VA is a Professional APP, useful into Optometry and Ophthalmology practice, to measure Visual Acuity by International Standards …	None	Manuel+Rodriguez+Vallejo	Manuel Rodriguez Vallejo	None	None	2.8M	$7.46	No	10 - 50	7.46	\1.- Buttons position corrected for better compatibility with all devices.\2.- Contrast ommited since a better representation could be achieved for gamma correction.	2.2 and up	[u'https://lh6.ggpht.com/WJlo6nf2RcZNCaBzzdr-K_xn_9f19LZg83wi-y0LvUgIkBobgM14aq2sSsp4IZbqmN8Z=h900', u'https://lh3.ggpht.com/9Pt6NTfzs7-GhyZKE-pLRn0RonK6LiQ8PPu9JdUTDZocsFTS30oqV1Kx5Y6kiH-_cw=h900', u'https://lh6.ggpht.com/0yevtgWvlHKiWh3kFCfBHbQoUXXmHgxeI87390JsFobwbF0RRgPKw2j27C9KtN7_DA=h900', u'https://lh4.ggpht.com/1VEUftbnyKS3lkqd5sOCqXEhCbexwuhaME64nrc4tAYU8TfRFUBWxr7mrS_i3y6Qppw=h900', u'h…	[u'https://i.ytimg.com/vi/i-JLvH5YxDs/hqdefault.jpg', u'https://www.youtube.com/embed/i-JLvH5YxDs?ps=play&vq=large&rel=0&autohide=1&showinfo=0&autoplay=1']	AmblyopiaVA	https://play.google.com/store/apps/details?id=air.com.formacionoptometrica.visualAcuityPremium	2014-10-10 00:00:00	1	[u'1', u'0', u'0', u'0', u'0']	3.1.4
air.com.goovoocleo.DemoBeADoctor	https://lh6.ggpht.com/K012kAb7oiSXmE4TR5IYJm2bTHxdMAuH_wk1aUhOmc4EAkhOoKok8ropjPHPFaTEPg=w300	5	None	MEDICAL	Everyone	Teaches how the human body works through a girl's story who wants to become a doctor\The most pleasant and effective way to teach children how the human body works\by Dr Fanou an e-learning researcher\70 screens/pages long (full paid version)\Intended for ages 6 - 11\Appropriate for both school and home learning\Can be included as part of science in grades 1,2,3,4 or 5\Does NOT include advertisem…	None	Goovoocleo.com	Goovoocleo.com	None	None	32M	Free	No	100 - 500	0.0	\Title changed from, 'I want to be a doctor' to 'Fun science: The human body.'	2.2 and up	[u'https://lh4.ggpht.com/bwJqVi9nAWmzqepUnX9PPAv9QhR7Oy4q5IrLVKKqUG-RzM8d7euP2q4MIAM1hQTqWJ7a=h900', u'https://lh4.ggpht.com/TnBgpWaW-fFXg3t0dZU6wqrpevkJYCYnL1Ihwi3ZEj3swkLxZOhBlmMEyL92cbcLBlM=h900', u'https://lh3.ggpht.com/WMyxgqAlMqWn5qJYBTg1-CPJqN8nOW2PxemfGMbRXWNJG3CpG6G4Z8x_8mlvJ45dNVXK=h900', u'https://lh5.ggpht.com/s6ddU75xr3a6R5PvMN6enAxysNrrQYVE1-upFcWnG9CxBtNXtTe1X4oZqixVz1qgS6k=h900', …	[]	$0 Fun science: The human body	https://play.google.com/store/apps/details?id=air.com.goovoocleo.DemoBeADoctor	2014-10-09 00:00:00	10	[u'10', u'0', u'0', u'0', u'0']	Free
air.com.implix.clicktreatment	https://lh4.ggpht.com/scBGs7j24odYzhZI-i0nrXzbOiw6g6RIQYBpa6I_5DaaPAWFbcZNOfuC6QPDJdntIg=w300	4	None	MEDICAL	Everyone	Medical consultations have never been so easy. With the ClickTreatment platform MDs and patients can meet at any time without the need of an in-person appointment. Make a decision about medical tourism with Click Treatment. Consult best medicine specialists all over the world online! \- Schedule live online 1-to-1 meetings \- Present documents, video reports and presentations \- Build polls and s…	None	GetResponse	GetResponse	None	None	40M	Free	No	10 - 50	0.0	\- Browser Sharing added.	2.2 and up	[u'https://lh5.ggpht.com/8x3zKAJHwbUnVfxMMcG54arckJrd30JlR8nO_x7Pa3-OLhbzbcO1deeVhgsJXFG9iok=h900', u'https://lh3.ggpht.com/MWSwnT6au8LfUq-MuuOE8SFbq8J0-hzr4cn3V22VKuwOwUqtKpCuLWQ6sYTHCvPP5A=h900', u'https://lh3.ggpht.com/UZSaoFp6tARSJMgXOFRLFz-pJVelfprddXX6PiavV0TU8qFhUhTdZ1emgyTOY3GGCyE=h900', u'https://lh3.ggpht.com/I_HxpS8OLhAUCXCX9Sb3r3P4hV0QCLcPB_Seq7zMBd2xtQRL47yGK5kGOJJMzXiIxA=h900', u'ht…	[]	ClickTreatment	https://play.google.com/store/apps/details?id=air.com.implix.clicktreatment	2014-10-27 00:00:00	4	[u'3', u'0', u'0', u'0', u'1']	1.8.1
air.com.kigorosa.vergiftung.kinder	https://lh6.ggpht.com/sE05-tYDB2EY-YyL6-3CEPKZap0KmBM8GrCh19X7r7j77Tg0yuwj64MMXv_A2q62sA=w300	4.314815044403076	None	MEDICAL	Everyone	It is rare that a poisoning is life-threatening. Therefore it is important that you remain calm and that you calm the child, toddler or baby. Above all, do not act rashly! A wrong action is often more dangerous than the poison itself. \With our new mobile app "Poisoning - First Aid for Children" you are always informed about the right steps - at home, on the playground, in the woods or in kinderg…	None	kigorosa+UG+(haftungsbeschr%C3%A4nkt)	kigorosa UG (haftungsbeschränkt)	None	None	31M	$3.11	No	1,000 - 5,000	3.11	\New US specific plants added!\Separate installation of Adobe Air is not needed anymore.	2.2 and up	[u'https://lh5.ggpht.com/qJu0FkZS0FfQ5_Q_jwBcSbLuiG2fgQXWCYuRcs9ykinrFiTYqjHsglJaDbsS14K_8tSE=h900', u'https://lh5.ggpht.com/SrWQPJFlsE2yLyXxh02FXx3rJx-cnhc5y3xQsUFUIaYIYTOcpBgs8yzMcOPwPhVlQWP9=h900', u'https://lh4.ggpht.com/MyGKboFVc5iGKRbdAGYUENP9yVcRarcr9SOnhGqrNQQtY-aHXa4HzzxX77DBOa7RnSrF=h900', u'https://lh3.ggpht.com/LZYg8-stdDCNaUELKmvlF7h9kdMfneg2qv6pFuRVaPpU0IWNmM7M0534pA_O9zFAUg=h900', …	[u'https://i.ytimg.com/vi/ZyxfZi-UTIc/hqdefault.jpg', u'https://www.youtube.com/embed/ZyxfZi-UTIc?ps=play&vq=large&rel=0&autohide=1&showinfo=0&autoplay=1']	Poisoning: Child First Aid $	https://play.google.com/store/apps/details?id=air.com.kigorosa.vergiftung.kinder	2014-02-10 00:00:00	54	[u'33', u'14', u'2', u'1', u'4']	1.3.9
air.com.learningSheep.usmlestep3	https://lh3.ggpht.com/NRbsiph-3X1rX_wG_Wk11DefYE_Sp6CVYLYFWD8l4wLlq2Iml-0IOTutsjnZ8YpBoQ=w300	0	None	MEDICAL	Everyone	Pass your USMLE Step 3 exam with USMLE QUEST application today! This application will build up the level of your confidence before taking USMLE Step 3 exam. Unlike other software, this application will never expire nor a subscription-based application. That means you can prepare for this USMLE Step 3 exam at your own schedule without worrying to pay additional subscription fee over time.\Students…	None	Ling+Zi+Chen	Ling Zi Chen	None	None	15M	$9.31	No	5 - 10	9.31	\Add more questions to the test bank with additional bug fixes.	2.3 and up	[u'https://lh3.ggpht.com/dsv_iXHrxdtwfhIfBKAOvmnc2hT6PRKe1GGf3rRFHrVX7WbRWqKky3igLQHNx0_vEA=h900', u'https://lh3.ggpht.com/NjXSJVNIt2o1G11Htcm932K2LBt4cuQQvKhV2J3OypekbGKW6WV6HWLwt_vbEVBN1H1s=h900', u'https://lh3.ggpht.com/PWrzvCRzXb2_hhwg9ZxMpUg9BfB9TeUbp663ZAWdxlSJCWEmjUCiXQ9yS8juOodMv4w=h900', u'https://lh5.ggpht.com/8zKSLSUWC9udQAIOo0-A73edWs6nfR3qlNiVjgz8uCwBynwjzKVZ1OfJctrSrRI1Ca8=h900', u'…	[]	USMLE Quest 3 Q&A	https://play.google.com/store/apps/details?id=air.com.learningSheep.usmlestep3	2014-07-17 00:00:00	0	[u'0', u'0', u'0', u'0', u'0']	1.4
air.com.lumenmedia.DBSBE	https://lh5.ggpht.com/HqfXAxKdyKB8W1amb5H1Ix2juk4AHiIxfj1CX2HGaWMU6dqbC30Ekhpz_eRJnLfA394=w300	5	None	MEDICAL	Everyone	This application was designed at the University of Florida to help clinicians estimate the remaining battery life on certain deep brain stimulation (DBS) devices. With the estimate it is possible to plan for DBS battery replacement.	None	Univ+of+Florida	Univ of Florida	None	None	9.9M	$1.99	No	5 - 10	1.99	\Updated communications framework	2.2 and up	[u'https://lh3.ggpht.com/I9cCDxlG7Krh7MLUy95BP15TSj2NFWTHao99WP1fELIpwj1jOp6Lrg4TqunFyPwZxw=h900', u'https://lh5.ggpht.com/MCkNcm7O1A_X9BDvMTvpqtKJ1mojWp5w2DgF7lo9xikmT8ok86559vW6HMppTPJ67g=h900', u'https://lh3.ggpht.com/q01saKiwKB6e008lnY98wyxNOPg5noBgqvNjR_O11SAxHsxHeoHcSyDZc76jeoiv0A=h900', u'https://lh6.ggpht.com/3my5iTzAM_WN9yGNno73iRaZiRZIL0dS3pBwcsFcK5Md9uQHTJ_wDbHV1UvTW2huFg=h900', u'http…	[]	Deep Brain Stimulation Battery	https://play.google.com/store/apps/details?id=air.com.lumenmedia.DBSBE	2014-06-24 00:00:00	1	[u'1', u'0', u'0', u'0', u'0']	2.2
air.com.mediaspark.InsulinTimerAndroid	https://lh4.ggpht.com/7hw0FaEGVZb5uR0jATF-Gc7sCSDV7XSYV0IkycOxZSe_5CgLhRBlYn9pj-gNxnYi1Ok=w300	0	None	MEDICAL	Everyone	Insulin Pump Timer reminds you when to refill insulin, change infusion sets, or do other repetitive tasks.\Conventional timers and scheduling programs are too clumsy to manage. With Insulin Pump Timer, you can easily reset a recurring event as it happens by tapping a button. When an alarm triggers, a notification message is displayed on your phone/tablet. You can then reset or snooze the alarm wi…	None	MediaSpark	MediaSpark	None	None	9.8M	$3.99	No	10 - 50	3.99		2.2 and up	[u'https://lh4.ggpht.com/UpxnJ3N73dHUkOpGkzs_sBjFIjnuQ0fcT6IL5tiXQa-7G4K6gi3rbztdQIQIl3qXBQ=h900', u'https://lh5.ggpht.com/gXsq4OkhCISgzqoKQVgdrYT8SK1ZOgzJGxsRfcKcPpVf_CNx8PCQ32knPlAZXwahYag=h900', u'https://lh5.ggpht.com/ZD_BVVY3h5dKICZ-9uOye0bZeZiExlFjI_AbhBsqxsqqR5kT8lttwqazgvqAqmGA_A=h900', u'https://lh4.ggpht.com/FyzkmkaxwumZyKnJnqR5k2dDqoXtZ7Z-eLrLspqTkjY0E6XBfH6DsiV0kOoEE3qr0Sc=h900', u'ht…	[]	GoVenture Insulin Pump Timer	https://play.google.com/store/apps/details?id=air.com.mediaspark.InsulinTimerAndroid	2013-08-13 00:00:00	0	[u'0', u'0', u'0', u'0', u'0']	1
air.com.medtronic.LennyAndroid	https://lh6.ggpht.com/IsO3eVLUq7-Z1sxkyVHZA_hFX5MASrVmOxV9Wz8hxeSD4FjwNa7apAwwpAqTvMbmLtg=w300	3.4238409996032715	None	MEDICAL	Everyone	Carbohydrate (Carb) counting is an essential skill for managing diabetes. Carb counting allows children with diabetes to eat a variety of foods, just like other kids, and increases their sense of control and confidence in managing their diabetes. For parents and caregivers, this is important in order to plan meals and help children maintain good blood sugar levels.\Let Lenny help you learn carb c…	None	Medtronic,+Inc.	Medtronic, Inc.	None	None	3.5M	Free	No	50,000 - 100,000	0.0		2.2 and up	[u'https://lh6.ggpht.com/B3KqiiHK-4QG-VUJmSG33gmX2erI7BVD1OLN4X19jWfZcJdFDLyzpt8B1BPE9_rAOeo=h900', u'https://lh5.ggpht.com/u1vVsm8CciepIPY0VPw8nNAcKZ4d4uZQf2cNHmtlEQbki6iPZRNNz6fak5rv695kWFuM=h900', u'https://lh3.ggpht.com/dqIBYD6hLSOGoQXQN8ECXj7I0kUDJzHGkwrtl-5ZTianB1c9BewMJdYPghtrHpb68-7c=h900', u'https://lh5.ggpht.com/dKj5_BwDIfcUHBlVO6NybsrHN56sxqmshQgGZ1uw-fUW6YH5yJkNcNaJPNmVc3ueeA=h900']	[u'https://i.ytimg.com/vi/N_cAI369Lig/hqdefault.jpg', u'https://www.youtube.com/embed/N_cAI369Lig?ps=play&vq=large&rel=0&autohide=1&showinfo=0&autoplay=1']	Carb Counting with Lenny	https://play.google.com/store/apps/details?id=air.com.medtronic.LennyAndroid	2013-08-02 00:00:00	151	[u'59', u'26', u'19', u'14', u'33']	1.1
air.com.msquared2.MyPharmacist	https://lh5.ggpht.com/uoOfX66LJ-AgVgF0sEgBSMizF2mwjRdz6qf2nm9wXhKIvXExTsq1d7s6l-YixDTUi5Y=w300	5	None	MEDICAL	Low Maturity	MyPharmacist is the easiest way to find pharmacies near you, track your prescriptions, and manage your time and budget.\You can receive email and text message reminders, track your pharmacies and the pharmacist you prefer, and track the doctors you work with. All these and other features make MyPharmacist a powerful tool which can help you take charge of your medical care better with your doctor …	None	MSquared2,+LLC	MSquared2, LLC	http://mypharmacistapp.com/privacypolicy.html	None	15M	$2.99	No	10 - 50	2.99	\Version 1.0.1\-Includes search results using Google Places (useful for outside the USA)\-Pharmacy is no longer required for refill (but is recommended)\-A history of all refills is kept and will be displayed in next release\Version 1.0.0\-Find a pharmacy\-Create a list of pharmacies you frequent\-Create a list of pharmacists and physicians\-Create a list of prescriptions or pills you take\-Recei…	2.2 and up	[u'https://lh5.ggpht.com/594WhL2f00xp3UncznWWnnaGPJRgI0xQ4V97TUvZUTs9LfYlfQdLyW2w8QkAevcWJwY=h900', u'https://lh5.ggpht.com/hmfNfDGtw18T-BvtMn_n69R7OUggsXxS1zyceppIG94cOmD5FCxsqI7kG7HX_aVKdb0=h900', u'https://lh3.ggpht.com/CJ6Mp_IqBOfi0cQJRkG0sneq1ArqPufX_bi-NsgiJ_iuikI9MUMofzXo0evYAncaYVU=h900', u'https://lh3.ggpht.com/VPv0k_o62rL4c3vvLVC5JsFZh5GcxtzE8Elwoli1JRLi-9Km-jVAYbdHHAULFhcZDMw=h900', u'…	[]	MyPharmacist - Pill Reminder	https://play.google.com/store/apps/details?id=air.com.msquared2.MyPharmacist	2013-03-19 00:00:00	1	[u'1', u'0', u'0', u'0', u'0']	1.0.1
air.com.nxtds.mobile	https://lh5.ggpht.com/GSBcIRcB4ScY2wXclRkfVWNhIBKMST6221iZ5eTJ86josrvtg4FWijN_PEXmd6u9qoY=w300	0	None	MEDICAL	Everyone	This application is an interactive atlas of human teeth development. Features include being able to following a single tooth or the whole dentition through each age category from before birth up to early adulthood, entering developmental stages of one or more teeth to estimate dental age and comparing tooth development by age categories for males and females. Test yourself with the quiz on dental…	None	QApps+Online	QApps Online	None	None	2.1M	$7.77	No	10 - 50	7.77		2.2 and up	[u'https://lh6.ggpht.com/zA2b1KUEOGJZrNpi1GO6KvYaHFMJFFQ9ByFjp_nJPMponr0uQqROs7aGZe-amQLHJ_U=h900', u'https://lh3.ggpht.com/0fXbtAAtfPke7TCl3RUqmbEB5YQ7KGlFy6LajOXAl5xM_rCcSecpVTiqjyL4EZS_7BUP=h900']	[]	Atlas of Tooth Development	https://play.google.com/store/apps/details?id=air.com.nxtds.mobile	2013-08-22 00:00:00	0	[u'0', u'0', u'0', u'0', u'0']	14.0.22
air.com.pixeldiff.drugs	https://lh4.ggpht.com/7ZE1I2hRgrIM22K8h-Yc07s0uVgYn4gagVEYJmWOAhGrA4AMih0nlzE2IuRfvyZGXkI=w300	3.866666555404663	None	MEDICAL	Everyone	This app will help healthcare students and professionals to develop and consolidate their drug calculations skills. The topics covered by the app follow a flexible simple-to-complex sequence of calculations starting with the basic solid and liquid calculations and calculations with different units to the more complex calculations of drug percentages and drip and infusion rates.\Within each topic …	None	Colin+Atkinson	Colin Atkinson	http://pixeldiff.com/drug-calculations-privacy-policy/	None	1.9M	Free	No	10,000 - 50,000	0.0		2.2 and up	[u'https://lh4.ggpht.com/0SEEojFdDP-OWgQ3uPLcfykvgkARco5Q3hyIQJs0LYCK7crZvzQ96twSvMPBCND-b4Y=h900', u'https://lh3.ggpht.com/2X00fuK8B0T_JXD5tJTxwpZM7ZzVmi1JGjvCTftXv97p0-_MQllqLB4ZVQf1ZzoLGG4=h900', u'https://lh6.ggpht.com/mJpdNR7-UIUHz54U9QqukEpLUxbxZ12UhDaqanXH3kEyuFOJoX6UpS8BVCqfluCSzDcL=h900', u'https://lh6.ggpht.com/WbHmRcAE4S9aYGLPV3RJH0iiQEoAB9OE1r9bRNzULnTYIgUXwzO8v0B4anbjmHZCN7Q=h900', u…	[]	Mastering Drug Calculations	https://play.google.com/store/apps/details?id=air.com.pixeldiff.drugs	2013-09-10 00:00:00	45	[u'23', u'9', u'4', u'2', u'7']	1.0.44
air.com.riverside.liveApp	https://lh6.ggpht.com/F36X2ZYc8kULXrfpA9mcpzl5jPSMhCwBoU2BpgALBVeYbgh8muf0JEZN2eNrjFo9mGqE=w300	0	None	MEDICAL	Everyone	Riverside Medical Center has a new app for patients and family. Download our app for Emergency Room information, immediate care information, physician information, our locations, latest news, and upcoming events. Our app works with Riverside Medical Center’s multiple campuses and community health centers to give you all the information you need. \If you’re looking for information about our hospit…	None	Riverside+Healthcare	Riverside Healthcare	None	None	9.7M	Free	No	50 - 100	0.0		2.2 and up	[u'https://lh6.ggpht.com/in2kvPx291NMWu40xdFpXkkXtuM0qweNYsgX97IiLC_Lt20Jy6diSEoIUjrg2fJTKzo=h900', u'https://lh4.ggpht.com/GtmPDFLQAgiQcXU-uuNR6cR1r0obtHebxLKVPXbfmHO8NLDuCav1jNspNLxMmn8TPyYY=h900', u'https://lh4.ggpht.com/eWbouxcoT9L9RLhB07i9tERh3gQ1Ix6JquuEO5gyxZ64HNWf5FyBoq76WYYhyvgoNPg=h900', u'https://lh5.ggpht.com/F-imjAFAAqJfLJPpZL-j5AFvUD-MzZdW1ov6xluJzylPyfg5IEub97GUe_wNeMnj1PK7=h900', …	[]	Riverside Medical Center	https://play.google.com/store/apps/details?id=air.com.riverside.liveApp	2014-07-10 00:00:00	0	[u'0', u'0', u'0', u'0', u'0']	1.0.0
air.com.softbycloud.glicontrol	https://lh3.ggpht.com/M6fuW7TjGiwf_GenYRHDm8CfOnpGP3pa3wnxDznNgy-m8KAsoxx2i1Nz6TgjmSnKh8s=w300	2.75	None	MEDICAL	Low Maturity	GliControl allows you to keep a daily log for diabetes.\View a list of glucose records/carbohydrates/insulin.\Graphical analysis.\Report with preview and export to several file formats.\Know where you should administer your daily insulin through an assistant.\Calculate the total carbohydrates and insulin doses.\Making the submission of your reading by email.\Import data from bayer.db.\Registratio…	None	Hugo+Malha+Ferreira	Hugo Malha Ferreira	None	None	Varies with device	Free	Yes	1,000 - 5,000	0.0	\• Fix validation of dates\• Support for the latest versions of the software that exports the file Bayer.db\• In-App API updated	2.2 and up	[u'https://lh4.ggpht.com/HQupC1fONQ8wvYmoAgenczbzf9sOkLE6lQ2Cy4u23grxRNNQh05uXlVmePacLpzo3RO3=h900', u'https://lh6.ggpht.com/-sV5nJQU5S7UVxEHacHj_pbboZCrKJg9MH4QUEhpCPJvDgIn22TnLFZOM_B70FPdptma=h900', u'https://lh6.ggpht.com/XRGD5JzgKOS_vZjFomEvH263C8vTb2adgz_i_oDtRkRdbtDhbGHcoVIXWAv31YhNM7l7=h900', u'https://lh5.ggpht.com/d8qdhzceOAzGxhWQm7_cYabzhzj6f-OiysmqxcpiajLzWGZ0K7pMXywvqN50QDS3Xik=h900',…	[u'https://i.ytimg.com/vi/A19F_raBXZY/hqdefault.jpg', u'https://www.youtube.com/embed/A19F_raBXZY?ps=play&vq=large&rel=0&autohide=1&showinfo=0&autoplay=1']	GliControl Diabetes	https://play.google.com/store/apps/details?id=air.com.softbycloud.glicontrol	2014-11-03 00:00:00	16	[u'3', u'4', u'1', u'2', u'6']	Varies with device
air.com.unit9.lifesaver.android.mobile	https://lh3.ggpht.com/bl6uEZgAk6aHrLFC6_IXaHVqhiLfQ8hGkyQYEWZUTw5Rg1MAswjZ2nbki-TZdMUDgbA=w300	4.461538314819336	None	MEDICAL	Medium Maturity	To ensure we deliver the highest quality experience, Lifesaver Mobile requires Android 4.0 and above, and currently supports the following devices:\Samsung Galaxy S3\Samsung Galaxy Note II\If your device is not supported, you are welcome to try Lifesaver Mobile on your device and give us feedback at \enquiries@resus.org.uk\Learning emergency life-saving skills made easy - learn anywhere, anytime,…	None	unit9.apps	unit9.apps	https://www.life-saver.org.uk/index.php/main/page/terms	None	24M	Free	No	5,000 - 10,000	0.0	\* Version 1.01 *\Addresses an issue that some users encountered where they received "Package file is not signed correctly" when trying to install the app.	4.0 and up	[u'https://lh3.ggpht.com/YdXfgU77ClGUDCnPF-2NtElevsDYxGky0Njl8eFtyBnJDWWpAg8UWYHr1Vml4ILelV8=h900', u'https://lh4.ggpht.com/2shM0g1g_gQqho_4cqk0XyRIABIL-7nRJDgW-xJYdCU0iNZGEn3lk5LKD6vhhNG5Xw0=h900', u'https://lh3.ggpht.com/-kzUuNSHWTJr0VHFsrpDIYRCWfQcrkPVxk5z-6TsXLMYM9IKCIKU1c8ZAJQcD_WCJWQ=h900', u'https://lh6.ggpht.com/GaDTDVxxrmu_3aOY5j-_XmijAgtzD4LW5bprC-oNT4Wg3R-3Fr1sfIOab6xN8QKiJjGe=h900', u…	[]	Lifesaver Mobile	https://play.google.com/store/apps/details?id=air.com.unit9.lifesaver.android.mobile	2013-06-11 00:00:00	117	[u'86', u'17', u'5', u'0', u'9']	1.01
air.com.yudu.ReaderAIR4084688	https://lh4.ggpht.com/RucDXabzppPyDvyILzKiQyEsJ07v7968J1AsY54jzEOykJGF439YEaOAGqT_T8x3JA=w300	0	None	MEDICAL	Everyone	The Red Brick Library is a medical and pharmaceutical, academic library application hosting South African, scholarly and professional society journals and clinical guidelines. \The app serves the needs of SAAFP, SASA, PSSA, FIDSSA, SASGO, CMSA and the SAJCN and JEMDSA society members by hosting journal editions and clinical guidelines, facilitate CPD online and distributing society newsletters.	None	Eish+Digital	Eish Digital	None	None	26M	Free	Yes	10 - 50	0.0		2.2 and up	[u'https://lh5.ggpht.com/xPnWdtVMMvjOdeCK0x7HrqmUuq4zrpECGhzUMHnHn-VNxODAw_lgBmT4MaJanBqrQQ=h900', u'https://lh6.ggpht.com/xq8kfZI_hiV5Eh0dAnRqNJcXaq6OiqClhc8kagdwfd1IzH_7SkLwDVPNBRqqQKsngA=h900', u'https://lh3.ggpht.com/ztSbn0ssqwXpC4uOARGR9SP1adGPeLkNrnMJxoHEj-AdvzgTQY0-3lVWqXK-kdlWkh62=h900']	[]	The Red Brick Library	https://play.google.com/store/apps/details?id=air.com.yudu.ReaderAIR4084688	2014-10-20 00:00:00	0	[u'0', u'0', u'0', u'0', u'0']	4.5.2
air.de.bluebox.ebola	https://lh6.ggpht.com/ktMBr2_xrmWV-Jfs_7k_4y7CfXEKgoHZro5XZHhvPa5yCtYdvl4VUmgbIblzPgCkat0=w300	3.5	None	MEDICAL	Low Maturity	Das Serum heißt Information!\Mit der Ebola App will der IT- und Medienspezialist blueBOX dazu beitragen, die Ausbreitung der Ebola-Epidemie einzudämmen. Dem Problem der langen Inkubationszeit der heimtückischen Krankheit begegnet die mobile Applikation durch Speicherung und permanenten Abgleich von Geokoordinaten und Trackingdaten. Bei gemeldeten Infektionen werden Kontakte der Infizierten im Nac…	None	blueBOX+Medienagentur+GmbH	blueBOX Medienagentur GmbH	None	None	11M	Free	Yes	100 - 500	0.0		2.2 and up	[u'https://lh3.ggpht.com/C-LvlId-lVnSrl8mLePwhoQN_YIxmVBxzje6JdJDutDWLU27GYlX32VAISSmIM0QEg=h900', u'https://lh3.ggpht.com/75Ho4VHR5wJ5ZL2qWDmbEPN6utzXX19P1CBG-m-c7JAucaukmuevlhzlNdu68yNCjQ=h900']	[]	Ebola Radar	https://play.google.com/store/apps/details?id=air.de.bluebox.ebola	2014-10-27 00:00:00	6	[u'3', u'0', u'1', u'1', u'1']	0.2
air.emsnoteemsoperations	https://lh5.ggpht.com/XthVX_AQwrvMHGgnP-sOqF6hZ9rZWS4FXal2lPMMi7XflwRZ-fc3Xjw-YOza6jMIISA=w300	4.559321880340576	None	MEDICAL	Everyone	EMT and Paramedic note taking tool for use onscene. Log your call info, vitals, treatments, call times, and pretty much everything else. \** Will not work on the Samsung Galaxy Tab 3\** On some devices the font will be small. You can adjust this under options**\Longer trial offered. Try it out for a shift at work and if you find it's not for you let me know for a refund.\** Take and send the hosp…	None	EMS+Operations	EMS Operations	None	None	808k	$6.99	No	1,000 - 5,000	6.99	\4.4.0\- updated the look and layout of the PDF file\- better support for portrait images in the PDF file\- improvements to the images screen\- layout change of the treatments screen\- from the DOB the age now displays either y/o, m/o, or d/o\- bug fixes\4.3.1\- add your logo to the pdf file (options screen)\- added ability to browse for images to include in the pdf\- layout changes to better sup…	2.2 and up	[u'https://lh5.ggpht.com/JESlbdTr4OTcCMmDFGTnk6ONi3jOlVyw9W0Fo0n_mWV2X6yoOWcdbWAf-XsjXs8Z_g=h900', u'https://lh5.ggpht.com/P-ZDrKPR6aP4Argvg-YWI-UELKRUWzx80q1ecGEbD6btI9eGXeTYfBuImfR-bkLxqWs=h900', u'https://lh4.ggpht.com/NdcyPIUC6-XG30Ycsq0UE5jL04hrWUpWOGRJ528z7c0UhQ-oegRmDAS_8JisDQJ50bXi=h900', u'https://lh4.ggpht.com/LO_7YVXcvU76rwGws7xnwSdv-dgRdBTv3KB7ParpqdwDOu8AlArfbCaYJYKmBq4yig=h900', u'h…	[]	EMS Notes	https://play.google.com/store/apps/details?id=air.emsnoteemsoperations	2013-10-19 00:00:00	177	[u'127', u'33', u'11', u'1', u'5']	4.4.0
air.emssupplyusageJmedia	https://lh5.ggpht.com/tI8ZoE3OHsE4NQ4GaDVG_CPi2ca4_c32hz6V-gO8FZAsjZJo6Kp5HWC79ASjojH53ng=w300	4.615384578704834	None	MEDICAL	Everyone	Keep track and report the supplies used during an EMS run. Perfect for any Paramedic, EMT, First Responder or any other EMS professional that reports or orders supplies. \** Imports call data from EMS Notes and fills itself out **\3 Email reporting options: report the current calls usage, report multiple calls in detail, or multiple call summary.\Also perfect if you just need to submit a weekly s…	None	EMS+Operations	EMS Operations	None	None	183k	$3.99	No	100 - 500	3.99	\1.2.3 new icon	2.2 and up	[u'https://lh4.ggpht.com/W0RkTwlsVEMUBYbk4nFpsdBxAv8pAZiQPAivQE7Iuo2Tr_YaQ-uS7HrPyy8gwrgqcwj6=h900', u'https://lh6.ggpht.com/-hswD0f7ueMiyoKV5la14eeBVTZGGnZHacD_zb7Kj97mPgV6NsL0AaGSyTqBcmHfSMo=h900', u'https://lh5.ggpht.com/LLWCRqgY0nH5uUiMJgmjX-4alK-Y8iji_i5zSdjVqpbVQxmnRy9zMJK9m0Tc-1fcBA=h900', u'https://lh5.ggpht.com/fpozrLeCyumpVmRM4tRjXVaw0SiDZFI2vFATnAXbJLNhkwY3Ni9JpAiCsxGp8Y82GB8=h900', u'…	[]	EMS Supply Usage	https://play.google.com/store/apps/details?id=air.emssupplyusageJmedia	2012-02-20 00:00:00	13	[u'11', u'1', u'0', u'0', u'1']	1.2.3
air.fr.royalcanin.energycalculator	https://lh5.ggpht.com/guWybdxYQ_We56vMo-phVToZ2T6VpJjUdQNF0vPKNir9KLQa_v_dTR29WSpEQnxVZZs=w300	4.625	None	MEDICAL	Everyone	Energy Calculator is an application designed for veterinarians as well as veterinary students, nurses, technicians and nutritionists. \It calculates the estimated energy density of dog or cat food from its proximate analysis. \- You enter the diet proximate analysis.\- You obtain the metabolizable energy density estimated according to the NRC 2006* equation (crude fibre and total dietary fibre, c…	None	Royal+Canin+SAS	Royal Canin SAS	None	None	17M	Free	No	500 - 1,000	0.0		2.2 and up	[u'https://lh6.ggpht.com/zUf3QYJMJ0rYWIYmrQsqnt4yFRchUUOlj8vdGwVLZx43EyCcdotCTX86To4UzD-WupwF=h900', u'https://lh4.ggpht.com/mqPSL5SOmreLIm6mTx75H0GpPWvlIJKD5x0CqR5M6lXqcRu_HBUWb4_p8EG-g9B-D6s=h900', u'https://lh4.ggpht.com/yNpMP4FG8b1RfRsA98KRzo_IxG9Rh2IWAgxEmwJz8GzI1vCxqLj1klCFqkyFNKHnfx0L=h900', u'https://lh5.ggpht.com/nX0SuXixD_seFzIGIBRDe9hGX3Qaz0ozk6hz1G3AjDFCqQ6w04bZG63U-dvmADwSCEc=h900', …	[]	Energy Calculator (Cat & Dog)	https://play.google.com/store/apps/details?id=air.fr.royalcanin.energycalculator	2014-09-12 00:00:00	8	[u'7', u'0', u'0', u'1', u'0']	1.0.4
air.fr.ylly.endocrinologie	https://lh4.ggpht.com/fvbPvR9Q0B_6cyiPMUONhpXOvq2qwaSdVU-g-BP7WnzGkmtYqBKKbX4_1Zqd2K_svQ=w300	0	None	MEDICAL	Low Maturity	Vet'Consult Endocrinologie est une application conçue et développée par l'agence Web'Com. Il s'agit d'un outil innovant d'aide à la consultation vétérinaire pour l'endocrinologie des chats et des chiens. L'application est proposée en exclusivité par les laboratoires Dechra.	None	WEB'COM	WEB'COM	None	None	33M	Free	No	10 - 50	0.0		2.2 and up	[u'https://lh3.ggpht.com/kpPwaylTlXlpIscVf5f3fuVvAq_Il-NUUl5kW6SZXdkMMlCBs6IyCGf6XZo4lGwLTA=h900', u'https://lh4.ggpht.com/HCpfW7z85V04HMo2i9z3PDslthS6Z4Rnu7ap_JxThSy5IYgikyT8hi5Ze7XfTFOURg=h900', u'https://lh6.ggpht.com/MyuwsU7PgM09hqF5CkwnRfujXgCblevq0U82-Y_siNKRIrP4ny1rKeIxai8VBqFIMX4S=h900']	[]	Vet'Consult Endocrinologie	https://play.google.com/store/apps/details?id=air.fr.ylly.endocrinologie	2014-11-18 00:00:00	0	[u'0', u'0', u'0', u'0', u'0']	1.0.2
air.graystablet	https://lh4.ggpht.com/MCM-rnlrVPo0YNOsdpcwHTiEoWCRg0JNAtvWfA3vDU4cCNLucjHsOhpuSZjidiTL4LA=w300	2.3333332538604736	None	MEDICAL	Everyone	'Gray's Anatomy', the renowned classic anatomical book by Henry Gray was first published in 1858 and is considered by many to be one of the most iconic and significant medical books of all time. Gray's Anatomy is now available on Android Tablets using the highest resolution images possible. (This version of Gray's Anatomy has been enhanced and specifically built for Android Tablets.)\This Tablet …	None	LimeMouse	LimeMouse	None	None	707k	$2.99	No	100 - 500	2.99		2.2 and up	[u'https://lh6.ggpht.com/zUFz6yAnzlRpvqc75w0e9Vshyuet3B8-1bqRQhIhyk3y05NR89UDsk0dFtnBmeaOxZY=h900', u'https://lh5.ggpht.com/JTyz7Y0iC5ZoItEChA8wWxfXbyThtp_K0_OL7wixrKsSTncKTakOuW4-kIOiOE-hHEA=h900', u'https://lh4.ggpht.com/NJETlHU49z8_ShoMJ6JR8KQsatfFbZ8TSPg9VeRK4EALZGiKfchz_vwDZrRxb8IWPQ=h900', u'https://lh4.ggpht.com/RJrScZSZqQQ1o7UxM7styEyaFdF_pB6G7nSo0I0FwnfFpWdsS2D8aWUZVerVGWlYHg=h900', u'ht…	[]	Grays Anatomy for Tablets	https://play.google.com/store/apps/details?id=air.graystablet	2011-09-27 00:00:00	3	[u'1', u'0', u'0', u'0', u'2']	1.0.0
air.mdheroandroid	https://lh6.ggpht.com/fxrwnF8ToqtFWbY8HftYSGZZIFto9xErGOo_OTuFq3fi9I_4xF0N96aZgk99FnODCQI=w300	0	None	MEDICAL	Everyone	MD Hero is a doctor app.\- tell the app what's bothering you, the app figures out the most likely causes.\- requires an internet connection.\- current version can interpret symptoms only.	None	MD+Hero	MD Hero	None	None	9.9M	$0.99	No	10 - 50	0.99		2.2 and up	[u'https://lh5.ggpht.com/JIlWqBxPeQa2jHrJMgWdIHQUzk8GJktV9yRy5l_B7ZAxtiwI2FpHVG08UAbZ02X9Yw=h900', u'https://lh5.ggpht.com/Cfuj6PfaMg1HKWK4EBeqvMPKm-fV5UlIb-4BHVBFrwow5jXVh1NHHdue0RJczemSUkQ=h900', u'https://lh4.ggpht.com/vU2HswsZahWsY3qt4MJ6qHr_-gBrYSdRQ7i7jRqodRV-6WaBvi_ghXJPq-u8KWODVCM=h900']	[]	MD Hero	https://play.google.com/store/apps/details?id=air.mdheroandroid	2014-06-27 00:00:00	0	[u'0', u'0', u'0', u'0', u'0']	MS4
air.mypharmacisthouse.mybluebook	https://lh3.ggpht.com/air1XW9eC9r6O1etRkl94BwCQHZo5k-YiVeFASoG-SrIhvRpMjJzI60E2kqJE-VFRyc=w300	4.564219951629639	None	MEDICAL	Everyone	This application was developed with the intention to help the Medical students and the Medical Professions in this country in achieving a better health care and provide convenient as a quick references tool during their study/work\Have a like on my facebook page (\https://www.facebook.com/MyPharmacistHouse\) if you like this application =)	None	M+House+Technology	M House Technology	None	None	14M	Free	No	10,000 - 50,000	0.0	\28/9/14\- Bug fixes for some large screen devices unable to view full data\- updated to newest database FUKKM 2/2014\Do send me if you have anything you feel useful for everyone of us to add into healthful tools\if you having crash or error, try reinstall it, or contact me in my facebook page, thanks\Please report to me if you found any error or mismatched data as I just updated the database\@ h…	2.2 and up	[u'https://lh4.ggpht.com/AZNRSIqhrKVcqYYIZeUGYH0Y15mllfJqqlC3erj8O5ntvLgnJ03X55TQ9xEoV6hlSmg=h900', u'https://lh5.ggpht.com/K193ELRoSR4Jmgm0qwLuUGgVBdgHy_1_LuQYlK9MD1XrFLuPxj2_05ruPpXNnC7ugA=h900', u'https://lh4.ggpht.com/s1d4woFyXbdJXyG5GSlA_Epq5AeOn_Bkia--mmUp5CZx5uRPxZ-8ydFdEr22loEoiVlA=h900', u'https://lh3.ggpht.com/5leJtVsb8phAfq5G841C9GWGogbtjnoNoFiOeBhFZdMpJx7DdTq7r1K2haVDWGk8xg=h900', u'h…	[]	My Blue Book	https://play.google.com/store/apps/details?id=air.mypharmacisthouse.mybluebook	2014-09-27 00:00:00	436	[u'313', u'84', u'22', u'6', u'11']	2.3.1
air.o2calcjasonricemedia	https://lh3.ggpht.com/S-GSyg5AQLAgxSsD3Nwbqykf9Lk6NTQAMDNeLZq0zpegyVv_Vx6CJPrTQ62RsZdpzw=w300	3.78947377204895	None	MEDICAL	Everyone	Calculate the time remaining in an oxygen cylinder at a given flow rate.\*** Requires Adobe Air (free on Android Market) download first, if you cannot find it do not download this app***\Set the flow ( lpm )\Set the size ( AA, BB / M6, CC, D, E, G, M, M120, M60, H/K )\See the time remaining\Timer option perfect for any paramedic or EMT on those critical care transports to help ensure you arrive w…	None	EMS+Operations	EMS Operations	None	None	126k	$1.00	No	500 - 1,000	1.0	\added size M 120\calculated at 1699 L (factor of 0.81)	2.2 and up	[u'https://lh6.ggpht.com/g6QUD0M6gmOwpC7I1tBeehbAEXaYa8xSVBff33DUutdt6-PXFcZXhAxs-zXAH5ZDWKJw=h900', u'https://lh6.ggpht.com/L70-UvnJOUaGQoZpOY6rVeCMnI8QCmIDjWUXd_yAsLaU1xknu8vYZJFbYrzevrf1xw=h900']	[]	Oxygen Flow Calculator	https://play.google.com/store/apps/details?id=air.o2calcjasonricemedia	2013-04-09 00:00:00	19	[u'9', u'4', u'2', u'1', u'3']	1.4.0
air.org.acponline.boardbasics3.handheld	https://lh6.ggpht.com/5BkTljU18g-Vqwamm3hm8nv6opCTiAyyaVTSKnB2VCBoU0s_u41wNYNcQZ5y3YPZ8aK7=w300	4.361111164093018	None	MEDICAL	Everyone	Board Basics 3 Pocket Edition\This app is bundled with the print version of the Board Basics 3 enhancement to MKSAP 16 and is free to ACP Associate Members as well as all MKSAP 16 Complete subscribers. Board Basics 3 is also available as a separate purchase to print-only and digital-only subscribers. Simply log in with your ACP or MKSAP 16 username and password to begin. If you need assistance se…	None	American+College+of+Physicians	American College of Physicians	None	None	15M	Free	No	5,000 - 10,000	0.0	\- Updated content to include latest errata and revisions.\- Added the ability to resize text within the app.	2.2 and up	[u'https://lh6.ggpht.com/tOF1Oqk0-QBXm4xRVYd0FXnXW13e7nEvHeCAGYi92bW096nbebBbPzbk1mpr8L9XEBRJ=h900', u'https://lh4.ggpht.com/HWW5txFPJ7ifkOvFOpC5DivJczwMcGPV3ofxutAS3Zf33V3HWsViSpa286iVdNTFP0Y=h900', u'https://lh3.ggpht.com/a8crvNz5zeHlwZ9QCgox7cBzvlS1U0-p6tK0py2fG2bkc3g6YmRNRHMFcgCScSRm1Q=h900', u'https://lh5.ggpht.com/7Az9ZsDmrT1psNU0l35C4jb7XLMtni4e9KuN6je9gC1xyZ9W3-CXRbKvgEjH3hJBV9o=h900']	[]	Board Basics 3 Pocket Edition	https://play.google.com/store/apps/details?id=air.org.acponline.boardbasics3.handheld	2014-11-10 00:00:00	36	[u'23', u'7', u'3', u'2', u'1']	1.4.0
air.org.acponline.mksap16.handheld	https://lh4.ggpht.com/QgdbH2IwNwk2YEVUeBI2IMPcn1At0B1BrSwStLJW_T9PhQkdwRSm7wU0HscS410MaQ=w300	4.012048244476318	None	MEDICAL	Everyone	This app supplements the online version (mksap16.acponline.org) and is included with MKSAP 16 Digital and MKSAP 16 Complete subscriptions. Simply log in with your ACP or MKSAP 16 username and password. If you need assistance setting up your account, visit ACP Online. Note that only the multiple-choice questions are available in the MKSAP 16 Pocket Edition app. Tablet users are encouraged to downl…	None	American+College+of+Physicians	American College of Physicians	http://www.acponline.org/help/privacy/	None	2.8M	Free	No	10,000 - 50,000	0.0	\- Fixed scrolling bug on Android 5	2.2 and up	[u'https://lh4.ggpht.com/rUiGzMevozYHxZyWdTYSrqUp6VoTxIgMg8lvfM_P8xeeoNNUvEbn3B_l10z5yAJV-6g=h900', u'https://lh3.ggpht.com/itk7lvi_YOJCLttrK0500vXf9xumYpjsLRbvmNk2gtsrqLHstWadMw41X9ioeIbIQA=h900', u'https://lh5.ggpht.com/vHSiRIwx_QqAeHBiRQDuCbPqkf3ocUVb5QexKfYRXKvhdJKCbhPI1ZDmQdMvdwEgfQ=h900', u'https://lh6.ggpht.com/peUrdBIi6lry4P5PUBXQvYzOnY5GmDuXhIiA61CnoHodH_9KaK0EcKYlC_9RCosimFE=h900', u'ht…	[]	MKSAP 16 Pocket Edition	https://play.google.com/store/apps/details?id=air.org.acponline.mksap16.handheld	2014-12-03 00:00:00	83	[u'43', u'17', u'11', u'5', u'7']	1.9.1
air.org.acponline.mksap16.tablet	https://lh5.ggpht.com/1E_oHH89mq2QwXBUzeymK_K6qWyHu-msZL5CJsNrub5r8dn7e_ICY4aVNdy4l0-5Dai9=w300	3.7714285850524902	None	MEDICAL	Everyone	This app supplements the online version (mksap16.acponline.org) and is included with the MKSAP 16 Digital and MKSAP 16 Complete subscriptions. Simply log in with your ACP or MKSAP 16 username and password. If you need assistance setting up your account, visit ACP Online.\Note that this Android app does not offer all online functionalities, such as a search tool, custom quizzes, and the ability to…	None	American+College+of+Physicians	American College of Physicians	http://www.acponline.org/help/privacy/	None	2.9M	Free	No	5,000 - 10,000	0.0	\- Fixed scrolling bug on Android 5	2.2 and up	[u'https://lh6.ggpht.com/HZhgbegHROZe6nOC5au8BozkLqvUvOY9xH-0jCUReCIXCXNt__RMIaCbcRLKZ3mZIQ=h900', u'https://lh4.ggpht.com/NKxqLePA7BC41DIP0MX89wjasZJy6TtBJQZNtSnZHOMhqY5KSeV4r4I_swGsCJ7zQw=h900', u'https://lh4.ggpht.com/ADwTd-l_spBVHgJyhC3HqCQgtrzMgSCC40zPLs1iYNpLDTXUPX56Tp4Iwcon70yk971O=h900', u'https://lh5.ggpht.com/boRT9jFOCwmQCvKrcxadcPLVRf81Cj_fIuPGLAij4_2A_tVznqXOLkSHBy5bgBXHt4A=h900', u'h…	[]	MKSAP 16 Tablet Edition	https://play.google.com/store/apps/details?id=air.org.acponline.mksap16.tablet	2014-12-03 00:00:00	70	[u'36', u'13', u'4', u'3', u'14']	1.9.1
air.org.asbmr.ItineraryBuilder	https://lh5.ggpht.com/qrdQqksHEdB-5UxYqSxz5upMZP5jKJWwUltiPs6H1xdnMwaOVePdj7uDYYSi5yPjIw-g=w300	4.5	None	MEDICAL	Everyone	Build your itinerary for upcoming ASBMR meetings. Browse abstracts and view the meeting's schedule ahead of time.\(An ASBMR.org login is required to create meeting itinerary.)	None	Enforme+Interactive,+Inc.	Enforme Interactive, Inc.	None	None	12M	Free	No	500 - 1,000	0.0	\Updated app to support the ASBMR 2014 Meeting.	2.2 and up	[u'https://lh3.ggpht.com/ejMhNo3BPrOgXsJO9_XYFq_yKtj8-vH5bHRc1veu34EqIHB_Nyg57v-rdezruqN8H77e=h900', u'https://lh3.ggpht.com/MivrjwAm9pslRQgN-lBOG1cR54TZlwXUOrW5gkxj7mvU6qco2K-vLkgSp9cYJDqBPWc=h900', u'https://lh4.ggpht.com/qz81aag1Bo_m8DEkwNd2dvZ7mC5W_i0_Q0D9ZpFxOtdyPHKgyu5PHdtTuOTNomXl2FQ=h900']	[]	ASBMR 2014	https://play.google.com/store/apps/details?id=air.org.asbmr.ItineraryBuilder	2014-08-29 00:00:00	2	[u'1', u'1', u'0', u'0', u'0']	3.1.0
air.org.sepsiswatch.vitalswatch	https://lh6.ggpht.com/Mfo1wUpqEkctqQlgkZ6UVya3a4cHe0pkqWlG8UFyrU63zjnWjLFsBPNrHv5HuTtx3c_a=w300	5	None	MEDICAL	Low Maturity	What kills more people than breast cancer, prostate cancer and colon cancer, combined? Sepsis. Yet most people don't know what sepsis is. Don't let this condition hurt you or your family. Learn the signs of sepsis and save the lives of you and your loved ones.\Experience one of the most mis-diagnosed and virtually unknown medical conditions:\- Learn what this mystery killer is with videos and ani…	None	Sepsis+Watch	Sepsis Watch	None	None	44M	Free	No	50 - 100	0.0		2.2 and up	[u'https://lh5.ggpht.com/3y8gtKodMeQOmqoKBpjJ0uqTB2tLjeiBYbp53rnWu74OyZ8QKoxDFJlRpCdDiWhW9bT7=h900', u'https://lh5.ggpht.com/GRVIw0yHUXdW9yXUhdH3kFkIK7SvKV7dSFN7CnrplhNQWGuhXqvVr0H6DQz1Qm4RWQ=h900', u'https://lh4.ggpht.com/VxMl447ZdT4sRxAEykAqkqbSh1WOQAUBw5-sJIpaMVIpcK5YvBNGSMQUdJCFrsK11J4=h900', u'https://lh4.ggpht.com/9Lv0vVq7Fbw3eZRVWXLFiLZzwdC_xxlgd2VYSScZFkotbEfpQOYZDO2B2mX5ClCHtw=h900', u'h…	[]	Vitals Watch	https://play.google.com/store/apps/details?id=air.org.sepsiswatch.vitalswatch	2014-09-10 00:00:00	2	[u'2', u'0', u'0', u'0', u'0']	1.0.0
air.rcr.irefer.app	https://lh5.ggpht.com/3684rfSCKb67Un4AM8OyckkSAE32YoTjUGzCdCdLf_N12Ch_8Wdj5slIYs7rgo7dWhA=w300	0	None	MEDICAL	Everyone	iRefer is the essential radiological investigation guidelines tool, from The Royal College of Radiologists (RCR).\The iRefer app features the updated seventh edition of the highly successful Making the best use of clinical radiology services (MBUR), and helps referring GPs, clinicians and other healthcare professionals to determine the most appropriate imaging investigation(s) or intervention for…	None	Lucid+Graphics	Lucid Graphics	None	None	12M	$5.13	No	10 - 50	5.13		2.2 and up	[u'https://lh5.ggpht.com/R6EC9QnDWlTm8FqiRPxJMFE_hH23haiYzQByvA5hsLpYj-GDp6IIFUpyFZayuY3f=h900', u'https://lh4.ggpht.com/KCGtmac8fD1ktwjcI7c4gxvFnEmITB_lJATWizn7_b2FUD7hiVwRZ9k9I7ohYMJRHirT=h900', u'https://lh4.ggpht.com/eBupbZbwKWNV2g21TEeaUeZV5hs_ssLbkcjDSreimHO_5BrKBuwiJa0CsBa3P86H14Y=h900', u'https://lh5.ggpht.com/FDOhOFy76F0kkVJ9dbVXuy14HlgZK1fPWoDuL5aQvRNCNEcb9sHeKKER64B8HT9snzA=h900', u'ht…	[]	iRefer for Tablet	https://play.google.com/store/apps/details?id=air.rcr.irefer.app	2014-07-04 00:00:00	0	[u'0', u'0', u'0', u'0', u'0']	0.0.2
air.teamCME	https://lh3.ggpht.com/lMFkTeWYT9FdsH3_L5eFNWJs6mSgmlZQSaQAFz_SDOJXmsKmyoAWxOsmQyvKoGAhvXM=w300	5	None	MEDICAL	Low Maturity	Find a nearby clinic for your DOT Medical Exam and never let your medical certificate expire again. All the features of our free app plus "expiration alerts" sent to your phone and email one month before, one week before, and on the day your certificate expires. You can even have those expiration alerts sent to your employer. For commercial drivers worried that their medical condition will affect…	None	TeamCME	TeamCME	None	None	10M	$2.50	No	10 - 50	2.5	\This version includes new content and imagery!	2.2 and up	[u'https://lh6.ggpht.com/aDa0qxdBf41wA6675m_4Gq17dmHekFsUTL9UbJv_K78tgC4jo91zNCywZp9yucFSdw=h900', u'https://lh3.ggpht.com/6a39Gs1e93uzfV0J8NEJdF_6ddOdDtY51Xk95h_j6ydkeda-ca3kHcaCtx1dwnbmMP8=h900', u'https://lh5.ggpht.com/k-fUs8B-89Y18OvkM2VaTai8ByJhY9NhpDQBqMeVAUhexSF5VsNJH-RFEziSpSe-q0k=h900', u'https://lh5.ggpht.com/rarCev7FVQoNAPCubosf_9QmlT-EHTVu-i5cIeyBiTGSzJ_DF5PgTN2zqs9MVnQJtg=h900']	[]	TeamCME	https://play.google.com/store/apps/details?id=air.teamCME	2014-09-10 00:00:00	2	[u'2', u'0', u'0', u'0', u'0']	2.0.6
alcohol.poisoning.causes.diseases.symptoms.prevention.medicine	https://lh5.ggpht.com/PxM5WW8gcjKF4h1UfI_JQpNJqNaJGUPlrfsB6mAdSB3yg-6-OJXIznDUYiCXx7D-2nE=w300	0	None	MEDICAL	Everyone	This app provides complete information about alcohol poisoning diseases. Best comprehensive overview covers the symptoms and treatment of alcohol poisoning . This app has been developed for everyone, all topics has been made to make it complete, useful and interesting.\We hope you will find this app very informative and useful. If you like it please do share it with your friends and family. Appli…	None	Dmitry+Grigorinov	Dmitry Grigorinov	None	None	5.7M	Free	No	10 - 50	0.0		2.3.3 and up	[u'https://lh4.ggpht.com/4rbWH06PqCQiXqq-AjnonLek8U07BADQGiDCks2bSRNNCBO6loZHm6B6KMXif_-BYpA=h900', u'https://lh6.ggpht.com/ke_QCXvVujdlQjL5i89Kd0FOK117XzHVUgB5zrAv2EnBgLa0Qec-B7UjdWbYQVILIDI=h900', u'https://lh3.ggpht.com/i8Cblhx9rwobjmvSsaTncytCy-TrzWC60J6F5Sorz_nSPdk21Uw88dLNAAkj-2cINg=h900', u'https://lh6.ggpht.com/0xeEnHAJv0mGwwcVFs-rVlN4q6xyBoacWooWyQ3T-7t92mpYzCCyLE_NNV0dILOlsAgH=h900', u'…	[]	Alcohol Poisoning Information	https://play.google.com/store/apps/details?id=alcohol.poisoning.causes.diseases.symptoms.prevention.medicine	2014-08-21 00:00:00	0	[u'0', u'0', u'0', u'0', u'0']	1.0
alcoholic.hepatitis.causes.diseases.symptoms.prevention.medicine	https://lh6.ggpht.com/fL3Xed4K-u3yfXHlPW7RfrrMKp4ubc_Ou_-YOOHpqYCNABLPwDMieflLED-Y4ruwbyA=w300	0	None	MEDICAL	Everyone	This app provides complete information about alcoholic hepatitis diseases. Best comprehensive overview covers the symptoms and treatment of alcoholic hepatitis . This app has been developed for everyone, all topics has been made to make it complete, useful and interesting.\We hope you will find this app very informative and useful. If you like it please do share it with your friends and family. A…	None	Dmitry+Grigorinov	Dmitry Grigorinov	None	None	5.7M	Free	No	10 - 50	0.0		2.3.3 and up	[u'https://lh4.ggpht.com/4MsBlDlNevNjYeKYh3yTdVYmtXgNA0xTcsCdKAIb-yJJDaF8tiOvyAxZHcQ3gDNbhg=h900', u'https://lh6.ggpht.com/2wWJyupaGmAYHu6H76sSC8lo3CI3OOB9SU1LkhrA80FvCXohuW5mog6yvFiGEoik6-Q=h900', u'https://lh3.ggpht.com/SwWsvDfrze-VH7M_1fcv4yQCt4o9tz2BJh-FNQEsVLtyyeLAhsORMyk5hlUEoDBRUA5A=h900', u'https://lh3.ggpht.com/va-EeU2DY-PB-d40Q7szoADFSD6bY7GGZkvkpLptuQqNf10hrXjoAPFQDm70lG8kfCY=h900', u'…	[]	Alcoholic Hepatitis Disease	https://play.google.com/store/apps/details?id=alcoholic.hepatitis.causes.diseases.symptoms.prevention.medicine	2014-08-21 00:00:00	0	[u'0', u'0', u'0', u'0', u'0']	1.0
alerta_ebola.manual.sintomas.GRATIS	https://lh3.ggpht.com/beo4qh2OtRyPTlr-Dye2E828XNzxIcFrhIl_FAt2uxj6hHA107DEassXSxslX8-DYL8=w300	4.599999904632568	None	MEDICAL	Everyone	Guia gratuita con toda la informacion sobre el virus del ébola que todo el mundo debería conocer. \Conozca en profundidad todo lo que se sabe en la actualidad sobre el terrible virus del ébola:\Manual imprescindible explicado con un lenguaje claro y sencillo para que todo el mundo lo entienda fácilmente. \Recomendaciones generales\Contagio del ebola\Prevención para evitar el contagio del virus de…	None	Kreactiva	Kreactiva	None	None	929k	Free	No	100 - 500	0.0		2.1 and up	[u'https://lh3.ggpht.com/vJiadBb3Qhu_Rkkq-h8jNBQ8r-okaqrpzmDyI-wUy4QOXUHnEh9llyaugt1pjM97ZO8=h900', u'https://lh5.ggpht.com/YwZ8tMoRnBocqW30LxjExev9cLUx8GZmbywNAfVy5hhxZ_gODvYcWSe5Vrc9S7wtZVg=h900', u'https://lh3.ggpht.com/qiEKDK1Vv3aWWsuceTNq1tbezyFMfnC6CENes7J-hSE9xwru1wqy2-64E1PoU-khyrs=h900', u'https://lh5.ggpht.com/qXS0C2aC1B4ofJAS05auQtumKy_SATqT1H0QUvCgGlPllGe-dNTeFVdcfXW8PJLnByc=h900']	[]	ÉBOLA: Guía gratuita	https://play.google.com/store/apps/details?id=alerta_ebola.manual.sintomas.GRATIS	2014-10-08 00:00:00	5	[u'3', u'2', u'0', u'0', u'0']	1.0
allergies.causes.diseases.symptoms.prevention.medicine	https://lh5.ggpht.com/iUGNBRwhU8vjgwEY74TUl5FIga-anPs3yrw3fDqRaW2OIlA70AMgoQXjNk8QizVs_XE=w300	0	None	MEDICAL	Everyone	This app provides complete information about allergies diseases. Best comprehensive overview covers the symptoms and treatment of allergies . This app has been developed for everyone, all topics has been made to make it complete, useful and interesting.\We hope you will find this app very informative and useful. If you like it please do share it with your friends and family. Application does not …	None	Dmitry+Grigorinov	Dmitry Grigorinov	None	None	5.8M	Free	No	50 - 100	0.0		2.3.3 and up	[u'https://lh6.ggpht.com/wGhYGL8WV_vxk5O4UgBQswxXe6sbh8D9GPCdI-4hCjPB64EbZOpHVZrgC6oatqHi0u8=h900', u'https://lh6.ggpht.com/T3432svXDCW6p817dZ7DMFjIHsG7WQZwh0_sJqiMtDRZzxfBBCQDJaZJUSrzRz6QL_4=h900', u'https://lh5.ggpht.com/NuSufgP7arnk7gYDEaZIoNMaREwRhAoAT-uuoL0enBy4AnnSZr58cf3DXvZSS8yOBg=h900', u'https://lh5.ggpht.com/qgulBJaBBnmiZGXDiBzXidG6RGidd0HJQq460vj2dbxiVc3UnMKhprDSckNUoXRt_w=h900', u'ht…	[]	Allergies Disease & Symptoms	https://play.google.com/store/apps/details?id=allergies.causes.diseases.symptoms.prevention.medicine	2014-08-21 00:00:00	0	[u'0', u'0', u'0', u'0', u'0']	1.0
alliedM360.rtmag	https://lh6.ggpht.com/Rjpab7gtOOwDG4PejqMjCA3CFzdTqoIgxJIaOOrwSpFP2Imrc6p1aeiP8SHrYL0yY8s=w300	4.5	None	MEDICAL	Everyone	RT: For Decision Makers in Respiratory Care is a leading source of news, research, and product information for respiratory care practitioners.\Through our social networks, mobile and tablet platforms, websites, e-newsletters, and monthly print publications, RT connects you with industry best practices that you can use — right now. With nearly 20,000 monthly readers, RT is unique in the marketplac…	None	Allied+Media	Allied Media	http://www.rtmagazine.com/privacy-policy/	None	8.0M	Free	No	500 - 1,000	0.0		4.0.3 and up	[u'https://lh6.ggpht.com/Z48UiUzxi1TRnorwjf2E3B5bQSOqxutOMemVELAnG0aFjuW34Eyzsj15v3Twn9ITqQ=h900', u'https://lh3.ggpht.com/VmuNtjBMRMQq_qBgTz2tru5jXYODERRqwIVR9IRLTSCXQNm-v9Q-X9-tw_16qiGgYm8=h900', u'https://lh3.ggpht.com/Hw7RybYx59esBwB2QW7TIZ7B2rhntbuoJsRfrx4QStlKrqvvGs1BbGqb_pxsMBm4jJA=h900', u'https://lh6.ggpht.com/TxGXL2T2S_YuSO56Ouvf4hMK7NjxjR2qYAk7bLIL09wdRpWZJEfdfpdTyyuLxXXP9XI=h900', u'h…	[]	RT: Respiratory Care	https://play.google.com/store/apps/details?id=alliedM360.rtmag	2014-06-23 00:00:00	4	[u'2', u'2', u'0', u'0', u'0']	1.0.0
altibbi.symptom.checker	https://lh6.ggpht.com/Yx2o01Rle7ubSyGXpv8T03dWeGlCWZlNjY2DFeUZtnEK7XmTTqUapBDRd9ZQ3F2CvNH5=w300	4.38203763961792	None	MEDICAL	Everyone	هي خدمة تتيح للمريض معرفة الأمراض المحتملة بناء على الأعراض التي يشكو منها و التي تصيبه في جزء معين من الجسم.\بختيارك للاعراض التي تشكو منها في جزء او اجزاء معينة من جسمك يمكنك معرفة الامراض المحتملة التي تعاني منها ويمكنك قرا المزيد عن تلك الامراض ومعرفة اسبابها وطرق علاجها .	None	Altibbi.com	Altibbi.com	None	None	7.8M	Free	No	500,000 - 1,000,000	0.0	\1-امكانية تسجيل اعضاء واطباء من خلال التطبيق\2-امكانية المستخدم من اضافة المرض و الاعراض الى سجله الطبي.\3- سهولة الاستخدام\4- يمكن المريض من التعرف على الأمراض المحتملة من خلال تصفح المرض و القراءة من خلال تصفحه على هاتفك المحمول .\5- التعرف على كيفية التعامل مع الأمراض المختلفة مثل تلك التي يمكن علاجها بالبيت أوالتي تتطلب التدخل الطبي المباشر.\6.تحسين سرعة التطبيق واصلاح المشاكل المتعلقة بلسرع…	2.2 and up	[u'https://lh6.ggpht.com/-1RlSFWn-1gjXItfzwJAm458sU5ByL6p_2uRu8L8kYW1DBlJ5NxREKtAW89UQ_tccnA=h900', u'https://lh6.ggpht.com/53wTSsxgx2rKikYpeHou6Lv6FJ_Ji1AJ2Up2B1gGKPthu8j5IvxkTCKQfgWbOYLysO4=h900', u'https://lh6.ggpht.com/k640OZrL2TqfUuQLYozk8YSv9WoYoqRuKYLJ0xXap9FY4T3QmMxedoxNiLxIXIajMPY=h900', u'https://lh3.ggpht.com/rb_smaoMhS07Vv1iKQkg6UZP0bXB1i1FxwPlR1PLiH09YfXHO0EgkLRWtAH4fjhQCSkU=h900', u…	[u'https://i.ytimg.com/vi/-L-9GGH3k1I/hqdefault.jpg', u'https://www.youtube.com/embed/-L-9GGH3k1I?ps=play&vq=large&rel=0&autohide=1&showinfo=0&autoplay=1']	مشخص الطبي	https://play.google.com/store/apps/details?id=altibbi.symptom.checker	2013-10-06 00:00:00	5133	[u'3,606', u'697', u'330', u'185', u'315']	1.4
amenorrhea.causes.diseases.symptoms.prevention.medicine	https://lh5.ggpht.com/-MJ8KyPDaTvWEoUMTDgY5bXuAAlzfkROYds4iEQZURdN0OCNBV8VW7buHa5FgHeU_Q=w300	5	None	MEDICAL	Everyone	This app provides complete information about amenorrhea diseases. Best comprehensive overview covers the symptoms and treatment of amenorrhea . This app has been developed for everyone, all topics has been made to make it complete, useful and interesting.\We hope you will find this app very informative and useful. If you like it please do share it with your friends and family. Application does no…	None	Dmitry+Grigorinov	Dmitry Grigorinov	None	None	5.7M	Free	No	50 - 100	0.0		2.3.3 and up	[u'https://lh4.ggpht.com/b_sNqwO7SLqibu2tcv1B_Ai7e-EwrwzYxJW_--eY4Yghw9cguPZ6W9gV9_w_cSt-bds=h900', u'https://lh6.ggpht.com/RcKxrbqUL_BhWLoLJ3dYL7ccJz21OIudnkc6-uLJaXeH6972DLC67PHfLhdTwGAv1dc=h900', u'https://lh6.ggpht.com/rucvF0A_Yq6VeKla6pfu7X__4Mfjhp8v-J1Nm9vsg9BMgmtwvjL7CR-3bmx81AkzbBtT=h900', u'https://lh5.ggpht.com/5bZDrtD_k7ErnL3QlpbZcdmxOrvk5rbN7q1xMYZtJRB3LQfWQRdsK9VqeRx3BDoXNw=h900', u'…	[]	Amenorrhea Disease & Symptoms	https://play.google.com/store/apps/details?id=amenorrhea.causes.diseases.symptoms.prevention.medicine	2014-08-21 00:00:00	1	[u'1', u'0', u'0', u'0', u'0']	1.0
amnesia.causes.diseases.symptoms.prevention.medicine	https://lh5.ggpht.com/_OPzu1Af8OzAo9WG6JjF-C5jfDwbfxYa4h_0z4Z_XhI_2pWNTwJVUPP489XyVupAaWQ=w300	0	None	MEDICAL	Everyone	This app provides complete information about amnesia diseases. Best comprehensive overview covers the symptoms and treatment of amnesia . This app has been developed for everyone, all topics has been made to make it complete, useful and interesting.\We hope you will find this app very informative and useful. If you like it please do share it with your friends and family. Application does not over…	None	Dmitry+Grigorinov	Dmitry Grigorinov	None	None	5.7M	Free	No	10 - 50	0.0		2.3.3 and up	[u'https://lh6.ggpht.com/XSqpv8PgsmAdWj-1cXx6undpQ9ktHerQqWqrpHZXX6hgMrh5FJo_6Abbyn_YOCtGUw=h900', u'https://lh4.ggpht.com/Cj8cCLaGh2i2JE0pwvoWgNgxinFy9B2O4XgIF23w5PVnDcpFdnqoPE3HYoovJmIe-GDL=h900', u'https://lh4.ggpht.com/UVd9Vkxqs4j15RJfTnNns-kdHHIQvnJWcmWrQaelh1NqQ5y0C8IjATMhgzIdYrvQ1Wk=h900', u'https://lh6.ggpht.com/KEUmln_-rMNwCzbQsb-_8aE_vKVezXXg8vqmH1Yhnk3RcW00vlxVtbwQDbOpL642Sg=h900', u'h…	[]	Amnesia Disease & Symptoms	https://play.google.com/store/apps/details?id=amnesia.causes.diseases.symptoms.prevention.medicine	2014-08-21 00:00:00	0	[u'0', u'0', u'0', u'0', u'0']	1.0
an.HeartX	https://lh4.ggpht.com/8qfwbKU3U9XArBJQO0x2OJEuhSEJ-aHMj8O5E7G1I7ImHF-VS8FD9kxTbc0LGe_tB_A=w300	3.568345308303833	None	MEDICAL	Low Maturity	This free app is able to calculate your maximal heart rate. Just enter your age.\Best app with useful informations for medicine and sport!\Note: Heart rate refers to the speed of the heartbeat, specifically the number of heartbeats per unit of time. The heart rate is typically expressed as beats per minute (bpm). The maximum heart rate (HRmax) is the highest heart rate an individual can achieve w…	None	GK+Apps	GK Apps	None	None	Varies with device	Free	No	50,000 - 100,000	0.0		Varies with device	[u'https://lh6.ggpht.com/Ck1pka9inLj7wNHuV9uHjFUaY1I2e-GMzcvfYcfGPdyMvILRNyHLezpWmdtXvHmzJvI=h900', u'https://lh3.ggpht.com/-gV_xqaGC_jScZ-PuhKMZiXLvjSUl5S3FLyBmab56oIGOFUTBb0ZEVKUnxqgk5qoZQ=h900']	[]	Max Heart Rate	https://play.google.com/store/apps/details?id=an.HeartX	2014-08-27 00:00:00	278	[u'116', u'57', u'33', u'13', u'59']	Varies with device
andrearubio.fever.thermometer.us	https://lh4.ggpht.com/y-zAt23b1ULHUTokYS52vJO1M1OFjuRmiEz6oy43u3Mh56B_stn4vlh5nSCoVC7dSLs=w300	3.1935484409332275	None	MEDICAL	Medium Maturity	This a Thermometer fever fake version that simulates you can get your boy temperature with your fingerprint in a few seconds!\This free app for Android contains cool animations and ads. \Do not contains farenheit just celsius. This is not an outside weather thermometer.\If you like this app please rate it 5 stars and share it with your family and friends! Thanks!	None	MARTAVILA+APPS	MARTAVILA APPS	None	None	2.6M	Free	No	500 - 1,000	0.0		2.3 and up	[u'https://lh6.ggpht.com/bYCX33KtMK_xzvIPBKOjIblxmoCffGChIX4CulJkWNpMkAkQInpn1RUSJ-HInwYC3A=h900', u'https://lh3.ggpht.com/NgWIg1P7jCLMZ2iv1_9wulcitLNoxFpeMCkFji9sYTeIz08X0MQvfh6tUR9QBlbmcS_L=h900', u'https://lh3.ggpht.com/0gSO0zU8Ffot6JX_b8bPNt298Ev8NhjPEOwXbLf2oKZgfgQnA_BvlgTHvsQLFFwe6cI=h900']	[]	Thermometer Temperature Fake	https://play.google.com/store/apps/details?id=andrearubio.fever.thermometer.us	2014-11-28 00:00:00	31	[u'11', u'5', u'2', u'5', u'8']	1.0
andrei.brusentcov.eyecheck.free	https://lh6.ggpht.com/qD-agiJqzTE8_vX4kIDCBy_5CeFJeWb9Ch9HTYgRdGFR1uHPgV2xSb4vVR-sulg95Q=w300	4.099999904632568	None	MEDICAL	Low Maturity	This eye test allows you to check your visual acuity. The App is FREE.\Take care of your vision. With this program you can test your vision at home. It can't replace optician's regular full examination or advise of ophthalmologist, but with this vision test you may discover that your eyesight deteriorates and you need to visit a doctor.\90% of all information that comes into our brain is visual. …	None	andrew.brusentsov	andrew.brusentsov	None	None	3.5M	Free	No	10,000 - 50,000	0.0		2.3 and up	[u'https://lh6.ggpht.com/vzDyW0h2g3sp-TkyeVSHG4kwL8MugrUmocrPaz7bUUQlDsX5Fgu3QRWkG-UBW1pnevb9=h900', u'https://lh3.ggpht.com/b6r45at31_QmYaxbGzxIL8Fhf9nao7vAZ_6XKDl7cTuxlQi-pg_X5X5hnHNfHyRXGps=h900', u'https://lh5.ggpht.com/Xh2l6IT1X1kU_d_dtxrTPaIlk3OKDZrru718rRfRsuZ520kPKVdPNYJ5OANYL-Py6css=h900', u'https://lh4.ggpht.com/M57yPqSza_mi9Q_BfA_kMHARn15z17KLavClUsyEl4vz87KeRaJou3yW8cWIz_7Nr2zq=h900',…	[]	Eye exam	https://play.google.com/store/apps/details?id=andrei.brusentcov.eyecheck.free	2014-10-31 00:00:00	200	[u'107', u'48', u'18', u'12', u'15']	1.1
androidDeveloperJoe.babyTimer	https://lh6.ggpht.com/6MwP4fNxW4UGaMUT37TWXg7jRLVqKSKcciCx3DMuWJ-Lp1jwHh7HWMSNnXng-pfVxhFf=w300	3.8451178073883057	None	MEDICAL	Low Maturity	Newborn Baby Timer, Tracker, & Log (Newborn Baby Timer) is an easy-to-use timer, tracker, and log that lets you know how long it has been since your baby has performed certain activities, such as breastfeeding, sleeping, dirtying a diaper, taking medicine, and taking a bath. It was created for new breastfeeding moms and is most helpful for the first few weeks or months in the hospital or at home …	None	Colorwork+Apps	Colorwork Apps	http://androiddeveloperjoe.com/privacypolicy.html	None	10M	Free	Yes	50,000 - 100,000	0.0	\Bug Fixes and Sound Quality Improvements.	2.2 and up	[u'https://lh4.ggpht.com/4Ea8UkKhm0ggjHVeFnx_8Qg_ELSK1Nt38D1SPtinKgC-s6d33LznjOWDeSzmwvMk4w=h900', u'https://lh5.ggpht.com/9aKzhtcIbaQmeGqjMUgN7-EKfUaGA3eGZsI7eejj3oO96uwjSGHtUPxeHTFye7Gvxw=h900', u'https://lh6.ggpht.com/9jLbvqTEV9UVmPe7Jm_jYifSzS5XbjVT6BpGzgKsQCiEZI6UqcL8XnYjAYoh6g9s4A=h900', u'https://lh6.ggpht.com/9qt0hPTQv0tKJcghCTcY4Sq4HZKuqAEynxexMLRaz6fN2vKJwvbB45XGY1Np8RtahrU=h900', u'htt…	[u'https://i.ytimg.com/vi/8pZkNhY9ZV4/hqdefault.jpg', u'https://www.youtube.com/embed/8pZkNhY9ZV4?ps=play&vq=large&rel=0&autohide=1&showinfo=0&autoplay=1']	Newborn Baby Timer	https://play.google.com/store/apps/details?id=androidDeveloperJoe.babyTimer	2014-07-02 00:00:00	297	[u'140', u'67', u'36', u'12', u'42']	2.6.1.G
androiddeveloperjoe.pickacolornightlightfree	https://lh4.ggpht.com/twBVDxOA3Qq-pPhF6AdmtQu-gSNpW3sCU6ci0rqK3MbCdj-mijUH_EHgIJmBgtpXLaA=w300	3.715017080307007	None	MEDICAL	Low Maturity	Pick-A-Color Nightlight is an easy-to-use nightlight and sound machine. In three simple steps, you can turn on your nightlight and add a little safety, security, and comfort to any room. Here's what to do:\Step 1 - Choose Your Nightlight Color: Use the color wheel to select your favorite nighttime color. The color picker allows you to select every possible color!\Step 2 - Choose Your Sound: Pick-…	None	Colorwork+Apps	Colorwork Apps	http://www.colorworkapps.com/privacypolicy.html	None	7.4M	Free	No	50,000 - 100,000	0.0	\Added full screen mode for Kit Kat and Lollipop users.	2.3 and up	[u'https://lh6.ggpht.com/jIoROtoEEucCE8cUpby-bnC19mjbnTIY4Tztfya3vnRNqbXk_q98gY1PnseZkkK_KwA=h900', u'https://lh3.ggpht.com/d3-i4OpZvl2GbWNJDhxKrPbMSxSiho5_iu23x5k-RaQqmlg1S0QV1GDKDy8A6NrFnw=h900', u'https://lh5.ggpht.com/Alm0snM4Li2aWcC8BdU4OxMgtEQz3gIzp5KpnoTKbYjA_RIQmDikggqrI8_Xl3jp9w=h900', u'https://lh4.ggpht.com/2_wvrmsxo_jf-5e3UVjNqOLd0feUzioYKl-TY1DYiASxUsR0SADpbYKPI4Qisd4F0VQ=h900', u'ht…	[u'https://i.ytimg.com/vi/3jHp-TVo-JA/hqdefault.jpg', u'https://www.youtube.com/embed/3jHp-TVo-JA?ps=play&vq=large&rel=0&autohide=1&showinfo=0&autoplay=1']	Pick-A-Color Night Light	https://play.google.com/store/apps/details?id=androiddeveloperjoe.pickacolornightlightfree	2014-12-02 00:00:00	586	[u'298', u'82', u'57', u'39', u'110']	2.2.0.G
angelman.syndrome.causes.diseases.symptoms.prevention.medicine	https://lh5.ggpht.com/N94t7WPksy-5SFsECfGM3xxujAx4f4dHcyLg0LkRZ21CR1ZH5ZLKUzhF4QzAOhFGcLof=w300	5	None	MEDICAL	Everyone	This app provides complete information about angelman syndrome diseases. Best comprehensive overview covers the symptoms and treatment of angelman syndrome . This app has been developed for everyone, all topics has been made to make it complete, useful and interesting.\We hope you will find this app very informative and useful. If you like it please do share it with your friends and family. Appli…	None	Dmitry+Grigorinov	Dmitry Grigorinov	None	None	5.8M	Free	No	10 - 50	0.0		2.3.3 and up	[u'https://lh4.ggpht.com/nSBNIWDanbMMoLl9OqXHYRetrWrwQNVQ-AVOIKg9DAR7efrFCZSs18cW8P03MZ8aNsE=h900', u'https://lh5.ggpht.com/OhvH3tkJbITwdoedH6FNNQ3F6vtxq4Di4NoaOdlcYs1XxOrrB5SXiTWomiX-sQCu7Vk=h900', u'https://lh6.ggpht.com/xBhuEj4A1UNVxkFCqVe6nKYmuD1eg8_lgKIz2TKYXK2AT9OFs5-Zd16GEusNE1S5kjo=h900', u'https://lh6.ggpht.com/DPtGGCNWoBM6AfBcU91ZwxP0KkRr_N1ytW1G4oM0dYW00gHalMFAVJ29SNHFnIUz7ks=h900', u'…	[]	Angelman Syndrome Information	https://play.google.com/store/apps/details?id=angelman.syndrome.causes.diseases.symptoms.prevention.medicine	2014-08-22 00:00:00	1	[u'1', u'0', u'0', u'0', u'0']	1.0
angina.causes.diseases.symptoms.prevention.medicine	https://lh4.ggpht.com/bxhW63uir3epjh4qpF54DKXh56ut111AOuWghYb-ZR7jJplrmJw-g8vhmWeR5RytRtU=w300	5	None	MEDICAL	Everyone	This app provides complete information about angina diseases. Best comprehensive overview covers the symptoms and treatment of angina . This app has been developed for everyone, all topics has been made to make it complete, useful and interesting.\We hope you will find this app very informative and useful. If you like it please do share it with your friends and family. Application does not overlo…	None	Dmitry+Grigorinov	Dmitry Grigorinov	None	None	5.7M	Free	No	10 - 50	0.0		2.3.3 and up	[u'https://lh6.ggpht.com/-dEX-OvRis66rwNUO2cD1qAfZ3N_l4Q3w5QcK-nuTJbiKvXv2QV2roRWT_20jLFwqcgV=h900', u'https://lh5.ggpht.com/-6NyMCkURUtXhhW6MjG4tBpVsbxj7h80A75daDfXdQRCnLuSBF7zEpPlWvcPshRzYQ=h900', u'https://lh6.ggpht.com/_RLeYz5dGzQJ4sY1iua0SUGz97SppK96JJm-ALbhp1e_2IN5yaNmEXGvbH6q8Y7VOFIL=h900', u'https://lh5.ggpht.com/FTh4UpmRK2BsDx2X4WVIaNbFasQy4XGd2pMgBR_VA97XG5M2i_0EKausNjv0eNWDLQ=h900', u'…	[]	Angina Disease & Symptoms	https://play.google.com/store/apps/details?id=angina.causes.diseases.symptoms.prevention.medicine	2014-08-22 00:00:00	1	[u'1', u'0', u'0', u'0', u'0']	1.0
ankylosing.spondylitis.causes.diseases.symptoms.prevention.medicine	https://lh5.ggpht.com/D2e5zukIKFqBa3IPcS06vvzUaEPIKEKZUnqOY9T6N7I812sBDV57rz_4GNj_t0WfvNo=w300	4.125	None	MEDICAL	Everyone	This app provides complete information about ankylosing spondylitis diseases. Best comprehensive overview covers the symptoms and treatment of ankylosing spondylitis . This app has been developed for everyone, all topics has been made to make it complete, useful and interesting.\We hope you will find this app very informative and useful. If you like it please do share it with your friends and fam…	None	Dmitry+Grigorinov	Dmitry Grigorinov	None	None	5.7M	Free	No	100 - 500	0.0		2.3.3 and up	[u'https://lh5.ggpht.com/qXxPC5N-1P9ui3Vltvrqd9zX9POGj4YZSj9Tv4sZPidYUjjUMBLByDeQsnQ64e2NXlo=h900', u'https://lh4.ggpht.com/ylotQpTiCu5-Xk60a5u_B-gR_zoFwDtGeLwuYiJV_Rj6_WJL_OHmeuHVHHeRgX5gUQ=h900', u'https://lh6.ggpht.com/c_3w7zwMDUJiKLTbq2iOL5heeuIk0whZKNSEpeIQxRqT11mIw3c09bFs0PuVFhB52YIk=h900', u'https://lh3.ggpht.com/ATb9o8U4GQce-NMI5ZvMG-A5HctzXNycePaSydMOFQG6q7TYLyF10LOILzhjPA07G7s=h900', u'…	[]	Ankylosing Spondylitis Disease	https://play.google.com/store/apps/details?id=ankylosing.spondylitis.causes.diseases.symptoms.prevention.medicine	2014-08-22 00:00:00	8	[u'5', u'1', u'1', u'0', u'1']	1.0
antisocial.personality.disorder.causes.diseases.symptoms.prevention.medicine	https://lh5.ggpht.com/JFWDJ-sAvm-fF0wjsj3i54C9dHoT86mPbhqAnShmnEvLaOte86UMOb7sjimlfz_3rR8=w300	3	None	MEDICAL	Everyone	This app provides complete information about aortic aneurysm diseases. Best comprehensive overview covers the symptoms and treatment of aortic aneurysm . This app has been developed for everyone, all topics has been made to make it complete, useful and interesting.\We hope you will find this app very informative and useful. If you like it please do share it with your friends and family. Applicati…	None	Dmitry+Grigorinov	Dmitry Grigorinov	None	None	5.7M	Free	No	50 - 100	0.0		2.3.3 and up	[u'https://lh4.ggpht.com/TPH-e7q2bP8vbZ4jlEJbCbJEtN5brcp3oATVp2QqytBQuyUFgTVo9Zgre4FHPpAZ0fk=h900', u'https://lh5.ggpht.com/kncFUrx9XBDbcfVTwZYSjb2GspnAdSKyK0LqMLsmdrjuQEc8JUomN5QSORJgtqEnTNFm=h900', u'https://lh3.ggpht.com/Qcw8MCsZ2L-bCf5QaPgP9kwpJLqkzpU2hbKkBNWAuRsQLVkIN8YS1Q7dQIpqmhVjFT4=h900', u'https://lh6.ggpht.com/l789VNsOJauw32HZL3O-t3JCQtAqabJb-PITxa8D44rWJWfWDRLh5-SYswAheszl60nd=h900', …	[]	Antisocial Personality	https://play.google.com/store/apps/details?id=antisocial.personality.disorder.causes.diseases.symptoms.prevention.medicine	2014-08-24 00:00:00	1	[u'0', u'0', u'1', u'0', u'0']	1.0
anxiety.symptoms.treatment	https://lh3.ggpht.com/VMnFke5b2x6kM6AhQzF0-A6eB4meqyYj0aw7oIfYmmTEFFXCmMWALRXO8bd4tGVqEuFK=w300	4.761904716491699	None	MEDICAL	Low Maturity	Anxiety symptoms can manifest in many shapes and forms. Heart palpitations, nausea, problems sleeping, and muscle tension are all associated with anxiety disorders. Oftentimes it can be accompanied by depression so it’s important to be fully informed about how to best improve your well being and get anxiety relief. If you would like to have a complete understanding about anxiety disorder and all …	None	Text+Examples	Text Examples	None	None	2.5M	Free	Yes	1,000 - 5,000	0.0	\Keep this app installed and get new Anxiety Symptoms and Anxiety Treatment Information. Stay Informed!	3.0 and up	[u'https://lh4.ggpht.com/ztMt8GsvH3ACe6jahX90ruT4J-a-lRO_L_Rxh6XhSIyzuEFcln9oyLLX5jfhwk39P9U=h900', u'https://lh3.ggpht.com/WU7WNMClMUp2DuS_eywnzlGuGAFG2L-Y0_ZpNeajtB_HNSqRt3PB6lqTFgjg80wtkUw=h900']	[]	Anxiety Symptoms + Treatment	https://play.google.com/store/apps/details?id=anxiety.symptoms.treatment	2014-10-25 00:00:00	42	[u'38', u'1', u'1', u'1', u'1']	1.0
aortic.dissection.causes.diseases.symptoms.prevention.medicine	https://lh6.ggpht.com/EOasoQt9av6UM1KDYTqU4qM1d4pmH0bYZYm296ZjP9EP_TtP3vjyu6wSKMwihlo9WQ=w300	0	None	MEDICAL	Everyone	This app provides complete information about aortic dissection diseases. Best comprehensive overview covers the symptoms and treatment of aortic dissection . This app has been developed for everyone, all topics has been made to make it complete, useful and interesting.\We hope you will find this app very informative and useful. If you like it please do share it with your friends and family. Appli…	None	Dmitry+Grigorinov	Dmitry Grigorinov	None	None	5.7M	Free	No	5 - 10	0.0		2.3.3 and up	[u'https://lh4.ggpht.com/ZMKqpd-br0PNFO6GDkTX5JKcoPbIqLiZX11YyFSKHkKEcd8LfpVYTGoriCj5GNtnA6I=h900', u'https://lh3.ggpht.com/t60LAT_42f_fmShoag7qBcw_ID35Uzh_hxWSWCowLgIYFz60qEab-x-FGOSX4xRfg_w=h900', u'https://lh4.ggpht.com/iIlbXkHlrW_SPQjpgfHhzHLkxxqt7-dD0Zd0nf_JjlVGue8EOBa0rb4gM93pKRi1tlI=h900', u'https://lh3.ggpht.com/xJ6EzOIyJ4mX2jWWnWpBHtnDoob_gwYAk75LDsLotbJjjcq89LMUw9qRthXp76GoIZc=h900', u'…	[]	Aortic Dissection Information	https://play.google.com/store/apps/details?id=aortic.dissection.causes.diseases.symptoms.prevention.medicine	2014-08-24 00:00:00	0	[u'0', u'0', u'0', u'0', u'0']	1.0
aortic.stenosis.causes.diseases.symptoms.prevention.medicine	https://lh4.ggpht.com/XKtBVxj4dXi6KLBU0mthBpJqDaQGviY7o15g1PaaXV6NY_pEQxxF4cRXVMucOYA2RQ=w300	0	None	MEDICAL	Everyone	This app provides complete information about aortic stenosis diseases. Best comprehensive overview covers the symptoms and treatment of aortic stenosis . This app has been developed for everyone, all topics has been made to make it complete, useful and interesting.\We hope you will find this app very informative and useful. If you like it please do share it with your friends and family. Applicati…	None	Dmitry+Grigorinov	Dmitry Grigorinov	None	None	5.7M	Free	No	10 - 50	0.0		2.3.3 and up	[u'https://lh4.ggpht.com/bASDX_2HrsPRxzR2OgkxtDTTXNhNDUuc4F_miXt0WTXaQKUHjlRiUQFWG0a9BpTp28k=h900', u'https://lh4.ggpht.com/A45e1Tn4H4blCIbIHw2hE8HeAzplZniyQS8bJwPzfpUwrSjz0DAev-lV3DQyXC_gKA=h900', u'https://lh5.ggpht.com/lNPANaCM0sf5jRql4DdCAMxvUKuFZoGSBkqcFW25gmWzZvt3oqe15CdkQ7vuAKUFmBc=h900', u'https://lh4.ggpht.com/cDBiwDHfOzvrqswO1UgDdXDOmBCYlm2hQ4mXNNRszBUTIYMTx-koy81nlC1TmSIMKDc=h900', u'h…	[]	Aortic Stenosis Information	https://play.google.com/store/apps/details?id=aortic.stenosis.causes.diseases.symptoms.prevention.medicine	2014-08-24 00:00:00	0	[u'0', u'0', u'0', u'0', u'0']	1.0
aortic.valve.regurgitation.causes.diseases.symptoms.prevention.medicine	https://lh4.ggpht.com/7Kji63yi4ygK_vtsHM29vJo3RjhHUsjDX41jgKorl9aMe6yfuEu87K07CUO73wKkDQ=w300	0	None	MEDICAL	Everyone	This app provides complete information about aortic valve regurgitation diseases. Best comprehensive overview covers the symptoms and treatment of aortic valve regurgitation . This app has been developed for everyone, all topics has been made to make it complete, useful and interesting.\We hope you will find this app very informative and useful. If you like it please do share it with your friends…	None	Dmitry+Grigorinov	Dmitry Grigorinov	None	None	5.7M	Free	No	10 - 50	0.0		2.3.3 and up	[u'https://lh6.ggpht.com/cFd__nhBHqXMthWDeAfwKxD3sr-QC3b62Gs7sU_vx-TMA5THwvfw8FSpHTWapWvwPk4=h900', u'https://lh5.ggpht.com/pbMto48bcHNLC7C5vCspD9YLP95AvVsOXW8Efj5U-fdUx1dXlsJa-VpHWODojvBfiQ=h900', u'https://lh5.ggpht.com/iR7B6wKBkiDxMoJBo-30ztGQP4EX8UuUrdYMkHdSUEAe7lDj_hSIWCkr8FG59KJGNXDf=h900', u'https://lh5.ggpht.com/6ZL5VYSvrdzArpXLly8bq_WSuD2CoMvccmKosv2XD6yjOPERJRf-m2l_lqLvd_BNeW4=h900', u'…	[]	Aortic Valve Regurgitation	https://play.google.com/store/apps/details?id=aortic.valve.regurgitation.causes.diseases.symptoms.prevention.medicine	2014-08-24 00:00:00	0	[u'0', u'0', u'0', u'0', u'0']	1.0
aphasia.causes.diseases.symptoms.prevention.medicine	https://lh4.ggpht.com/P-uSBChAXhT4keMZeeeK4QzsuElCIg1XoHxcJuzfYb4-c2xSkxevspQUVb0AVHLa72Y=w300	0	None	MEDICAL	Everyone	This app provides complete information about aphasia diseases. Best comprehensive overview covers the symptoms and treatment of aphasia . This app has been developed for everyone, all topics has been made to make it complete, useful and interesting.\We hope you will find this app very informative and useful. If you like it please do share it with your friends and family. Application does not over…	None	Dmitry+Grigorinov	Dmitry Grigorinov	None	None	5.7M	Free	No	50 - 100	0.0		2.3.3 and up	[u'https://lh3.ggpht.com/QNrWdAOwrcEJJfxVcmeQRYrm8Wl3T8x6x-zS5mYhQ3AzpJKJsvzsOABwYSoJzvgR-JI=h900', u'https://lh3.ggpht.com/l-L5KIR5Dxr52OLpVNYrMaH_MRaTV__7YRjiKaK3mt4A2Duh-UYcp5Cxztd3--GaMg=h900', u'https://lh3.ggpht.com/XNTCLAwRa3u053Phx17uSwiYvCUmAkBHmxx1zYNi3S3ef3n0VTyPiEfa67uF83HNFag=h900', u'https://lh3.ggpht.com/fza7Pdn2HGSmMb8Pf6p-pedSfhmxTjbzFImZv3XdBi3Q-G0WZWYzQS6y60Zbn9LVdFw=h900', u'h…	[]	Aphasia Disease & Symptoms	https://play.google.com/store/apps/details?id=aphasia.causes.diseases.symptoms.prevention.medicine	2014-08-24 00:00:00	0	[u'0', u'0', u'0', u'0', u'0']	1.0
aplastic.anemia.causes.diseases.symptoms.prevention.medicine	https://lh6.ggpht.com/vfTCPUAmjx7HqV91IHEUDGivIK-8CwQ2sb2mHvI1u9Uje4L3q48AMT8ZrNnY-gHlYi8=w300	0	None	MEDICAL	Everyone	This app provides complete information about aplastic anemia diseases. Best comprehensive overview covers the symptoms and treatment of aplastic anemia . This app has been developed for everyone, all topics has been made to make it complete, useful and interesting.\We hope you will find this app very informative and useful. If you like it please do share it with your friends and family. Applicati…	None	Dmitry+Grigorinov	Dmitry Grigorinov	None	None	5.7M	Free	No	50 - 100	0.0		2.3.3 and up	[u'https://lh4.ggpht.com/i2CuzWy8hvdLKLe2avIEDmkWW7dRYLakHXuivs4pjEP7fjKzWFnQT5gbW46i37WYb7RY=h900', u'https://lh5.ggpht.com/4xrTHahw0P0w17xoKEkx6NlUyLsgBc59QG_vXMPRjsip2sK8PqFW2nd36Q8VS3pyYQ=h900', u'https://lh6.ggpht.com/MLdBDrmTdyFaXCNCyXxfOjg7A5kSnbPGRr9VsoPlVd95Z6WCR1GGDDXHiXjXYl_AgA=h900', u'https://lh5.ggpht.com/xCJHNbWNUWmGzQxv094MMG4fQt3FDX1xt3HNgb_iLcYG-_jMlpeAkWUxx3fBFOkbd3Q=h900', u'h…	[]	Aplastic Anemia Information	https://play.google.com/store/apps/details?id=aplastic.anemia.causes.diseases.symptoms.prevention.medicine	2014-08-24 00:00:00	0	[u'0', u'0', u'0', u'0', u'0']	1.0
app.LB.com	https://lh4.ggpht.com/sxxEZdUNjeWbf-L0xaS01O9QLA2mviLRHai1UGej4k9ylz6WgcMkdBkLQXKn_eoLYik=w300	0	None	MEDICAL	Medium Maturity	VISITANOS HOY MISMO! +507. 260-6742\Contamos con servicio de envio de pruebas de laboratorio al exterior de aquellos examenes que no se realicen en Panama.	None	Bruno+Salvador+Leano	Bruno Salvador Leano	None	None	6.9M	Free	Yes	5 - 10	0.0		2.3 and up	[u'https://lh5.ggpht.com/rtFea43rslznMT8OuxiBzMbIlIipxhBsZwYcv-LtGVydhRT3xQfuivXA4iBHQRwNQcNr=h900', u'https://lh4.ggpht.com/Yb7-Tk09LYhkERXD0HpJJLyhHvDgPz2Z4eRGDl-8Ac_7wJsm_i8veU7qSunZPjHSMw=h900', u'https://lh6.ggpht.com/d7C_-XILcq1_EARJVnGbF1e6SnMvrC2HPioDKz3Es9OwwTKcD04nqqC8i7BQb_dM6w=h900', u'https://lh6.ggpht.com/rC8o5wP10Iv9Jt_-ydKF46I3Ix9tKWzs2edMEQYn4dV2KcGwwoqUT8y87NHb5UauYQ=h900', u'ht…	[]	Laboratorio LB	https://play.google.com/store/apps/details?id=app.LB.com	2014-10-25 00:00:00	0	[u'0', u'0', u'0', u'0', u'0']	1.0
app.LeadEKG	https://lh6.ggpht.com/6bA7IZ34F_WraQOPmH55ieUv5Ip1Fqba_NHA3-ZkwPOPPnBKQiZbRinSgSaZKus1BJQ=w300	3.25	None	MEDICAL	Everyone	This comprehensive educational 12 lead application is designed for the healthcare provider or general public to help understand the fundamental components of clinical findings associated with a 12 lead EKG. \During every step of the evaluation process, criteria which is noted on the EKG is placed into the system with abnormal values and waves explained in detail as well as areas of the heart whic…	None	Woodson+Education	Woodson Education	None	None	408k	$4.99	No	100 - 500	4.99		1.5 and up	[u'https://lh6.ggpht.com/9nnOMSuZS7i7viFAtn2rilfx61opm6VNcUdl1BO9mHufelsRZudXi_i5SlOcy_ZLEw=h900', u'https://lh4.ggpht.com/S0ulPn-4g4_u9NY_1vf5ueE-Igld9t28kYiJq3ONgoVfUH377wmEid9Wm5G5OJDrQyGl=h900', u'https://lh3.ggpht.com/CUL4RSvz4eNyDGTzXX45UFAdIFdhbcizd3mgMSvAYtOWXGU6C1ZJRD1LeWbcot53U6U=h900', u'https://lh3.ggpht.com/7L8LFEXKQgaJAfr4c6wgQPJa8I_-Oavf_-GU9_A3m9lmu-YbHyWYqo5mkjfQ530jwNg=h900']	[]	12 Lead EKG Tutorial	https://play.google.com/store/apps/details?id=app.LeadEKG	2011-06-29 00:00:00	4	[u'1', u'1', u'1', u'0', u'1']	1.0
app.creatinggenius.petmedical2012	https://lh5.ggpht.com/sYIwDxDhbDsuddxLmeeXWbq9cyq6s1RGTnGJoLrOlQfXhNMOCf5PHq1sE-gW1DQR3v8=w300	0	None	MEDICAL	Everyone	Pet Medical Health Tracker 2012 allows you to log Vets, Vet Visits, Health Issues and Medications. \Application Function Features include:\Add up to 24 Pets (enough to add all your Dogs, Cats, Turtles, etc....). \Pet section includes Name, Address (optional) and Owner Phone # (optional). \Health Log section includes Date and Comments (optional). \Vet section includes Name, Address (optional), Pho…	None	Creating+Genius	Creating Genius	None	None	69k	$0.99	No	5 - 10	0.99		2.2 and up	[u'https://lh4.ggpht.com/vsCuKyCA3P5kYXq8dGz-bBzVZjeAspkiIgi9D07MrnA0S2jydyFv9AspOvP6fotDEl62=h900', u'https://lh5.ggpht.com/bB9qvoK47nte9VYgGU43Q-l4gYJKjkYjIrxdBLYQGq3k5EwITxQbAzurukXc0UAoc68=h900', u'https://lh4.ggpht.com/mW7--4mOgIXbRRLv1CMJmq46V2d_9Bm0IQxCGMzxAvi_hOU56pVf1XhVUf756N0Fpv4=h900']	[]	Pet Medical Tracker 2012	https://play.google.com/store/apps/details?id=app.creatinggenius.petmedical2012	2012-05-25 00:00:00	0	[u'0', u'0', u'0', u'0', u'0']	1.0
app.headachediary	https://lh3.ggpht.com/RvrZP-QrSLWs1H1myAsRcUZ8eYRKZlB7CRE9LgjQzDAHWjnYqMF4BA-cIP4fNrsR6Qk=w300	0	None	MEDICAL	Everyone	The Headache Diary was written to help keep track of your headaches and what might be causing them. The main screen displays all your headaches in descending order along with the number of days sense your last headache. From the menu button you can add a headache to the database, backup / restore the database, print charts, and change preferences. \The application tracks the duration ,severity, s…	None	Ukytreats	Ukytreats	None	None	242k	$1.99	No	10 - 50	1.99		2.2 and up	[u'https://lh4.ggpht.com/43EmIDF8sxdP9C8JHVz0a4vPWiiVg6y3iR-J_TvoGWitFQ5M0oeq5zDsJZijZKfZSZo=h900', u'https://lh4.ggpht.com/pBYoxXbJ8Ibp3kYxsz9P9Fl-U59pFgH9cCD-dwQDP1NeOTUHp7axAbUltH8dNjlaJiI=h900', u'https://lh5.ggpht.com/D0LCWno0dVIRmumdy1lRZs07LjMUin5qzVxyz8YzuaD7hwptnhyHVeqBtoM-IlVdDw=h900', u'https://lh3.ggpht.com/60-rjZq_n7LIz2Nlr7w7cJ4rCEW6YjE-C_w1Mq_K1TOng9QILnxXjhRO4FnqrkYd0hE=h900', u'h…	[]	HeadacheDiary	https://play.google.com/store/apps/details?id=app.headachediary	2012-05-23 00:00:00	0	[u'0', u'0', u'0', u'0', u'0']	1.0
app.id_2cc5ed21f79648999cef96bdacfe2a22	https://lh6.ggpht.com/vSs9wII6aPV6zIdcmg7v9XAJf9q4znNwdQD3YWBdrHq95HVqPKsc-IqDLBKpCHe7iQ=w300	0	None	MEDICAL	Everyone	Тест "Взгляд на Вас со стороны"\Данный тест (так называемый опросник Лири) очень популярен среди профессиональных психологов из-за удобства проведения и информативности. Попробуйте испытать его и на себе.\Удобство этого теста состоит в том, что можно оценивать самого себя. А можно оценивать кого-то другого. Попробуйте сначала сами себя оценить, а затем попросите оценить себя кого-то из близких.\В…	None	RBA+DESIGN+INTERNATIONAL+LLC	RBA DESIGN INTERNATIONAL LLC	None	None	4.9M	$0.99	No	1 - 5	0.99		2.3 and up	[u'https://lh5.ggpht.com/t5AM3Xz_OODs0ztlZmTN3xpaZFRsHSsUzkccXtuQCzRwuV12oZX70B3iWG_jqUVpYA=h900', u'https://lh3.ggpht.com/1tNZy__IhmdK9rPb7XCZL9Qw1G6iBHEYNFCZB2lF0hZaYxwcwVCquTqu99gsAQFvHvU=h900', u'https://lh5.ggpht.com/ZH7fECI-hdv9ViAGBTU9kzWJm5E7g25FMoD-ODDuTFBOBur2nlJfayL8TtPgxSereMw=h900', u'https://lh6.ggpht.com/vtbSoZ8VpDXQ6os_lZp8RFC1VOFMnQe7C5knrRaQGH4HLHCf0aCez1P1j7fRf3pWW8nv=h900', u'…	[]	Взгляд на Вас со стороны	https://play.google.com/store/apps/details?id=app.id_2cc5ed21f79648999cef96bdacfe2a22	2014-08-10 00:00:00	0	[u'0', u'0', u'0', u'0', u'0']	1.0.0.1
app.id_7ccefe96c3444cc08d572e45c87ad867	https://lh6.ggpht.com/sVKdGhTtfaVwiKu_wORb0T5FxDSf4-Nsvb1DoO9VB2KuoI6Rz2f5Px7fUIrsyb-ut6M=w300	1.3333333730697632	None	MEDICAL	Everyone	Тест "Не слишком ли ты самоуверен?"\Предназначение. Если заглянуть в ближайший книжный магазин или зайти на сайт онлайнового магазина, торгующего книгами, то можно найти много книг, посвящённых развитию уверенности в себе: "Уверенность в себе", "Исчерпывающее руководство на пути достижения личного успеха и уверенности в себе", "85 способов преодолеть робость и приобрести уверенность в себе", "Как…	None	RBA+DESIGN+INTERNATIONAL+LLC	RBA DESIGN INTERNATIONAL LLC	None	None	5.9M	Free	No	100 - 500	0.0		2.3 and up	[u'https://lh5.ggpht.com/nAt3Wz2udMyT-Mq9frvKw-ChAoLkmlhg6NnRE00rdT5VLSFoslVTEwvJ1V_zgZcVDdU=h900', u'https://lh4.ggpht.com/zKGyRL_ByqSwu2ulEJnW3Id_Cgl5zNeihtJeViO1cMWZLrPNu7osvdMBqzXvhzSBoU8=h900', u'https://lh3.ggpht.com/PFOCkFp832M0XVOk0OfIhEFbCP_5UTQNg3fPsWKHpOj1XS4pKs1DMTmxWVpiRpcPvw=h900', u'https://lh5.ggpht.com/MYV8XCKmPJDmPAD8wV1ZMWFGlyTaz3zcMxkCar56nPl7fcAZC3OyJ6PyA93Sbys66-E=h900', u'h…	[]	Не слишком ли ты самоуверен?	https://play.google.com/store/apps/details?id=app.id_7ccefe96c3444cc08d572e45c87ad867	2014-08-02 00:00:00	3	[u'0', u'0', u'0', u'1', u'2']	1.1.0.1
app.id_ffebfa65e7ec4efcb4e8caf59615b21e	https://lh4.ggpht.com/CBrjdOp4ra5ZG7paMBUU8AyTcS4jrObxyb6Vc33eAS7P8ppfsICaCgeKmwDNhFuAdg=w300	5	None	MEDICAL	Medium Maturity	Application Features:\- Help you to find the nearest BPJS Networks (Office & health provider) from your location\- BPJS Kesehatan Office Location \- Health Provider location in BPJS Networks\- BPJS Kesehatan Membership Information\- BPJS Kesehatan Premium Information	None	BPJS+Kesehatan	BPJS Kesehatan	None	None	5.2M	Free	No	100 - 500	0.0		2.3 and up	[u'https://lh4.ggpht.com/r600W45qnd3UBMHCKIHREzocZu5I1dc2CQz9CB7Gw9Mde_2_7yvY2KfZTCds4Uu_T5Ih=h900', u'https://lh3.ggpht.com/YLPQ4BQRsbGl_90Qg6oUFaXtsvueLNulRxlMPem3PY4HnQey0eGwYdimdls7vxIpvA=h900', u'https://lh6.ggpht.com/DoAQWQA0AMWqfIAGMrSsUQIrAVd-6IVXZQZS_rUNLIzdqatjj7FtNSOuf5PCyIkzF35g=h900', u'https://lh6.ggpht.com/tVlFMpz10JWmOOdvY0OlRRm4aX1tBSrNxdr-caF4ViaJAOOMPHxFtxLVb0jKhO94dQw=h900', u…	[]	BPJS Kesehatan Pocket	https://play.google.com/store/apps/details?id=app.id_ffebfa65e7ec4efcb4e8caf59615b21e	2014-12-02 00:00:00	16	[u'16', u'0', u'0', u'0', u'0']	1.0
app.medimonicspro	https://lh6.ggpht.com/aqW9m7OJ7eMLadxpW-w1ztMtLSHtham-FcFMlJCY8x9pG71wqybRJ6x2F852YSxJPUMO=w300	3.6666667461395264	None	MEDICAL	Everyone	A database of more than 1400 medical mnemonics and acronyms! With the help of this huge database, remember tough medical facts on your finger tips as rhymes, acronyms and other memory tricks. Will help you prepare for your boards, USMLE, PLAB or AMC exams. Includes mnemonics related to multiple disciplines. Specially helpful for subjects like pharmacology, biochemistry and microbiology where a lo…	None	Dr.+K	Dr. K	None	None	487k	$0.99	No	50 - 100	0.99	\- Lets you import and export mnemonics\- Generate notes of selected/marked mnemonics so that you can print them\- Share mnemonics with friends\- UI improvements	2.2 and up	[u'https://lh5.ggpht.com/oi-zzefCOLyUhtVLLR1YiB5x9NV0PP4Jmm_SGXz_4FbNW1PGO_rWLcDU8sYmN2PWSQ8=h900', u'https://lh6.ggpht.com/qqSVbvV5nWjZeoo9rhXSVPVudbYVurcATMU48qfSHlDP_hK-dDs5efGEUwN6TE7jIg=h900', u'https://lh4.ggpht.com/8B0DXPj2udE-3_i-I2sogzYUNZ_l7e42l9q4PrCHwcUPV8NzVQmboEwxxjFb9qrImQU=h900', u'https://lh5.ggpht.com/Aq1vs3DXuNI7HJdKGS3WzsEjaGZYzBj9suRrGCyh-tThX3uLyS0zFSWIlSDvM89ssg=h900']	[]	MediMonics Pro	https://play.google.com/store/apps/details?id=app.medimonicspro	2014-01-24 00:00:00	3	[u'1', u'1', u'0', u'1', u'0']	2.3
app.nursecalc.lite	https://lh4.ggpht.com/jz0rF0d2oy61w_nZUGCKGwU2YXGsw7z__Q9ObL_GeGHHSgrvvmgsTTR3dX0lvctIp2J1=w300	0	None	MEDICAL	Medium Maturity	Aplicación desarrollada para ayudar a los estudiantes de enfermería o bien profesionales en su labor diaria. \Herramienta para cálculos de hidratación, goteo, infusión, perfusión, sueroterapia y bombeo en enfermería.\Funcionalidades\• Velocidad de Goteo\• Gotas por minuto\• Aplicación con publicidad\★★★Versión PRO ★★★\Puedes obtener la versión PRO por un módico precio con todas las funcionalidade…	None	Webserveis	Webserveis	http://www.webserveis.com/politica-de-uso-de-las-apps/	None	772k	Free	No	100 - 500	0.0	\Fix Bug: Entrada de datos versión Android 4.0	2.3.3 - 4.4	[u'https://lh5.ggpht.com/e_CAfDlg5821D6k8B1BHZuhoIf54uyQx_AqQRozf7sT1GB3X7IixyRwUoS4hnu3i5Q=h900', u'https://lh5.ggpht.com/x3kV8DiiYfSHC_vh5qrfHm278xyINcmlq3mqnlRq8FaDIY68J4UMGTjn7n2XI10Caw=h900', u'https://lh6.ggpht.com/1of1eTJEOGx5NBGc_37QXP14VHyZ--jLGlD9yhe3gvQwFB6zVXTuS8A-1RpFEJ4SHD8=h900']	[]	Calculadora Enfermería	https://play.google.com/store/apps/details?id=app.nursecalc.lite	2014-10-20 00:00:00	0	[u'0', u'0', u'0', u'0', u'0']	1.0.1
app.pentandroid.babybreath	https://lh4.ggpht.com/X0nXTEXAoS-ta9qvUDyL1KXMFWf5Gqy_z23rG8zYrFVJm9NJfdxk8ejfNFc-NhfoPTU=w300	0	None	MEDICAL	Everyone	It is an application for monitoring "apnea" in infants.\Counting upon sensing a "apnea".Baby sound and light and vibration to stimulate after 10 counts.Notify an alarm after 16 counts.Can also make a call automatically after 60 seconds.\Must be initialized after startup because using the accelerometer of the terminal.Terminal noisy it can not be used.	None	PentAndroid	PentAndroid	None	None	241k	$2.00	No	50 - 100	2.0	\Tested SH-01E\Tested SO-01B(Sensor instability)\2013.3.17:PM V1.0.1\2013.3.17:PM V1.0.2 (Fix installation errors)\2013.3.17:PM V1.0.3\Add backlight settingV1.1.0\Record open editor V1.2.0	2.0 and up	[u'https://lh6.ggpht.com/Q1tjcGBC5zrqnQpfAUqE5lq9Bxw_7E5YLwbNrT-Cdh5QvEgLWkGa45mxiRF0cEELQg=h900', u'https://lh6.ggpht.com/egjBohVTgav-zWtdJCEVh4KCwUTjZv6FPuhWzp8mPmxaPj_K19uJerlx8DwmzGCfM1A=h900', u'https://lh6.ggpht.com/2yNeCtdOCvY76GGxStyGyf0k7gV6DxYcWv5RnOftobcXoF6GQ4VSzgDTbF4IcD2JbWU=h900', u'https://lh3.ggpht.com/UyzBl-_aLEDjTT9-0-jWueNG427H9_iIDTgDPedfhSANoDruWsNwHUu-ALjnW9WY2s0=h900', u'h…	[u'https://i.ytimg.com/vi/r6-jwkmqux0/hqdefault.jpg', u'https://www.youtube.com/embed/r6-jwkmqux0?ps=play&vq=large&rel=0&autohide=1&showinfo=0&autoplay=1']	Baby breath monitor	https://play.google.com/store/apps/details?id=app.pentandroid.babybreath	2013-11-19 00:00:00	0	[u'0', u'0', u'0', u'0', u'0']	1.2.0
app.pentandroid.taidou	https://lh3.ggpht.com/u3S4-7Qx8mLc__T1FcFGNB1OfDL6roIFHMTNA3J_09vTWhVUrG8WoDPZo0g6HdXh0i0=w300	4	None	MEDICAL	Everyone	It is an application that senses fetal movement.\Fetal movement to inform people around\Please use from now feel the fetus moving.\Please use at less vibration.	None	PentAndroid	PentAndroid	None	None	297k	$1.00	No	100 - 500	1.0		1.6 and up	[u'https://lh4.ggpht.com/stHy-lRDGdk7lFJ4JMf1IoBwMDPrFzbNnoG2KqR5El3FkIcq3lITLTvdqTEjstZ1gKw=h900', u'https://lh6.ggpht.com/CQfy0--WSQf0trtFHf9uFHZCAyLI-6JrYIZmuHvRixFRpJkCzHFD0-hhG2pq_RLoB-s=h900', u'https://lh5.ggpht.com/HjaDqolwRKno_l6e4jJv2bag3jSPYHVb7lnb7baGCqR5eC4U-v8EGXYtUbTJZsuMc6w=h900']	[]	Fetal movement	https://play.google.com/store/apps/details?id=app.pentandroid.taidou	2013-11-19 00:00:00	1	[u'0', u'1', u'0', u'0', u'0']	1.0
app.sampler.adhdl	https://lh3.ggpht.com/CyMwnTv3Hs2jblPe32_o_triqAVXKp9UUHq5nxjoP0t7tj-EVU0iVaGjZUcf9KuxNzk=w300	2	None	MEDICAL	Everyone	This program provides Psychiatrists and Mental Health Professionals a data driven, individualized approach to diagnose and treat ADHD with medication. Diagnosis Screens for parent, teacher, adult and adolescent. Total symptom and average performance scores.\Features:\Diagnosis screens for Parent, Teacher, Adolescent and Adult\Logical stepwise measurement based care.\Total symptom score and Averag…	None	SoftPsych+LLC	SoftPsych LLC	None	None	2.4M	$9.99	No	10 - 50	9.99	\New Interface, Revised Empirical method and Evaluation. Complete revision of treatment and medications.	3.2 and up	[u'https://lh4.ggpht.com/Nuvv3JPb0Esx1xsh9dOj79W56STuFYmQ2RhS2Rz18ab-cSAfW2iF0ZhDykWbPQDksHw=h900', u'https://lh4.ggpht.com/bKX23pxqfK_Y4wS4QOoTPGcoURrFEg3X8nWrp_SH-ns4H4erxPM7fj97B568Ln26xQ=h900', u'https://lh5.ggpht.com/DkWunhyUzUDD8w_GtjvXj95RL_ZrBGXCMgexMWXz-kHcANpt83G7cUmLHRAfJ9IDvUo=h900', u'https://lh4.ggpht.com/aGLAityFhWU2yn15l3RVeuW-XlH51wXG7RprFw8klpPlIwIQhmVco5Lei10lZXBMFw=h900', u'ht…	[u'https://i.ytimg.com/vi/AUqqXdHpVJQ/hqdefault.jpg', u'https://www.youtube.com/embed/AUqqXdHpVJQ?ps=play&vq=large&rel=0&autohide=1&showinfo=0&autoplay=1']	ADHD Psychopharmacology	https://play.google.com/store/apps/details?id=app.sampler.adhdl	2014-11-20 00:00:00	1	[u'0', u'0', u'0', u'1', u'0']	8.1
app.sampler.depl	https://lh3.ggpht.com/yMY8jVaj0oJ5ej9PeD3fqrMPtU4FuwopIdeMm36SE0lcpm7848YUCJhCupdi-y5oJQ=w300	0	None	MEDICAL	Everyone	This program provides Psychiatrists and Mental Health Professionals a data driven, individualzed approach to diagnose and treat Depression with Pharmacology. Information is provided about medications, side effects and resistant depression.\Features:\Differential Diagnosis\Logical stepwise treatment using numerical score to assess progress\Bipolar disorder questionnaire\Depression score\Postpartum…	None	SoftPsych+LLC	SoftPsych LLC	None	None	3.9M	$9.99	No	10 - 50	9.99	\New Interface,extensively revised	3.2 and up	[u'https://lh6.ggpht.com/AXhSxCRMz_Gnt7mfeTErJkSft8_nybp0B0SgnQ7p_ASksJRNlmeg8A5i45p4KQcV5A=h900', u'https://lh6.ggpht.com/tmOCZJvGy7VdCIM4SfytIb-VQNYLc9yDhn4-2C5pscegx2fRN4zyOPt-sOYzscBOhVw=h900', u'https://lh3.ggpht.com/zt1fH9he6hgteaTk26c6dAo5CdB7bmX1X33Eb_ZstpCriSP6jK74uClnEu34OGVKEd82=h900', u'https://lh4.ggpht.com/SWVS8ZFyhmfxR6VXE3LhXeHRIAV0n7EZXEuLjgnpm3aVYE2nY6b18lB_XJFvSn1jQu0q=h900', u…	[u'https://i.ytimg.com/vi/nXhb6ZUCFEQ/hqdefault.jpg', u'https://www.youtube.com/embed/nXhb6ZUCFEQ?ps=play&vq=large&rel=0&autohide=1&showinfo=0&autoplay=1']	Depression Psychopharmacology	https://play.google.com/store/apps/details?id=app.sampler.depl	2014-11-20 00:00:00	0	[u'0', u'0', u'0', u'0', u'0']	16.1
app.sampler.empl	https://lh4.ggpht.com/s2LJS90vZR_HSDggPN-ZW47fc4MccyFXIQjkeQWBuuzNL9J_i6qdagNel7SUeJhl3Q=w300	3	None	MEDICAL	Everyone	Empirical psychopharmacology introduces Psychiatrists and mental health professionals to data driven,individualized approach to psychiatric diagnosis and treatment. Screenshots from software illustrate the use of this method. Practical and orderly treatment of psychiatric disorders including ADHD, anxiety disorders, mood disorders and schizophrenia is detailed. Algorithms for treatment of resista…	None	SoftPsych+LLC	SoftPsych LLC	None	None	3.9M	$14.99	No	50 - 100	14.99	\New interface, revised empirical method, extensive revision of treatment	3.2 and up	[u'https://lh3.ggpht.com/MssVrQ4A8r7H-6rqDxJiJLR83inVhMlNj5Id04XlsOwRnwfAW1GY5tzxB-OcYwvJNQ=h900', u'https://lh5.ggpht.com/uUPh_YdTa6fZr5NtXeP9qWjtXWIW4yEtYW657-Dx1_blZrngJburDnIgtrCz_25hXg=h900', u'https://lh6.ggpht.com/X5Ya0KihpDacDLaxpWXBt1-5dfPiPqkXl_-T5RD5tENO-yqXYtTVyR7DzEk_7k41y6s=h900', u'https://lh3.ggpht.com/3umEOPPA2X2rez2hEmifHikpcbzOgFteheCmhiTsSlbKv9s9_f-60ad_HWKcDdnC07N6=h900', u'h…	[u'https://i.ytimg.com/vi/rdCkTYOoXsI/hqdefault.jpg', u'https://www.youtube.com/embed/rdCkTYOoXsI?ps=play&vq=large&rel=0&autohide=1&showinfo=0&autoplay=1']	Empirical Psychopharmacology	https://play.google.com/store/apps/details?id=app.sampler.empl	2014-11-20 00:00:00	1	[u'0', u'0', u'1', u'0', u'0']	8.1
app.sampler.htnl	https://lh6.ggpht.com/DcIgkiazbTiwL0NNwqElPrk8CCSZbLTwEiJ6VgtawePgu_DK-lSXJuFCaCfyqTVQDpI=w300	1	None	MEDICAL	Everyone	Our program has many useful features to reference in a Clinical Setting. Here are a few details outlined in our table of contents :\Definition\Important factors in blood pressure\Symptoms of high blood pressure\Who is more likely to develop hypertension?\Evaluation\Treatment Overview\DASH Diet\Lifestyle changes\Medications\ACE Inhibitors \Angiotensin II Receptor \Blockers \Diuretics\Beta-Blockers…	None	SoftPsych+LLC	SoftPsych LLC	None	None	175k	$3.99	No	10 - 50	3.99	\Updated graphics	1.5 and up	[u'https://lh5.ggpht.com/zqK4VeQIoRWp7M87tl-XEoZpS4lh2iJcI4lXbxLVFWYN0dIn35peJG9oYTaehwTdyMNP=h900', u'https://lh5.ggpht.com/17f1BWLUFoKQW5-j8qTPAFCPtlXhXL0bhMelFtz0XcvqMzD_ziRDG-NPTiv9dmtcpA=h900', u'https://lh5.ggpht.com/7G9NOtm9rt128z67F-rtLpSAiDYRnWQIDlfmm7aAEEFFXwFp8_7BA0dOgmDVjHHwyY0=h900']	[u'https://i.ytimg.com/vi/lWOHkxPjW8Y/hqdefault.jpg', u'https://www.youtube.com/embed/lWOHkxPjW8Y?ps=play&vq=large&rel=0&autohide=1&showinfo=0&autoplay=1']	Hypertension	https://play.google.com/store/apps/details?id=app.sampler.htnl	2014-01-04 00:00:00	1	[u'0', u'0', u'0', u'0', u'1']	1.3
app.sampler.minerl6	https://lh3.ggpht.com/n3eoiRVMEhnDCwUFeCK-GaXAAs2Kw7MMBUPaAxsaKmnkkwNnQ2l1j-wD9o-Sw_fZ8g=w300	0	None	MEDICAL	Low Maturity	Eris allows Psychiatrists and Mental Health Professionals to retrieve Diagnosis Scores,perform differential diagnosis and risk assessments with a structured interview format. \Features: \Differential Diagnosis:Aggression, Anxiety, Depression, Poor school performance and Psychosis\Risk assessment- Suicide, violence\Substance Abuse screen\Diagnosis Scores for Anxiety, ADHD, Depression and Positive	None	SoftPsych+LLC	SoftPsych LLC	None	None	1.9M	$9.99	No	10 - 50	9.99	\New interface, revised substance abuse screen	3.2 and up	[u'https://lh4.ggpht.com/GK0CqPsjQh3BG1Qc7Emmfp_Nkj-BPKSu1Or8yJhsQD9dC13JANPODx3sLMmng1mUNA=h900', u'https://lh4.ggpht.com/bZoeWVdNIkTG8rUT6082TQo0EoysIHr27xLl5NBVNMuMDBBxl6V6KWGZQ3tDxRKMow=h900', u'https://lh4.ggpht.com/uQkZsY3mfMZTbLQJVqK8mNneIpBmqKqP5BG81adWEkaapcxoLlNuCAaQ4oRdfk_ojfLT=h900', u'https://lh5.ggpht.com/7U3VycMDKseWOo4_jhvjAMnR1DkspX_5bOdpX_o2YXIQvPnKWNMAMdiKidZryGTomAlT=h900', u'…	[u'https://i.ytimg.com/vi/BxvBJ-qEcl0/hqdefault.jpg', u'https://www.youtube.com/embed/BxvBJ-qEcl0?ps=play&vq=large&rel=0&autohide=1&showinfo=0&autoplay=1']	Eris	https://play.google.com/store/apps/details?id=app.sampler.minerl6	2013-12-17 00:00:00	0	[u'0', u'0', u'0', u'0', u'0']	8.2
app.sampler.schizl	https://lh5.ggpht.com/wlWxZi5rcYHHGEjdI8_Hbxp8Uctq7RMLAlZ8JF_D2oVXFLUIozFks57ApG2OL3zU7A=w300	0	None	MEDICAL	Everyone	This program provides Psychiatrists and Mental Health Professionalsa data driven, individualized approach to diagnose and treat Schizophrenia with Pharmacology. The program offers a Numerical score based treatment for Schizophrenia and comorbid disorders.\Features:\Differential Diagnosis\Logical stepwise treatment using numerical score to assess progress\Positive Score\Negative Score\AIMS Score\P…	None	SoftPsych+LLC	SoftPsych LLC	None	None	3.2M	$9.99	No	10 - 50	9.99	\New interface,extensive revision	3.2 and up	[u'https://lh4.ggpht.com/wmxliazKYVbjsBKSBxfiM2rXx_1nqV2tjJoy4ruOkj1QuTxIjBAxCKpnqZXFyP5yEw=h900', u'https://lh6.ggpht.com/zH-BEzgh7ngD_u0kLC9MspsOHYPc7t2hJnNezcRYrWJFjCYHu6YfyUWCTR-Utw3Nakhu=h900', u'https://lh4.ggpht.com/af01dvBGXsQh63mlnVkhpjOYlxIgBXJF9CMRzzaCqyIm9gycitF1AV3_OMr5e7Fi4kE=h900', u'https://lh4.ggpht.com/yDpjErsvPAPvWBrScumNxoT8DXwhlg-ip2DqTQzQtJD-V_L8tkt3e_J6uCJTlsYxhA=h900', u'h…	[u'https://i.ytimg.com/vi/tB7KorQUZ0Q/hqdefault.jpg', u'https://www.youtube.com/embed/tB7KorQUZ0Q?ps=play&vq=large&rel=0&autohide=1&showinfo=0&autoplay=1']	Schizophrenia Psychopharm	https://play.google.com/store/apps/details?id=app.sampler.schizl	2014-11-20 00:00:00	0	[u'0', u'0', u'0', u'0', u'0']	8.1
app.stoxe.hamilelik	https://lh6.ggpht.com/eUSsWbyFLqlCNk4ztWXu5wZRUSTDybAEzN7Z-Uzldh256rEhzAfuaPOXHV7CAZEWeyM=w300	4.599999904632568	None	MEDICAL	Everyone	9 ay 10 gün süren kutsal hamilelik (gebelik) döneminde bebeğinizin ve sizin gelişimini günlük olarak takip edebilirsiniz.\Vücudunuzda gün gün neler yaşanıyor?\Bebeğiniz gün gün nasıl gelişim yaşıyor?\Uygulama sayesinde günlük olarak hamilelik takibi yapabilirsiniz, gerektiğinde doktorunuza danışabilirsiniz.	None	appstoxe	appstoxe	None	None	2.8M	Free	No	100 - 500	0.0	\Tasarımsal değişiklik yapıldı, ufak hatalar giderildi.	4.1 and up	[u'https://lh6.ggpht.com/bXiwO6AEKsprvyZtRAt-a2jKyYeBM7TrjV8LqQd5236f0x_13U9HiDyqftzjBQmfXHKX=h900', u'https://lh4.ggpht.com/_8Y93FtwgmbqNZcGWPHDK2UEyqTKCah9xTzpP_IxssAx8dYV6idA-s9JUsJ09TZ_LziS=h900', u'https://lh5.ggpht.com/YJG-_XHofLleNsO8gzKMrArgZ03J5UB_C3SDPp25LobkgvJ7atSm3DaUkV3RCOoHGew=h900', u'https://lh4.ggpht.com/OixSBQi_jebhh0suQWjmvAFR92jhD7sG0du3G9XaWnbauhkJL-vixWibkinUHYJ9o9o=h900', …	[]	Hamilelik (Gebelik) Gün Gün	https://play.google.com/store/apps/details?id=app.stoxe.hamilelik	2014-11-22 00:00:00	5	[u'4', u'0', u'1', u'0', u'0']	1.02
app.timtcareplan	https://lh5.ggpht.com/cDrBHXmJPmzLGQfc4AYNFl5jj7523v0Hz29LHbY2Q34TmHYQ8qs0ZxCwFIrUnUGG_dk=w300	3.441176414489746	None	MEDICAL	Everyone	Be a better nurse\Be ahead of the rest\Improve time management\Save time on paperwork\Free yourself to nurse and care\This is an innovative app which in a practical way can dramatically improve the standards of Nursing Care delivered to patients. Each Care Plan template guides and encourages the nurse or carer to address every aspect of the issue which a patient faces. \It is revolutionary, easy …	None	Sheena+Caplan	Sheena Caplan	None	None	8.1M	Free	Yes	5,000 - 10,000	0.0		2.3 and up	[u'https://lh4.ggpht.com/i28C2fFgvHhEn42YlYvVVSW0ckUeSU5MuVP4OSZawzILPk9f6bK3k2HUlJmf1e6_MQ=h900', u'https://lh5.ggpht.com/clqxkC18oiK68RYGLCsM9AQ9qmA7pj62Iu2fMGkaKVnQEpIU2Dv5I82aK_MNN4-jlbhA=h900', u'https://lh3.ggpht.com/Cyu-yZMdTYieFkuCvPzMjIdZQHb8WlVfLM0uSrHtlzPF6NMS8npuibn7ee3jL_048Pg=h900', u'https://lh3.ggpht.com/bPn72S7y6KohrdKtqylMcat5sy06A2Zyp_MPJcG4KWFScTyi2zb6IJfpabpwk942IwQ=h900', u'…	[]	CarePlans	https://play.google.com/store/apps/details?id=app.timtcareplan	2013-06-26 00:00:00	34	[u'16', u'3', u'4', u'2', u'9']	1.0
app25984.vinebre	https://lh3.ggpht.com/wYClrDWw2rTFrY49KhBfBStchsVC2cvA-VAKstdF5V44C0jT3rDofmPhY7tPKRA4iWDd=w300	5	None	MEDICAL	Everyone	You can prove this is the official app at apinme.org/androidapp.\About privacy policy, you can read it at apinme.org/privacy.\- About APINME:\We are a group of spinal cord injury, mostly young people to whom fate has brought them a serious obstacle that I face "SPINAL CORD INJURY". We decided to deal with it, of an active form. Exhaust every last possibility that science provide us, you helping u…	None	Android+Blackhawk	Android Blackhawk	http://apinme.org/privacy/	None	1.9M	Free	No	50 - 100	0.0		2.3 and up	[u'https://lh5.ggpht.com/w2CQb5I6NVnz_O0BK71E0BCste3XOHCi-9FXyEQiwGjuJFqstJZiiRV15fJGZRRC1nw=h900', u'https://lh4.ggpht.com/1UWX9Dv4QasqUDk19NLmYJ1T2eVYx46hRdStTku1E1HRc1BMgazhqAPCk8gawhny-3cn=h900', u'https://lh6.ggpht.com/yIO-D4SScdLafaYTz5x1JjBx4e_V1H5gZKXiWS3EK9pUaluWT90mdDjj8G8WUrcdZlw=h900', u'https://lh6.ggpht.com/PELNfiOkOOv4gzX7p7xbR3PLR1G2CI6miKPrEbJUSNxoAsEqgMUuYvKa2hhXZPbq1crR=h900', …	[]	Apinme | Spinal Cord Injury	https://play.google.com/store/apps/details?id=app25984.vinebre	2014-08-18 00:00:00	2	[u'2', u'0', u'0', u'0', u'0']	4.6
appendicitis.causes.diseases.symptoms.prevention.medicine	https://lh3.ggpht.com/KpsMbd63vlRECesWQPjUv1IcJVI59ID4wUYOrDGC8pNeTFIB5n5ehL1tbFiP5qyGmg=w300	5	None	MEDICAL	Everyone	This app provides complete information about appendicitis diseases. Best comprehensive overview covers the symptoms and treatment of appendicitis . This app has been developed for everyone, all topics has been made to make it complete, useful and interesting.\We hope you will find this app very informative and useful. If you like it please do share it with your friends and family. Application doe…	None	Dmitry+Grigorinov	Dmitry Grigorinov	None	None	5.7M	Free	No	50 - 100	0.0		2.3.3 and up	[u'https://lh3.ggpht.com/Vd0iEEBQmQW7hRaScdz2E4HKZLVRyJUjVDN1g5xRnqVXJbAi9mF9TGnfez5_K3-UU_u0=h900', u'https://lh4.ggpht.com/bt6QfCHF1WoraBPLwRkXJT3hN9V-ToXcI1vkKyXFkLGBDUMjQOPO0_9qUSpVwtGdwFjl=h900', u'https://lh4.ggpht.com/H4xtzqkRXOyqVlZmP4ENSVic7rYUQ_QGFilqwkhEYN2wnAQKA2Lx313UzYfPy6nkhkY=h900', u'https://lh5.ggpht.com/sIGv0IPgKJlIlKW509nVoJsd0CmUmI3qXSLIMPZg04GXzINwLronZwEh67d-3qtMvUg=h900', …	[]	Appendicitis Information	https://play.google.com/store/apps/details?id=appendicitis.causes.diseases.symptoms.prevention.medicine	2014-08-24 00:00:00	2	[u'2', u'0', u'0', u'0', u'0']	1.0
appinventor.ai_ACutePhysician.AntibioticGuide_itnl	https://lh6.ggpht.com/atxQ2mEcs3LxWomblOMnSHZIyJSH8yFoKOipaQ0x2dhATvfOC2Dm83GsdPAomn9ha_Q=w300	3.916083812713623	None	MEDICAL	Everyone	Antibiotic guideline for common bacterial infections, as used in Maelor Hospital, Wrexham, North Wales, UK. May not be suitable for other parts of the world! For customised guideline for your region please contact the author via www.jishi.me.uk or \jishif@hotmail.com	None	Dr+Farookh+Jishi	Dr Farookh Jishi	None	None	1.3M	Free	No	50,000 - 100,000	0.0	\Important antibiotic changes: Lower Respiratory Tract infection and Community acquired pneumonia alternative treatment updated.	1.5 and up	[u'https://lh6.ggpht.com/kTGImR4Qh_mPZux5TgzzSo4AULfV6QfPkC6GW_X8mHzeoAYlMi7SrFzBQHJiIHmGrhM=h900', u'https://lh6.ggpht.com/g7HtoMCDukvOrYYxRnnqBEvQQ05fZvf0dp7zwBjDt_b3NFJbaOFm-uBUDjq3Snp5Po0=h900']	[]	Antibiotic Guide	https://play.google.com/store/apps/details?id=appinventor.ai_ACutePhysician.AntibioticGuide_itnl	2013-04-24 00:00:00	286	[u'135', u'54', u'55', u'22', u'20']	2.0
appinventor.ai_ACutePhysician.Warfarin	https://lh4.ggpht.com/2JxoMuBpdtOz_fOMoL0TckVqjsgBo04QtITM1L3y1TSAzIwnfaFfVrAfiQmQ3flp3Q=w300	2	None	MEDICAL	Everyone	An educational App to help develop your skill for prescribing Warfarin. Dose recommendation based on current dose of Warfarin and current INR, helping to achieve good anticoagulant control in Atrial fibrillation, Prosthetic valves, DVT or Pulmonary Embolism cases.\With self assessment function.	None	Dr+Farookh+Jishi	Dr Farookh Jishi	None	None	1.2M	$0.99	No	100 - 500	0.99	\Added self assessment feature. (Test your skill at dosing!)	1.5 and up	[u'https://lh5.ggpht.com/WZKYoEOrBA0S_kRbtDo5qgtgaKeBFoJFDugyvw6_BK2pTWkpcQ2kNt1FXkuOZlmSwTc=h900', u'https://lh3.ggpht.com/cqvLN9LcDkStskZBGiytONHNyVUrnN_6vPMs6vpvw62R54CJFzDnCvRmO70j4deM7KG7=h900']	[]	Warfarin Doser	https://play.google.com/store/apps/details?id=appinventor.ai_ACutePhysician.Warfarin	2011-10-02 00:00:00	2	[u'0', u'0', u'1', u'0', u'1']	3.0
appinventor.ai_AHSCBC.HypertensionTreatmentJNC8	https://lh3.ggpht.com/E0hPRghADHJ7mwjEUtkc8dpXK-nulCawFlh739M9_JPhh7wRiywFZIZSD8olO8jO3LU=w300	4.130434989929199	None	MEDICAL	Everyone	Medications with dosing added to a the practical tool to help guide treatment of Hypertension based on latest JNC 8, 2014 Guidelines.\Just put age, and BP settings as well as check whether Diabetes or Kidney Disease is present or not and the tool guides through the treatment options. \Up-to-date tool for evidence based management of hypertension (elevated blood pressure).\Treatment medications wi…	None	AHSCBC	AHSCBC	None	None	1.4M	Free	No	1,000 - 5,000	0.0		1.5 and up	[u'https://lh3.ggpht.com/IjktfJkI6Y13FR-mkIFFKokhH1tQASKraPDxjtc8WaAgmKOks5knKA3m1imgq0jWOsU=h900', u'https://lh5.ggpht.com/MynjuIOB88frKpaa7ycm1DNPTSiMID_yDZeIx0EZeHzxAy6zfqD98o-QvyfubRkq3w=h900', u'https://lh6.ggpht.com/fRCuynNnZbouBHsSNomy8Jp8hyfZ4O0GZEpMVYvJv7i_adsAtvvZ-LJiLKwphC-uhXE=h900', u'https://lh3.ggpht.com/L304OMYDMFVoXO3SJenGjDA5799A5tjeupBERovOZ-rp1DX6a2Zgre8_lcuD5DYizQ=h900', u'ht…	[]	Hypertension Treatment JNC 8	https://play.google.com/store/apps/details?id=appinventor.ai_AHSCBC.HypertensionTreatmentJNC8	2014-05-26 00:00:00	46	[u'24', u'10', u'8', u'2', u'2']	1.0
appinventor.ai_ANDROIDevSync.VitalsCalc	https://lh3.ggpht.com/d67zZ5YZg5djEWywkkIZ-NiKyPQfHn0PzT7_fp5FfM1isWWdX0lp3WIgou6v5BcjDpM=w300	0	None	MEDICAL	Everyone	Ever felt like the metric system is too confusing to use for Vital Signs?\Well then this App is for you!\Vitals Calculator helps nurses and medical assistants to convert vitals from Metric to English units or vice versa.\It so easy to convert Weight, Height, and Temperature.\Weight can be simply converted from Pounds to Kilograms.\Height can be converted from Inches to Centimeters\Temperature can…	None	MEDSYNC.com	MEDSYNC.com	None	None	2.3M	$0.99	No	1 - 5	0.99		1.5 and up	[u'https://lh3.ggpht.com/QUHvhiWKZyhtv94vBDRAMlKi34gLqtIOUfqyjgtfYqXE1WAGZGVvAKD78yQdbkvcFV_H=h900', u'https://lh4.ggpht.com/tV0aSwCGtpHJXDcGXh2KxhG50Ce4vDvV37tflup8770CTkQwMkHLfJP3I57BjVP5kiM=h900', u'https://lh4.ggpht.com/ydUymMn6qEfF9tEhwCOcbOGlrgU4FlGVlBlGgack3bi3sbxNCP4JUeYlBDfyA-qcoHQ=h900', u'https://lh6.ggpht.com/t_Xcrk8IaqKu3ogfikRkXh1PTwRvYn2uFHjZut9wLPJpRl6AWvHjtPGN2-rPadAQ5RQ=h900']	[]	VitalsCalc	https://play.google.com/store/apps/details?id=appinventor.ai_ANDROIDevSync.VitalsCalc	2014-07-13 00:00:00	0	[u'0', u'0', u'0', u'0', u'0']	1.0
appinventor.ai_ANDROIDevSync.iNurse	https://lh4.ggpht.com/NG9qXGSOFDYc7BPEXO3240HIqmvMv_twdWhER62rhyzPWfY5ECZVd87nnpCoyRr6We0=w300	3	None	MEDICAL	Everyone	This free tool relieves the stress that nurses face of vitals signs conversion in Electronic Medical Record systems. It allows Nurses, LPN's, and MA's to perform fast and simple conversions into Metric Units on the fly! Instead of looking for a table to convert Weight, Height or Temperature into Metric Units, simply enter them and press Convert! \Reverse conversion can also be done from the Metri…	None	MEDSYNC.com	MEDSYNC.com	None	None	2.1M	Free	No	50 - 100	0.0		1.5 and up	[u'https://lh4.ggpht.com/1TV8elVRY_GFPd3kS98ohbnwrf9Zjw-Ueg7eXPhbXzT1jBb_r4sVDEFwEWAc8NV7sOY=h900', u'https://lh3.ggpht.com/XO3gY7QfvTUCisJkRbzH9tfylt5gPYb9Vf0K3l2udC7sQX6fp6MdTDEeH_XzEBhUuZ4=h900', u'https://lh4.ggpht.com/GBOI58pWZUi7u1G1q5qeGSKoMkgvWJNU6MkT9FTL5S-joNhaULx-laMt8qAaGzB6Zw=h900']	[]	iNurse	https://play.google.com/store/apps/details?id=appinventor.ai_ANDROIDevSync.iNurse	2014-07-30 00:00:00	1	[u'0', u'0', u'1', u'0', u'0']	1.0
appinventor.ai_CMIC_appsdeveloper.IAP_Protocols	https://lh6.ggpht.com/rv6PwCWxrzN-qLzpYzeW2FmmWPMfWqXrp-Pu3xX-lpw25wBWpmZFA-XrrfYSNmQ-Uw=w300	5	None	MEDICAL	Everyone	This application has been developed as bedside tool to enable Pediatricians to help in decision making based on protocols developed by Indian Academy of Pediatrics. It's an interactive application which in other way will help in memorizing different steps while diagnosing or treating small kids	None	CMIC+of+IAP	CMIC of IAP	None	None	1.6M	Free	No	100 - 500	0.0	\Fixed errors & improved features to make it more user friendly	1.5 and up	[u'https://lh5.ggpht.com/ISKgDLfcvLRauaiCCqhQoQ2KuGbTiJF5fuBlVkvxKZoU48Ux_V0lw-T_TIjKP0f3iDQ=h900', u'https://lh5.ggpht.com/EIgC8DP6Gmwzgh-38QPEl8X_zxjBvssjgWmSgQxtDX0M4NPuWv4JoZeFzLxnyb37Ufw=h900', u'https://lh5.ggpht.com/htgRc6h6xh6uzjj6u-YjvjInggSyJsD5DXzvPlprRuzXL-_jxDH5Fzl_euSW8CFtpsA=h900', u'https://lh3.ggpht.com/FJw0SGngqrQFmYbtzsbNu-Qdx7ISlmvO-xsBUOQrjkU5vwPjta7YqKvHP_jNWjerZw=h900', u'h…	[]	Respiratory Infections (IAP)	https://play.google.com/store/apps/details?id=appinventor.ai_CMIC_appsdeveloper.IAP_Protocols	2014-11-14 00:00:00	3	[u'3', u'0', u'0', u'0', u'0']	1.5
appinventor.ai_CsarLezcano.NaturalMedicina	https://lh4.ggpht.com/NBI8u6TPJVYL6fRVNxlJ9xyPSRu3ECXbU7hxJkND2OSa0_rKQT88xK8E7AUhPxGcvOs=w300	4.042553424835205	None	MEDICAL	Everyone	English Version: https://play.google.com/store/apps/details?id=com.lezcano.naturalmedicine&hl=es\Dispones de una lista de mas 120 plantas medicinales con sus caracteristicas y otros datos más, además de una\lista de dolencias/enfermedades, de como tratarlas de forma alternativa con plantas medicinales\y consejos para tener una vida mas sana. Todo esto deben de ser utilizadas con prudencia\y respo…	None	Lambda83	Lambda83	None	None	4.2M	Free	No	50,000 - 100,000	0.0	\English Version: https://play.google.com/store/apps/details?id=com.lezcano.naturalmedicine&hl=es\- Publicidad molesta quitada en la nueva actualizacion.\- Agregado dos nuevos apartados: Alimentos y Nutricion, adema algunos datos mas en los\demas apartados.\- Tiempo de ingreso a los apartados, mejorado tarda menos.\- Agregado mas informacion en varios puntos.	1.6 and up	[u'https://lh4.ggpht.com/tTGs5WNnc9v0OVportAERxee8GyoqbFvqjb9cTOjPasY2A7YhAnjI3PnJApRqj4a7w=h900', u'https://lh3.ggpht.com/8HbJXR1F0qyU4LcdOG7cuduDS3L6Nvc15b12CuHyzJT4d7MzB-UriGz67II5TBhvLrQ=h900', u'https://lh3.ggpht.com/ZT__W_XMGtR4uCi-2K8W2mtChCRuePXGczs_SSbo5SYSsNJZRxxkiWEK4DCHlRkV-hI2=h900', u'https://lh4.ggpht.com/ansQA5nPQldWijL3CiHJnFN2zs3SuKSyYU-wvt35RZTuPzglYN-sWGacoUVSMCSnmg=h900', u'h…	[u'https://i.ytimg.com/vi/QilnqfE3pQs/hqdefault.jpg', u'https://www.youtube.com/embed/QilnqfE3pQs?ps=play&vq=large&rel=0&autohide=1&showinfo=0&autoplay=1']	Medicina Natural	https://play.google.com/store/apps/details?id=appinventor.ai_CsarLezcano.NaturalMedicina	2014-02-03 00:00:00	517	[u'282', u'90', u'71', u'33', u'41']	2.4
appinventor.ai_Ironaulie.Cranial_Nerve_Examination	https://lh5.ggpht.com/VmpSmPUel9yKrDKrh1DaIr5D2-CZPRNBe4I5BjocVVbxCLqWExQrmw4JYRgBUiEQ3g=w300	5	None	MEDICAL	High Maturity	A comprehensive guide on how to examine the cranial nerves and what findings could indicate. An ideal application for medical students/doctors and specialist nurses as a reminder tool when on the wards or in a lecture. \This software takes you through all the cranial nerves in a logical examination order and according to current clinical practice.	None	Auliesoft	Auliesoft	None	None	1.7M	$4.01	No	100 - 500	4.01		1.5 and up	[u'https://lh3.ggpht.com/n8Poa6bSOvqnSnyEaJruoWg3xfM3N8QguvfAINQE9qSoxg9DWJB9u0TYglbbJ7zhWYg=h900', u'https://lh6.ggpht.com/nNuDCnKGFL_o128YopT_vNniyTeVSU5wC6iuKlHag-um4BodQjU2HI72LT-brO0AItOC=h900']	[]	Cranial Nerves Examination	https://play.google.com/store/apps/details?id=appinventor.ai_Ironaulie.Cranial_Nerve_Examination	2011-02-24 00:00:00	1	[u'1', u'0', u'0', u'0', u'0']	1.0
appinventor.ai_Michael_J_Nowak.Ambulance	https://lh6.ggpht.com/6PtsrltPdoTQ5ePGVOR-qGImt_EaSvdvp-DPXbMUhywAK5GnISJkoMHYy-uI060rsh0=w300	3.090909004211426	None	MEDICAL	Everyone	Fire engine red is an intense, bright red commonly used on emergency vehicles in the United States; mostly on, as the name implies, fire engines.\Most traditional older fire departments in larger U.S. central cities of major metropolitan areas use this color for their fire engines, but many smaller cities and also many suburbs now use the color chartreuse yellow for their fire engines because of …	None	APH+International	APH International	None	None	4.7M	$0.99	No	500 - 1,000	0.99		1.5 and up	[u'https://lh5.ggpht.com/NpF8NWDAu3zSb2uO9IPi7gphIQBpnWI7zpF6-LEGqY4NsQ5e6D_iNwQIvrDCMSGxJpeA=h900', u'https://lh6.ggpht.com/YYy1iBDRINzEHMMYQXvGHcXEgdJ167Pd_avUHhH4HsRaRuQkhIkmBlEzuDAIIZfK3NI=h900']	[]	Emergency Sound Effects	https://play.google.com/store/apps/details?id=appinventor.ai_Michael_J_Nowak.Ambulance	2011-04-09 00:00:00	11	[u'4', u'1', u'1', u'2', u'3']	1.0
appinventor.ai_Yorkito.Distometer_2	https://lh5.ggpht.com/HFHGYtLRSTbZ-Y9nexeinJB9rmLU-lvfBDNpRmSgrDoBeLfHDmmjPKSeGFOd3X14eGue=w300	5	None	MEDICAL	Medium Maturity	- if you like, please vote the app and leave your comment!!\- Version 2.1\- "Distometer" is a part of "Contactology Tools", available in https://play.google.com/store/apps/developer?id=Yor including Distometer, "Toric Lens Calculation with Over-Refraction", "Corneal Astigmatism", "Prisms!" and "Radio-Diopter Converter".\- Converts glasses or phoropter refraction in diopters, to contact lenses.\- …	None	Yor	Yor	None	None	1.4M	$0.99	No	10 - 50	0.99		1.5 and up	[u'https://lh5.ggpht.com/E6Mjoe6HhzczQIyFf53Pr9h1lzKxMkpuljzKOvP2H5D0YknHWxgZNmQhrnZRMsIKig=h900', u'https://lh4.ggpht.com/6geK0aMOHuIQ4Fmf8yLJflXVPE8euKRJjcYGIdyUgd5JLPKYes-1RL38g3oVREcWeMk=h900', u'https://lh4.ggpht.com/aLgf9wZcEQ2j25En_BdCHRFwPZneo59EDIHOFM1LCchTqI4ttRBD1ahcuK4wOrE0OOY=h900']	[]	DISTOMETER	https://play.google.com/store/apps/details?id=appinventor.ai_Yorkito.Distometer_2	2014-05-01 00:00:00	1	[u'1', u'0', u'0', u'0', u'0']	2.0
appinventor.ai_Yorkito.IOL_II	https://lh4.ggpht.com/HQuSdfBBe2qKDYrUdDdcurr9KQy0fQfZlzb9ERmUoHbDqvHEyrCIk2CnL4BrWkwoCA=w300	3.777777671813965	None	MEDICAL	Medium Maturity	IOL CALCULATOR is the best tool to select the most appropriate intraocular lens in each cataract surgery. Includes BICILINDRIC CALCULATION. Now your smartphone can do your biometer calculations!\Besides the conventional calculation of intraocular lenses, contains corneal astigmatism warnings, selection of the refractive target and error detection for uncommon biometrics values.\Includes BICILINDR…	None	Yor	Yor	None	None	1.4M	$1.36	No	100 - 500	1.36	\Please keep update the app to the latest version to get the best result.\- Improved usability, "back" button is functional and do not exit the application.\- Bug fixed in cylinder presentation of the sphero-cylindrical expected final refraction.\- Improved data introduction.\- New icon.\- Usability minor fixes.\¡¡IF YOU LIKE IT, PLEASE LEAVE YOUR VOTE!!	1.5 and up	[u'https://lh4.ggpht.com/EMrqFJ5-DYXWQOZSynSpwif14DOB52YNWa8PJHVjwOM1tfXCL9Fs5Qv2ZuRunubrhqw=h900', u'https://lh3.ggpht.com/R9GYmKv7FvC6_hF5Wbc6MP3yx3qkz9fbHGOgz_ZvGJjsgTVPrl_Oe9F7UeYfFvqICg=h900', u'https://lh3.ggpht.com/fvEthQ1nuNXeN7xBtR91csdMSo0V3m3JAlFCIfJw8lp71bn33rIhdKh6Ry6vDIBQPhI=h900', u'https://lh4.ggpht.com/oBR1aQJ2rHgfzoen4iPvSQUVhkaNglJCcCDipSK57XPhgrCsEDtBXRErX-vtBaqJQK8=h900', u'h…	[u'https://i.ytimg.com/vi/zubSJvhIfPE/hqdefault.jpg', u'https://www.youtube.com/embed/zubSJvhIfPE?ps=play&vq=large&rel=0&autohide=1&showinfo=0&autoplay=1']	IOL CALCULATOR	https://play.google.com/store/apps/details?id=appinventor.ai_Yorkito.IOL_II	2013-08-26 00:00:00	9	[u'4', u'2', u'1', u'1', u'1']	5.0
appinventor.ai_Yorkito.VisualAcuityChartDesigner	https://lh3.ggpht.com/dzLpnMK6rLxbN2oT4SAhzewjVteMaF-gm4NpvT-4Uvkd8AJsei3y6OZ2A6b9R8vsMls=w300	0	None	MEDICAL	Medium Maturity	- DISCLAIMER -\This is not an app to check your visual acuity.\New App, previous version had more than 3700 downloads, with a 4.03/5 score!!\Check Visual Acuity at diferent distances using only one test with THE CONVERSOR\This is a tool to calculate the visual acuity obtained with the distance or characters size. \It also allows you to design a custom chart, depending on the examination distance …	None	Yor	Yor	None	None	1.7M	$0.99	No	10 - 50	0.99		1.5 and up	[u'https://lh4.ggpht.com/sIIQ7crJvPx6hd6vWkkUcPoM0vSctuUv2Yk2pdlJDzwFzNBo5gBQJSxDuBJpQzgawg=h900', u'https://lh6.ggpht.com/QWAUutgBJdXdROkyqCeeiJVXPRs81B8D9XI2vSejEzCBog3mWre3EJJAWlT0R1xHEtM=h900', u'https://lh4.ggpht.com/72GvB9uJgLLm5okp-Rsl3FMR8_ueY7StzprwiLUPbeloaG5DJsrmRqC1sp70Ea3tYw=h900', u'https://lh4.ggpht.com/NbTFGpXSkwZfETDGnlswb_Joc5geW5nhZKpnxPKd7PoWDEluxpQV0DaY6nCvJ_x7w0A=h900', u'ht…	[]	Visual Acuity Chart Designer	https://play.google.com/store/apps/details?id=appinventor.ai_Yorkito.VisualAcuityChartDesigner	2014-04-27 00:00:00	0	[u'0', u'0', u'0', u'0', u'0']	2.0
appinventor.ai_allindroid.HackYourBrain	https://lh4.ggpht.com/ubwySjrZ81cWeEROl9xNvr6drMn-zYWmqa11jaFtGQiN_OM08CdO98YqQD-S00G7g7w=w300	3.1666667461395264	None	MEDICAL	Everyone	Finally a solution for your brain ... \Grab this application, put the headset on your ears and relax ... you deserve it.\* "Hack your Brain is recommended by top US-licensed doctors on HealthTap"\* "Some of the world's leading doctors have given Hack your Brain a seal of approval on HealthTap and are recommending it to people everywhere!"\What are Brainwaves?\Your brain is made up of billions of …	None	Best+Solution	Best Solution	None	None	7.3M	$1.50	No	500 - 1,000	1.5	\Bug fixes...Now available to over 1134 devices	1.1 and up	[u'https://lh3.ggpht.com/3BGufypxDMUiEg9sVWxGzsPih84JmONjXnXU4Z6khWNlelQgroEQiTE9NfbqeqBydiFw=h900', u'https://lh5.ggpht.com/Vk5MXAKl0so-kd4E_4SlXN9JT2SDZEJD28KeNKTtH30ExNLAGDOOQ5vPanf28rh6bQ=h900', u'https://lh5.ggpht.com/nK7eIh0Voqrw7gbAIzA3HWkahENcHkZpefiksNWmZXQT9pLw-Qa8uxyA3yHdXROILA=h900', u'https://lh5.ggpht.com/2-RSzacdspKEzgQ22UkgelIdfvhJRJ5K1LoPfxVxSUWdEqwpGDGEdu17V2AspBeLgTUZ=h900', u'…	[]	Hack your Brain	https://play.google.com/store/apps/details?id=appinventor.ai_allindroid.HackYourBrain	2014-01-13 00:00:00	18	[u'8', u'0', u'2', u'3', u'5']	6.3
appinventor.ai_amerkhan756.toothmorphology	https://lh6.ggpht.com/XOrgvbaZbVkdLOfi1EwRMZXyk5kXfW-OeBP9EO6togivONlJDjC4yLwbPgo85A9ZJ1k=w300	4.5	None	MEDICAL	Everyone	This app has been developed for medical /dental students and doctors. This app is about Morphology of tooth and every effort has been made to make it complete, useful and interesting. The app contains "TABLE OF CONTENTS" from where the user can go directly to the required content of the table. Also "SEARCH" option has been added to the app where one can search the required tooth quickly.\We hope …	None	Dr.House	Dr.House	None	None	1.4M	Free	No	100 - 500	0.0		1.5 and up	[u'https://lh5.ggpht.com/LM5OCD_aDfBCA_VdOwcDjeLbXIGOt93eR1vRHTi1MYGyYl4-0VAuKHldljx0JCjuw8AP=h900', u'https://lh6.ggpht.com/0SFV82lhekaQ3PVOJ6lc4Vq8WdWUf9ZqxLL9_C1IgHq5nI2ii7a8VKFNs-NB650F4gqB=h900', u'https://lh4.ggpht.com/OWjqjNUM2IqJR9kSJhsfp2TtJrnHjWyKJk4G0SbWGUtPgasQxf9lQKWe0pVyHfoNvAI=h900', u'https://lh6.ggpht.com/IhfAatLoPGUctU1J2WaM3O-t59EQK7LqGDdu3crbtXBxjjgGr69O52Nvnjgl_OPyP8s=h900', …	[]	Tooth Morphology Free	https://play.google.com/store/apps/details?id=appinventor.ai_amerkhan756.toothmorphology	2014-09-07 00:00:00	8	[u'6', u'1', u'0', u'1', u'0']	1.0
appinventor.ai_atgray.MedicalScores	https://lh5.ggpht.com/L8j0F3V4Hv8C9SDbyvMzRdtnsk-J-f6LfV4Ww8Vse7Nm2kVYg6n4mZiCnP_em3YbHA=w300	4	None	MEDICAL	Everyone	A few useful scores for the doctor without an endless capacity to remember all of them...\ - CHA2DS2-Vasc + HAS-BLED for warfarin prescribing\ - CURB-65\ - Alveolar-Arterial Gradient\ - Wells' Score for PE and DVT\ - GCS\ - AMTS\ - Rockall and Blatchford Scores for UGI Bleeding\ - An opioid converter\ - Canada C-Spine Rules for imaging\ - NICE 2014 Adult Head Injury rules for performing CT Head\T…	None	Gray+Scale	Gray Scale	None	None	1.4M	$0.99	No	10 - 50	0.99	\TIMI Score (UA/NSTEMI risk assessment)\Modified Glasgow Score for Pancreatitis\Child-Pugh Score (Cirrhosis evaulation)\... and a general clean up	1.5 and up	[u'https://lh5.ggpht.com/8-KFOx6nZDDa_R7zS0M2W5DsJ-Wzw6HUFhRWHyk59dX6A2htUVPX0CbvoeYZre3zEw=h900', u'https://lh5.ggpht.com/ZxALU0z00Yt_C1qsTYWEks7bkcvxcxRalG9svVbgiqrHvjw2UfupgssR-ElyIrvgaJk=h900', u'https://lh6.ggpht.com/wSeG9cka_s6WT_tefR7-zVxzp_g1c0zPenTP25ihNBdCSUi3zw8GJVeqlSF6aNyQgw=h900']	[]	Medical Scores	https://play.google.com/store/apps/details?id=appinventor.ai_atgray.MedicalScores	2014-04-14 00:00:00	1	[u'0', u'1', u'0', u'0', u'0']	2.0
appinventor.ai_bilawal0872000002.Antibiotics_and_infections	https://lh3.ggpht.com/-sQEzImn33buEAd5Be54dAZZ86Sn8tGlHaZNlFz_RRmSNL_mvgBe7yo_htNscXUaKA0=w300	5	None	MEDICAL	Medium Maturity	Description\Antibiotics & Infections is an app designed to meet the needs of medical students and health-care providers regarding anti-bacterial agents and their use in bacterial infections. The app is intended as an educational and reference tool, and has two parts: Drugs and Diseases.\The drugs discussed are common anti-bacterial agents and comprehensive information is provided about their : \•…	None	Dr.House	Dr.House	None	None	5.7M	$1.00	No	1 - 5	1.0		1.5 and up	[u'https://lh5.ggpht.com/LBRVSJLDfj1EphV2KzNm3cmvFs1vVwUMppwIkp5qL47fJYx8s9Q4caGqspcTbZZMKA=h900', u'https://lh5.ggpht.com/kAtj89XklQXP1vDQ2zwLIdp5GywZ7RoUM6Q9TKkC05utwbRa2_SHHBEIfE5_N0d3=h900', u'https://lh6.ggpht.com/4rdNsYE67s02tMrsf_R1SjMqfa1X5KiCVyF05TOp9wOg9RvkcVgUunn4CHhHIR_6cw=h900', u'https://lh3.ggpht.com/7QIl0FQzbHX4O6TeOYbIMCswxoBGFxkJR7PEofMdsEnSvW0aTKCbbNUeczoQtFlYmA4=h900', u'https…	[]	Antibiotics and Infections	https://play.google.com/store/apps/details?id=appinventor.ai_bilawal0872000002.Antibiotics_and_infections	2014-11-29 00:00:00	1	[u'1', u'0', u'0', u'0', u'0']	1.0
appinventor.ai_bilawal0872000002.Classificationofdrugs	https://lh4.ggpht.com/7HUryZkd0lIe5Gf5IS29RiRIFLT0K_pnQyH0y4hCsIRUtzAt_RJisaAjSbM6t-mmS8A=w300	5	None	MEDICAL	Everyone	This app has been developed for medical students, doctors and pharmacists. The app is all about classification of drugs with their examples. The app contains more than thousands of drugs names. The drugs have been categorized as follows:\• Autonomic nervous system\• Autacoids and related drugs\• Drugs for respiratory disorders\• Hormones and related drugs\• Drugs acting on peripheral nervous syst…	None	Dr.House	Dr.House	None	None	1.7M	$2.99	No	100 - 500	2.99		2.0 and up	[u'https://lh3.ggpht.com/O_PhOc6ex73-BhUHxCA-RflQKzg3Il_lqJRCxeSuf35IQ0vp3lQinETnDlxKm_CG_zk=h900', u'https://lh4.ggpht.com/7uvNXmfgXfP9EeCwbzklJARx-9Hn9PPKmrjjqZE6fh9ugprMAj9eWq-sO-rD9ssomSA=h900', u'https://lh4.ggpht.com/TTsfJbGLazF3M5jOJhPYcfQkYxUPgKNtpcZNbMPEtVOGs_EU0V6NJ4AbHrMnbaQEQooI=h900', u'https://lh3.ggpht.com/5t_pEfO7R61sjjn98xqArQLU6sMjIE0kdl103QXFoSBmKqSY9IilcqSk3ZxHrUSb9MDX=h900']	[]	Drugs Classification	https://play.google.com/store/apps/details?id=appinventor.ai_bilawal0872000002.Classificationofdrugs	2013-11-10 00:00:00	10	[u'10', u'0', u'0', u'0', u'0']	1.0
appinventor.ai_bilawal0872000002.home	https://lh3.ggpht.com/qF1P6tc_Z81pTIXgnDG9h8qyompGZ9SFwkLIFcxQbShrWQvIiVR1qtImvn-kIOFiWQ=w300	4.042553424835205	None	MEDICAL	Medium Maturity	Methamphetamine is a very addictive stimulant that is closely related to amphetamine. It is long lasting and toxic to dopamine nerve terminals in the central nervous system. It is a white, odorless, bitter-tasting powder taken orally or by snorting or injecting, or a rock "crystal" that is heated and smoked. \It has following features.\1.What is Meth Crystal\2.what does it look like\3.How it is u…	None	Dr.House	Dr.House	None	None	1.7M	Free	No	5,000 - 10,000	0.0		1.5 and up	[u'https://lh4.ggpht.com/hxhgJpu4A2APm0mkWk5xZrNNoAbd0UlnqMKAXgrxzJJtw9u7_JFGoFbOKlmUeOUyZQ=h900', u'https://lh4.ggpht.com/GP0puFBBdgpfH8mAV3kpD0fq-ZyXlrG_qRz5tdYU-v29-SMkWDAjR_h7ltSOC_Z_KXHZ=h900', u'https://lh6.ggpht.com/rvTZn4ZxFcTwUiNVpHDEGH4Escyd10GcPKUCQjRYkJA0G3I4ah0YkeoII_akl5uVu1xI=h900']	[]	Meth Ice (methamphetamine)	https://play.google.com/store/apps/details?id=appinventor.ai_bilawal0872000002.home	2013-11-14 00:00:00	47	[u'31', u'5', u'2', u'0', u'9']	1.0
appinventor.ai_chenriquezc.ECOTUTOR2	https://lh3.ggpht.com/nYPwiOWwmGl__6R3vo-12vjVqi9OWmpYTFwCHNjW_tcL1K2JMnaUrDgfiH0tHASbAYk=w300	5	None	MEDICAL	High Maturity	This app is ideal for ultrasound learners or educators. This can be used to demonstrate at the bedside or just prior to entering a room when you're teaching someone ultrasound or when you're trying to learn yourself and you don't have someone with you to show you.You will see this chapters: EFAST, Gallbladder, DVT, Aorta, Soft Tissue, Heart basic views, IVC, Kidneys, and access to videos on line.…	None	Cesar+Henriquez	Cesar Henriquez	None	None	3.5M	$1.34	No	10 - 50	1.34	\This is a more complete app than ECOTUTOR app. Ocular ultrasound, lung examination and protocols have been added.	1.5 and up	[u'https://lh3.ggpht.com/dUk_VbxMlvs8Gr7GqxRn9BarTfNliGgPVB17haIBiIxNPppTfjtv8XCc6nLfDez29g=h900', u'https://lh6.ggpht.com/L0ESr5CapJlHj1BWPw5pzbf34bgtA2nbtxLJdU5ThR_mI3laGmpXGoZfSwfv1tKw1NKj=h900', u'https://lh5.ggpht.com/SOWLs-RCD_gv6eHhc9YWgG19CBsVX2p58hDTIx0G6GhfPgQt0vTQgb0iKfKrsRHOfg=h900', u'https://lh4.ggpht.com/83Vo1sW1vYLNhhTSVXFD6xCi-A2IbkCopTwYnL0bNLTBRU-TV5_35K2dD-xJt04R5Q=h900', u'ht…	[]	ECOTUTOR2	https://play.google.com/store/apps/details?id=appinventor.ai_chenriquezc.ECOTUTOR2	2013-10-13 00:00:00	2	[u'2', u'0', u'0', u'0', u'0']	1.0
appinventor.ai_cmelinosky.NIHStrokeScale	https://lh3.ggpht.com/W8P5Nnv3NNygmMMR45mGUIQ_FPS0qoTEJM24nVK9A9lt-LUjF-46V9rz6XdiiO6-mA=w300	3.933333396911621	None	MEDICAL	Everyone	This is a simple version of the NIH Stroke Scale, complete with question-by-question guidance as to the proper method of testing. Simply choose the button that best corresponds to the patient you are assessing. As you go through the selections, the score is automatically tallied. At the end, your patient's score will be displayed. \This app was designed by a medical student with experience in neu…	None	NIHSSapp	NIHSSapp	None	None	1.2M	$1.00	No	1,000 - 5,000	1.0	\Created app	1.5 and up	[u'https://lh4.ggpht.com/KKtWT7_MIOMWD2k8YkbYQ0ttXoOEKMquM9UestqQXd9ytDeHhqCubOVVBVf05pKZFQaQ=h900', u'https://lh6.ggpht.com/SmMxO4BU_AwA257iV4XVCvS_rQYpHlLDwxkcCi9bwwD-rE1WPj05rn0hIlWF3IXW9w=h900', u'https://lh4.ggpht.com/Sk_prIkKRkbH-WN7nUNok6AZzpD2B-ltAoqQgNUvjLpA4uZUzqLvY9HymTV4XP-H5ko=h900']	[]	NIH Stroke Scale	https://play.google.com/store/apps/details?id=appinventor.ai_cmelinosky.NIHStrokeScale	2013-04-26 00:00:00	15	[u'7', u'4', u'1', u'2', u'1']	1.0
appinventor.ai_cmelinosky.TPAEligibility	https://lh5.ggpht.com/gSJFT2O7rFuXNMk4Ix0GuhxULthqFMjxSO_yca4gdSdSrop2BZp2IlfY3Vpc6Sr2VfDN=w300	5	None	MEDICAL	Everyone	This is a very simple program that lists the criteria for giving a stroke patient IV tPA. This is simply a reminder of the criteria, and is not meant to determine if a patient qualifies. It is in checklist format with a clear button so you may go through the criteria individually to determine if a patient may qualify. This app was designed by a medical student, and I welcome any feedback for impr…	None	NIHSSapp	NIHSSapp	None	None	1.4M	$0.99	No	100 - 500	0.99		1.5 and up	[u'https://lh5.ggpht.com/SDO2coOiiApt2rVoQUj1uLRrtviJ_EbwsUeYd7w3Xim5SnUTqoqh13qysoLrjJq6sDo=h900', u'https://lh4.ggpht.com/ocQrZ2VzDY1XQhd2Aa1Ma3_gdycMa75Dig6x6ZDR8dqdgJZYz2h15j6-l56J8AMKXA=h900']	[]	TPA Eligibility	https://play.google.com/store/apps/details?id=appinventor.ai_cmelinosky.TPAEligibility	2011-04-08 00:00:00	1	[u'1', u'0', u'0', u'0', u'0']	1.0
appinventor.ai_cubicturtle.PocketNIHSS	https://lh6.ggpht.com/aMeru_6VZgxNHgl9lbYnTt2YrC-cugm6YweSisYG74kTuJ2hDx0emxFb7WEOPBE9lbHP=w300	4.199999809265137	None	MEDICAL	Everyone	Pocket NIHSS is an Android implementation of the NIH Stroke Scale, a critical tool developed by the US National Institutes of Health/NINDS for the assessment and evaluation of acute stroke. Each component of the exam is presented in an easy to navigate, multiple choice format with the official instructions for each component. \Features:\- Examination instructions for each component from the NIH S…	None	CubicTurtle	CubicTurtle	None	None	1.4M	$0.99	No	500 - 1,000	0.99	\ver. 1.2 (9/16/13) - Images should now scale properly on high density screens. There's no real tablet interface, so everything will just be... bigger... on a tablet.\ver. 1.1 (3/17/12) - Changed to support arbitrary screen size\ver. 1.0 (8/6/11) - Initial Release	1.5 and up	[u'https://lh3.ggpht.com/HPo2sGrMI3H3oCYdyC3HIW8iZD6Dqdl2DtmQ6_-GdDMZYv4pPldM1qN4_iEKsPXfUt0=h900', u'https://lh3.ggpht.com/UGS4eBDv3nyBwDbcauKCsaEaA6TDdbPpV_CH5Ji2lOHjnXfcOS4bQrai9KgNrNi_hg=h900', u'https://lh6.ggpht.com/9qc2q_jV1lNjQ_c1eMPMpfgCxFLazHM_zL8cef6d75CjH7OEleQXi9xaywK-KKVQYgM=h900', u'https://lh3.ggpht.com/InsYCYYLKSPfkQVJpoT-SWjRnC5eP59H8w5v1WD5KU-hO2etxkLIlllf-N6ov89cn3Je=h900', u'…	[]	Pocket NIHSS	https://play.google.com/store/apps/details?id=appinventor.ai_cubicturtle.PocketNIHSS	2013-09-16 00:00:00	5	[u'2', u'2', u'1', u'0', u'0']	1.2
appinventor.ai_dot_dox.InterActiveMT	https://lh3.ggpht.com/bSYC3-cmVGY719sPE0mkCBZ_LywQsCULlyj6isjMRxqmWBsg-0spdKxJoWMSqSgLwU4=w300	3.7859532833099365	None	MEDICAL	Everyone	Check out this app dedicated to understanding the language of medicine. Find the meaning of each component of a medical word by scrolling our lists of prefixes, roots and suffixes. Ideal revision for City and Guilds (AMSPAR) Certificates in Medical Terminology and CMA (AAMA) Medical Terminology Exams. Includes links to free interactive medical terminology exercises and our e-learning course.\Suit…	None	John+McGrath	John McGrath	None	None	1.4M	Free	No	50,000 - 100,000	0.0	\This handy lookup app works offline - find the meaning of each component of a medical word by scrolling our lists of prefixes, roots and suffixes.\A new keyboard input bar makes searching easier than ever.	1.5 and up	[u'https://lh5.ggpht.com/SXvH1cK74f4dPmVQCKmaVhFLCL3mYRbzSlq0qXfnoxMgE-oKRF7cGZe9Aodlao-EqtU=h900', u'https://lh3.ggpht.com/ZjMTdE_P7IFtI4IBl6dpo0N75Ium0GYL7ov61FULuGiOGOxThhLyYt9miG-7LTtMbAO5=h900', u'https://lh6.ggpht.com/WCmyTBxyIE75LynmrsYh-Cb1-LfAD0pRG2sNLQiGED3cks5Rwk0RdZdsFjR3PJ7kpw=h900', u'https://lh4.ggpht.com/NhY9dYbn6AWeSJVIyMSHM-WAUkVTC67SXEYbbfSWN-GpIdbj34tH5uhO-hyS5wzN8Vg=h900', u'…	[]	Learn Medical Terminology	https://play.google.com/store/apps/details?id=appinventor.ai_dot_dox.InterActiveMT	2014-09-03 00:00:00	299	[u'139', u'58', u'40', u'23', u'39']	1.5
appinventor.ai_dot_dox.TheMTQuiz	https://lh3.ggpht.com/Z1bZEMC0p_q1UrtVpRijh_U74nG7LS6yVtlrrUQ869lTkYyxw_nkpOWDhkhThnmrg6dC=w300	3.3333332538604736	None	MEDICAL	Everyone	One of the best ways to learn is to try to apply your knowledge. This never ending medical terminology quiz app works offline so you can try question after question about the Prefixes, Roots and Suffixes of medical words just as fast as you like. Scores are remembered from one session to the next so you can see if you are improving and compare your results with fellow students.\ Ideal revision fo…	None	John+McGrath	John McGrath	None	None	1.6M	$0.99	No	100 - 500	0.99	\Improved guest access to the free on-line course units "The Components of Medical Words" and "Cells, Tissues, Organs and Systems"\Bug fix for an issue on some devices.	1.5 and up	[u'https://lh3.ggpht.com/ctUaRhrU0Icg5BHtI8RTGlfJc_5wWaUDNt1Nk5C-plal28ZqVMPqWMC9-2B_wFkm_Q=h900', u'https://lh5.ggpht.com/fC9izZ-oEl-1XR5N8lO4kJj6dpGx2dhpgklcZRDuWDCzWkP4lwoGnBELQI5_spnI8w=h900', u'https://lh4.ggpht.com/Tm6eJ5s9UcABlLGji2G2W2T6UmyeFsc3e6K37uFe4NrPRpiwYWKHH95vDyIozH4tcw=h900', u'https://lh6.ggpht.com/vkrKZzfKmTO4V-jFn9pJy54Ez3Z_Jd9SB39Ig9iV10GQaejlz80QeOxZ_wOQl4DXr_0=h900', u'htt…	[]	Medical Terminology Quiz	https://play.google.com/store/apps/details?id=appinventor.ai_dot_dox.TheMTQuiz	2014-08-30 00:00:00	3	[u'1', u'1', u'0', u'0', u'1']	1.3
appinventor.ai_drsalmanshah165.Clinical_Examination	https://lh4.ggpht.com/-maOIwVaejBpGNh9uMxO2HXRzUL6SDKT1TnL_PZp8WhygHdBJTJWRAVCOoe5uYKAEIOu=w300	4.699999809265137	None	MEDICAL	Everyone	Clinical examination has been developed for the medical students and doctors which will help them in their clinics and exams. \Clinical Examination is a source for a quick overview of the patient physical exam. This app is full of information about clinical examination. \Different systems examination has been mentioned in full detail and a lot of pictures has been given so to understand it easily…	None	Kmcpesh	Kmcpesh	None	None	7.6M	$4.99	No	100 - 500	4.99	\Diabetic Foot Examination and Mini-Mental State Examination Has been added.	3.0 and up	[u'https://lh3.ggpht.com/aMcwtk57aUvvmz2V1BuGm5d7A8ZQXRikawCHGwZO43H7ZW5yDlxOp2JwC72b-judo_w=h900', u'https://lh3.ggpht.com/Omsa8Lh9Q9B9t210boB2fjIh5Xsbr3LpmTaJQarSz3OgxwXwamyrLMRiCCG-ZgYE1hE=h900', u'https://lh3.ggpht.com/n10AJYyKXEDLtXY0rdhSEw5epj8buaRriVAErjvmAjWwvb3WEzb3wW-5TpoP1epkx24=h900', u'https://lh6.ggpht.com/mRbHnl0ozCJUiNI2tIcXcAYLJQKyrl-O_ZTuj9OxMhIcB73ed4mJlZ3C6Gmk76J7OA=h900', u'h…	[]	Clinical Examination	https://play.google.com/store/apps/details?id=appinventor.ai_drsalmanshah165.Clinical_Examination	2014-11-23 00:00:00	10	[u'8', u'1', u'1', u'0', u'0']	4.4
appinventor.ai_drsalmanshah165.GPE	https://lh6.ggpht.com/kZmKNtrexVihmXW4fPV5_u2NiRib2QBh4zccXM8DgRnZTU0KAtfn29epWI6rTlm71nE=w300	3.5	None	MEDICAL	Everyone	General Physical examination app has been developed for the medical students and doctors which is helpful in their clinics and exams. General Physical Examination is a source for a quick overview of the patient physical exam. \This app is full of information about general clinical examination. Examination is explained fully and a lot of pictures has been given so to understand it easily. \Downloa…	None	Kmcpesh	Kmcpesh	None	None	2.7M	$2.00	No	10 - 50	2.0		3.0 and up	[u'https://lh5.ggpht.com/-xqhe9VTwm2UjrAZ8CcANZTIe9gQIGQ_yibnl-a6jZDF18fvFkp_FRpfbgCH78rLvg=h900', u'https://lh4.ggpht.com/iibwvpsLBXoMArx8ZUNcsir67kQoyTYBXJ5-e_NwF9WLRVwLMjPwuIU3qYDA2lEkUg=h900', u'https://lh4.ggpht.com/kRiKt_SIO9ZfbVSYmGLBFoESUcy8TIdQVVkfVHWv9CPkZE9KNgx_Ytn-j7VcJPc_a6Q=h900', u'https://lh3.ggpht.com/xzay5cw_pICREPZrY_WDd5BUstefcXePEPdxicXR5gsUCG2BBFn8eUo2yiE37T3zJA=h900', u'htt…	[]	General Physical Examination	https://play.google.com/store/apps/details?id=appinventor.ai_drsalmanshah165.GPE	2014-08-22 00:00:00	2	[u'1', u'0', u'0', u'1', u'0']	2.1
appinventor.ai_drsalmanshah165.GPE_Ads	https://lh4.ggpht.com/PpQR7S-gh0j8ckFhhSRT7WDM0Sf1jbjS2-eCGI8LJrnWNXIr4R4z4lJce4lIWeXUc-Yc=w300	3.8873238563537598	None	MEDICAL	Everyone	General Physical examination app has been developed for the medical students and doctors which is helpful in their clinics and exams. General Physical Examination is a source for a quick overview of the patient physical exam. \The app is a demo version of the "Clinical Examination". The app just explained general physical examination, Gastrointestinal system, Cardiovascular System. For complete s…	None	Kmcpesh	Kmcpesh	None	None	4.8M	Free	No	10,000 - 50,000	0.0	\Diabetic foot examination and Mini-mental Examination added to Full version of the app.	3.0 and up	[u'https://lh6.ggpht.com/WmhcqAdg0McuCIPXHTEE1dVio9WKjrzIuoqt-r1M9Ubbx6rI4cn9427f-uDymXQqLDA=h900', u'https://lh5.ggpht.com/7XzE6EZ7NZ8CvzWXOlZcOcgJ1HpLi5wXzvpnTmocpqo71lG-1E-E-WqpfYLN5h9ZD-o=h900', u'https://lh3.ggpht.com/EPbo7UCqbIt2BEKCgo1AUlCq1G5sT4_JRVNehGeB3zLcS1mv-3OUXcwB6xK0ciWRBes=h900', u'https://lh3.ggpht.com/dI6pjFZ-SmrVXrZ1xnUAIx3C_d2wV85dHML0I-QtkHqvJhj0ChjqeuKsOb64H1SCxdU=h900', u'…	[]	Physical Exam	https://play.google.com/store/apps/details?id=appinventor.ai_drsalmanshah165.GPE_Ads	2014-11-23 00:00:00	284	[u'135', u'55', u'45', u'25', u'24']	1.6.1
appinventor.ai_drsalmanshah165.Neurological_Examination	https://lh4.ggpht.com/up6iJecLR9hT3CU-27ptwC2zJM8YFrtYZ0BW5uqAML2gScQoCHAKDLSq84zbH3O7lOw=w300	4.666666507720947	None	MEDICAL	Everyone	Neurological examination app has been developed for the medical students and doctors which is helpful in their clinics and exams. \Neurological Examination is a source for a quick overview of the patient physical exam. \This app is full of information about clinical examination. Examination is explained fully and a lot of pictures has been given so to understand it easily. \This app explains:\1) …	None	Kmcpesh	Kmcpesh	None	None	4.0M	$2.99	No	100 - 500	2.99		3.0 and up	[u'https://lh4.ggpht.com/DyuT3TCDFOTeLcP4YyOshBFfuKHu1xl3aSzJRR0uHFhOG7DjXg_RmU6PYJUMutbG2Lg=h900', u'https://lh5.ggpht.com/D4i8xoriokSQSg_wNDQna2sCMweJG_n3AhEMkzHa0YF132Fx-WbRqMgNdcwqjA4Zvmw=h900', u'https://lh4.ggpht.com/XzNoj2ngYvhY8q9ICkdntIziyx3_aBaagzDoDhhjFbttmPTahYeaUUgbX_kUvQyD2_s=h900', u'https://lh5.ggpht.com/o3RdiLMEgDRZ9OWVsBqQ6qteZgtaWenDXNwxF9GpQhEb34CwD8TRGBuVLbcXCzWzwrU=h900', u'…	[]	Neurological Examination	https://play.google.com/store/apps/details?id=appinventor.ai_drsalmanshah165.Neurological_Examination	2014-08-22 00:00:00	3	[u'2', u'1', u'0', u'0', u'0']	1.1
appinventor.ai_drsharonbaisil.LetMEHearAgain_Free_US	https://lh4.ggpht.com/q8ql6M1dWdGbcBq3dJXj42f7kU9dZT6slzU6SF1L4N4qHoACLsLMvOI_rZvkOIzew20=w300	4.07692289352417	None	MEDICAL	Low Maturity	This is an award winning smart app for the Deaf,that enables easy and efficient communication with Non-Deaf individuals who do not know Sign language.\This app is completely Free - no ads, no subscription charges or any other hidden costs.\It is created as a part of the LET ME HEAR AGAIN project.\This project is an initiative by a young doctor and is intended to provide Free communication apps fo…	None	Let+ME+Hear+Again+Apps	Let ME Hear Again Apps	None	None	3.4M	Free	No	500 - 1,000	0.0		1.5 and up	[u'https://lh3.ggpht.com/OhKc55YCicTJZBbRjspWD5o2eJerjDvuWrkNPr1WBrraQFzMCQLizgJEwK-p46enS22u=h900', u'https://lh6.ggpht.com/WBDW8ypYakXrF161L8R6E24rUcr88Mo1EA-K53nFHeg5OFp4W6vL32kSzIQNuGeHs3A=h900', u'https://lh3.ggpht.com/aUrxEe8s7EhspCC3vaDuzFW_wwPvdco7z7LA5xWGaYrvx-H6xRnbuavx7DY69j-Ir6c=h900', u'https://lh3.ggpht.com/uBlRhd7mKZXKRJ4AyfK3-6YeUTqoSJp0_lCIgRbXDAEp3M7V3CnK34jG2Ek_2KQwOA=h900', u'…	[u'https://i.ytimg.com/vi/jDdo4QXuGeY/hqdefault.jpg', u'https://www.youtube.com/embed/jDdo4QXuGeY?ps=play&vq=large&rel=0&autohide=1&showinfo=0&autoplay=1']	Let Me Hear Again FREE - Deaf	https://play.google.com/store/apps/details?id=appinventor.ai_drsharonbaisil.LetMEHearAgain_Free_US	2014-10-24 00:00:00	26	[u'16', u'5', u'0', u'1', u'4']	2.3.4
appinventor.ai_drsharonbaisil.Let_ME_HearAgain_PRO_for_deaf	https://lh5.ggpht.com/ITqqmBSLzgeNW8184boop3gBIIMn4CuTX0xFmm07pVzRCYfJfu45UrHS1MBqysI3EWwn=w300	4.5	None	MEDICAL	Everyone	This is an award winning smart app for the Deaf,that enables easy and efficient communication with Non-Deaf individuals who do not know Sign language.The built in Live Translation feature enables communication with such Non Deaf people across 41 countries.\It is created as a part of the LET ME HEAR AGAIN project.\This project is an initiative by a young doctor and is intended to provide Free comm…	None	Let+ME+Hear+Again+Apps	Let ME Hear Again Apps	None	None	5.1M	$4.99	No	50 - 100	4.99	\Update - v2.4.2\Compatibility for Android 5.0 Lollipop added.\Improved Voice Recognition accuracy.\Quality Improvements\Other minor Bug fixes	1.5 and up	[u'https://lh6.ggpht.com/G4veab7iEOJEsemRz52f370ok9S24a4GnbLH8gDmhW3JYr384XsYu6ZljET3JeOSp04M=h900', u'https://lh3.ggpht.com/DIp8Gpg8fYkCb3zqDUXouPJRZnnpFDMnf3JeAXHCBYRwzvpNWncbrDo42M681PK8EDM=h900', u'https://lh5.ggpht.com/WIttxrE6bw3bzMKbx9ZwC9z4uBhli2E4eIYzKNsLFRaiZg7Hy1VAe3y4JEKvLydQTQE=h900', u'https://lh6.ggpht.com/L9BqAzmuK6VTXR5LuujHt3fZadSlPqZLpU9XvnCtPUXEF577YckQFRVYjj4gMzQRPvCJ=h900', …	[u'https://i.ytimg.com/vi/jDdo4QXuGeY/hqdefault.jpg', u'https://www.youtube.com/embed/jDdo4QXuGeY?ps=play&vq=large&rel=0&autohide=1&showinfo=0&autoplay=1']	Let ME Hear Again PRO for Deaf	https://play.google.com/store/apps/details?id=appinventor.ai_drsharonbaisil.Let_ME_HearAgain_PRO_for_deaf	2014-10-19 00:00:00	8	[u'7', u'0', u'0', u'0', u'1']	2.4.2
appinventor.ai_ehtkdkssusdl1.Cal	https://lh3.ggpht.com/VrVdv6znbKVHD-uZMjYbEx8sxgqM8fIHSmNPga2-S96JeSnkpY7RdtjxVTgcHrMUn-We=w300	2.3333332538604736	None	MEDICAL	Everyone	계산기가 미쳤다고요.\제작: 미친 안년이\본명: 안년이\블로그 : \http://ehtkdkssusdl.blog.me/\검토자의 한마디 : '답이 없습니다'\----\개발자 연락처 :\If you need support, Please contact to us\Support email : \waterfrost214@gmail.com\WaterFrost Team	None	WaterFrost	WaterFrost	None	None	1.3M	Free	No	10 - 50	0.0		1.5 and up	[u'https://lh3.ggpht.com/8qcvkWVR_wix-s9BgHLQGXSYkBfkQF2uIdGbLMUZX1r_BM0zaSFIFEK98REKCr4JPg=h900', u'https://lh3.ggpht.com/od2rxMUK1E44icDLZZ5c6GHLSO61Zj-IM26Vup1vTJo-aR8MH0Ga9-waoGHV12vzFaY=h900']	[]	미친 계산기	https://play.google.com/store/apps/details?id=appinventor.ai_ehtkdkssusdl1.Cal	2014-10-24 00:00:00	3	[u'1', u'0', u'0', u'0', u'2']	1.0
appinventor.ai_ejerciciosmatematicas_es.Arritmias	https://lh5.ggpht.com/WjSyUXB-4SiZwnosDdxkrtr8Z2Idy68xWSVNip96XOZeK7rBXSD8ckouJj_dpFH6Oaen=w300	4	None	MEDICAL	Everyone	App que te ayudará a identificar los diferente tipos de arritmias, además se incluyen los diferentes tratamientos para esta patología, ideal para estudiantes o personal sanitario.	None	st2000	st2000	None	None	4.6M	Free	No	500 - 1,000	0.0		2.2 and up	[u'https://lh6.ggpht.com/Xfq7r5bCDkRkwUZ3C_yXLWaXsnkAfI9YNmDRfQKx5HRe1o-z6gFfj6FY8IUctQLlpIQh=h900', u'https://lh4.ggpht.com/SE4oom6B8-uT1ljzaj88yARGngDAreU_mgV9a-8yCt0uhXCtqGf6UlENDzjTxoFSaOY=h900', u'https://lh6.ggpht.com/Vl8Y-QpJiEs2avxM8eFemtgTMwAq6Irar7ssL_vWXgINpkdpAW80qYwzV3mj-SCers4=h900', u'https://lh5.ggpht.com/4TP2j1Sds_ow3twweHycS2eRGnaTpTK7I9JigTQb4pQj-4EpgQLANgQwE0BmD6URqVrO=h900', …	[]	Arritmias Cardiacas	https://play.google.com/store/apps/details?id=appinventor.ai_ejerciciosmatematicas_es.Arritmias	2014-10-17 00:00:00	5	[u'3', u'0', u'1', u'1', u'0']	2.0
appinventor.ai_ejerciciosmatematicas_es.DiccionariodeCirugia	https://lh3.ggpht.com/v7Sj6Z9HX9umxlJrC5UuoWuQlhJObpkBLVCzG02oPLZ8V2xgXZlgyWmFWRd0rTNM=w300	4.375	None	MEDICAL	Everyone	Diccionario enfocado a términos técnicos básicos y mas específicos de cirugía muy util para el estudio de esta especialidad.\Te resultará muy útil para comprender y utilizar la terminología que necesitas para manejarte en el entorno médico - quirúrgico .	None	st2000	st2000	None	None	2.1M	Free	No	500 - 1,000	0.0		2.2 and up	[u'https://lh3.ggpht.com/nLhhW5jf1sLCeDUjwGsahce2yW4h2ShzRnXhZbjvZo3cqK-i5KxdFCDAxZEfsQ8OQUg=h900', u'https://lh3.ggpht.com/JN0luHwKtY0ImdzQtn6R-oDGwRqtLRYpvOJyiGEZM5mpYtcHW-Kj_8b0LgUwVGNc2yg=h900', u'https://lh4.ggpht.com/6VX8gQYhWWNOeZR1GyAZ-6tC2Eq6x1atpcGO9rPXpG_EWk9ut9T7rxIfSI8KqLeJ5R9D=h900', u'https://lh5.ggpht.com/dKadiSz9zPlRmErSRSiccQOAV-QwAcMIn9urK8A0LQNKOLiLsSWmuXwHN6jnb2CQkEo=h900', u…	[]	Diccionario de Cirugía	https://play.google.com/store/apps/details?id=appinventor.ai_ejerciciosmatematicas_es.DiccionariodeCirugia	2014-08-04 00:00:00	8	[u'6', u'0', u'1', u'1', u'0']	1.0
appinventor.ai_ejerciciosmatematicas_es.DiccionariodeEnfermedades	https://lh3.ggpht.com/7Kuc2xIlhqorwSmKzcgY4_QneikJPYiTgENb9DQOs9tmsG4_Is6bJYd91OskCnPUqg=w300	3.200000047683716	None	MEDICAL	Everyone	Diccionario en el que puedes encontrar informacion sobre cualquier enfermedad, muy completo incluye patologias de todas las especialidades.	None	st2000	st2000	None	None	2.1M	Free	No	1,000 - 5,000	0.0		2.2 and up	[u'https://lh6.ggpht.com/lmn-jYKoysjddVn-fg9oWfVcUXn_g173oz0s44wGFHtGBZ1vXuf7aXYwqA3kuktHv08=h900', u'https://lh6.ggpht.com/o1lrrPQbSp-oR9u2-VnEC729muyTxDC7IYvITKZUB8J53LrdQrugutyJOHdEwh-_Fg=h900', u'https://lh3.ggpht.com/fTPNufm77A1aUg2cF2AbT73Mr0xYjl_mbw0newDxaJo14w7QvMyY0LWMb6MCLlKgvVcG=h900', u'https://lh4.ggpht.com/5UL2BeoBAYURJAfmZLkvTQfRhUqo3-iLN0uOsuHEE80NaWU1I0vxKgUCOekpVUfEJA=h900', u'h…	[]	Diccionario de Enfermedades	https://play.google.com/store/apps/details?id=appinventor.ai_ejerciciosmatematicas_es.DiccionariodeEnfermedades	2014-08-20 00:00:00	10	[u'3', u'1', u'3', u'1', u'2']	1.0
appinventor.ai_ejerciciosmatematicas_es.DiccionariodeMedicamentos	https://lh6.ggpht.com/DmWWlKJ8ChuW1BpQt85y41eGFlCyz9AX98JdZAC5jqvj-xvoDG5nCpQnVhGENcK_Mg=w300	3.804877996444702	None	MEDICAL	Everyone	Completo diccionario de medicamentos, con indicaciones de sus efectos y otros aspectos relevantes de los mismos.\Se presenta como una herramienta útil para estudiantes de medicina o para cualquier persona que quiera conocer más a fondo información sobre medicamentos concretos.\Se trata de una app que se debe utilizar únicamente para hacer consultas. Recuerde que sólo los profesionales de la medic…	None	st2000	st2000	None	None	2.1M	Free	No	5,000 - 10,000	0.0		2.2 and up	[u'https://lh6.ggpht.com/c3skk1wMo8NkEqJRZDdhwA1Y8t8MEp-Po6TOPARhTpIwn0liJPFza4Gjnzq4godQ8XM=h900', u'https://lh3.ggpht.com/C0V1ryayrQCd-dz0rnq5VXzrllEp8c0w5EFZmpedYYLLfBzAQWEkpTrwI7oplrcF6wg=h900', u'https://lh6.ggpht.com/1FSmNjIswvMIereTuFA7nOfOuDbnhPvvrJNiQDO2i9ah-WQ_eHPUfuCAllrKph_8a4o=h900', u'https://lh5.ggpht.com/adiqFqTdEAd58Q17w4ThBr9JaaOYV7pAppqgIUqFNp3zf4k_17CBGkFeMJUyp1ZogcU=h900', u'…	[]	Diccionario de Medicamentos	https://play.google.com/store/apps/details?id=appinventor.ai_ejerciciosmatematicas_es.DiccionariodeMedicamentos	2014-09-12 00:00:00	82	[u'35', u'24', u'8', u'2', u'13']	1.0
appinventor.ai_ejerciciosmatematicas_es.DiccionariodeMedicina	https://lh5.ggpht.com/TGPAZrmZ51VKJ5oK05zWxj8TrHklYLXwji4RGY8egy6EpaKHPxa9o8nW1BI7SNkgHhM=w300	3.882671594619751	None	MEDICAL	Everyone	Diccionario de medicina en el que puedes encontrar toda la terminología del mundo de la medicina, incluye terminología quirúrgica y médica, además de términos típicos de diversas especialidades, que te ayudarán a manejar el lenguaje médico con más desenvoltura.	None	st2000	st2000	None	None	1.9M	Free	No	50,000 - 100,000	0.0		2.2 and up	[u'https://lh5.ggpht.com/DVvVhrSM3nAywQkCuw2V4l9m9s2XuBpZsLdIxJkOhLNseQ0s0FpIpV_8WhCkoK5YdyOu=h900', u'https://lh3.ggpht.com/crptWn0HVZaJbY2pAuzO64urrh222JaiY_dRqxPvNc49uFhjFqxpa4aB-k4E7L-WGUHs=h900', u'https://lh5.ggpht.com/lWHdkTA-_a-yrHudCsZsJfkVBZkYa_58-NG-gqv9boPbvGICEdx-vZUnyj4wCMp6fr4D=h900', u'https://lh4.ggpht.com/TE1vTzTCBxJ24c_aGsLTgvctpi3EOamogpDUDLqMJn6Deu-viItzmfIaA-D-QryZ6M6j=h900'…	[]	Diccionario de Medicina	https://play.google.com/store/apps/details?id=appinventor.ai_ejerciciosmatematicas_es.DiccionariodeMedicina	2014-08-18 00:00:00	554	[u'256', u'125', u'76', u'46', u'51']	2.0
appinventor.ai_ejerciciosmatematicas_es.DiccionariodeMedicinaPRO	https://lh3.ggpht.com/wN4OJEwVXmODwvG8BqXatmRBAMexMBpLfuSRN4fU04Svo_vBHr6OFdwSF36047IMj0nz=w300	4.333333492279053	None	MEDICAL	Everyone	Diccionario de medicina en el que puedes encontrar toda la terminología del mundo de la medicina, incluye terminología quirúrgica y médica, además de términos típicos de diversas especialidades, que te ayudarán a manejar el lenguaje médico con más desenvoltura.\Esta versión PRO es igual al 'Diccionario de Medicina' gratis publicado por st2000, pero sin publicidad.	None	st2000	st2000	None	None	1.8M	$0.99	No	10 - 50	0.99		1.5 and up	[u'https://lh6.ggpht.com/6_28VunAfIIOJ_9OJDlUqOlFNvNdMdahnGOVdtuiNgU8xma5_5PWjqOvh1Ubmy2JNQ=h900', u'https://lh4.ggpht.com/2_u54Q_OqEWn9YKwbpc946uJF7_-3xWCUlVvuLt9nZY55tbM7VDnVzyHzG0FU2qG7a9b=h900', u'https://lh6.ggpht.com/V9fwdhfYgKbL0UhmmpjTwAtIshRWH3WyuSNu9nmnITEWbGTgGwKejSR3SM5_G6ah-WU=h900', u'https://lh5.ggpht.com/5wt3DNr_BJswH57HP7G0Gueu4QzIzY_9_0JeGVIbq44tNvhTEOISL6UOLyZeWT4VBOk=h900', u'…	[]	Diccionario de Medicina PRO	https://play.google.com/store/apps/details?id=appinventor.ai_ejerciciosmatematicas_es.DiccionariodeMedicinaPRO	2014-08-18 00:00:00	3	[u'2', u'0', u'1', u'0', u'0']	1.0
appinventor.ai_ejerciciosmatematicas_es.Ebola	https://lh6.ggpht.com/qG6KiwBsC1r1BFG_hatiAtJwXWaTdRRNh9LWFW6_7Xo3mOEtYiP5PAaEy2tUWix8JB8=w300	5	None	MEDICAL	Everyone	Esta guía te aclara todo lo referente al Ėbola. \Te responderá a preguntas como quė es el Ėbola, cómo se transmite, qué hacer para prevenir su contagio y una gran cantidad de preguntas que pueden surgir sobre esta peligrosa enfermedad.	None	st2000	st2000	None	None	2.0M	Free	No	50 - 100	0.0		2.2 and up	[u'https://lh6.ggpht.com/oTDBWO08PbWCFm0SAUTVi3k4jFTCd6Ul2BOYR519_66O94lZU70yOoIA9J2bmhvsaQ=h900', u'https://lh3.ggpht.com/6p_Roby1h3GCwq15HtW3yI-NXyTy9yHd6XNZ0GL2vsiQJqDeqOcV2-GqB62FZ1ijaVY=h900', u'https://lh3.ggpht.com/r3H5SBLkHCgLYJ2Cz19w9OsRFo-2vQRrcNLMayed9QXpiKTPth_tHlQ2on7TMmQcff0=h900', u'https://lh3.ggpht.com/aLFP8Tw1Wr2E0yCqXU6-oulkzKKwRBBJwni0om4UHaBOvAI8XZj3ed84q9ncz_NVUcs=h900', u'h…	[]	Ebola	https://play.google.com/store/apps/details?id=appinventor.ai_ejerciciosmatematicas_es.Ebola	2014-10-09 00:00:00	2	[u'2', u'0', u'0', u'0', u'0']	1.0
appinventor.ai_ejerciciosmatematicas_es.TestInfecciosas	https://lh3.ggpht.com/FhHYjLljUv5WXr8VAC9eymuLtwo-A1paobqETp8FrSDUcGQs5kFhQLhct9JxU4O-8SU=w300	4	None	MEDICAL	Everyone	La aplicación incluye preguntas tipo test sobre enfermedades infecciosas, para valorar cuánto sabes acerca de estas patologías.\Con ella podrás practicar y aprender todo sobre las enfermedades infecciosas, incluye una amplia variedad de.preguntas sobre todas las patologias de este tipo.\Asegura tus conocimientos y adquiere confianza en.este campo de la medicina.	None	st2000	st2000	None	None	2.8M	Free	No	100 - 500	0.0		2.2 and up	[u'https://lh5.ggpht.com/NW-ihrmuOGfWgENqQ-_WEFkoc10Q4l2QXEuT23Ie-tnAQVRrrqMSNQuvN6XTkINjV5Ip=h900', u'https://lh6.ggpht.com/zRbmKx_xMM1xbUBV83qkAEZhMA2SStaJUgtURPr5s19ZB8U03wY90gEwMl_btCuDpR3T=h900', u'https://lh3.ggpht.com/p89HDPGOHwva6CknkEiTvU4tGSlxQTOQn6Jh7mrwQ7jSnsXjKvmTgb9ofad9v88uNDE=h900', u'https://lh6.ggpht.com/7PxMPQfqkCU0zna_L-FENoDZeC6PpdTZ1dmbnQN6louduBdOZAI56JMB_vWRzF3W_m0=h900', …	[]	Test Enfermedades Infecciosas	https://play.google.com/store/apps/details?id=appinventor.ai_ejerciciosmatematicas_es.TestInfecciosas	2014-08-26 00:00:00	4	[u'3', u'0', u'0', u'0', u'1']	1.0
appinventor.ai_ejerciciosmatematicas_es.TestdeAnatomia	https://lh6.ggpht.com/njbtQlu-LV5Xgz1U0p0-yucXjtc7x8Ahxx-r1NexNTAWsmiNHN6EjHb2UzgTbvBoJIyj=w300	4.599999904632568	None	MEDICAL	Everyone	App de preguntas tipo test acerca de los músculos, huesos y demás órganos que componen el cuerpo humano.\Enfocada a todas aquellas personas que estudian carreras de tipo sanitario.	None	st2000	st2000	None	None	2.7M	Free	No	500 - 1,000	0.0		2.2 and up	[u'https://lh6.ggpht.com/IqiyxsPY-okIM8d1Z6uhGEWj3W_e5RasVn0C-nzsx3-WFyODVA9fBTj_XYijZL9UbfE=h900', u'https://lh4.ggpht.com/kQQrzaCsE0wuGVG6MWFAzgpHgExZnS98Pstq1HvXAKt8EwQKwcONp3iawSbxkY1ZIQ=h900', u'https://lh3.ggpht.com/CEjiwkbgEJwY_Peh1to4lgyxrTSGvr5s3LLarFuEiLj0CoQA5opNfI7yat2hBRMrzPg=h900', u'https://lh5.ggpht.com/LmEDEJ0uwCp8KvpDxRIlzc-rOUkN6wnp2WsCA7NzpIJiBcuXWWwlr14Ihe8v0lZK6bE=h900', u'h…	[]	Test de Anatomía	https://play.google.com/store/apps/details?id=appinventor.ai_ejerciciosmatematicas_es.TestdeAnatomia	2014-09-19 00:00:00	5	[u'4', u'0', u'1', u'0', u'0']	1.0
appinventor.ai_ejerciciosmatematicas_es.TestdeCirugia	https://lh3.ggpht.com/nvNCl-KcFcNiS56TsKpSPMoCLLQFeEaY5wC6CTApPtVwo3LN4E2S-2a0uJsxAPr_4w=w300	5	None	MEDICAL	Everyone	Aplicacón con preguntas de tipo test, de la especialidad de Cirugía, dirigidas a estudiantes de carreras sanitarias.\Incluye preguntas sobre los distintos aspectos de la Cirugía, como tratamientos, sintomatología y procedimientos propios de esta especialidad.	None	st2000	st2000	None	None	2.3M	Free	No	100 - 500	0.0		2.2 and up	[u'https://lh4.ggpht.com/PMAoe75FZv5i4mwEc-KL575F-sttMS2ZorZ8KsIOPJIevA-YxPUZAXtOCb_udBW8hkA=h900', u'https://lh5.ggpht.com/3YID1ts9jnhUeI3lrqWxeUxiWWuAL4vLb5wygTKt4w87GKjmzz7G7ytpE-bUox9KBw4=h900', u'https://lh4.ggpht.com/VHnOeL27DxNSEGZkx32sz35YswnkXYLb1ILm3kGIq9naMSY8kliFZBFAtBTp2qjNkl01=h900', u'https://lh6.ggpht.com/qRM7EpDTlIjJZfz22jO7pT-7D34wsatTKQFzyFI-y23uU3_J4Q_1VnYLNPrabZkv4g=h900', u'…	[]	Test de Cirugía	https://play.google.com/store/apps/details?id=appinventor.ai_ejerciciosmatematicas_es.TestdeCirugia	2014-08-14 00:00:00	7	[u'7', u'0', u'0', u'0', u'0']	3.0
appinventor.ai_ejerciciosmatematicas_es.TestdeDermatologia	https://lh6.ggpht.com/_amlGQxoPcKJN-iqh4A6BdR_FLBNbZdqnFGUbvfynAdFzuK2Y1U5XflqZKlJLoAfAY1c=w300	5	None	MEDICAL	Everyone	Afianza tus conocimientos sobre Dermatología con esta app, mediante preguntas tipo test sobre esta rama de la medicina.\La aplicación va generando tests del numero de preguntas que quieras, te los va corrigiendo y te permite ir observando tus progresos.	None	st2000	st2000	None	None	3.2M	Free	No	500 - 1,000	0.0		2.2 and up	[u'https://lh5.ggpht.com/SIhUELrx4BaYHYFIHgeP2fzrxHIs85LH2QqrfBvFJoOAfNLJ54ABerGf9uSYP8nYCw=h900', u'https://lh4.ggpht.com/tphVndkecVHRiGJL_ru0oREelrsV6Ab-b2xXcg9OEEv9a984GpZnliwIDqxrpMI2vb0=h900', u'https://lh3.ggpht.com/lANmsYox1Td7hWFSZ2G5m-E19V_a5rh-G-JNcoHgjwn6V6ervHMiwxKvZO1hOnHNmw=h900', u'https://lh6.ggpht.com/_sZPu1zp7RqVgE9F2O9RNW0pvQkZhedb9674tkZI_RCKoZZfGv_b1kIjRL7r5Vbg2_tD=h900', u'h…	[]	Test de Dermatología	https://play.google.com/store/apps/details?id=appinventor.ai_ejerciciosmatematicas_es.TestdeDermatologia	2014-10-12 00:00:00	7	[u'7', u'0', u'0', u'0', u'0']	2.0
appinventor.ai_ejerciciosmatematicas_es.electrocardiogram	https://lh5.ggpht.com/yQciCxlbTEaBYd7MGGb-9JPg-dUBsTnkqERG0tct7Vc5T7DPPO0Vci7Yez7PNoaCwao=w300	3.816092014312744	None	MEDICAL	Everyone	Learn to interpret an electrocardiogram. We explain step by step how to identify the different diseases and examples of each.\Includes pictures and diagrams to help you understand the rate, rhythm and meaning of each wave.	None	st2000	st2000	None	None	3.9M	Free	No	5,000 - 10,000	0.0		2.2 and up	[u'https://lh5.ggpht.com/noRxmHLFQUAnC0pCssclnoUBlSOgWVfitUsSBr9EO098SIcAaQ20UwaCak09rh1uHgDB=h900', u'https://lh6.ggpht.com/YGw1DUipfk0NHVdgX2QTDcBQdHQlIlkLG7yO3WBcfjjzW40uGCJ1QwgQ0jSUxMPfMQ8=h900', u'https://lh4.ggpht.com/CevCCgg0EKTGkfGxsSSL41UmW9MLfYDaY9wocTRy_qagqYlotzN3RsuZSdZ25zyc3O6l=h900', u'https://lh6.ggpht.com/xzAuvCzgw57NyDNk3-JeuMuNk-GApQwPfnzPe19upwco8kC91pqhS28qs3KQmNgnlok=h900', …	[]	Electrocardiogram	https://play.google.com/store/apps/details?id=appinventor.ai_ejerciciosmatematicas_es.electrocardiogram	2014-02-17 00:00:00	87	[u'34', u'20', u'21', u'7', u'5']	3.0
appinventor.ai_ejerciciosmatematicas_es.electrocardiogramaPro	https://lh5.ggpht.com/rzYiHPcat1Ok0id5zQ_pxQaQ5hfmo3gRqUZiMdceMroN0NZ3qHxGMbW9-cvtYEz7zREw=w300	4.5	None	MEDICAL	Everyone	Versión mejorada de la aplicación Electrocardiograma, en la que incluimos casos clínicos para que pongas en práctica las lecciones que también podrás estudiar en esta aplicación.\ Practica con 30 casos prácticos, las patologías mas frecuentes que puedes encontrar en un electrocardiograma. Además con cada caso se añaden explicaciones para que te sea más sencillo diagnosticar la patología.	None	st2000	st2000	None	None	4.5M	$0.99	No	100 - 500	0.99		1.5 and up	[u'https://lh5.ggpht.com/COB_cr5qu8eeU7zm4MInhecbd4My5oQ9qKC07hieVeWEVrGMgdWzpPrneypzKbKUzcw=h900', u'https://lh5.ggpht.com/0aE8yii1ho7hLst9_rVQsVnZDvMQyOqL-En0j6-h_iQXqgjFgy3Icsoku5Ww6iBirWI=h900', u'https://lh5.ggpht.com/IblknfOBbOeCMywPZKG3WvcCZ-Z0SvaO2xYTTh140FQRLyWwHBOn9nvTy_IsHdY0pQ=h900', u'https://lh5.ggpht.com/obs09N13ZdabeVVz4598mjheeoU_NLOyahyCHcv-d9SGAml1GCmom_ywgR1lhnJe3byr=h900', u'…	[]	Electrocardiograma PRO	https://play.google.com/store/apps/details?id=appinventor.ai_ejerciciosmatematicas_es.electrocardiogramaPro	2014-04-27 00:00:00	4	[u'3', u'0', u'1', u'0', u'0']	3.0
appinventor.ai_fabioconti77.MentalDisorders	https://lh3.ggpht.com/Mcn1f8Q5upt-w2QjblE-f_5n0_xi_wdV5Yavpxpt69f9IAbyNnwZKHRLLOMzhYzzUEA6=w300	4.44444465637207	None	MEDICAL	Everyone	PROFESSIONAL TOOL --BEST PRICE!!--\"complete list of all mental disorders ,over 400 definition, great!" -- ANDROID PLANET --\- OVER 400 DIFFERENT DEFINITION OF MENTAL DISORDER\It does not require connection, all within the application. Simple fast and professional tool at your fingertips, complete list of all mental disorders, insights and scientific citations, reliable and useful for students an…	None	fabcon5	fabcon5	None	None	3.4M	$6.80	No	100 - 500	6.8	\V2 - bug fixed - thank's to E. M.	1.5 and up	[u'https://lh4.ggpht.com/BwrhisII-tXARYQSKEQshHtEIJh-dX-pM-dsZKMYRE-goV25Z-_5YfZ4BsbA_39xgGk=h900', u'https://lh4.ggpht.com/KsUUiViar2F9ujY8NuVq_cWPX9_0oyePGWFec8F4-CedLGATwg8Rc3TQ3uL36amciQ=h900', u'https://lh4.ggpht.com/b4sT_w_rE6Td7R8QDg_LQ85AHUTxK_qsDxcXC7WykHMA8tBxhqwrV414QDHVm6gFQco=h900', u'https://lh5.ggpht.com/kFz9FZZp1C0Lbf9dEh29AYoo17EgZuSR4-tu5wk-HyrEsYPbwFnXsb3p2OABAO1feE7g=h900', u'…	[]	Mental Disorders Dispedia	https://play.google.com/store/apps/details?id=appinventor.ai_fabioconti77.MentalDisorders	2013-06-30 00:00:00	9	[u'6', u'1', u'2', u'0', u'0']	1.0
appinventor.ai_fcl3035.DejarDeFumarHipnosis	https://lh4.ggpht.com/Kw3cg1cKJTV5dSJMjEcoN7VjA7mCwhQOfmtGsHGhUjnt1ZliBPgQD2l3FdFSfng--tv0=w300	4.083333492279053	None	MEDICAL	High Maturity	Sencillo ejercicio de 10 minutos de duración que te ayudara a dejar de fumar rebajando considerablemente el síndrome de abstinencia.	None	Nando+nan	Nando nan	http://ndo-politica-de-privacidad.blogspot.com.es/	None	7.7M	Free	No	1,000 - 5,000	0.0		2.2 and up	[u'https://lh4.ggpht.com/ulD6KZhs4Z78piiGlwvtCjhJPO2EiRNkmfnidgDr29olAb06EohI7N1m6URoiSVedw=h900', u'https://lh3.ggpht.com/muo4PolrGSf3lsqDDvAGa9kWz5YAViZciu7YpetQMUTWqHaogvFIy5CVa-2Lewl3JA=h900', u'https://lh6.ggpht.com/MyDrCdA_RNlwqQhMwziHCSEl4RofhwktvVqQ_U_ewu14r7bP1eJad2G0DPTwcsTaOxq3=h900']	[]	Dejar de Fumar (Auto Hipnosis)	https://play.google.com/store/apps/details?id=appinventor.ai_fcl3035.DejarDeFumarHipnosis	2014-07-15 00:00:00	24	[u'14', u'4', u'2', u'2', u'2']	3.0
appinventor.ai_fernando_ivan.como_esta_bebe_lite	https://lh5.ggpht.com/ImGff1lFWnydvB0H9tDbiSPqWlmn6cVMzf4E0MZDjRDqBysFaDhOXJok0Ctt6ksA-6PN=w300	3.779620885848999	None	MEDICAL	Everyone	Versão gratuita do aplicativo "Gravidez ao Vivo"\Um aplicativo criado por um grupo de médicos formado por pediatras, obstetras e radiologistas. Sua base de dados é totalmente fundamentada na literatura médica e curvas de crescimento.\Seus dados são tão corretos que você tem a impressão de que o aplicativo está realmente fazendo as medidas do seu bebê a cada segundo.\DIFERENCIAL\As diversas curvas…	None	Med2Med	Med2Med	None	None	1.7M	Free	No	50,000 - 100,000	0.0		2.2 and up	[u'https://lh3.ggpht.com/pkLWvvymSo5ZLpNGa4Uh8xP3P_TgVlLUElK0JOGI69WAPQFHgqgZksGSW-f26w3J758=h900', u'https://lh4.ggpht.com/CV8rHCPPHXUcTW2kr9GVr9qJD9mQtLwNtjLzTbQdoF5zL3rHSi52e4OK3GxSd1GW8BI=h900', u'https://lh6.ggpht.com/7GpX6CycK-GEeGqeGlrDj8h3vp3nUzYWu7gThNYL3VR-BMnH6q2F37p-k096F7v_-Q=h900', u'https://lh3.ggpht.com/PtLHzJogyKOB5AkAtPl4SAoLhnNTPO05GXaq9h1gXxPkx0RNNiEBTv0J__cjszGcbUY=h900']	[]	Gravidez ao Vivo LITE	https://play.google.com/store/apps/details?id=appinventor.ai_fernando_ivan.como_esta_bebe_lite	2014-01-17 00:00:00	844	[u'429', u'114', u'106', u'76', u'119']	1.2
appinventor.ai_firemedic1216.ECG	https://lh6.ggpht.com/dGEYHxTucAwiV9H8Gl08e5yARr0XnqHAJxVgfyqxG1G4d3GmQQo8nHhuE_havW-scLAq=w300	2	None	MEDICAL	Everyone	ECG Quick Study Guide\Great app for quick study or reference. Many different rhythms listed. Just click to get the type of rhythm as well as a helpful hint for rhythm identification. More strips will be added. These are basic rhythms. This is great for EMT's, Paramedics, Nurses, or anyone else in the healthcare field that needs to brush up on ECG rhythms.\Feel free to email me with suggestions fo…	None	C.+Ammons1216	C. Ammons1216	None	None	1.8M	$0.99	No	50 - 100	0.99	\Added WPW	1.5 and up	[u'https://lh4.ggpht.com/cnzwzzZifTTZyd1Eph2uHIORqMxzm7r9BQFIOC6mSGg4s7P7Q6twn2fMuWQR87v-iRs=h900', u'https://lh6.ggpht.com/uHslB0nGdNNQcGTYyS1xX_sOYnY9T5mm3BOFAIzJheDlV6-mCf9PSipsgLHsXHqi9ukO=h900', u'https://lh3.ggpht.com/Ubn9igKhGC-i3DCCsLLYLWtUXyH0iA1ndMBFrjDsdnz3uiSxMWHcr21Td7I2TKGAi9U=h900']	[]	ECG Quick Study Guide Full	https://play.google.com/store/apps/details?id=appinventor.ai_firemedic1216.ECG	2013-04-20 00:00:00	1	[u'0', u'0', u'0', u'1', u'0']	1.4
appinventor.ai_firemedic1216.InfusionCalculator_copy	https://lh4.ggpht.com/k0D-xTwuGq-OlYf3ujLz7KpnLFU7gR5pGA21Rxd3C5f52h2yNZ4_Dl3TgsxnLArIeE1x=w300	0	None	MEDICAL	Everyone	This app is perfect for Paramedics, RN's, Doctors, and more. Anyone who ever has the possibility to work with Dopamine or Lidocaine infusions. The math can be a hassle and time consuming. Let this app do it for you. Enter in your basic information and hit the calculate button. It can even calculate weight from Lbs to Kg. Please enjoy and I hope this is a big help in the field. Thanks for all you …	None	C.+Ammons1216	C. Ammons1216	None	None	1.3M	$1.99	No	1 - 5	1.99		1.5 and up	[u'https://lh4.ggpht.com/eYuKGcL0DP4JWOSpIA7RDHwCC6ATsbXi-hXd9YsaOpPuwHirQa13n9DlwZ8qW9EK2a8=h900', u'https://lh4.ggpht.com/5Y28UyEN8NbBwJj2wR4yoqAXO_oupp53T06ALXOce69imYkNVVNqrklXd8yxLMxcgg=h900', u'https://lh4.ggpht.com/wzhPpbCc8zAGBT4wDgufqQ2U9DwuuQuqALETjXulWBgUQB1qzWbijnFyH8VcofjTQQ=h900']	[]	EZ Paramedic Drip Rates	https://play.google.com/store/apps/details?id=appinventor.ai_firemedic1216.InfusionCalculator_copy	2014-05-16 00:00:00	0	[u'0', u'0', u'0', u'0', u'0']	1.1
appinventor.ai_fmfcorpsman24.CrowUpCopy_CheckpointERR2_copy	https://lh3.ggpht.com/1evYWJ9l5XlcssScgi3NTBjFbKkatmy_lPcUj4xffBQzj51VwUsc3rZ8WZEu5OT2kw=w300	2.799999952316284	None	MEDICAL	Everyone	Study Guide for the September 2014 Hospital Corpsman Third Class Petty Officer Exam. Get it. Crow up.	None	Sparta+Blood	Sparta Blood	None	None	1.9M	$3.99	No	100 - 500	3.99		1.5 and up	[u'https://lh4.ggpht.com/ZD2kW29ZbagL-VJasTRXDvLfvCs4vL9qqbm8bFEe1gc_pqzzBvzxWY2nZDhvTyJt6jVO=h900', u'https://lh3.ggpht.com/4KKwzLxD1OyIXy3f1fxH4CRoKkBavYvVBAWxzPxU8EMfFoW9Ldu11-_TLo2JBezFeV9-=h900', u'https://lh3.ggpht.com/KT9lJoiOKblPS0sNISC6Vw3NAzJjVc5BHc_WLJ2HZiHWORrcVpSZl_HI8u7GASALFR4=h900', u'https://lh5.ggpht.com/mV4ugfK0D10rqc_0Tt2dzT-ITMgM7KZOGAb9j5vHUdkpt7Ib5PrwfGJuz-2T_vAQ2Q=h900', u…	[]	Crow Up : HM3 Study Guide 2014	https://play.google.com/store/apps/details?id=appinventor.ai_fmfcorpsman24.CrowUpCopy_CheckpointERR2_copy	2013-11-01 00:00:00	5	[u'1', u'1', u'0', u'2', u'1']	1.0
appinventor.ai_fmfcorpsman24.CrowUpCopy_Err1	https://lh4.ggpht.com/OkOS1Xz4BWeu_mWSAbDNqVgfq7nmdtJBXOTE5cy5FVtKSBl9H1k8tfURuRaAqAZN-5c=w300	3.722222328186035	None	MEDICAL	Everyone	Intensive advancement guide for ranking up in the Hospital Corps. This study guide covers all questions ranging from HM3, HM2, and HM1. Questions are created from the September 2014 BIBs. Get it. Crow up.	None	Sparta+Blood	Sparta Blood	None	None	1.9M	$3.99	No	100 - 500	3.99		1.5 and up	[u'https://lh5.ggpht.com/-PYhK9BfpACvuYHam3yhJn0mbrMB39IoZBazcZVd7eq181DF99Qb87wBZOasJBgOzXY=h900', u'https://lh3.ggpht.com/_RrpbUlA2l6fBwSkmZrk9UFQDAVkN19Qw_lv7H6J4nju6DEcyK02wUL8VXHLy-QhSfQ=h900', u'https://lh3.ggpht.com/BIoq5vMmR9cHOG90i1Sc_1RKZNntXsAWDOPA6jP1C03opSBmx7VpjGvxT98H9BSsj7U=h900', u'https://lh6.ggpht.com/QlsuW6z1hbzfNMbMqoGJW4qH1pqwtleUDwaHux-vnJeCv3IcLv28Fx746RY8uzqIgA=h900', u'h…	[]	Hospital Corpsman Advancement	https://play.google.com/store/apps/details?id=appinventor.ai_fmfcorpsman24.CrowUpCopy_Err1	2014-01-12 00:00:00	18	[u'7', u'5', u'2', u'2', u'2']	2.0
appinventor.ai_greer.Repasos_medicos_Extra	https://lh3.ggpht.com/B77fP88Cjb0HJf5XAnfC1V36EqcBkQIUsH5L9m0VFIZN0oB6ycV4fWfDzrkvLv4nojQ=w300	0	None	MEDICAL	Everyone	La versión mejorada de Repasos médicos, que no necesita conexión a internet para realizar la consulta del banco de preguntas para preparar el Examen Nacional para Aspirantes a Residencia Médicas (ENARM).\- Preguntas aleatorias o bien por especialidad\- Nuevas preguntas agregadas constantemente\- Respuestas aleatorias\- No requiere conexión a internet para realizar las consultas\- Mejor rendimient…	None	GeekMedico.com	GeekMedico.com	None	None	1.6M	$0.99	No	10 - 50	0.99	\Actualización visual y preparamos la aplicación para una actualización mayor que está por terminarse	1.5 and up	[u'https://lh6.ggpht.com/q_6k98nUcThIsZKVntQA9219uMLq9BsXCqlsHdCyvjOEBU6cX3vdTyVWsAVnlFSR8g=h900', u'https://lh5.ggpht.com/1kxleMF_dA5YzJVPXovpinoy4Sy1Tzs289Bw0sXrfkS_QBlKtdx9taWNAO_hO16lpw=h900']	[]	Repasos médicos EXTRA	https://play.google.com/store/apps/details?id=appinventor.ai_greer.Repasos_medicos_Extra	2014-09-24 00:00:00	0	[u'0', u'0', u'0', u'0', u'0']	1.3
appinventor.ai_hamada_yl3b.ALEMAD	https://lh5.ggpht.com/DEYTTMlo8zHtza6y5eJXx7iIZCRX7SAWeOEZB7P9P9kFWF4Bbz4iHCT9z3kDktO3LO4=w300	4.6875	None	MEDICAL	Low Maturity	Al Emad Factory\For producing oils herbs\oils\creams\shampoo\capsuls	None	hamada+aljubory	hamada aljubory	None	None	6.9M	Free	No	100 - 500	0.0	\* اضافة خل التفاح\* اضافة خل بالعسل\* اضافة خل التمر\* اضافة خل العنب	1.5 and up	[u'https://lh6.ggpht.com/P2Ad6O53JL5plnz-KU_CjSr-q6XIqAPdLpUFPU3WXTBmKx00qwBRnSZe4rbV_h0zsLo=h900', u'https://lh3.ggpht.com/xLGM0ZzEDllVdEBKdGAOwfgFBo7At_O-vzqCymgioVV2ips7l8-HZ_GabzdI9_QAI8Hy=h900', u'https://lh3.ggpht.com/hiB0ZB2JPQWUexLIBhzD7uWxF2cp4Ba8FjvjdUIr335rG4nApL8BIW7JwtvlzdQ4hJbs=h900', u'https://lh4.ggpht.com/pyhNKtFLXCderw-49K_zcnFfby5LUPpMQWxTGX0x1zw24hW1w7ujLYkNtGvRd0Gw4KE=h900', …	[u'https://i.ytimg.com/vi/4mP52FljVyc/hqdefault.jpg', u'https://www.youtube.com/embed/4mP52FljVyc?ps=play&vq=large&rel=0&autohide=1&showinfo=0&autoplay=1']	Al Emad Factory	https://play.google.com/store/apps/details?id=appinventor.ai_hamada_yl3b.ALEMAD	2014-11-17 00:00:00	16	[u'13', u'1', u'2', u'0', u'0']	6.1.2
appinventor.ai_info.Hack_My_Network	https://lh6.ggpht.com/2LZ1HD6N_gJT9vbvBLT8ZoYNoSglGitU3l8BEU5veie4krWrTJbkHHD0f_ial0i8o3zc=w300	3.8208954334259033	None	MEDICAL	Everyone	This app is the best resource for showing how medical records are being stolen, how bank accounts are getting hacked, why consumers are losing their identities to cyber criminals and having their credit cards used, etc. We also provide computer security tips & training, cyber crime statistics, identity theft prevention and more.\Our app also displays currently vulnerable WiFi networks overlayed o…	None	Wireless+Secured	Wireless Secured	None	None	1.3M	Free	No	10,000 - 50,000	0.0		1.5 and up	[u'https://lh5.ggpht.com/Rrnqy1tfJRCeHfrnpD4YDd4QxwoO7Bi9mBxqEQ_JhgC-njaRAqTb4p1jSh9lzgBR460=h900', u'https://lh4.ggpht.com/5xTwmZ57CZxksYqqvsNLkrgVjf0djiUCSZt8tT1uM8Ik7mrdfZKR__7jxot0Fs7RMs26=h900']	[]	Wireless Networks Hacked - How	https://play.google.com/store/apps/details?id=appinventor.ai_info.Hack_My_Network	2013-08-15 00:00:00	201	[u'113', u'25', u'14', u'12', u'37']	2.1
appinventor.ai_infoapps_mobile.Etapas	https://lh3.ggpht.com/2WRj03CQARqwTxUZGEaddxxBI0ZFrNnKl_3oZZhZ9f1TkeAKheTL3vzLIa9EXhBDZWQR=w300	2.75	None	MEDICAL	Low Maturity	Entérate de las etapas que atraviesan las mujeres durante el embarazo, esta aplicación trae consejos útiles e información valiosa para saber todo sobre el embarazo.	None	InfoMobile	InfoMobile	None	None	1.3M	Free	No	500 - 1,000	0.0		1.5 and up	[u'https://lh6.ggpht.com/eIUwj1CDBipTifxVoCZ9nPzxXzREP4pqc5V1yB6soJdS3IzFXCwg4Y2I92jxZ6jK7Elb=h900', u'https://lh3.ggpht.com/wabeSQUXz-gERvjVoRMHPKEV1JrDos69Ft1EYj83vMT_SMTGVBxnHpyWGcUMdlhdFkw=h900', u'https://lh4.ggpht.com/Ru9EcmIblfcpWjNcEQg9FdxKqxjcEUD7roWKoAtK9l0f0NXC5S38j_0JDcD7Aea5FCQs=h900']	[]	Etapas del Embarazo	https://play.google.com/store/apps/details?id=appinventor.ai_infoapps_mobile.Etapas	2014-07-31 00:00:00	4	[u'0', u'0', u'3', u'1', u'0']	1.0
appinventor.ai_jakubvejcik.Med_QuizFree	https://lh5.ggpht.com/qzlTOWafchrjzH7CYmeJx-rdlW_gwCHRFdSwDyd1Wv5GVc8h3fxj_zqRM-egasSS85M=w300	5	None	MEDICAL	Everyone	Aplikácia pomahájúca študentom upevniť vedomosti z medicíny.\Začíname chirurgickými odbormi.Nasleduje neurológia, interná medicína a farmakológia.\Avšak nezabúdame ani na stredoškolákov.Pripravujeme kvíz aj pre vás, aby sme vám pomohli zlepšiť \vaše reakcie na prijímacích pohovoroch.\Good Luck!	None	RtikSvk	RtikSvk	None	None	1.8M	Free	No	100 - 500	0.0		1.5 and up	[u'https://lh5.ggpht.com/F_TWXzY_4zqkTyJ7ccQWb3jpGk_Op3nBcszz90-6882bgkPRJHL7aF-WJoWhzmVists=h900', u'https://lh5.ggpht.com/0uH33Ni-7T0dO0rCYldfgXEVlgbukrMDFsmKSjPTeZdQfjXyflFEteXeWFlfSK9AuLc=h900']	[]	Med Quiz Free	https://play.google.com/store/apps/details?id=appinventor.ai_jakubvejcik.Med_QuizFree	2014-10-16 00:00:00	1	[u'1', u'0', u'0', u'0', u'0']	1.0
appinventor.ai_jdmaharrey.AnesthesiaCALC	https://lh6.ggpht.com/MbitQ9niGayJZn5uoDLOYN9nKPFZK2l_dRL7bbH-R6r2L5OaH6yC-mjfXangSGmf3SE=w300	3.7200000286102295	None	MEDICAL	Everyone	*Please note: You must enter height and weight to make all buttons available*\Anesthesia CALC is a great anesthesia calculator for both anesthesia providers and students alike! Anesthesia CALC offers great features like MAC calculations not available in any other android apps!\Application Features:\Body Measurments:\BMI\BSA\IBW (gender specific)\MAC CALC:\Uses formulas described by Eger(2001) to …	None	David+Maharrey	David Maharrey	None	None	1.3M	$0.99	No	1,000 - 5,000	0.99	\Minor Fixes\Now the drip calculator has common drugs preloaded.\Preloaded drips: Dopamine, Dobutamine, Epinephrine, Isoproterenol, Milrinone, Norepinephrine, Phenylephrine, Vasopressin, Dexmedetomidine, Ketamine, Midazolam, Propofol, Fentanyl, Remifentanil, Sufentanil, Cisatracurium, Pancuronium, Rocuronium, Vecuronium, Labetalol, Nicardipine, Nitroprusside, Nitroglycerin, Amiodarone, Diltiazem,…	1.5 and up	[u'https://lh3.ggpht.com/5LFm5YbVF_eD1JbvR7D3i2soj3LKrxNU9Pgdi7LWaBEm5BXqoz4TBsnfE0kLcj9LCg=h900', u'https://lh3.ggpht.com/nHg4_1wsV4l0cgbTBTLRsC2COjxJIBXcecU8vXbPAbjwn-LvXdyAt-NSwSTP-Pwe2nI=h900', u'https://lh6.ggpht.com/dGku_kygPG1y8MgsgL3zp_9c_Rl22UTLszZXEYvlYhp9-XO14e3Q90_YbwcVdkg9vw=h900', u'https://lh6.ggpht.com/ca4_WIWDa-OW_vY4oTDsafBkVQJ__OMuB_Y_rbGZ08O3U3i42zuD3cYprjndWo1p0bo=h900', u'ht…	[]	Anesthesia CALC	https://play.google.com/store/apps/details?id=appinventor.ai_jdmaharrey.AnesthesiaCALC	2012-06-24 00:00:00	25	[u'11', u'5', u'4', u'1', u'4']	1.3
appinventor.ai_john_k_dickson.PicturingMEDICINE	https://lh3.ggpht.com/zXA-ZMOryAMZAztjHiIHp2Mvx1pjIIV3cYtLCz0_C-cvqhPhbBy4Alb6VlI8d488-w=w300	5	None	MEDICAL	Everyone	Cambridge Medicine Journal Review –\“Each full-colour image offers a myriad of visual representations of the differential for a particular clinical presentation.”\“Studying clinical medicine doesn’t have to be dull, as Mr Dickson has proved with Picturing Medicine.”\“We welcome the new visual generation.” Cambridge Medicine Journal Reviewer\Student BMJ Review –\“The days of learning medicine from…	None	John+K+Dickson	John K Dickson	None	None	5.4M	$4.79	No	100 - 500	4.79	\Corrections made.	1.5 and up	[u'https://lh3.ggpht.com/GKi9VLKI2Lizvey-AqFjb9uPOW6TfDtdtYORZGSK_EV-CTzHvRKISA1GqXNHtyGcuhE=h900', u'https://lh3.ggpht.com/hp3gQpOC_I3bVRarU6Fgf0Gqm4WxsseaursrYaY2OUtmXgYh79FrzdfnNul7LVBwaQ4=h900', u'https://lh6.ggpht.com/5HnXwQ--DUGWjqU8jvR8v73ZY7y-QZrtLkzw3ZS1964BQW2ad_p1uS6v9gS7R94XDJw=h900', u'https://lh3.ggpht.com/stAytDk3RPSi8TcjEHO9YH6usXJyrtvRuHi1wddhcVHupO5orfdEJFosrfGVfijd-g=h900', u'h…	[u'https://i.ytimg.com/vi/-oy1Nh81qlI/hqdefault.jpg', u'https://www.youtube.com/embed/-oy1Nh81qlI?ps=play&vq=large&rel=0&autohide=1&showinfo=0&autoplay=1']	Picturing MEDICINE	https://play.google.com/store/apps/details?id=appinventor.ai_john_k_dickson.PicturingMEDICINE	2013-11-13 00:00:00	1	[u'1', u'0', u'0', u'0', u'0']	2.0
appinventor.ai_john_k_dickson.PicturingSYNDROMES	https://lh4.ggpht.com/6HhmIx1mt0nprmWSd2qYpRMQoBCQ23K0P2BpXTURo9hrN5EgPDMGdptK6mUqnH0-2Ho=w300	0	None	MEDICAL	Everyone	Developed by plastic surgeons Dr John Dickson, this app provides medical students and junior doctors with a set of pictorial based features for 34 syndromes. The pictorial based system can be viewed with or without the labels to facilitate self testing and provides a robust framework for remembering the various features of a syndrome. The topics covered:\Antiphospholipid Syndrome\Apert's Syndrome…	None	John+K+Dickson	John K Dickson	None	None	4.1M	$4.79	No	50 - 100	4.79		1.5 and up	[u'https://lh6.ggpht.com/8EET-LE1apLvCf2DAPk-gsXNoGg-_4SPFJvN7CfChKR-9pZeHLt9sObPhc2Q7REcM-Pp=h900', u'https://lh6.ggpht.com/7ZHv4lDdggAQbPdHLGys9znUXGbl9NLOChnlrll3bugMwFiHbvXoQvCgXctdNAGneg=h900', u'https://lh5.ggpht.com/zuUf8WPW9yCm3lJn8BgYr-uI0eonr9fc1TjMbauMI_nz5z04OzC-DVSi2QqLTEFTGfY=h900', u'https://lh3.ggpht.com/1h6hYwfFVan_imRNC8czVxDm7Da15cou29plDpbkTxJwv5kxRvqnFQKu8h2CyTXWbQQ=h900', u'…	[u'https://i.ytimg.com/vi/-oy1Nh81qlI/hqdefault.jpg', u'https://www.youtube.com/embed/-oy1Nh81qlI?ps=play&vq=large&rel=0&autohide=1&showinfo=0&autoplay=1']	Picturing SYNDROMES	https://play.google.com/store/apps/details?id=appinventor.ai_john_k_dickson.PicturingSYNDROMES	2013-11-13 00:00:00	0	[u'0', u'0', u'0', u'0', u'0']	1.0
appinventor.ai_jonsaputo.IVDrips	https://lh3.ggpht.com/Ep3Bau-idxSmNohguG9BtGdnVs8NnpUIqcXLvT6eN1Yl4o7DJwXBZLKOTnHOKNwRHA=w300	4.373626232147217	None	MEDICAL	Everyone	*** IV Drips has been chosen as Indispensable Tech Tool for Nurses by LVNtoRN.net! ***\IV Drips is a great tool in the Emergency and Critical Care settings. This medical app contains 44 of the most common used critical drips for quick reference at your finger tips. It also includes calculators to give you either mL/hr or dose/hr. With each drug you will quickly be able to see its class, indicatio…	None	Jonsap	Jonsap	None	None	310k	$2.99	No	5,000 - 10,000	2.99	\v3.3\- Added menu button\v3.2\- Added ability to copy drugs from Main List to My Drug\v3.1\- Minor bug fixes\Version 3.0\- Completely redesigned new look\- Updated, faster database\- Portrait and Landscape orientations supported\- New menu design\For suggestions,comments, or issues please email us at jonsapapps@gmail.com	1.6 and up	[u'https://lh4.ggpht.com/tjbaQy-w4tRWRxSBxcqxPm3z2a5UF-LG7EBXAL9PKgMHrO9S3HMLf1oDY-XcU9F1Og=h900', u'https://lh4.ggpht.com/5-1tNDT2FGKj6El8uiJF1pmks6OqN-JC1B_tkkGMNb3CM5GYnyDWZWGoQgiDQPGEsw=h900', u'https://lh5.ggpht.com/0yr9b_sRB0jSpD5mVAQ6D7D875iLVHXZxX0HyvdT4GD3i3D0_gUJvxkrKHYqiU8jGzQ=h900']	[]	IV Drips	https://play.google.com/store/apps/details?id=appinventor.ai_jonsaputo.IVDrips	2014-04-13 00:00:00	91	[u'64', u'14', u'4', u'1', u'8']	3.3
appinventor.ai_jonsaputo.NurseCalcs	https://lh3.ggpht.com/Yh7NsMs8GMvaK7YtQ_DelCRY6MUE-6pGzSHsWM9_TJv01j5XyvsM0mJCthththj9FKA=w300	4.226415157318115	None	MEDICAL	Everyone	Try NurseCalcs for FREE! The free trial of NurseCalcs is now available. Visit our developer page to download.\NurseCalcs is a great nursing app for nurses as well as nursing students. NurseCalcs features 25 of the most used nursing calculators, with more to be added soon. The Critical Care/ED calculator has many of the most commonly used drips with usual dosing. The ABG interpreter will help you …	None	Jonsap	Jonsap	None	None	309k	$1.99	No	1,000 - 5,000	1.99	\v3.3\- Fixed startup error\v3.2\- Added lbs to Ideal Body Weight calculator\v3.1 - Per users requests, new calculators added!\- Braden Scale\- Base Excess (added to ABG calc)\- RASS (Richmond Agitation & Sedation Scale)\- Pediatric Endotracheal Tube Size Estimation\v3.0\- GUI improvements\- Bug fixes\If you have any issues/suggestions please email us at jonsapapps@gmail.com	1.6 and up	[u'https://lh5.ggpht.com/hGD3qRbfIMoPM7MNOArCuY3zN6ohIii_SR3qDVaUiVTXk-CTyB0B8xNNuNWihJmLy04=h900', u'https://lh4.ggpht.com/iTGCd_JoXsJIQGK9uqXlcvDXA_zYRusD8JXTBaHUbqJ0AznveAB24MebBpBuzjF5MIDi=h900', u'https://lh3.ggpht.com/sk3YTjIRc7buj9cPsqYg34Iahfa4wjP05eF7QwIbXTjwlOuwUzcmJvwelp7bvhxhMA=h900', u'https://lh6.ggpht.com/GV0iy-EDJgc2vcVEws5F5SGMy5ABGsWJXNJljKVTOL2cdkFaErqSUdMkjyB5xZsmXWhY=h900', u…	[]	NurseCalcs	https://play.google.com/store/apps/details?id=appinventor.ai_jonsaputo.NurseCalcs	2014-10-15 00:00:00	53	[u'35', u'8', u'3', u'1', u'6']	3.3
appinventor.ai_jonsaputo.ParamedicMeds	https://lh5.ggpht.com/igfZbiY9El4EZLkOBlamv3y5PxJ8U2LfkxoZ4Izq1qRdXg4mYbLME1RaRX5y5RaJ-pU=w300	4.610169410705566	None	MEDICAL	Everyone	Essential app for the field paramedic! This app has proven indispensable while running on a 911 ALS unit. Lesser-used dosages and drugs are at my fingertips any time. I can't say enough about how great it is to have this available - and the updated version is even better!\"A MUST HAVE HIGHLY RECOMMENDED APP..this is a must have app for all PARAMEDICS in the field, serves as a quick guide. Very fa…	None	Jonsap	Jonsap	None	None	340k	$2.99	No	5,000 - 10,000	2.99	\v3.4.2\- Database update\- Error fixed\v3.3\- Added menu button\- Minor bug fixes\v3.2\- Added ability to copy drugs from Main List to My Drugs\v3.1\- Added IV Push calculator\- Minor bug fixes\For suggestions, comments, or issues please email us at jonsapapps@gmail.com	1.6 and up	[u'https://lh4.ggpht.com/W1r5ivIgBVq7ztHtXQQ7uRk8onJH84BaqeCqRi009a618jA4ocviQsobCXvnobdECEM=h900', u'https://lh5.ggpht.com/FuDPyzDdqFcKNniQqcKhdpXh6ZUqJNN-8uh00-sJ8JkKRS9oqixIZbeGp7WCzZgYNd0=h900', u'https://lh6.ggpht.com/uKlAAJUs6njmJWdz0ugMAFSk6gQL-PGrPEdXS1nI2gB7nDKv9CFty48ZhaGHSwPQbuk=h900', u'https://lh5.ggpht.com/k0n2baebTNb1ATft2l3tjbT746VvaAoEfSsDWwqE2nECTd0snpnI_t4JZTJeX6ESm8-x=h900']	[]	Paramedic Meds	https://play.google.com/store/apps/details?id=appinventor.ai_jonsaputo.ParamedicMeds	2014-07-18 00:00:00	118	[u'84', u'26', u'4', u'4', u'0']	3.4.2
appinventor.ai_kevingrold.Hypnosex3	https://lh5.ggpht.com/xI-z9I0ogn5g83llImMr7B-udtCUERxxKXhxkeTEIs9XIVR8bTx7t35lYamm8SJmpRQ=w300	0	None	MEDICAL	Medium Maturity	What is the Hypnosex program?\Hypnosex is a revolutionary program...a 7 week self-improvement audio program which shows how to enhance your own personal expression of sexual ecstasy by unlocking the tremendous power of your subconscious mind. This doesn't take hours, it only involves 15 minutes a day of wonderful hypnotic relaxation.\Does it really work?\Yes! -- it does. Your senses can explode w…	None	Life+Publications	Life Publications	None	None	6.2M	$2.99	No	50 - 100	2.99	\• New confidence in your sexual body\• Delight in sex that is fun\• Eliminate barriers to pleasure\• Magnify your senses\• Permit your sensual body to respond naturally\• Experience a whole new control over your sexual responses\• Rid yourself of negative associations surrounding sex\• Release the tremendous power of your unconscious\• Experience new levels of ecstasy\• Savor incredible orgasms\…	1.5 and up	[u'https://lh6.ggpht.com/MPOzEgN1JaAWfnlgqAfZ0y60xMJqsmXnLPZrH-8GLh-4E_jyKHNrufgcUaaprLCiJQw=h900', u'https://lh5.ggpht.com/OfEvKFhWnRoHkVi0gQfwP53EZwKUncO7U97Z0weRp7CFJsdJxoWvJShTxD0Phbscgj0=h900']	[]	Hypnosex Program -- Week 3/7	https://play.google.com/store/apps/details?id=appinventor.ai_kevingrold.Hypnosex3	2012-07-24 00:00:00	0	[u'0', u'0', u'0', u'0', u'0']	1.0
appinventor.ai_larshajohnson.Anatomy_and_Physiology_by_Chapters_copy1	https://lh3.ggpht.com/do9HHR87YjoXsmcjqHfYRhYPjudh7fXQVlQM4W55AEEBgOekXc10ZmpQnxKLOilUDSpd=w300	1	None	MEDICAL	Everyone	Learn Anatomy the easy way. No pencils or paper. Study by organized chapters and pick up where your professor left off. Over 300+ high level questions and answers. Try it now. Most affordable medical app around.	None	Think+AppleSauce	Think AppleSauce	None	None	4.6M	$1.49	No	10 - 50	1.49		1.5 and up	[u'https://lh5.ggpht.com/MSVck01hJF-bZ3QDiAHvVqN6JledtxoKcFkiKPP5L9TwtV4rAyuh0IBI5WtE7Xk93uY=h900', u'https://lh4.ggpht.com/www2wZUr8w6pXh_WgG82d4s1APfBpNXPj5jNP0KqL7CvU7RKjVaxmx0pSLIY-LoqMzmf=h900', u'https://lh5.ggpht.com/pv0oIrKO_IHN4fSVNOCzfAvdpFU2Ch7RWoeGRgHwSX6bSahgLjzSDGooSr4STiKspE0=h900']	[]	Anatomy & Physiology Tests	https://play.google.com/store/apps/details?id=appinventor.ai_larshajohnson.Anatomy_and_Physiology_by_Chapters_copy1	2013-08-12 00:00:00	5	[u'0', u'0', u'0', u'0', u'5']	1.0
appinventor.ai_lincolnsheets.MDAdvisorForOralContraceptives	https://lh6.ggpht.com/P8229cTFigL3KxqSoJviu7W4okbvBVQm2SQKHtBtuEfRe6p9vaIwDb12Yp3z8A2Krog=w300	0	None	MEDICAL	Low Maturity	An evidence-based interactive algorithm for selecting the safest and most effective oral contraceptive for your patient. Based on the latest guidelines from the World Health Organization and the American College of Obstetricians and Gynecologists, as well as the expertise of experienced women's health clinicians and academic physicians. Guides prescribers through every decision quickly and effici…	None	Modern+Diagnostics+Inc.	Modern Diagnostics Inc.	None	None	1.3M	$9.99	No	10 - 50	9.99		1.5 and up	[u'https://lh3.ggpht.com/x0A53JiOV-bgfFLUT746H_O4_RX5ei24rfRDuBDLMl9ymwx_zaT4EcOknJFekRpDvTw=h900', u'https://lh6.ggpht.com/ADeSy4GXBS8-oxTjdfPDmkbFAE-7GuxhNMC64ty1QJJDvUtLhUSP9fzYqVvvBur2sjIS=h900', u'https://lh4.ggpht.com/_wuyMGTmZQRhte7EswzQl6DAE9QBlT0ie07yPeJZSPVq9XfWIZ05LT_sY9iTnWpG7Vw=h900', u'https://lh3.ggpht.com/E67kNbqjql_rLh-yf4XeaVGS6t7rfLZo7E18QD2ewVQnopqboK0L_w5o3lOQw2yheBM=h900']	[]	MD Advisor: Oral Contraceptive	https://play.google.com/store/apps/details?id=appinventor.ai_lincolnsheets.MDAdvisorForOralContraceptives	2013-07-03 00:00:00	0	[u'0', u'0', u'0', u'0', u'0']	1.0
appinventor.ai_louis_lassalle.RECIST_1_1_Calc	https://lh4.ggpht.com/uq5-6NhJ0rpXsLTXwCWnhc03CGhnHy6jstNWzDPRb_UKbkY-Sst-4KLiHsfVf5VaSWE=w300	3.6666667461395264	None	MEDICAL	Everyone	This application allows evaluation of solid tumor response to chemotherapy according to the most recent RECIST 1.1 guidelines.\Target definition rules at baseline are reminded.\The calculator provides the sum of diameters, as well as the percentage of variation from the reference study and the overall result according to RECIST 1.1 criteria, also integrating non-target and new lesions.\It also fe…	None	Louis+Lassalle	Louis Lassalle	None	None	1.8M	Free	No	100 - 500	0.0		1.5 and up	[u'https://lh5.ggpht.com/a_WTua7vKu76aXKTgycSssrnAGYveoYy2XM3qVNw1Cw1-arUSCInhMMUgjI4Nixd9xM=h900', u'https://lh4.ggpht.com/wsA-unC42xEp6H2L0lzKPbw409bsG5BRRh28dd3RJphVSA3td6C9DypnqpikrTW5ys0=h900', u'https://lh5.ggpht.com/KWAQ4jT-tjvKpCVGWzL80C8A9tdtFcZEZX2_GNs0OK05CTnH6UDJ9Xd_OFHKKTk4bw=h900', u'https://lh3.ggpht.com/M0qbjQ-PvUhwh8poCIsxJ1Vxc_aYgLLIsShQCAtyYFHMm8Cx9ztMYvuD6O_sVbRg0g=h900', u'ht…	[]	RECIST 1.1 Calculator	https://play.google.com/store/apps/details?id=appinventor.ai_louis_lassalle.RECIST_1_1_Calc	2014-09-18 00:00:00	6	[u'1', u'4', u'0', u'0', u'1']	1.0
appinventor.ai_louis_lassalle.Renal_mass	https://lh6.ggpht.com/viUpnHaNlmiSJnhuXa-3vP2phsxlYz_eW5rSZmvMFrBc3WPd0v7wd6O_kN3f8ymTI4k=w300	4.75	None	MEDICAL	Everyone	This application allows classification of cystic renal masses according to the Bosniak classification system and management recommandations as published in radiology in 2008 for cystic and solid masses.\Cystic lesions : after description of the lesion, a schematic is displayed by the app, as well as the Bosniak classification and management options according to the clinical context.\Solid lesions…	None	Louis+Lassalle	Louis Lassalle	None	None	2.2M	Free	No	100 - 500	0.0		1.5 and up	[u'https://lh6.ggpht.com/_Qk4esDuCqyFlmTB6Yy_BbHiMTxr394fo66mx6AMvoPySut54U8O21dUd9IZdcH6-iI=h900', u'https://lh6.ggpht.com/-xQnhMTWNhi_mxMFHStrWDX4EzZJdimRQ24-xvBKQblDd_H-_RuKPJMENfbeg7CvtNQ=h900', u'https://lh3.ggpht.com/cTPOaHrROCvVMaJWACDtnudyf3MnZ5v5Yr5oWBfxajU0ZKLZw_BmUgkTXMNkNq-OwxA=h900', u'https://lh6.ggpht.com/0ZQ3uetUDUysbaV-k0bSjXnQdtQIEzp4cEJtpHHkqUpHUY8ruUVIHgyvMhYb9UyjNQ=h900', u'h…	[]	Renal Mass - Bosniak	https://play.google.com/store/apps/details?id=appinventor.ai_louis_lassalle.Renal_mass	2014-09-21 00:00:00	4	[u'3', u'1', u'0', u'0', u'0']	1.1
appinventor.ai_louis_lassalle.TNM_ENT	https://lh6.ggpht.com/abMhXLdMzzXp5GEveD5_4tfBu4k2SzGgsNH_O9g_TsCG_M7MWOvTgbrEQ7WL5k47j7o=w300	4.857142925262451	None	MEDICAL	Everyone	This application allows TNM staging for each site of Head and neck cancer according to the 7th UICC TNM guidelines.\It is designed to promote the TNM classification within the radiologic and otolaryngologic communities, to provide efficiency gains to radiologists in charge of Head and Neck cancer evaluation, and to improve the accuracy of reports.\It also features a schematic that show the locali…	None	Louis+Lassalle	Louis Lassalle	None	None	2.4M	Free	No	100 - 500	0.0		1.5 and up	[u'https://lh6.ggpht.com/bHETMSCwqH94w1R5zKIZm9fNfj6LqYJHUzC0XVy6vAsxopXJGJurl1inKFrKVxN-lg=h900', u'https://lh6.ggpht.com/5u6qbpyXR7tVdGWwsuo2GT1vwI-bx2PiX_IDolEQi0_6kG-CsWBJHhCBavQK4W-m1A3Z=h900', u'https://lh5.ggpht.com/0abLz5J67udDtsyxphxyUEpT4nhO_BHwUYqlrmJzC-Ss27bAprf2zCPGW4B41kbCKA=h900', u'https://lh3.ggpht.com/OyngHoYqtw06ALsHxB6y3WKt-OIiIu25jIYlaLtec6xHqiQt7RDc68qiJwQWp_Pk_g=h900', u'ht…	[]	Head and Neck TNM Calculator	https://play.google.com/store/apps/details?id=appinventor.ai_louis_lassalle.TNM_ENT	2014-09-15 00:00:00	7	[u'6', u'1', u'0', u'0', u'0']	1.0
appinventor.ai_maggiani.campimetria	https://lh6.ggpht.com/H7EubHW0sAsK9whdgL6B_FB6CPut0hj_H_SXFbNROSec_TIaMzfcbRSuEisM9-NFfgMe=w300	5	None	MEDICAL	Everyone	Las alteraciones de los campos visuales o defecto campimetrico pueden deberse a lesiones de la retina, nervios ópticos, quiasma, cintillas ópticas, ganglios geniculados laterales, radiaciones ópticas o corteza visual cerebral.\El campo visual es una exploración determinante en el diagnóstico y seguimiento de los enfermos neuro-oftalmológicos.\El patrón de defecto campimétrico orienta y, en muchas…	None	PABLO+MAGGIANI+AGUILERA	PABLO MAGGIANI AGUILERA	None	None	6.1M	Free	No	100 - 500	0.0		1.5 and up	[u'https://lh4.ggpht.com/Q3qnwPmajPMjC4udz7cjS5GS8af8qtVjDY7GFdqVhWBj1pHyD7zSib3rYiv9mgPP00w=h900', u'https://lh4.ggpht.com/XkXDcUCwsI6QoryZnY-eSwB0egWGSPLsV7MZW6N79wt7VQty_c1U4SOGZ9IaOAAiVws=h900', u'https://lh5.ggpht.com/MLq1HP48CcAcdhW0OSrTGKRQCPAAy4RuX3ww13Q55SXYl6fvOUeXKQyWJZX0XXF9X7m_=h900', u'https://lh6.ggpht.com/asNGTYDEf7lDyxQ4Dlu9zHkhqrYob1-XgQyuSjd5uveZaAYs1PBw7qU-FLZ9SvYAM9o=h900', u…	[]	Campimetria	https://play.google.com/store/apps/details?id=appinventor.ai_maggiani.campimetria	2014-10-12 00:00:00	14	[u'14', u'0', u'0', u'0', u'0']	1.0
appinventor.ai_malcon_net.Goniometer_English	https://lh5.ggpht.com/746WyLnePqSG-Cn4UO309QC7xIhdQVTAX9ry6z0xCr96Qgc-VbooXpl4VBsFeGRvgFuS=w300	3	None	MEDICAL	Everyone	'\日本語版は「角度計 - Goniometer」で検索して下さい。\【 Features of the app 】\- You can be accurately measured in units of 1 ° angle of anywhere in the photo.\- Although intended for physicians and nurses working orthopedic ward and orthopedic physical therapist, occupational therapist, mainly can be used regardless of the health care system.\- It is also possible to measure load the pictures taken before I can eve…	None	T-Software	T-Software	None	None	1.7M	$1.24	No	100 - 500	1.24		1.5 and up	[u'https://lh3.ggpht.com/YtaFj3BUpMoD_UZD43_4HNAWo6KKALgMKSfZ9XhaF0mSazjXCRY51DFSbUeriZsLS8k=h900', u'https://lh4.ggpht.com/FlIlcgPGJSmVwGuq1vh_GtrJc_O8QHx7vLEQA1WwnPtreK9V265_tutx4xu4tD_v5jNf=h900', u'https://lh6.ggpht.com/ILhe0yl4G0IdkSPWUqQ2rrLBYv_7ztwzHr4v7-PSszotoi4XRwHwRpEe0Hz88rLZ-GeB=h900', u'https://lh5.ggpht.com/b5d-j6RSDfQkElxCawWljWlFMpLnDabaGpnBEuhI2Kw_N0QvjeCFbd8_KPQq_-KtUyc=h900', …	[]	Goniometer for English	https://play.google.com/store/apps/details?id=appinventor.ai_malcon_net.Goniometer_English	2012-10-27 00:00:00	3	[u'1', u'0', u'1', u'0', u'1']	1.0
appinventor.ai_malhotra_gaurav.ArterialBloodGas	https://lh6.ggpht.com/SPiXNXvGJA1DJszO0ghWZ37IsEg04AbvdPlRt0Yn9TGiMsXi7a6rznyREiK7WsbqrQ=w300	3.8636362552642822	None	MEDICAL	Everyone	This app, while completely functional, is no longer being updated. For newer devices (Android 2.2 or greater) check out our ABG Simple or ABG Pro apps on the market!\Arterial Blood Gas Interpretation Calculator. \ * Great tool for nurses, doctors and medical students \* Only ABG Interpreter on the market that can solve triple acid base problems. \* Provides differential diagnosis of each disorder…	None	GDA+Software.	GDA Software.	http://www.gdasoftware.com/privacy.html	None	1.4M	$0.99	No	1,000 - 5,000	0.99	\None. This app is now for legacy (Android < 2.2) devices. It is no longer being actively developed/updated. Please check out our ABG Simple or ABG Pro apps for newer (Android 2.2 or greater) devices.	1.5 and up	[u'https://lh6.ggpht.com/Dh8ayX7lMBbkdxC8vxsMs8MhFPayzbvARC38TXMEMLxbf2nb-sZV2rN5jmehm77_kAY=h900', u'https://lh4.ggpht.com/m5jZ7WdZAQplbDNIF_EC3RqFgGqWTR6DJtDqdPp1j6wcuDcsL2kRXnbsJujQVMKMV0g=h900', u'https://lh5.ggpht.com/P9YlP8k9OvRaIP7pQzYYgYRx_Fm4nQjYsLt0naJAvVDZwiBD6-pRxkKYIlUUU8xkWpo=h900', u'https://lh6.ggpht.com/EaQ7qVcG4aFgInbWOYHYC3fiACmG9wyBm348WaXEXjnLuYATHMtuAN4Jr3aUCra6MN4=h900']	[]	Arterial Blood Gas Interpreter	https://play.google.com/store/apps/details?id=appinventor.ai_malhotra_gaurav.ArterialBloodGas	2013-09-08 00:00:00	22	[u'11', u'6', u'0', u'1', u'4']	1.3
appinventor.ai_malhotra_gaurav.MedlineClinicalJournalSearch	https://lh3.ggpht.com/dmJ8mrotUs3CTixsx-6CvY_0TC5UEiHxYsTwe7nHq0MJVWutPrGhFW9FdesPjBQnFg=w300	4	None	MEDICAL	Everyone	Searches Medline from Pubmed for Journal Articles:\* Allows searching medline/pubmed by Keyword, Author, Title, or Journal\* Can limit medline/pubmed searches to Core Clinical Journals, Case Reports, Clinical Trials, Randomized Controlled Trials [RCTs], Meta-Analysis, Review, Practice Guidelines, Editorial; Date Range; Human vs Animal Studies; Male vs Female Studies\* Provides pubmed/medline abst…	None	GDA+Software.	GDA Software.	http://www.gdasoftware.com/privacy.html	None	1.2M	$0.99	No	100 - 500	0.99	\@Brian: The results might appear incomplete because this app searches only Medline, not the entirety of the PubMed databases. However, can you please email me at gdasoftware [at] gmail [dot] com and give me a specific example... that would be very helpful.	1.5 and up	[u'https://lh5.ggpht.com/-18n-QfG4IHAzSsgBn0kVGGh2iIqCxSFov-VmhLrf-Tt2ovBPSgEPP4iIjYamVBR45I=h900', u'https://lh5.ggpht.com/Tf27JNs72KMcpq0Gey3igsc4SVrY9SBa6qS1Ax4YnZXGwvhIWVEg482AabXeFNL2X6fY=h900', u'https://lh6.ggpht.com/fnPyPpRrh4ebHlja13aa-YZujZdHEaESkRSdcMqzO70bqLRellTw-0u1u3QGqutbCmhu=h900', u'https://lh3.ggpht.com/uKp3PvUUCUNOhgGt9emtwAN4lzAOxdWTQDg2Ggun54Fdj-llbOdEuKZmIMZBI8t_7w=h900', u…	[]	Medline Journal Search	https://play.google.com/store/apps/details?id=appinventor.ai_malhotra_gaurav.MedlineClinicalJournalSearch	2013-09-08 00:00:00	3	[u'2', u'0', u'0', u'1', u'0']	1
appinventor.ai_marco_hemmeter.mSTaRT_Sichtung	https://lh5.ggpht.com/u3LeOplkTl5muW3B0F9Rsm0nw3bGOKo2YzE_OLaoQrCkBt88OSCAfteFqoy-e3zO4g=w300	5	None	MEDICAL	Low Maturity	Dies ist eine inoffizielle mSTaRT Sichtungs APP. \Entwickelt von der BRK Schnell Einsatz Gruppe (SEG) Kösching, KV Eichstätt.\mSTaRT ist ein abgewandelter Algorithmus des STaRT-Schema: Simple Triage and Rapid Treatment\Das modifizierte STaRT-Schema verbindet die Erkenntnisse aus dem JumpSTaRT und dem ursprünglichen STaRT-Schema zu einem umfassenden Prozess, der sowohl für Erwachsene als auch für …	None	Marco+Hemmeter	Marco Hemmeter	None	None	2.4M	Free	No	10 - 50	0.0	\! WEGEN KEYSTORE VERLUST NEUE APP !\- Barcode Scanner Pictogramm eingebaut\- Algemeine Fehlerkorrekturen	1.5 and up	[u'https://lh3.ggpht.com/Pp-Cuj2J-eBjKe9p0EMdlWR5Iqj5Jek1KTkajobF1g4Lpqlh7OjuFZ4isjTpZ4iYgHg=h900', u'https://lh6.ggpht.com/Xbrx9Gh6FLPBllg37EtClbL1lskRYXMyojiJ73VVKTt6rRGTWXQfOd6aymfVzFiEvyfk=h900', u'https://lh6.ggpht.com/2ZESdR8yZ9a_wZiqLlXrlfBPVBbXHNW_9j5KbKXabOeqWlutFmNcTMbUVNqukW1gdxw=h900', u'https://lh6.ggpht.com/1JMTRPslFjphG4myjh-LQFBhL_eerp8FNRuH-ewXisbwskfPMd8v7dcZsav0DZfBRLk=h900', u…	[]	mSTaRT	https://play.google.com/store/apps/details?id=appinventor.ai_marco_hemmeter.mSTaRT_Sichtung	2014-12-05 00:00:00	3	[u'3', u'0', u'0', u'0', u'0']	1.4.2
appinventor.ai_martienboertje.Calculations	https://lh4.ggpht.com/vAnw4scSjCZd5Nw9j9Bn91bhZ4pPexwlGv2neTK_GZz5Gk_7i4dK5r1Meuq40A6vL88=w300	1	None	MEDICAL	Everyone	This application is a tool for the nursing practice and provides in dosage calculations. You can consult this application on every moment necessary. The application contains calculation for:\- Percentages and promilles\- Dissolving and diluting\- Injections\- Infusion\- Oxygen\- Feeding pump\- Medicationa pump	None	Martien+Boertje	Martien Boertje	None	None	2.1M	$1.96	No	100 - 500	1.96		1.5 and up	[u'https://lh5.ggpht.com/APhpO5RylbSXBH8ahCc579OdaxqiS9E9DgYbvhYW9Y2z2P3II0MQ9wXCOA8PqRu8b7A=h900', u'https://lh3.ggpht.com/lbKUBKVfxzJYT1TDEVK6HIiTPjjA13y1mxo8NLyjnyAXbfyY8hiyEhY_8tNCqCpFRlo6=h900', u'https://lh5.ggpht.com/1DMrQXt9lM6n9LcbuuB10XfjGiFjheFMKuMVQgVu42X3rz1Il69jQOKIBUXW3p7NcEo=h900', u'https://lh3.ggpht.com/XljD1-YYBBwLQTe1e_jTWC3IhQYWznINEVhAzC7KBvCyOUzCstm8-rcpvUaKYZVlZLbJ=h900', …	[]	Nursing Calculations	https://play.google.com/store/apps/details?id=appinventor.ai_martienboertje.Calculations	2011-12-14 00:00:00	1	[u'0', u'0', u'0', u'0', u'1']	1.0
appinventor.ai_massoud18.AMPro	https://lh3.ggpht.com/zVFT--9xFYz6hnQpmCnvmbe9C6Tww1JX8MMGKmVYbEJawt_qziLqsJa4Otfy0ogIbw=w300	5	None	MEDICAL	Everyone	!!! Anti Mosquito PRO !!! \This new developed Anti-Mosquito PRO App prevents you from getting bitten by mosquitos and nasty bugs of all kind. \Anti Mosquito PRO is equipped with the newest german technology for you to enjoy either outside or inside activities without getting bit by mosquitos or other nasty insects.\Turn on HARDMODE to get rid of very annoying and persistent mosquito's.	None	MSPH+Apps	MSPH Apps	None	None	3.7M	$1.19	No	50 - 100	1.19		1.5 and up	[u'https://lh5.ggpht.com/4L4SJV9jTJ_1Oo0hQO2HUkBdP36eZ5qQFvdsxg6x01mCZ_34UVdCRlbihMoW5eTehQg=h900', u'https://lh5.ggpht.com/9mWYZt8tLrmVShO-RFLQdpiPsYXsJ8tGDsQxqrQxR0b8PKmvVKqiY8Wr1l-cVCfHp4I=h900', u'https://lh6.ggpht.com/uSqP3Q5Q0vXXGo_Wi86D6aDPWWKIGekhgFakh-Wg4KHk3QNSOOhxBSTY8svpW31ljTk=h900']	[]	Anti Mosquito PRO	https://play.google.com/store/apps/details?id=appinventor.ai_massoud18.AMPro	2014-03-04 00:00:00	3	[u'3', u'0', u'0', u'0', u'0']	1.0
appinventor.ai_medhong.IV_CALCU	https://lh4.ggpht.com/x-zxOnG6l4KAtuaM4l7uVXgCRVJkYaDkKPp5QVj50itYYZyHJxLa3yibrs4Xg8JOy3Y=w300	2	None	MEDICAL	Everyone	This App is easy to calculate the amount of fluid by IV set.\This is for doctors, paramedics and nurses.\It helps change values between GTT, sec/drop. mL/min, mL/hour and mL/day.\And, It supports the dropping graphics and sound following the values you input.\A Frequently used value(for example 10GTT, 100mL/hour) can be saved in the 3 slot at bottom, so you can easily and quickly use the value.\ …	None	KIM+HONGSUN	KIM HONGSUN	None	None	1.5M	$0.99	No	10 - 50	0.99	\Graphic layout updated.\Small Bug Fix	1.5 and up	[u'https://lh3.ggpht.com/B-0jR3XJ7FO1w-vBi-Bwn6Zn2uaO0Epbcq8AKJV31552z9ys3W1cnb3cYGh3xS2dZQ=h900', u'https://lh5.ggpht.com/-KWqVAH91_hbVuR6H4hJ90WNGvhkHRF5y9j0MBBUQjBw9htjYuhd7DCuwpMY_JS2xK_n=h900', u'https://lh3.ggpht.com/G1cOKoUz2ox2cHofjkw7lfslqipOlXEH4VHMbQTbpYfzzJkO4hINUSnH_jblXZGxFoLK=h900']	[]	IV set fluid Calculator	https://play.google.com/store/apps/details?id=appinventor.ai_medhong.IV_CALCU	2012-11-02 00:00:00	1	[u'0', u'0', u'0', u'1', u'0']	3.0
appinventor.ai_monticormed.RxTorax	https://lh3.ggpht.com/2Iu48asBLBCIFxzRDjzFtztFIHeWyuEkLuH8TAMwVY0EP36P-XOB1c9LNVdvlDb1VxQ=w300	4	None	MEDICAL	Everyone	RxTorax es una aplicación para android que te permitirá aprender a leer las diferentes estructuras que pueden encontrarse en una radiografía de Tórax, identificar y conocer las enfermedades más frecuentes que pueden producir determinadas imágenes patológicas.\La aplicación está destinada a estudiantes de medicina, enfermería, ciencias de la salud, y para cualquier persona que quiera adentrarse en…	None	Ixtar+Medical+App	Ixtar Medical App	None	None	7.2M	$1.21	No	100 - 500	1.21	\Versión 1.3 *Mejoras en la interfaz y estabilidad.	1.5 and up	[u'https://lh4.ggpht.com/8DPKJFe-MrQPH_FioIzJxhbbqmWJRg6iu55VLOoB0L72v28wKAwVbSFOTU_DT8OQ3j8=h900', u'https://lh4.ggpht.com/fKqarKk7o7UEvcP3EsJ16BBDDOvuJwUgE1HxSXv1xyGgwlNKjdB5cDc9gdirEnBX5mfm=h900', u'https://lh3.ggpht.com/niQicG04WEn-zsqYQh5nOm1SzQWoakROsxM4whH3pSDjkkBT0YnRuokZCuWKW8ryT_1Q=h900', u'https://lh5.ggpht.com/oY9F601demcQxTv71vfc_4QbRX7GWNvKXypDn4AulfvBKsVLrbj1kVvSz3iR3q6YbEg=h900', …	[]	Radiografía Tórax (Radiología)	https://play.google.com/store/apps/details?id=appinventor.ai_monticormed.RxTorax	2013-12-17 00:00:00	5	[u'1', u'3', u'1', u'0', u'0']	1.3
appinventor.ai_nb12sp.FreeRx	https://lh3.ggpht.com/MsdbBh1_xw1Rvfh4qm1CD5S48v1wOZ-1viHHhguKP4M5DMpd-zwK8UI2kJTenDatrw=w300	4.5535712242126465	None	MEDICAL	Everyone	The Helping Hand Pharmacy Discount Card app can potentially save you 10-85% on medications at over 60,000 pharmacies nationwide.\It's easy! Simply present the discount card to your pharmacy when you drop off your prescriptions. They will run the card to see if your medication qualifies for a discount.\If you have questions about the discount card, would like to locate a participating pharmacy or …	None	Helping+Hand+Pharmacy	Helping Hand Pharmacy	None	None	1.3M	Free	No	5,000 - 10,000	0.0	\This is version 1.0, please contact me if you have any issues. Tested on Google G1, HTC Nexus One, HTC EVO, Samsung Vibrant and Galaxy Nexus.	1.5 and up	[u'https://lh3.ggpht.com/dlbpw9AMnur_LoDHOk7V3J0RK_cPVCKxqsjFdexbd72DxLNmSM0Tqmm5zYCKmzGXI4Au=h900', u'https://lh6.ggpht.com/JvfsPiBpFjzZbEqf4zwUCGavbgx96I4HXvQpITeDJZtFC7ub23hmPsCyMArq6X9xzZo=h900', u'https://lh4.ggpht.com/whV0PWm6h7t0NZD4wtdau-DTDiYmqzSK7-F0V_gDYJosNV2w11bOOZjwfVGfsNzEVX4=h900']	[]	Helping Hand Rx Discount Card	https://play.google.com/store/apps/details?id=appinventor.ai_nb12sp.FreeRx	2013-03-20 00:00:00	56	[u'44', u'6', u'2', u'1', u'3']	1.0
appinventor.ai_olavjaren.HAquestions	https://lh4.ggpht.com/UjcuEPZQAZoMEXh4zPP4fpeOMpdTVXatjt5fPGRcpf75nt0BfMos6SC_UNonpiHaNlg=w300	0	None	MEDICAL	Everyone	There are more than 20 different types of headaches. Some are common, some are rare. How can you tell which type is which? Smart Headache was designed to teach how to distinguish one type of headache from another, using a question and answer format. DISCLAIMER: If you need medical assistance, seek a medical service provider. This app was made for educational purposes only.\How to use Smart Headac…	None	Neurocuro	Neurocuro	None	None	2.7M	Free	No	5 - 10	0.0		1.5 and up	[u'https://lh6.ggpht.com/kMNWONB1_dnQFZhLySttBkxE0YHjHfMaOKEBvS-XoeOMHKaKPidsZGwHkVsmneRYAw=h900', u'https://lh4.ggpht.com/GZ24rZ2ViY8geDKwFW4aKlyowle4OsNwvcuM2_CdijfpXUWSXGVdlZZFkme9zghCJw=h900', u'https://lh5.ggpht.com/cWNWOfXYrNRU1WkmpqPr1VWi-4I700pk2N7q9Cv5jwxsZ6k_PMhHYvpaSGKDvulIg0Ss=h900']	[]	Smart Headache	https://play.google.com/store/apps/details?id=appinventor.ai_olavjaren.HAquestions	2014-11-15 00:00:00	0	[u'0', u'0', u'0', u'0', u'0']	1.0
appinventor.ai_pointofmatters.HomeopathicHolodoctor	https://lh3.ggpht.com/F1WCqGI0ziOdGFtuCBhtKd_9vhuxrBcfbtZ4i3E6jdOCdUoKAhg0p7Dz5WhfgjkTipu-=w300	0	None	MEDICAL	Medium Maturity	Welcome to the Homeopathic Holodoctor app! Whether you are new to the practice or a seasoned user, Homeopathic Holodoctor is designed to be a convenient pocket guide for simple homeopathic and ayurvedic remedies. If it is your first time using homeopathy, refer to the Getting Started section, which addresses commonly asked questions. The Diagnostic Tool button will help you identify symptoms and …	None	Point+of+Matter	Point of Matter	None	None	1.9M	$2.99	No	1 - 5	2.99		1.5 and up	[u'https://lh4.ggpht.com/PfDMQEKPI8EhxyOaIfITTfpEzPkHN7Ev_8EFkUkdlss1ROw9w-WpCsV_OZ_TFBJlQmM=h900', u'https://lh3.ggpht.com/YyGqxBaaYtcJX0FNn-cMXY5FNs5pPV2f_fFEO1SLkjb40B0MBdRqtexea1xW8LWQ2Q=h900', u'https://lh3.ggpht.com/6m7REirAxT048p5_HvjbCeKFct0QMmVd62-fbdA6oX8S265GxotxU32sJ_s1v90Ngzni=h900', u'https://lh3.ggpht.com/-mS7B1msxE0wpNbT3Fgx5iFoZKHXN0vwE4zoORSN_v_o3Xy9vh3peMGk8set0C808jOB=h900', u…	[]	HHdoc - Homeopathic Holodoctor	https://play.google.com/store/apps/details?id=appinventor.ai_pointofmatters.HomeopathicHolodoctor	2014-10-29 00:00:00	0	[u'0', u'0', u'0', u'0', u'0']	2.0
appinventor.ai_pokeme.ACLSApp	https://lh5.ggpht.com/edAyQ1WilOKNl5PUXHgvGMIEVcX9DzUeRXAiu2aSRRD9vkoqIpXR5QZVC_6GOhBzkzo=w300	3.8578431606292725	None	MEDICAL	Everyone	A simple reference app for ACLS Algorithms and Drug information.	None	Andrew+Fang	Andrew Fang	None	None	3.2M	Free	No	10,000 - 50,000	0.0		1.5 and up	[u'https://lh4.ggpht.com/FiQtFtRa1JH6pDBg7HY0_FSKUI7i9hvGKx67jXxoqUTpjBf360LcKPcWfyYhBw3b0V8=h900', u'https://lh6.ggpht.com/xYnEnVtMMEHKHNGyMww--ydMhikED0eRlyCA-RAHqzTKVu7d5dZLD1Asjjjt230GgBQ=h900', u'https://lh4.ggpht.com/yPSb1CRgPawZ01fQqnao12TtzOy916DoCTChfs42Wcb_hgbN71-ZHgX1-Fi714R22A=h900', u'https://lh3.ggpht.com/HsDLay2t1cpOUp_3HcbATKQrYyjvIT9K2FZWUTU7o2H-9FR41d2KXECEIsShu6qkfi8=h900', u'h…	[]	ACLS App	https://play.google.com/store/apps/details?id=appinventor.ai_pokeme.ACLSApp	2014-01-23 00:00:00	204	[u'91', u'51', u'25', u'16', u'21']	1.0
appinventor.ai_pokeme.PediatricsApp2	https://lh3.ggpht.com/m8xopIpv3xF7Vsr4_e_pc_z1AJuiYInVrvbVcmlelH3KHgxjJrk_cpFwTpZm5tacosE=w300	4	None	MEDICAL	Everyone	This app aims to help primary care doctors manage pediatric patients better. The content is divided into 3 main sections:\1. Common pediatric conditions (divided into the six broad categories of “Fevers”, “Fitters”, “Wheezers”, “Poopers”, “Rashes” and “Others”)\2. Well child normal growth and development reference material, with a typical immunization schedule\3. Common Pediatric Drugs (and Dosag…	None	Andrew+Fang	Andrew Fang	None	None	6.0M	$1.61	No	10 - 50	1.61	\Included new topic (v1.6):\- Type 1 Diabetes\Edited existing topic:\- Febrile fits\Included new topics (v1.5):\- Bleeding Disorders\- Anemia\Included new topics (v1.4):\- Eczema\- Allergic rhinitis\- HEADSS Assessment (for Adolescents)	1.5 and up	[u'https://lh4.ggpht.com/-v5iKlG7JSRH5czbfIxF6j5KVev-WUYQKrcgLw72crODheW3wzW90wqDZ8AIiH4hEfg=h900', u'https://lh6.ggpht.com/LU2nPk3oP0cnjPI0jzHSSwVFOzJnmQyaFIdxKqnqZh0Dr67KYbd1TdmRVMxdnPmb7RU=h900', u'https://lh4.ggpht.com/u9j_ZJLrpHRmLcgW7zo7DIK7I5SECDK6VrukoWA8nTqU06qgfXljyWh2USkPe9l73po=h900', u'https://lh4.ggpht.com/e4OckMANp74QOpZJQxVlR_AnCsup3mpLK7t4lAinO3D6GK5xaDxN57Pk6zQ4rIE9g_g=h900', u'…	[]	Pediatrics App	https://play.google.com/store/apps/details?id=appinventor.ai_pokeme.PediatricsApp2	2014-08-17 00:00:00	1	[u'0', u'1', u'0', u'0', u'0']	1.6
appinventor.ai_probledoc.Enfermeria	https://lh3.ggpht.com/RMkVU7Ov9_t-H6CsHLY9IdlBe2LnGOSsk35RMMMt6jR3A-VaS9WW5AmfWRheL0oMnr0=w300	3.961794137954712	None	MEDICAL	Everyone	Great app for nursing: \http://onlinelpntorn.org/terrific-nurse-apps/\ \6 APP for Nursing: \http://badiu.epsem.upc.edu/escorxador/?p=4702\Discover how to use medication IV: indication, directions for use, compatible sera calculation perfusion with access to medication sheet \Nursing techniques with evidence-based online literature: from technical to inject vaccines or blood taken for analysis. He…	None	Pablo+Robledo+Casado	Pablo Robledo Casado	None	None	7.9M	Free	No	50,000 - 100,000	0.0	\Processes will be added nurses with evidence-based literature.	1.5 and up	[u'https://lh5.ggpht.com/PNUpSOkpCD7NyOYXNPo4BGl4M1BmIppU2Ak1bsdYuBDLXfNL2UctKhsAo05mZBML0TU=h900', u'https://lh5.ggpht.com/Wxz6_tlj7OlnQ-oDxrUmzzP4EXDsmjMbh3rpEFWe67J32DDnNuMxqHBsRkRLqyiFOA=h900', u'https://lh6.ggpht.com/MyGHVs5I2a_TRzhphyCVROsESsmwo0lx2wvkP_7ydz9cGFiI37qVJhqpLX1Wof5-8w=h900', u'https://lh5.ggpht.com/VWhxs8xJKj46q0B-Y7yKhJDBDsUDKp0ILDRaeDUORB9oJTgjABSnbmIpgydRk95PtPE=h900', u'ht…	[]	Nursing Med - IV	https://play.google.com/store/apps/details?id=appinventor.ai_probledoc.Enfermeria	2014-04-13 00:00:00	602	[u'285', u'142', u'88', u'41', u'46']	1.5
appinventor.ai_rafaelandrademd.MiniMentalOtimizado	https://lh4.ggpht.com/vHOd2TSLO40T34HPQ3nr3SuPjEB90CM7UFpEEwXdmLSUL_OoEUMwmfKOjyx0VzGAw_o=w300	4.4285712242126465	None	MEDICAL	High Maturity	The mini–mental state examination (MMSE) or Folstein test is a brief 30-point questionnaire test that is used to screen for cognitive impairment. It is commonly used in medicine to screen for dementia. It is also used to estimate the severity of cognitive impairment and to follow the course of cognitive changes in an individual over time, thus making it an effective way to document an individual'…	None	Rafael+de+Souza+Andrade	Rafael de Souza Andrade	None	None	1.3M	$2.00	No	100 - 500	2.0	\Nova versão com possibilidade de aferir o risco de demência de acordo com os diversos níveis de escolaridade.\Apresenta recurso para enviar resultado do teste por email com o nome do paciente e a data da realização do exame.\Aceito sugestões para implementação do aplicativo.	1.5 and up	[u'https://lh3.ggpht.com/ggrurb-eo2FaveCCJezcxmJmoqmI_h6M2pYGihYd8Ny1JPx0xPiP6XHVyjHpI0--25tj=h900', u'https://lh4.ggpht.com/lL6z_xOwRTLMK7b0LFQ1N4mzg30gleuUHaJo2psviC6AcSuWAGEWPaDG7rB7KB9H-kU=h900', u'https://lh5.ggpht.com/_L4u5LjPACpQg-1zoEapiALRa7onzgjkp2MiMlwLuiaPPgwVmvrBQwXx9BFU3D4y8w=h900', u'https://lh3.ggpht.com/1gzSwFWdZ4dULn_faSs2M3JYa0yAHk_x6KdEz_KpzgvwhUxEyIyg1x6n4_oGjcQwD70=h900', u'…	[]	Mini Mental Test	https://play.google.com/store/apps/details?id=appinventor.ai_rafaelandrademd.MiniMentalOtimizado	2013-10-05 00:00:00	7	[u'5', u'1', u'0', u'1', u'0']	2.0
appinventor.ai_rsepulvedapalamara.Diabetes	https://lh4.ggpht.com/zrbm3YJy7tRmZyu6zMtvGJz-_E1il3bj1UYxRrMgIpphkyMeBWyK7scRmfiCCH_oNue2=w300	4.2512078285217285	None	MEDICAL	Medium Maturity	Medical Programs for Android.\This program contains complete information for Diabetes Medical confrontation.\Topics include epidemiology, pathophysiology, diagnosis, treatment, complications, etc.\This application is essential for all physician and people related to medical and health field.	None	Rodrigo+Sep%C3%BAlveda+Palamara	Rodrigo Sepúlveda Palamara	None	None	1.4M	Free	No	100,000 - 500,000	0.0		1.5 and up	[u'https://lh4.ggpht.com/MgGLuaewUF-QzzXKzE_sXQOhe_iAFcV71naZpSOcugkWGQK09St34fisOLnoVgH58ICH=h900', u'https://lh4.ggpht.com/avJ6WFwbhyEyBQYMdZ8cZ-djkwutr-8xDn73jwtDLwmxL99PnzwQ5DEgaaDNG7n2EQM=h900', u'https://lh6.ggpht.com/51PeI3c7vatKBg4nSvfylZlcPnOC-tUFD6nPfOXdOg-EeYo5D7YYDN5IR3khblnMTWxB=h900', u'https://lh6.ggpht.com/orO_mEdpWO3qeF0aQJQ3m0UDn9RDHntIS85bgbKEZYF8g_apz-od3XvQdE5joxncs28=h900', …	[]	Diabetes	https://play.google.com/store/apps/details?id=appinventor.ai_rsepulvedapalamara.Diabetes	2013-02-23 00:00:00	414	[u'250', u'87', u'36', u'13', u'28']	3.0
appinventor.ai_sarapukdee.CellsCalculatorV2	https://lh3.ggpht.com/OXPEYV6WUa6-Ve_pnQFqJxVjbbspXG2kNeFzAJdc-VnLS4AevlYiA4jqu6kOaDkkhH8=w300	4.199999809265137	None	MEDICAL	Everyone	Cells Calculator is a tool to help you calculate density of cells in Hemocytometer. It has two mode, "Chamber calculator" and "Viability calculator".\1.Chamber calculator\You just select the location of chamber where you counted the cell and fill the number of cell and then click the calculate button. The application will automatic calculate the density of cell in mL and uL for you.\The optional,…	None	Pongsak+Sarapukdee	Pongsak Sarapukdee	None	None	1.8M	Free	No	500 - 1,000	0.0		1.5 and up	[u'https://lh6.ggpht.com/ogR1nbN9tFoWKUINg6BBYQ3EGQZPl_OaUNbYjdaDE9imdz2p2Amb4pgwcJdusGjtaA=h900', u'https://lh6.ggpht.com/SU7OGGzdBwEKSgHjC8Jq6CtBpLFFIqFB-VDzsYVTJ1TPveaxJ7iV4h45jkSs-mjmND8=h900', u'https://lh4.ggpht.com/m9wX7dky4FuOhfvKAvAuR2vMz6i__6ay3mZEYmLrflloTuZSG3mjIZ_ExR0qYHVz7y3J=h900', u'https://lh4.ggpht.com/7THLhAkYTyGJZq3USeBpH-Elct1BDnT4dOKq8p48JpkTpuA9TjlS2IQGXU7P_8CL68A=h900', u'…	[u'https://i.ytimg.com/vi/AKw15mf4uFI/hqdefault.jpg', u'https://www.youtube.com/embed/AKw15mf4uFI?ps=play&vq=large&rel=0&autohide=1&showinfo=0&autoplay=1']	Cells Calculator	https://play.google.com/store/apps/details?id=appinventor.ai_sarapukdee.CellsCalculatorV2	2014-07-23 00:00:00	25	[u'16', u'4', u'1', u'2', u'2']	1.0
appinventor.ai_scapstone1.UltrasoundGuidedRegionalAnesthesia_LearnTheAnatomy_1	https://lh3.ggpht.com/sbPQ7GPeGVBTEoI0PKKPvzx-QVMcYVT_jTe2C8jPF1D2gGg5_5l4o66-5AKxAQwsqpFR=w300	3.200000047683716	None	MEDICAL	Everyone	This app should offer something for anyone involved in the practice of ultrasound guided regional anesthesia. It is a great interactive way to learn the basic anatomic structures seen on ultrasound when doing blocks. A few clinical pearls are included for each block.\ The idea for this app came from doing blocks in our pre op holding area. I was trying to explain to our nurses assisting with the …	None	Stephen+Hennenfent+MD	Stephen Hennenfent MD	None	None	4.5M	$2.99	No	100 - 500	2.99		1.5 and up	[u'https://lh3.ggpht.com/v0aW1Pnt9sCC7R09DsfFpNdYCTEHkNDZ64HHAZZbo0pAEpxIzs34HaZaraOoPNaL_i8=h900', u'https://lh6.ggpht.com/QEymOQK6VcIELy_Osq8fnC72o7EX3YpUXhn98zMCJEFbQ0JN_ZDJIW4cZEQgJ0SJuEQ=h900', u'https://lh6.ggpht.com/2BghBn67ZUOXxEkxC2corkQS2iouKUfOcsSouY31ovLu7P0i_ID8ZBkhFSYye71s4Q=h900', u'https://lh5.ggpht.com/PZg6IH2QoN1TdZk90KdQwK4veraXLLCJQ-vfJ_DsZqT9wQMEP7NlyxJPBN3UFbqsgUU=h900', u'h…	[]	Ultrasound Regional Anesthesia	https://play.google.com/store/apps/details?id=appinventor.ai_scapstone1.UltrasoundGuidedRegionalAnesthesia_LearnTheAnatomy_1	2013-05-15 00:00:00	5	[u'1', u'2', u'0', u'1', u'1']	1.0
appinventor.ai_shawn_m_gee.HeartSounds	https://lh6.ggpht.com/hK-WLFeXVUgiCnuD1XMcH2eEUPz8xbO6YaSnnWCktHhFb1DRHeV0TrEcqwScautiZ5IH=w300	3.985915422439575	None	MEDICAL	Everyone	Heart Sounds is a leading heart & lung sounds reference application for physicians, medical students, nurses, physician assistants, and anyone else in the medical field. It has essential information about murmurs, rubs, gallops, wheezing, and rales in an easy-to-use application.\Unlike other applications, this application COACHES YOU to understand and interpret heart and lung sounds with sounds, …	None	Medical+Doctor+Apps	Medical Doctor Apps	None	None	8.8M	$2.99	No	5,000 - 10,000	2.99	\- Fixed auscultation diagram and heart diagram\- Changed menu layout	2.2 and up	[u'https://lh4.ggpht.com/y65aqqCeWxR4WJYbIeX6nwkT5cSPqoaeoVdvGLbfH-cZ-5F5ZxPTqmAPYw3UJcGbat8=h900', u'https://lh5.ggpht.com/DXr3lSmUh4Di1mbpmqiPH5gUf82sEME57g0otylO-VfWTofRUAZ_PSw6coEcitzZWUY=h900', u'https://lh3.ggpht.com/zK-dqOhdJfTZoZviThsfbDPJyKc27Tzk7zP2HBKeNtjMy1Hc0figkukP1DaGJPxR9Suv=h900', u'https://lh3.ggpht.com/gosK3hJT7vyC5SIDUDPjWYt2gKQ6Pj7XvCqWDxKXN5xPtkVdT2UOIRp4QosyMXmVf0Q=h900', u…	[]	Heart Sounds (+ Lung Sounds)	https://play.google.com/store/apps/details?id=appinventor.ai_shawn_m_gee.HeartSounds	2013-01-21 00:00:00	71	[u'32', u'21', u'9', u'3', u'6']	3.01
appinventor.ai_shawn_m_gee.LabValues	https://lh6.ggpht.com/9BFoG2-q__bFelSHzCwu7HeCxzvWTe5D7jb6zGcYamVerMaGf-s253PrIGR6kV6u7pg=w300	4.333333492279053	None	MEDICAL	Everyone	Lab Values is a lab values reference application for physicians, medical students, nurses, physician assistants, and anyone else in the medical field. It has several categories of lab values including: hematology, chemistries, urine, CSF, synovial fluid, pleural fluid, endocrine, body fluids, toxicology, and therapeutic/toxic drug values. When the search functionality is used, each lab value has …	None	Medical+Doctor+Apps	Medical Doctor Apps	None	None	14M	$1.99	No	1,000 - 5,000	1.99	\- New menu layout	2.2 and up	[u'https://lh3.ggpht.com/201zaJrI4h_qxIjPmadnkbK3FUeeuB-yaEewahAw4QyJMOJ0v81DV0xtbVkcvvqgFyM=h900', u'https://lh3.ggpht.com/aqZMLAuNIndhWekFveLr5TjWFWZX-95fZX87vxQH9tQ0kP4TwOB1SknYsLBekMjTQ-g=h900', u'https://lh5.ggpht.com/nHh-X_2o-BkvQU1HzxWlLKSsZqKNDtko5zZGOCYQVsWJwv4hoPSB4n7rCY3VHCb32kw=h900', u'https://lh3.ggpht.com/2mR3a0GTmDktm6_FqXGt037RWgtnTssLtYfUpKfqAylD0EmB0WKorybOcuWH6SY2OhU=h900', u'…	[]	Lab Values (with descriptions)	https://play.google.com/store/apps/details?id=appinventor.ai_shawn_m_gee.LabValues	2013-01-21 00:00:00	24	[u'14', u'7', u'1', u'1', u'1']	2.01
appinventor.ai_shawn_m_gee.MedicalDoctor	https://lh4.ggpht.com/ExTlACOaxL53iEtDuC7DriJ5UYfLcdxe4_-Nmf3_NWNSSmdTY8hElvCTtIxFQjAA5ezp=w300	4.433628082275391	None	MEDICAL	Everyone	Medical Doctor: Medical Reference Tool replaces your medical reference pocket guide and provides much more: it includes heart and lung sounds, lab value descriptions, an OB wheel, note templates, history and physical guide, pediatric information, and much more.\Medical Doctor is a perfect medical reference application for physicians, medical students, nurses, physician assistants, and anyone else…	None	Medical+Doctor+Apps	Medical Doctor Apps	None	None	14M	$3.99	No	1,000 - 5,000	3.99	\- Fixed auscultation diagram and cardiac diagram\- Fixed FHR early decel diagram\- Changed menu layout	2.2 and up	[u'https://lh3.ggpht.com/O5Ga8o-HHEyGgPlutdMZfFc0cybRez9tlYOSRO598ytExutHYFzPC9o-mcDZzVJ-WA=h900', u'https://lh4.ggpht.com/WOA5IoRZfh9BOXRJ0xPxwBZYV2NOs4GoVAaH6y0GQAx0JEIdtphjiGrF_dXd4tUkjss=h900', u'https://lh4.ggpht.com/Nch3XEr5AkpbD2gICUdCKTVwd5p2aq2oljIz5JiFV2IBdRktKM99fFWD9gM2vhW-dDIL=h900', u'https://lh6.ggpht.com/KQ2s7s2l4aOn4DG1EhkZq_qrA3IWmSMqOfEjTkrO7U_7QVbvtxD3qKtIS7UfvzBYLAs=h900', u'…	[]	Medical Doctor: Reference Tool	https://play.google.com/store/apps/details?id=appinventor.ai_shawn_m_gee.MedicalDoctor	2013-01-21 00:00:00	113	[u'76', u'23', u'6', u'3', u'5']	4.04
appinventor.ai_shawn_m_gee.NotesOrders	https://lh4.ggpht.com/HCSGCwM6F8lOzFCkXw8Eodvrzp1cAirlbQlBddMetsj_tAmTImQaWutTPOuTKzYkmCI=w300	3.875	None	MEDICAL	Everyone	Notes and Orders is a reference application for physicians, medical students, physician assistants, and anyone else in the medical field. It has templates for the full history and physical notes, admit/transfer orders, on-service notes, SOAP notes, discharge notes, pre-operative notes, operative notes, post-operative notes, procedure notes, delivery notes, and post-partum notes. \Next time you ar…	None	Medical+Doctor+Apps	Medical Doctor Apps	None	None	924k	$1.49	No	500 - 1,000	1.49	\- Changed menu layout	2.2 and up	[u'https://lh5.ggpht.com/1zJnpQk7GbmMe31jfeWgOZC0BApr9dxzmw3avIli8Ajft1E1zJF6wPEcXrGvF8UrJg=h900', u'https://lh4.ggpht.com/Z-_MjsvlDuNCA-MVBUnAbZ5jZIPBSe8YFqTjGYOuCifT8WX_Zkf1Urt0FDzag2LkqQ=h900', u'https://lh3.ggpht.com/V3NiqiJKipQ54L0IQ9Ta0V-_p2abphVZ9Ka49tkPy_9HJaED3vmnn8WnuFRkai82EP4=h900', u'https://lh3.ggpht.com/WDpD2qDoiUw3pAD5LWXE4CF-hMbwdCwA3iHUDVbUTT7MN9bZfYCi6wdrBVNzU2LX-siP=h900', u'h…	[]	Notes & Orders: Medical Tool	https://play.google.com/store/apps/details?id=appinventor.ai_shawn_m_gee.NotesOrders	2013-01-21 00:00:00	8	[u'4', u'1', u'1', u'2', u'0']	2.01
appinventor.ai_shawn_m_gee.Obstetrics	https://lh5.ggpht.com/ougexFtjiH8MwGmXUvSf3yhirOoBrP1TMudPRqYMU-nmnG0cV2NiIRuL6pqxkcmCqVU=w300	4.238095283508301	None	MEDICAL	Everyone	Obstetrics is an OB reference application for pregnant women, physicians, medical students, midwives, and nurses. It contains a pregnancy wheel (OB wheel) to calculate estimated due date, gestational age, dates of conception, end of the 1st trimester, and end of the 2nd trimester by last menstrual period or ultrasound. After calculating this information, the application provides recommended scree…	None	Medical+Doctor+Apps	Medical Doctor Apps	None	None	3.4M	$1.99	No	1,000 - 5,000	1.99	\- Fixed FHR early decel diagram\- Changed menu layout	2.2 and up	[u'https://lh6.ggpht.com/VxkPWCT69G6DCmSq-yCd-K-BkotafNjFMX02PP8eZGI8zb4I2YQXhoX74c1nS9jxXSI=h900', u'https://lh3.ggpht.com/DLIjRb2s551sljbVrddGjDH2BIUiUJbZdmQZIrvWXoP9r4N9fnl2YfTgXsg2b6vhqs8p=h900', u'https://lh6.ggpht.com/eZFoEdZzcgFXupEgiAC4Ob3hEujvjyzXzrDPJHKT4yyCa4W0FYxDolN3cgYI2EhV8sk=h900', u'https://lh5.ggpht.com/gb7uVN9_lMfEp7eqLZZjvfJd3r7hFi3v0Hd7G7yWm3G8efogfGf5HZQ3TrJ-JV_Bwqo=h900', u…	[]	Obstetrics (+ Pregnancy Wheel)	https://play.google.com/store/apps/details?id=appinventor.ai_shawn_m_gee.Obstetrics	2013-01-21 00:00:00	21	[u'14', u'4', u'0', u'0', u'3']	3.01
appinventor.ai_shyamasreeb.Project1	https://lh4.ggpht.com/90Rq66rYysgKT2JQxAsIQdwnqrTaA0N3VcRLPgD-uokkSlpgGxaLHhtnblkG21qh0RM=w300	0	None	MEDICAL	Everyone	Goal: Develop an application that uses speech to capture standard medical information for patients that come to an emergency medical clinic. \Users: Emergency medical team members who initially examine individuals who call 991 for emergency medical help; Hospital triage nurse who initially examine patients arriving at a hospital emergency room\Usage scenario: User speaks standard medical informat…	None	Shyamasree+Biswas	Shyamasree Biswas	None	None	1.3M	Free	No	10 - 50	0.0		1.5 and up	[u'https://lh4.ggpht.com/kD8vVR1V6hTO_eICPSU4mcb_L8c7jAxE8iUmMT9FTWgr8uHfr65fK7OJd7M6EK3Dzx7w=h900', u'https://lh3.ggpht.com/VEeEUTMRyHGMMcJaVFFc50DSdgN_V7zXN5FAF1cY7Zlu-o1qJqzhdj9aCvog0X_qVpb3=h900']	[]	Speak for your medical details	https://play.google.com/store/apps/details?id=appinventor.ai_shyamasreeb.Project1	2014-10-15 00:00:00	0	[u'0', u'0', u'0', u'0', u'0']	1.0
appinventor.ai_software.Logmar_to_Snellen	https://lh3.ggpht.com/wyBT2gqxwS73KL72ieI27Sn_KmKOAtqYRveaV5nYCc24SIJi6CKPptrTzzixD6t8518H=w300	0	None	MEDICAL	Everyone	Converts LogMar acuity to Snellen acuity\-Best LogMar Converter, as it not only converts value, but also any additional letters seen, so results will be in the correct format, eg not just 6 / 6, but 6/6 + 1\- 100% reliable.\-Internet connection not required.\- No Adverts.\- Instant result.	None	Hilmi+Software	Hilmi Software	None	None	1.4M	$0.99	No	1 - 5	0.99		1.5 and up	[u'https://lh5.ggpht.com/QZHQWsLxunWjGbetSvtHJ0scKSRhcHAARn_fR4DjvGbBJPXTYee9KRs4aZKYt30vz0w=h900', u'https://lh3.ggpht.com/NYQjm3Se9Py0zMZzVtyFhvxahFVM_HnBOtwfxt4ly6_LRrlrDBzw97mmouievQ7bZ3k=h900']	[]	LogMar to Snellen Converter	https://play.google.com/store/apps/details?id=appinventor.ai_software.Logmar_to_Snellen	2014-09-28 00:00:00	0	[u'0', u'0', u'0', u'0', u'0']	1.0
appinventor.ai_teachernurse1.QuizzerOB	https://lh4.ggpht.com/u79CZ4S9-TeQxBEKYzpsXgbJX_iG2MSHPxYF5z4pBgfRnAdg7KsivrBfArfU1iC_cQ=w300	0	None	MEDICAL	Everyone	Nursing students learn maternity nursing vocabulary! This is an easy to use app designed for nursing students to learn common OB vocabulary in a flashcard format. Useful for anywhere, anytime learning. Vocabulary sections include prenatal, labor, fetal monitoring, and medications.	None	TeacherNurse	TeacherNurse	None	None	1.4M	$0.99	No	50 - 100	0.99		1.5 and up	[u'https://lh4.ggpht.com/5KiebbiRm84VD8PZZiPhR_vLfKhuVN8RJuDPJTfnPaaq9EGLZpiP9t_TpaF2_JDEYfIw=h900', u'https://lh4.ggpht.com/10dt1VHwTgV8nKvnyzHCY4kwIoJ5ogpod9J5QA-SXFbrqG-L2Q69iEyVQfYOwEzf5GU=h900', u'https://lh6.ggpht.com/0l3X5vffmTVPjSpSH6F8qf6hYbXQwfzQHePSSPeNJwBZOfceuZ1zQA4E74MxKZEpOgk=h900']	[u'https://i.ytimg.com/vi/oPpmjOhiP08/hqdefault.jpg', u'https://www.youtube.com/embed/oPpmjOhiP08?ps=play&vq=large&rel=0&autohide=1&showinfo=0&autoplay=1']	Nursing Student Quiz Maternity	https://play.google.com/store/apps/details?id=appinventor.ai_teachernurse1.QuizzerOB	2012-06-11 00:00:00	0	[u'0', u'0', u'0', u'0', u'0']	1.0
appinventor.ai_trevor_miner.PT_Differential_Diagnosis	https://lh6.ggpht.com/3C2ZjPR2K8tvV3dHfKylW2maXCakuq9bzSr-yevU8HMKCTfF1M-2izAp-HQv6-Guzg=w300	4.333333492279053	None	MEDICAL	Everyone	Intended for physical therapists and students alike, this application provides quick access to a series of websites created by Doctor of Physical Therapy students from A.T. Still University on various areas of differential diagnosis. \Areas covered:\-Acute Low Back Pain\-Adolescent Hip Pain\-Cerebrovascular\-Chest Pain\-Deep Vein Thrombosis(DVT)\-Groin Pain\-Hemiparesis\-Knee Pain (1)\-Knee Pain …	None	PersistentAI	PersistentAI	None	None	1.3M	$0.99	No	10 - 50	0.99		4.0 and up	[u'https://lh3.ggpht.com/OO2MiOonZ0qySf8u-6Ch4zsGXBf4UIwfhKgFor5gda4SrgJuvWA5zy4MPQ2gkOGGIV8=h900', u'https://lh6.ggpht.com/KNzzJckBjChNnJmTTpCUxQMPva7c6Ukbj5FP8PGvDkeaBT8WyzK0rXCuvFbleU7l1-k=h900', u'https://lh4.ggpht.com/I-u4wxtl84po5hek8_Pp4dceWS3OJkWOV_poBQRTHx_pa5N9S0o7MQ4Y7pl3jX4tUvk=h900', u'https://lh6.ggpht.com/Mh23gnrl4R7l4He-SlEV-ecP2cGbHLh_GkXa1Dl_9aFp5wp5gX-f5-ypE5Ii4s3tZ7A=h900']	[]	PT Differential Diagnosis	https://play.google.com/store/apps/details?id=appinventor.ai_trevor_miner.PT_Differential_Diagnosis	2014-07-30 00:00:00	3	[u'2', u'0', u'1', u'0', u'0']	1.0
appinventor.ai_trupolex.ClinicalTests	https://lh5.ggpht.com/h2AseLyVHT7lclMmuaT45lCpo-5ALCh4uEs30p70gyii1a3TlSPY0a9wmuj2xFbNy3eG=w300	5	None	MEDICAL	Everyone	The application includes tests used to examine the musculoskeletal, nervous and vascular system. It also presents a test method of the spine, shoulder joint and the knee joint.\The content of the application is purely didactic, and the author does not take the responsibility for the consequences of their practical use.	None	kendyapps	kendyapps	None	None	2.1M	$1.53	No	10 - 50	1.53		1.5 and up	[u'https://lh3.ggpht.com/95z67UJMenIOdEylcgx93x3cpDYCGTe0WhgRYdy5mCjDWK2hKgpKenBXEM6Z3kB2LLyJ=h900', u'https://lh4.ggpht.com/Grx9V2w8P5XnCk2NvdqY1ZdaQ3lNkn4FOF-oQQlph-4IBMx9K9evJkhuS64-OPaPMiQ=h900', u'https://lh5.ggpht.com/7T9Com2UmmorPYHV9qFZBi2We3LbNJ95BXvgvge8Yjom4rft2lRPbT2GV99boz9xVKoB=h900', u'https://lh5.ggpht.com/i7rCHFO4ciUlasf_L5baeVVBWTD48RZoxbsttZp5QZPDoJWx084GAYophrUKkVpm4qk=h900', …	[]	Clinical Tests	https://play.google.com/store/apps/details?id=appinventor.ai_trupolex.ClinicalTests	2014-01-07 00:00:00	2	[u'2', u'0', u'0', u'0', u'0']	1.0
appinventor.ai_tylerleonard94.headachediary	https://lh4.ggpht.com/uxVL5GdH2RheV5Q86fDYCpb2lhr7VLFtu02kYTezrqmC53yorlnzHemCax3a_jPckHeV=w300	1	None	MEDICAL	Everyone	Headaches plague millions of people each year. The Headache Diary will help you to track, document and evaluate your headaches so that you will have an accurate record when seeking medical attention.\When creating a new entry you have the ability to select the severity of the headache, what your symptoms are, what measures you took to find relief and what may have caused your headache. When you c…	None	Tmoney	Tmoney	None	None	1.3M	$0.99	No	10 - 50	0.99		1.5 and up	[u'https://lh3.ggpht.com/YqyBkdZQ4K9msZzuObKsYmocIC9UMNSg5X_2zaxIbiEIWNAtjRktA3K-MQ_iJNGcH7Fp=h900', u'https://lh6.ggpht.com/rCGvvCPVON9K8_QvIphNc9bw-iIpvAZ0J9oChTtDaNnvQWamk3LN3E2_uBpR0TaSAYvW=h900', u'https://lh4.ggpht.com/sd5_9t1hcX41qfQdQnCBDRyqfQs0EYoq3L8KWgWR868O1RLsKjCS-9E1iezHlIfkwv0=h900']	[]	Headache Diary	https://play.google.com/store/apps/details?id=appinventor.ai_tylerleonard94.headachediary	2011-07-15 00:00:00	1	[u'0', u'0', u'0', u'0', u'1']	1.1
appinventor.ai_veterinaryanatomyapps.Veterinary_Anatomy_Head_Quiz	https://lh3.ggpht.com/LwntVnwFFCJwNvTE18FpeCXrIqKN6J3x74-Sxzt5TQ1z-SMlBMcTu_vuEGtDhynvYQ=w300	4	None	MEDICAL	Everyone	Read an independent review of our anatomy apps from AOVET here! \https://aovet.aofoundation.org/Structure/pages/newsdetail.aspx?newslist=https%3a%2f%2faovet.aofoundation.org%2fnews%2fLists%2fNews+Common&newsid=78\This application has been designed for students of veterinary medicine, veterinary technician, veterinary nursing, veterinary science, anatomy and for practicing veterinarians, veterinar…	None	Veterinary+Educational+Apps	Veterinary Educational Apps	None	None	1.7M	$1.27	No	50 - 100	1.27		1.5 and up	[u'https://lh4.ggpht.com/9LzoLFHVLR4M4yJxYjqanR3jIGeJ0xUcyc3EkE4hV_bn-4KcZQT-5hk1W6uE4N-RX9c=h900', u'https://lh3.ggpht.com/zeniyGIfWhlSTV1WaVJxCv9mAbjtyi-ATWscSpDV1EB1rH2gLQG0T3RWc89LLlChfNk=h900', u'https://lh3.ggpht.com/lkbaVzR_VQIKNpOSQ_YAFFpHDWc0C5BbpxlJ7A1-bQuXSXZWgcJACtVA9c-ors1SEw=h900', u'https://lh6.ggpht.com/KtVoMV6sATyAxfjXFbqiMzSTYBNMoKL4UwUKmOQ5jFZH983oToGgvMwJW2W6eUjxMnU=h900', u'h…	[]	Vet Anatomy Of The Head Quiz	https://play.google.com/store/apps/details?id=appinventor.ai_veterinaryanatomyapps.Veterinary_Anatomy_Head_Quiz	2013-07-16 00:00:00	1	[u'0', u'1', u'0', u'0', u'0']	4.0
appinventor.ai_veterinaryanatomyapps.Veterinary_Anatomy_Limbs_App	https://lh5.ggpht.com/TkPkERvvPxbkwcntQUiJ5kEmXakhGLJsRYYLe_Uke5JJmThYu3ViWx7uWlJxyx7mddkA=w300	3	None	MEDICAL	Everyone	Read an independent review of our anatomy apps from AOVET here!\https://aovet.aofoundation.org/Structure/pages/newsdetail.aspx?newslist=https%3a%2f%2faovet.aofoundation.org%2fnews%2fLists%2fNews+Common&newsid=78\WE HAVE RESOLVED THE ISSUES REGARDING COMPATIBILITY AND THIS APPLICATION FREEZING ON A SMALL NUMBER OF DEVICES.\This application has been designed as an aid for learning the anatomy of th…	None	Veterinary+Educational+Apps	Veterinary Educational Apps	None	None	1.9M	$2.56	No	100 - 500	2.56	\Fixed the compatibility issues and the bug which caused the application to freeze when downloaded to certain devices.	1.5 and up	[u'https://lh3.ggpht.com/w_7T_44mz8xNa0pf6b9uXQgrxroNBK2_LDPSNNKxu3xMIQYt0PmHHm082WTTU-HfztI=h900', u'https://lh6.ggpht.com/GLDEpoy_PsAiqAzEh93nBMLy1EUNsxcuiv2XfFUZ3lJPMbLMOyaNlWplierCZlKbOp8=h900', u'https://lh4.ggpht.com/uXYIrJ-4oiAdOzNBvRwHp_S4zs2ZfxdhrdsP99rAVfn7ACvazV-LtDLjbB8V20TtXitW=h900', u'https://lh5.ggpht.com/rdABzILcJgcJQpiYUWafjbYtj8WPe1WOqqU5QkfopXjf2mCgVyUB0NK6hpJ-VlKaVg=h900', u'…	[]	Vet Anatomy Of The Limbs	https://play.google.com/store/apps/details?id=appinventor.ai_veterinaryanatomyapps.Veterinary_Anatomy_Limbs_App	2013-07-16 00:00:00	3	[u'1', u'0', u'1', u'0', u'1']	5.0
appinventor.ai_veterinaryanatomyapps.Veterinary_Anatomy_Limbs_Quiz_	https://lh3.ggpht.com/cas8iont2yHEe5-B8RBDcrYY5br-_Dwo0KEkLvJ9itPZxSvFJ_OH0L3jjOc3UzGfmSbD=w300	4	None	MEDICAL	Everyone	Read an independent review of our anatomy apps from AOVET here!\https://aovet.aofoundation.org/Structure/pages/newsdetail.aspx?newslist=https%3a%2f%2faovet.aofoundation.org%2fnews%2fLists%2fNews+Common&newsid=78\This application has been designed for students of veterinary medicine, veterinary technician, veterinary nursing, veterinary science, anatomy and for practicing veterinarians, veterinary…	None	Veterinary+Educational+Apps	Veterinary Educational Apps	None	None	1.8M	$1.27	No	100 - 500	1.27	\-Added 'Random Question' button\-Added more questions\-Slight change to layout of the application	1.5 and up	[u'https://lh4.ggpht.com/0DKV2L6OoldgLMhBmLzIjE5x4sS6V-Ky4mYNY_MEvHfcskhP0Mr43-9iHa8p56XO7Hw=h900', u'https://lh4.ggpht.com/iwxeIi_9k_tLEvYCz9-hRbk8UKbTdGwLWgrk4b2idckTgeQE1lOWT6Gqfd1yv7uaxQ=h900', u'https://lh4.ggpht.com/6SyoQAFHwgijtMG_hXyTyYFqu2KQ9giI_m5YaRVw4jrlWPzXEZGcSVr0ysgi5Sbfh9ga=h900', u'https://lh4.ggpht.com/4X_VW7F0UtxUhNJK1WhLQx3P6TU4lg77EBeANMkNKEp-TY2BuS34pH-ZZeC3JvsazP08=h900', u…	[]	Vet Anatomy Of The Limbs Quiz	https://play.google.com/store/apps/details?id=appinventor.ai_veterinaryanatomyapps.Veterinary_Anatomy_Limbs_Quiz_	2013-07-16 00:00:00	1	[u'0', u'1', u'0', u'0', u'0']	4.0
appinventor.ai_westwood_md.VetCalc_v2_0	https://lh3.ggpht.com/M_ZkarTM225OxmQV_AMbHEceQU9-YD8oGMzI-6BNzN126-8g94-OW4LqBjRuG4Rs-A=w300	5	None	MEDICAL	Everyone	This is a tool for use by vets, nurses and techs to perform everyday calculations in practice and hospitals.\Calculations include fluid therapy, drug dosing, pain and coma scales.\Will be developed to include chocolate and poison toxicity.\Currently this will only be developed to support small animal veterinary medicine.	None	Android+Vet	Android Vet	None	None	1.4M	$1.66	No	10 - 50	1.66		1.5 and up	[u'https://lh6.ggpht.com/R4E57Vlhf9OjpMM6I6qP0iuAL2DJPe-NAYaboR4ToJcItvh3m71VVjkBOBQc7-Us-BQ=h900', u'https://lh5.ggpht.com/PNzO75XumFOKeg7QWlBFTj3-ZA8y4SdDO5d1J9fUGozXxIRLLChiOUdr8eA_Yfw0nA=h900']	[]	Vet Calc	https://play.google.com/store/apps/details?id=appinventor.ai_westwood_md.VetCalc_v2_0	2014-05-30 00:00:00	1	[u'1', u'0', u'0', u'0', u'0']	2.0
appinventor.ai_wilsey78.Cranial_Nerves	https://lh5.ggpht.com/nVOhgm32jQLnE5m-TFS_E-so0sTnEPdLOCGlQoFGOJ_IAFZ3YOv_0judnUCi13Lx0g=w300	3.133333444595337	None	MEDICAL	Everyone	A simple app to help you learn the names and locations of the twelve cranial nerves. Just enter "olfactory" for CNI or "vagus" for CNX etc. and see how you score.	None	pod+science	pod science	None	None	2.4M	Free	No	1,000 - 5,000	0.0	\More levels added, skull foramina and lobes of the brain... enjoy.	1.5 and up	[u'https://lh5.ggpht.com/cHgGidfGyVBQRWbvNoW2FFQZ-hI_28jtXRFknJtOw-rwOZw8A--oM5vb9TV357kEbms=h900', u'https://lh5.ggpht.com/ELPq4XsL3CoTLiOZ1xDAwAKh4Pv22j2CzcaHsDZmbWohRrxVNxk_hVb1vScADP3YWUo=h900']	[]	Cranial Nerves	https://play.google.com/store/apps/details?id=appinventor.ai_wilsey78.Cranial_Nerves	2012-12-21 00:00:00	15	[u'3', u'4', u'3', u'2', u'3']	1.0
appinventor.ai_wilsonferraznoia.Asculta	https://lh3.ggpht.com/xWL1FtD16Mwa7e25cHohcWiG2KBm7TuV1_3R402vsmCv508_5uXq7P_0Ez1Boqmgl5s=w300	4.013957977294922	None	MEDICAL	Everyone	10 HEART SOUNDS + 10 LUNG SOUNDS FOR YOU STAY TUNED IN AUSCULTATION, AND STILL COMES WITH IMAGES OF AUSCULTATIONS POINTS! \IF LIKE A 5 STARS PLEASE\LANGUAGES: PORTUGUES, ENGLISH, ESPAÑOL.	None	NoiaTech	NoiaTech	None	None	5.0M	Free	No	100,000 - 500,000	0.0		1.5 and up	[u'https://lh6.ggpht.com/KQnNm8aRss7QXAeL_XIQblclw7V1P-MGxyETW7yCkijaBoYgviBqewK3L9D0Cbhxhw=h900', u'https://lh5.ggpht.com/NRVrs4eXTDQUQnDyds-t4JG7jaS2rRJ7qCu7f1tv0heEzEDe7Ov_Q8496PFi378emN8=h900']	[]	HEART + LUNG SOUNDS	https://play.google.com/store/apps/details?id=appinventor.ai_wilsonferraznoia.Asculta	2013-04-24 00:00:00	1003	[u'484', u'257', u'134', u'48', u'80']	2.0
appnotch.sec.dgc3776	https://lh6.ggpht.com/T1gS_BtZgJWTO2BVC5gBdj6cKaWNpYigSk0zLx_tn8g6quuHzESbEpcdM5twTAU4S7s9=w300	5	None	MEDICAL	Everyone	Pure Remy Platinum App	None	SECLabs	SECLabs	None	None	3.5M	Free	No	10 - 50	0.0		2.2 and up	[u'https://lh5.ggpht.com/zS0lmglshAfyzeY-lvQzpbZMA6WLW2G_x6kT_eauEh76pv__RbKQM4ukA9hrilMJsY4O=h900', u'https://lh5.ggpht.com/l5JnxEvn0_GUIpIR37zshw823cwgIKwJaQ62asH2YnFZcvLot57oaEMWO4N98THA9YA=h900', u'https://lh4.ggpht.com/-mw22RLQl4atf_wmgrG-Ue_mQESYLYj5_dtROgYO2ButVcPDVpbHas91rS7dNwIJ3m4=h900', u'https://lh3.ggpht.com/iztF8DSP2D-Agl4UJM58F5bX8UQljh1a_AsspUItLYncGzYU2OFzCHJ1eTkzqFloILw=h900', u…	[]	JUSCO Medical LLC	https://play.google.com/store/apps/details?id=appnotch.sec.dgc3776	2014-09-09 00:00:00	3	[u'3', u'0', u'0', u'0', u'0']	1.0.1
appsingularity.pillsonthego	https://lh6.ggpht.com/JtgaXP6zJfmFb9GqtU7YRpu1ntzy3GTlCv4QtYCzTxcp1hQB4tDxhO-2oOPLIqa_Uw=w300	4.234042644500732	None	MEDICAL	Everyone	A pill reminder for people on the go. Take your pills on time, on the go.\This medication reminder focuses on reminding you to take your pills on time.\Get an alarm each time it is medication time. Alarms repeat if you miss it.\This is the paid version of the free app that won Best App Award by bestappsmarket.com!\Very easy setup, no profiles, doctors/contact information or any other unneeded inf…	None	App+Singularity	App Singularity	http://appsingularity.com/apps/pills-on-the-go/privacy-policy/	None	3.1M	$1.99	No	500 - 1,000	1.99	\✔ Adjusted for Android Wear.\✔ Added low supply notifications.\✔ Added silent mode.\✔ Fixed crash when selecting alert sound.\✔ Missed alerts alert fixed.\✔ Fixed crash when viewing license.\Thank you for pointing this out to me	2.1 and up	[u'https://lh5.ggpht.com/XiAVFSRiCR62VA3raqZO6SgpLMlrZvB0fonYMnr_89SmaXKyghSoWi3FJnmzjtIuCoc=h900', u'https://lh6.ggpht.com/2EQ2DFaGl3YOiaj3D0XA55wdmT3gPEuw1KXJ26ienNrv7gf_g7JI5sNE9ArMNFCp=h900', u'https://lh6.ggpht.com/YQwFCo7zFpEne-xpL55N1pRTKw-bxiKclkR468CmcTAAlwPsXyEBauGyaAEA6nzOkQ=h900', u'https://lh5.ggpht.com/FwCbFubocCFm2_bK140W95-ZXp0SQwUGkQgHL-IQZ_pVZFw_ibd9uzCs6WNlpyTdVSU=h900', u'http…	[]	Pills on the Go	https://play.google.com/store/apps/details?id=appsingularity.pillsonthego	2014-09-18 00:00:00	94	[u'54', u'24', u'6', u'4', u'6']	2.1.2
appsingularity.pillsonthegofree	https://lh4.ggpht.com/_FPCdNDJWVYrz95-C93mK20vy44OGUyy8OHbQ9fkKZJto9v6Ox26k-br5XO3Q0UHsZw=w300	4.100719451904297	None	MEDICAL	Everyone	A pill reminder for people on the go. Take your pills on time, on the go.\This medication organizer focuses on alerting you to take your pills on time.\Get an alarm each time it is medication time. Alarms repeat if you miss it.\Won Best App Award by bestappsmarket.com!\Very easy setup, no profiles, doctors/contact information or any other unneeded information. Just enter plans (it will prompt you…	None	App+Singularity	App Singularity	http://appsingularity.com/apps/pills-on-the-go/privacy-policy/	None	3.1M	Free	Yes	10,000 - 50,000	0.0	\✔ Adjusted for Android Wear.\✔ Added low supply notifications.\✔ Added silent mode.\✔ Fixed crash when selecting alert sound.\✔ Missed alerts alert fixed.\✔ Fixed crash when viewing license.\Thank you for pointing this out to me	2.1 and up	[u'https://lh5.ggpht.com/Om8aMEauUxvuq8Y74IN5BKNPiBUxGCS-ZNVUl2L6Pswfpc234Ed4jDCGCjLB4z-pAds=h900', u'https://lh3.ggpht.com/qgBip2NM1F3B4NVWCkPh8yMJpJBI20erNEAFgkmS-kjwJwK0Nz4gooJSA1czb19kUX4=h900', u'https://lh5.ggpht.com/8UfIvqcLIX8JeLg5mnJqRRdGCCuRp6YaWyimJElzpLSk9Av3z3U8Bq7rM-lhMyKAM1E=h900', u'https://lh4.ggpht.com/uRHsFB5oOsDUC4rNR6a-_X095TUJa_Rb-K4C1kQiF9hBaVM_PCAkbKmDQkchthmGbXw=h900', u'…	[]	Pills on the Go - Free	https://play.google.com/store/apps/details?id=appsingularity.pillsonthegofree	2014-09-18 00:00:00	417	[u'218', u'110', u'37', u'17', u'35']	2.1.2
ar.com.appchoice.medchoice	https://lh5.ggpht.com/yJAL574kjzNd0kjNAZMSKtMIdC039C2QIla9fP-TrxODF2ZuJC0mDVPY6d0Cn8wfXA=w300	4.4285712242126465	None	MEDICAL	Everyone	Encontrá todos los exámenes de multiple choice para estudiantes de medicina o médicos recién recibidos. \Vas a poder practicar, auto corregirte, compararte con el resto de los usuarios y mandarte los exámenes finalizados por email en formato pdf para observar tus errores.\Actualmente tenemos cargados 30 exámenes, número que va a acrecentarse mes a mes.\Si tenes exámenes que queres que subamos a l…	None	PubiCab	PubiCab	None	None	2.9M	Free	No	500 - 1,000	0.0		2.1 and up	[u'https://lh3.ggpht.com/D4-eAGYvUC92mDVJQ7qMo1W4HSv10lZrKbulzJotYeeuMPprsVASQgnvD9VfgZWEWSQ=h900', u'https://lh4.ggpht.com/6g5dVDmvEAbAlyWG5KC0nIBHqYV45BbGll15Um9P9eJjcPp9XVhajtGKgpaGk1yKt9bj=h900', u'https://lh3.ggpht.com/SO0BIJ7P4o_1KTXxPCbkguIj4B7n6liztwV2yJPsY_eWSveSm9WFQfbTkQLwnQOeeWk=h900']	[]	Residencias Medicas MedChoice	https://play.google.com/store/apps/details?id=ar.com.appchoice.medchoice	2014-08-03 00:00:00	14	[u'9', u'4', u'0', u'0', u'1']	1.0.0
ar.com.fem	https://lh5.ggpht.com/urS6e4-wWCZdGFDkhv_ZD7Wd4GkRzz0sDVz-jwLvBdSlpV23Ep-XzMfNAyxxJdXV-g=w300	4.5	None	MEDICAL	Everyone	Application of the menstrual period.\It gives you the ability to record and keep track of your cycles with all the necessary information easily USELESS WITHOUT COMPLICATIONS OR DATA.\-It sends you reminders on special\-Displays the next calendar periods and fertile days\-Displays an organized-relevant data everyday\-Calculate all important information of pregnancy and childbirth including zodiac …	None	JMS	JMS	None	None	182k	$0.99	No	50 - 100	0.99	\Correction of minor errors\It indicates the baby's zodiac sign\Color reference is added to calendar\Retouching aesthetic	1.5 and up	[u'https://lh4.ggpht.com/glYDaMNo1dy-OmA05xieRK7LXtEhvpTjSs1BE0dGpyCii9V-S18CkTBmPt1oEfaNwHyt=h900', u'https://lh3.ggpht.com/6I1GMtQiA4mMTLVcAz-h17v9WDNBJV2aD_Q7fg41qIIe8rJRsdmYEtmkifJbc48ND2Q=h900', u'https://lh4.ggpht.com/ggyD8yMDZxaBAiia0yhCpLigvWZrfQ1RimCOYNES2MGMTEUs8NmOkMveFihbwwxjLt7c=h900', u'https://lh5.ggpht.com/yoSO-PO985DdeVAv8TLRyp_8ZwFgQldfuWXvnM--H4CXPUkUrmOhanQQoeMFDeSl3few=h900',…	[]	Fem - menstrual calendar	https://play.google.com/store/apps/details?id=ar.com.fem	2013-08-31 00:00:00	2	[u'1', u'1', u'0', u'0', u'0']	4
ar.com.novil.aaot2014	https://lh3.ggpht.com/oNWTGPU9o-Vy0YqYwBS1ja44j-_Hdm_OPpy8LZ5d24lQHG7dtwAP-jBZwAkVZQsNjg=w300	3.3333332538604736	None	MEDICAL	Low Maturity	Programa Científico del 51º Congreso Argentino de Ortopedia y Traumatología -- AAOT 2014	None	Novil	Novil	None	None	1.8M	Free	No	100 - 500	0.0	\Updated data.\FIxed minor issues.	2.1 and up	[u'https://lh4.ggpht.com/mPef6TpCQjajUsNTS4G4dzVEf1GEfeJuK_gpLommxc9CDvIYMPD86BO9UL1j1NgXKek=h900', u'https://lh6.ggpht.com/C8kn8SG9_VrzEYTm6op_LUje8yCQhEs0-zsCAv3xrBqfG2wcN8D7PPpeidlfuR0MAGI=h900', u'https://lh6.ggpht.com/tGPQDlFfddmDrFXQ38OqbmkEc2ODFJMbgQCyXQJiHwJ5RcEowKexoMWE5HjOAgVWNYc=h900', u'https://lh5.ggpht.com/UHxR7nfbLZAGskW8spz_cRyLPo1CBnoZpRI-g_FmTrng--95xpqR7Mz-1x2xWRT_LZL_=h900', u…	[]	Congreso AAOT 2014	https://play.google.com/store/apps/details?id=ar.com.novil.aaot2014	2014-11-23 00:00:00	3	[u'1', u'1', u'0', u'0', u'1']	1.0.3
ar.com.novil.aap2014	https://lh3.ggpht.com/xtI8W0mks6cin4vCgKWWHA6Q9y8Ba4KQcKOf2QSrAt0vGBgK-DDBwcoT4KmHapN2cN4=w300	5	None	MEDICAL	Low Maturity	Programa Científico del 22º Congreso Internacional de Psiquiatría -- AAP 2014	None	Novil	Novil	None	None	1.3M	Free	No	100 - 500	0.0		2.1 and up	[u'https://lh5.ggpht.com/kwJqZXvlheFj8GBx8EHqdUPhui53LArm7o35ZcH_NXvzpx8ScwVND4W0aJ40aX3x5ik=h900', u'https://lh3.ggpht.com/8uVvgVGFQE81mxZR3FmTSUmwlxgMcysVZpZof6evKnItiIr-cOynVHfxnd0yhPu1f68=h900', u'https://lh4.ggpht.com/Dfr6PEDoX1FY8gvD6DljDw-cKkDWWv5VmRNxhY3O5OfW04utUY82eVBi9SBpiOYY3AAP=h900', u'https://lh6.ggpht.com/5gZvLygIeJp_qr9pVgaJAqK35ThZw08tcdUPhBYunCgrQec-vl3TqAc1_0ZOwBUJAQ=h900', u'…	[]	Congreso AAP 2014	https://play.google.com/store/apps/details?id=ar.com.novil.aap2014	2014-10-25 00:00:00	2	[u'2', u'0', u'0', u'0', u'0']	1.0.5
arthritis.causes.diseases.symptoms.prevention.medicine	https://lh4.ggpht.com/wXV5ukZC8EsY2pVZJ9QQ39MCohxwDjBvW0r8W8ohn0hgzuKuxltVrGXMwaUBnrReVAMH=w300	0	None	MEDICAL	Everyone	This app provides complete information about arthritis diseases. Best comprehensive overview covers the symptoms and treatment of arthritis . This app has been developed for everyone, all topics has been made to make it complete, useful and interesting.\We hope you will find this app very informative and useful. If you like it please do share it with your friends and family. Application does not …	None	Dmitry+Grigorinov	Dmitry Grigorinov	None	None	5.7M	Free	No	50 - 100	0.0		2.3.3 and up	[u'https://lh3.ggpht.com/M-IIsYcK9RM9zgHFd6FCAbimQBqWoDyBkGYrRhvJMI3D8Gr75kPR-fJq-kTxs0HzC2C6=h900', u'https://lh6.ggpht.com/msQEklc9kowQMQVIoHuRo6LhhfJhrvdWDg5pRVdeOYWcf_qUz0HDiy8mj7SKjXGTng=h900', u'https://lh6.ggpht.com/n5szid07auqU4hc-5GXDgt92Jk0Z76JOSsUD2nZ1L30ViT_Sq85gd2S5BX2VH6m3uXgT=h900', u'https://lh4.ggpht.com/8COEGp4oAN63Kt4bGN-gPFolUgMwpSF1WVq0GO67-9WXMgF9gmspFO_1FobA4TZwUiI=h900', u…	[]	Arthritis Disease & Symptoms	https://play.google.com/store/apps/details?id=arthritis.causes.diseases.symptoms.prevention.medicine	2014-08-24 00:00:00	0	[u'0', u'0', u'0', u'0', u'0']	1.0
arthritis.symptoms.treatment	https://lh5.ggpht.com/8ydGRqh0b12Nrv3v6kAWC5OMkqWjjo3udesqFqe4Bpk-AeDovJ-EoDzSP1E9A_TJs_M3=w300	4.705882549285889	None	MEDICAL	Low Maturity	Are you or someone you know experiencing arthritis symptoms? Are you suffering from joint pain and muscle aches in your fingers, hands, knees, hips, back or other parts of the body? There are over 100 different arthritis types that involve the inflammation of one or several joints. Would you like to understand the differences between rheumatoid arthritis, psoriatic arthritis, septic, gouty, react…	None	Text+Examples	Text Examples	None	None	2.4M	Free	Yes	500 - 1,000	0.0	\Keep this app installed and get new Arthritis Treatment and Arthritis Symptoms. Unlock for complete information!	3.0 and up	[u'https://lh4.ggpht.com/SU8aY34-IUFqeE4ZmbznsoB-E9yRL8Cwf3Bly22GpDM4gS4CpdAm703gcvst8GYhPFXo=h900', u'https://lh3.ggpht.com/QshkpRfVjctKEt5R2JR_VqMYyl3gwC5y3vlEaoz4vebNJuKOHkSi9iBBISCjZt5oGw=h900']	[]	Arthritis Symptoms + Treatment	https://play.google.com/store/apps/details?id=arthritis.symptoms.treatment	2014-10-26 00:00:00	17	[u'15', u'1', u'0', u'0', u'1']	1.0
ask.a.doctor.online	https://lh4.ggpht.com/VWNbUbQAXrGiT370gbvHqiouhFbvexQaejCCP5Y-TbBRPkpIcNUvKJW1Kgnz-9prSNCt=w300	4.25	None	MEDICAL	Everyone	Ask a Doctor Online: The Medical Post proudly presents you their first app for Android mobile phones! \Ask your medical queries to an elite panel of Doctors, Professors, Medical graduates and students. \n Yes its absolutely FREE!	None	IveSingh	IveSingh	http://www.themedicalpost.net/?page_id%3D1427	None	2.5M	Free	No	100 - 500	0.0		2.1 and up	[u'https://lh3.ggpht.com/gLUvNn5pqRQJcKviWv0L_YTFuwVIPyJ8zqodAWhcaBhXkqNWvmB-19aZUSNfhUITSxQ=h900', u'https://lh6.ggpht.com/t8Q7jZ3NThvP_NRqfE46w0wpFFA-lYxz-6kfTw5AMwlpraMWHNYaPZMgvw1iWFwYiA=h900', u'https://lh6.ggpht.com/-66TzIDqAzCdlPnXJOffO4Ts-6KpHmjbp2SR57pIUqhJ_M5Q_-mQ9aObGGjbeebfShQ=h900']	[]	Ask a Doctor Online!	https://play.google.com/store/apps/details?id=ask.a.doctor.online	2014-09-07 00:00:00	8	[u'6', u'0', u'1', u'0', u'1']	2.0
astellas.com.mmauc	https://lh5.ggpht.com/yhan5Z8yPMLagsiuRfIV8vyX-9bJicc-HINYr8Ll7VyqskVEIPWrMTIpG_VZ6UyvOjU=w300	5	None	MEDICAL	Everyone	This free app will help guide you through the process of reviewing appropriate use ratings for 7 cardiac imaging modalities for 80 clinical scenarios. This helpful tool is based on the ACCF/AHA/ASE/ASNC/HFSA/HRS/SCAI/SCCT/SCMR/STS 2013 Multimodality Appropriate Use Criteria for the Detection and Risk Assessment of Stable Ischemic Heart Disease.\Repurposed by permission from Elsevier Inc.: Wolk MJ…	None	Astellas+Pharma+US	Astellas Pharma US	http://us.astellas.com/footer/privacy/index.aspx	None	9.1M	Free	No	50 - 100	0.0		4.2 and up	[u'https://lh5.ggpht.com/EMCNY3PblqZ6roT0OED-F09i82OpQYeWWpFxaczJetHoLMllR-qqT3ty_JjzXhqopE4=h900', u'https://lh4.ggpht.com/uvu5DnzILHJHWtVdZwKs1j-7FgptPr02yULO9BuUl35ttKBrW0-r9h9n0tIPjj-gihk=h900', u'https://lh4.ggpht.com/ZSAHES35zrBGZYmAx454GJib1fL9sE3uJda0CEyi0UMUQs-haAJhCVljXShR81rz-w=h900', u'https://lh5.ggpht.com/n-hPTyOk3pMe1ul_eS6W-DV3E4THytV_57KJfak2GW2b76W6rt70QsE_qywRbuqT9qI=h900', u'h…	[]	2013 Multimodality AUC	https://play.google.com/store/apps/details?id=astellas.com.mmauc	2014-09-15 00:00:00	1	[u'1', u'0', u'0', u'0', u'0']	1.0
asthma.attack.causes.diseases.symptoms.prevention.medicine	https://lh5.ggpht.com/wsamot9X6MkMyoIYxhjc_IXms4k8SwfxtlKnLRq_-FN6Mgb42bWZFDDLa8UG7UCFrA=w300	5	None	MEDICAL	Everyone	This app provides complete information about asthma attack diseases. Best comprehensive overview covers the symptoms and treatment of asthma attack . This app has been developed for everyone, all topics has been made to make it complete, useful and interesting.\We hope you will find this app very informative and useful. If you like it please do share it with your friends and family. Application d…	None	Dmitry+Grigorinov	Dmitry Grigorinov	None	None	5.7M	Free	No	100 - 500	0.0		2.3.3 and up	[u'https://lh3.ggpht.com/-e5XR7g9zegtGPiRDgJy5Xbys0edFeGF1qBUe_k8ixTZH1pWzHdyajsOUD7a8QMYAg=h900', u'https://lh5.ggpht.com/q8uf4vAP6F9XMpx9BVKHqbA7g3UXnKGexp12WAVrDuG0Ek7Wmj_PKUgjrvnhpRPPlg=h900', u'https://lh4.ggpht.com/rguURXWW8D87wn_CxvPwQwnyn0eiIc7cBFEjViGKV3VjWy31fFNvHaR1i6y3-UTahQ=h900', u'https://lh6.ggpht.com/4hiYYvJ2YzakHsVb2qi6sK-DNTB68UxrxyLXff4cpwm_Td7q-uD-k3bVUaUMTKrnlH8O=h900', u'ht…	[]	Asthma Attack Information	https://play.google.com/store/apps/details?id=asthma.attack.causes.diseases.symptoms.prevention.medicine	2014-08-25 00:00:00	2	[u'2', u'0', u'0', u'0', u'0']	1.0
at.alysis.urticaria	https://lh5.ggpht.com/GqeWxMRcTaGV23mvQHgc2sTZ16ZsPfZq7WaAxLexnCdp9fVNE7RRfU_fKLn9HyJT5w=w300	5	None	MEDICAL	Everyone	Urticaria is one of the most common diseases of the skin. It is also known under the name of hives or nettle rash. Approximately one in four people gets urticaria in the course of her or his life. Urticaria is characterized by the sudden onset of itchy wheals and/or angioedema. The skin of the entire body or only a portion may be affected. In their appearance, these bumps resemble the skin swelli…	None	GAAPP+-+Global+Allergy+and+Asthma+Patient+Platform	GAAPP - Global Allergy and Asthma Patient Platform	None	None	1.3M	Free	No	100 - 500	0.0		2.3.3 and up	[u'https://lh6.ggpht.com/dCpq6ROQx-Rm4cl9Qy8_nqfw4RB0ToJhZppN92RRWp5ENEW5xViAQBaVLAsfVcGahQ=h900', u'https://lh4.ggpht.com/DQ9pXRI1if4aInx7s8wrLoN5zwHd61kgZwqOtwz4FlLxPrQ_Axlm2nN0ev5JsnFhaFXj=h900', u'https://lh3.ggpht.com/jZEVpLduWttgjL5vUvZnuL42GUY6s3g-p08NOmWgLHDmt-EYyGKirxR6uabAPEcCuNc=h900', u'https://lh5.ggpht.com/Tsx0E7l-yOo2ka5_3uvMFEA-Z9iQH6ZPGz0fI_-inP_xBc53O-X9AhDMumL0LFtfPyz-=h900', u…	[]	Urticaria	https://play.google.com/store/apps/details?id=at.alysis.urticaria	2014-10-06 00:00:00	6	[u'6', u'0', u'0', u'0', u'0']	1.0
at.amblyocare.AmblyoCare	https://lh6.ggpht.com/GBzp8MPoK2ekVwP3XwJqOgsx6udX0P7n1iu8-GDCTTg2cYDKzb1-XDC-fs06XnabrM1D=w300	5	None	MEDICAL	Everyone	Vision is our most important sense, which makes visual impairments a heavy burden for affected patients. AmblyoCare offers a variety of individually customizable stimulation methods, which provide a wide range of possibilities for the diagnosis and therapy in the area of early support for infants and toddlers (ESIT), amblyopia treatment and other visual impairments. Although the optimal rehabilit…	None	RISC+Software+GmbH	RISC Software GmbH	http://www.risc-software.at/de/impressum	None	Varies with device	Free	Yes	50 - 100	0.0	\- Separate button for opening the main menu to enable devices without a physical menu button to also show the menu\- New dialog for the selection of user-defined colors\- Several small bugs fixed	3.0 and up	[u'https://lh4.ggpht.com/43-VmcgQv36lU5yvksxIIw1oT2seniI-HzyRi9OUZ7eRWU9N43eQZsVBx2dN-DP-QKgy=h900', u'https://lh5.ggpht.com/_lo-2_2lkEZWTlHyrWtXQPvQEBRR3VwWTwfv6p2_6ErFNaTzQTcop0KtLaSc1ja5zA=h900', u'https://lh6.ggpht.com/ivBdCip96H911ZKKtBikplWjkJInpPuwLuNrBBwh6rl6Fy7nSaR_FDO44ou0VvSJGWU=h900', u'https://lh6.ggpht.com/510BfZPX18eP-2b58JUYq_5KBlYsqrx2-wEMRCIzJI7JU9qHlExyqQJ14bQ9C4fiuJPZ=h900', u…	[]	AmblyoCare	https://play.google.com/store/apps/details?id=at.amblyocare.AmblyoCare	2014-11-26 00:00:00	3	[u'3', u'0', u'0', u'0', u'0']	Varies with device
at.imigraz.ralfmuellerbooklet.v2014	https://lh3.ggpht.com/1rNiMAPgB9UZ-EY7pj4HLHP7pPngWo8AJk98JgD731grzwIxAVqCXQnx-Qp4xB1RGQ=w300	4.769230842590332	None	MEDICAL	Low Maturity	The emergency booklet "Drugs and Benchmarks in Emergency Medicine" (original German title "Medikamente und Richtwerte in der Notfallmedizin"), which has been sold 58,000 times in the German speaking area, is now available as an internet-independent , interactive Emergency App.\Hundreds of medications, dosages, scores, algorithms, ventilation parameters of emergency medicine, intensive care, and a…	None	Ralf+M%C3%BCller	Ralf Müller	http://www.notfallfibel.at/index.php/privacy-policy-datenschutz?18756bce6db51f6676531829acba3f53%3D5f438d76f06448cec4586dac1e01f250	None	3.3M	$27.10	No	100 - 500	27.1	\Dosage calculators now also show mg or mg/h\New entries in glossary: Portugiesische Galeere and Würfelquallen\New drugs: Tranexamsäure and Combivent®\Corrected and extended single entries\Added new links between pages\Orthographic corrections\New color scheme for improving readability and clarity\Search box now opens immediately in "search all" view\Several more improvements\Additionally include…	2.2 and up	[u'https://lh6.ggpht.com/J9iGrPxMbBaamNrBMj0HO033OA83J76HDK4Kk4iZSiA_fxCXTr7sEOpvnFefZFAD5Q0=h900', u'https://lh6.ggpht.com/5OduKv-qpnb67xoH0kEUP18pdmKXD1MxqhYZVK5vC90Ox6DUzWZhWMPsBe5LiBw_aA=h900', u'https://lh5.ggpht.com/N4r_eQIFznpIrl1NMIKsrHeBRsV3hi52H7uwuKgS3qkab9Nyf_9uGuTlQLXzF27PI6k=h900', u'https://lh5.ggpht.com/bZXwR1Eav2LfhZwE-3F7Us00xhZ8WgrtyhTVBTjCUG-85hdFe3kjXzFpkoTv1v9gijU=h900', u'h…	[u'https://i.ytimg.com/vi/MrAVSdy6Aac/hqdefault.jpg', u'https://www.youtube.com/embed/MrAVSdy6Aac?ps=play&vq=large&rel=0&autohide=1&showinfo=0&autoplay=1']	AGN Emergency Booklet Pro	https://play.google.com/store/apps/details?id=at.imigraz.ralfmuellerbooklet.v2014	2014-11-24 00:00:00	13	[u'12', u'0', u'0', u'1', u'0']	12.1
atclic.android.en.babycounter.free	https://lh4.ggpht.com/YY-RwZaVvvCIYo1wBmmJOaQ_A59RADou87_ITzBL7ZBG9YX620C_3VXfQO6yuzsKZA=w300	3.798701286315918	None	MEDICAL	Everyone	Pregnancy app & widget - Free version with ads\Information about your child's development can now be always with you ! This pregnancy assistant enables women expecting the child or someone else you want to follow the pregnancy to track fetal development week by week and some information daily. From first week of pregnancy to 12 months after childbirth.\App give you also some tips, facts and advic…	None	@clic	@clic	None	None	3.6M	Free	No	100,000 - 500,000	0.0	\- Today infos fixed\- Some bugs fixed	1.6 and up	[u'https://lh4.ggpht.com/I--W6xmH-3uDI3zWav3GmUYnL0z56COE9Yt2XXxxR5tvp1jorEzB-ONwU6ui9vwkDFM=h900', u'https://lh6.ggpht.com/Ep-u9YXfzNZ-OutpwafEjzahHZeQ-lYQ3kwDipcOQm0yhlE6H_iVMVauh6aPrddfZoA=h900', u'https://lh4.ggpht.com/wdTEmAiucckD569qOUOu_OYWZ1CkCC11QSnlSv6-hJyIaZLE9hjLHV8Pq1KLHgbGMA=h900', u'https://lh5.ggpht.com/m1zL00BlpzIW3IRJYMRONRBynUoIG0E3qNQNDjhwehjdzPrN394FpNqrvdiwVQJZ6FU=h900', u'h…	[]	A Pregnancy assistant	https://play.google.com/store/apps/details?id=atclic.android.en.babycounter.free	2012-07-20 00:00:00	308	[u'146', u'54', u'46', u'24', u'38']	6.4
atrial.fibrillation.causes.diseases.symptoms.prevention.medicine	https://lh5.ggpht.com/qtRloHOHxKs1g8SYjJ-ewnbkj6ftNhE5xe_pFGwrNiKP6aBQKX4FsxvVM17MfeM9Pw=w300	5	None	MEDICAL	Everyone	This app provides complete information about atrial fibrillation diseases. Best comprehensive overview covers the symptoms and treatment of atrial fibrillation . This app has been developed for everyone, all topics has been made to make it complete, useful and interesting.\We hope you will find this app very informative and useful. If you like it please do share it with your friends and family. A…	None	Dmitry+Grigorinov	Dmitry Grigorinov	None	None	5.7M	Free	No	10 - 50	0.0		2.3.3 and up	[u'https://lh5.ggpht.com/LrZKf4nFyGc6uLgVYPj_vy_xPVv3kzJrhPdK_3j-56iy-R42gFLvQ1Y3a8UyMW3HsxQ=h900', u'https://lh5.ggpht.com/65QflbmDUZfqPuT7Vcerov0NlazYhoWGSKHcVEOnHyXbLLlUuAZVX6DVU1lEyywwhneJ=h900', u'https://lh6.ggpht.com/8SKQOa4lI7z0bK7PlInUQ_o94S8x90IrI91MlWnfRDCT5BVvK7AZBxfyikam82ap0wZl=h900', u'https://lh6.ggpht.com/QkWDzI8l6ok1AXU3zd8ogUPHpPxh37xk09uOJF6C8zqRyvVfaSEQdT1GlNsN879mtCE=h900', …	[]	Atrial Fibrillation Disease	https://play.google.com/store/apps/details?id=atrial.fibrillation.causes.diseases.symptoms.prevention.medicine	2014-08-25 00:00:00	1	[u'1', u'0', u'0', u'0', u'0']	1.0
au.com.gridstone.chemicalmaze	https://lh4.ggpht.com/G7Gt8K9wOBFhQQbv9alHXCxfitfTslZI_GDNHWLkwilSZrE0A9m4NHaADIZXKgKQcNSW=w300	4.311110973358154	None	MEDICAL	Everyone	What's in your Food? What's in your Cosmetics? Are you at risk? This is your ultimate shopping guide to get you through the Chemical Maze.\This App includes a full and updated listing of Food Additives and Cosmetic Ingredients based on the International best selling researcher and author Bill Statham.\Over 8 years of research and not just information pulled from public websites.\Easy to Use:\- Ea…	None	GRIDSTONE	GRIDSTONE	None	None	7.0M	$7.00	No	1,000 - 5,000	7.0		2.1 and up	[u'https://lh4.ggpht.com/KtsCeY5iN_0H1Xedhb0wuY1u0BPa9xegbyuzN1t1XvPamZGUpr5vaYlgatwlwKLQQ1nD=h900', u'https://lh6.ggpht.com/LI16T6GpDp4I2TKO2436UsGrAkuq7uxLGMkNS_jKRxU2Khb83tFinzcWpxvKwxo-MQ=h900', u'https://lh4.ggpht.com/H4D5VDJpJ2yzKhX8YKgPv9qZO4FMl0xZtzyruhOmm_PswhCRKMf4PlbRw5-o83h2g0pP=h900']	[]	Chemical Maze	https://play.google.com/store/apps/details?id=au.com.gridstone.chemicalmaze	2014-01-29 00:00:00	45	[u'32', u'6', u'1', u'1', u'5']	1.1
au.com.machealth.yme	https://lh5.ggpht.com/6JXxsl9eW6Sj4vBvsHeyGOyi8xhIavvBSEhW6fAotnm4hpvFjXJJOVxw6A9AGmSrC1SI=w300	4.142857074737549	None	MEDICAL	Low Maturity	Your Medical Encyclopaedia contains detailed comprehensive illustrated information on 400+ medical conditions, which would fill more than 1000 pages of a standard medical text. All information in this encyclopaedia is current and has been cross-referenced with a number of highly reputable sources (see data source). This information is presented under the following headings for easy access;\-Disea…	None	WWW+Machealth+Pty+Ltd	WWW Machealth Pty Ltd	None	None	Varies with device	$5.67	Yes	100 - 500	5.67	\Update Other Software description\Optimize layout for Tablet	Varies with device	[u'https://lh6.ggpht.com/vgduOdXdfqDEs9jpXcoIwZStRgKrizIDAOQOI6JBEXpESpVqUf5ZzKvNL2sZTvo1hw=h900', u'https://lh4.ggpht.com/1BqjXOstAPVHWvMXUl1QuDygPgnKSHxZeNQuAaiEOT7ngTQdKJpUbSHonTzEQrM5ww4=h900', u'https://lh5.ggpht.com/7osQwmqt9xlrz5U1vHgCfm4QArATlTQBZb7Ju9HQdCwOZPsvv5PpqyUj7IKjl9zVC8M=h900', u'https://lh5.ggpht.com/mU02fu_Npp82bDui_W20zbt1yrLXQM6O-72bMZDYxGvQoM9labzzlzw4T5aGSoWfHQ=h900', u'ht…	[]	Your Medical Encyclopaedia	https://play.google.com/store/apps/details?id=au.com.machealth.yme	2011-10-19 00:00:00	7	[u'3', u'3', u'0', u'1', u'0']	Varies with device
au.com.penguinapps.android.babyfeeding.client.android	https://lh6.ggpht.com/ktDLrhdKWzjW9F3qtwwaVbCEzVhcpgt9WBIXc_xI3ws4ywIBmCtA-ITp5BHkDWleJA=w300	4.54265022277832	None	MEDICAL	Everyone	Feed Baby is the best app for new parents to track breastfeeding. Track and Monitor your babys breastfeeding, diapers, sleep, pumpings, baths, growth and development. \Record Bottle Feeds and Breastfeeding, Baby Diapers, Baby Sleep pattern, Breast Pumps, Growth Charts and Journals and Diary of your baby.\★ Featured on the Google Play home page under "Apps for New Parents" and "Wellbeing Apps" ★\★…	None	Penguin+Apps	Penguin Apps	None	None	22M	Free	No	500,000 - 1,000,000	0.0	\Android Wear Support now comes to Feed Baby. You can now use your Android smartwatch to perform various actions in Feed Baby from your wrist. You can start/stop Breastfeedings, sleeps and baths. You can also see quick updates of your babys latest Feeds, Diaper changes, Sleeps and Pumpings.\We've also added stability improvements in this update which should mean Feed Baby runs faster and better t…	2.3 and up	[u'https://lh3.ggpht.com/oC9KI1JX1T9qcs_pfLrmXJ8LBcyP0GOeb6kmkBVGy7EwBE1nSFhL9Br5TnVEpon_Nzg=h900', u'https://lh5.ggpht.com/-PnSdpV7iGhZZq1o4RJXrdozmV6EQOG79KY119J_AUnpgLCrJ_wJST_fc3RU2W6bi2s=h900', u'https://lh3.ggpht.com/1hBEoPwzi3nztwM-8H7nmXAw9bWsdKC2OI1r-N9jLFldeJ5nOEmfRA-qO0h92mroQaY=h900', u'https://lh5.ggpht.com/wJQ-80nBgeVX5lGr2yx79T9NBaFKlz3SUxmhbGb3n23SI67DP81aACPliQ5VuSJXd8o=h900', u'…	[]	Feed Baby - Tracker & Monitor	https://play.google.com/store/apps/details?id=au.com.penguinapps.android.babyfeeding.client.android	2014-12-01 00:00:00	20973	[u'13,639', u'5,970', u'803', u'228', u'333']	21.0.2
au.com.penguinapps.android.babyfeeding.client.android.pro	https://lh4.ggpht.com/L62JKXE27AG1pOmB1J4w6TzgSDUx3r9wz69-nQnL1svT9sbLtrHJYAKD8zfRUR7YldMZ=w300	4.553548812866211	None	MEDICAL	Everyone	Feed Baby Pro UNLOCKS ALL FEATURES of Feed Baby Lite. When you install Feed Baby Pro you can continue to use Feed Baby Lite as normal so that none of your data is lost. Also, Sync will be available to be used in Lite so that you can start Syncing between devices running Feed Baby! \★ Number 1 Paid Medical mobile app in over 20 countries worldwide, including US, UK, Canada, Australia and India ★\★…	None	Penguin+Apps	Penguin Apps	None	None	22M	$4.99	No	10,000 - 50,000	4.99	\Android Wear Support now comes to Feed Baby. You can now use your Android smartwatch to perform various actions in Feed Baby from your wrist. You can start/stop Breastfeedings, sleeps and baths. You can also see quick updates of your babys latest Feeds, Diaper changes, Sleeps and Pumpings.\We've also added stability improvements in this update which should mean Feed Baby runs faster and better t…	2.3 and up	[u'https://lh4.ggpht.com/Uj4YZgS3j2inaIeI2CRzZEt-JbJ5k2o-cagCycOvWBkznLwMvodjGSIgTREhSgyEZR0=h900', u'https://lh5.ggpht.com/9ycmqoQ8UzT6LKO0gKNOmF2Fb2anOCYXiTkigu0mjL7mem1HK5ZBTXCmdeZc6lXmGOU=h900', u'https://lh4.ggpht.com/6tX6pcFO06CUC_uZYhYjpmwb2e7sihOaQMK0PY3t9pFhS4jnrnr4eSI-qmFvK4J7gSoi=h900', u'https://lh3.ggpht.com/8QhXvQgWWsN4txaE01mfpDGu4iO9myBZNNYr5nCbFyC-FXKVOGAYA-yhvosHhSDSTw=h900', u'…	[]	Feed Baby Pro	https://play.google.com/store/apps/details?id=au.com.penguinapps.android.babyfeeding.client.android.pro	2014-12-01 00:00:00	7974	[u'5,072', u'2,461', u'298', u'69', u'74']	21.0.2
au.com.penguinapps.android.beautifulcontractiontimer.app	https://lh3.ggpht.com/tc2v4zZyCqhiW6ofOCILL_DffYWHwwh50XXy8ZWa9lPHlwdOijufXSNpzq4nMCd6Sy02=w300	3.918367385864258	None	MEDICAL	Everyone	The best contraction counter and contraction timer for pregnant women on the market for timing your contractions during labor and childbirth. You'll never need another contraction tracker once you try this one!\The is no better app out there to help you time your contractions during childbirth then this contraction tracker. Perfect for pregnant women during labor and childbirth. You won't be disa…	None	Penguin+Apps	Penguin Apps	http://penguinapps.com.au/general/privacy.jsp	None	3.1M	Free	No	1,000 - 5,000	0.0	\You can now set the intensity of your contractions!\You can set it during the contraction, or when updating a contraction after. You can also set it when adding a contraction in the past.\We've also added "Average Intensity" to the "Averages" screen	4.0 and up	[u'https://lh4.ggpht.com/_SoN7Ftbm98HQZEAi_bvAZ0yUn0e-N_hA_5iWFg_0aD4TOnYTBsqOXlSiyOK7jvATyw=h900', u'https://lh5.ggpht.com/H35xdAAhYM5o7_oWHTpykb1_FpmSrxeIrfqgJ0W_eRyl03kj7VWRrvHlVYlsm3YAag=h900', u'https://lh5.ggpht.com/vZNJOBIIAfBpETJdacy4ET_8lVo8pt2yio48aqBGZPddbEbLVl9wGW7zMhtX46s07iw=h900', u'https://lh6.ggpht.com/kfL-NoXHpbTmLroDFAR2hHtKl7jHRK74oGI0DeAXabR45hgQyH1StztEYHr-lzxwhw=h900', u'ht…	[]	Contraction Timer for Labour	https://play.google.com/store/apps/details?id=au.com.penguinapps.android.beautifulcontractiontimer.app	2014-10-28 00:00:00	49	[u'21', u'15', u'5', u'4', u'4']	2.1.2
au.com.tcos.myneurotorch	https://lh6.ggpht.com/yt7uvXnJCtAGv3MYNchC_d9r1n7OiHi66odz8CJhKTv2uBsxYcfEWcvYwfc3l3e7O9Gd=w300	5	None	MEDICAL	Everyone	This neurological screening app aims to give an essential, reliable, objective way of recording the conscious state of a person / child for initial as well as subsequent examinations.\ \This app uses together the Glasgow Coma Scale (GCS), pupil size and pupil response.\ \This neurological assessment is used globally by all health care workers in acute/ chronic medical and trauma settings. \ \The …	None	Genevieve+Wicks	Genevieve Wicks	None	None	206k	$0.99	No	100 - 500	0.99	\- On/off button in top (r) hand corner for easy single hand use\- Brightness control buttons (Not available for all devices)\- Glasgow Coma Scale for all age groups\- With your phone in your pocket you are never without your neuro torch\- Child friendly device also great tool for inspecting mouth & throat	2.2 and up	[u'https://lh4.ggpht.com/YY-8bbQK5x3vD66MRbnR2wunSVl-TSUcGcHKV0JqNxtp8AIRU0pQH8dzaS08QcJWL_Rz=h900', u'https://lh5.ggpht.com/XqqspOu1celcROX6ZN8b2aiyQu5VZ5lut_H3KblItIYvz-S2ne7zHvLXH8gA1hDVWQ=h900']	[]	My Neuro Torch	https://play.google.com/store/apps/details?id=au.com.tcos.myneurotorch	2013-08-07 00:00:00	3	[u'3', u'0', u'0', u'0', u'0']	1.0
au.com.webtopia.android.yourlives	https://lh4.ggpht.com/p_z33K4kfI8KlvG-Bb2iYTDYVOsQ6zwBv896Dg2tvjq6MAnvSIHOss8c7HCr0JbXEJI=w300	3.151515245437622	None	MEDICAL	Everyone	The smash hit app with over 2 million downloads now finally available on Android\Ever wonder why you do the things you do? Ever wondered who you were in a past life? Maybe the things you did in the past are affecting the things you do in this life. Who will you be in the next life? Find out with "Your Past Lives and Next Life.”\Did you know you can discover your past life through the powers of Nu…	None	Webtopia+Mobile+Apps	Webtopia Mobile Apps	None	None	20M	Free	Yes	1,000 - 5,000	0.0	\Minor bug fix to resolve potential rendering problem with some devices.	2.3 and up	[u'https://lh5.ggpht.com/v0gF4tHAN_QXUES3QoUEjtZKnf5WPUZW7RoY8adxKZS2c4-yjcnpWWFeQJplaklU9gw=h900', u'https://lh4.ggpht.com/8M-9YGgd2fUsArKBwcmaZ0hQyUEuQq5WolERqQMvrrxnG7Q6K9tOhcLvYiKRT1Uo0wt0=h900', u'https://lh5.ggpht.com/U3hqnsZYHOHEuzY1mjJLUhn_hEXBRCCAHhCMRP2jyuwcpsdNQxnVTGge9BC7LKud95s=h900', u'https://lh4.ggpht.com/9XYWRaO5hifDlPvkvSJMbtlEHVuKDon50FIY3zzHF2XMSApM-Kxeff7x7wC1R6ztA5o=h900', u…	[]	Your Past Lives and Next Life	https://play.google.com/store/apps/details?id=au.com.webtopia.android.yourlives	2014-11-09 00:00:00	33	[u'14', u'3', u'2', u'2', u'12']	1.0.1
au.edu.mpreichel.epical	https://lh4.ggpht.com/I4zOiJyNMHLDEvmblFwOJVcrEUfz6vsW4IYPEJefloREm54G9eRYQ6Eu1YBHCkqMEhL6=w300	5	None	MEDICAL	Everyone	This mobile application combines a selection of the most frequently needed epidemiological calculations, such as measures of effect and association, diagnostic test evaluation, and sample size calculations. The App includes calculations of relative risk and odds ratios, risk difference and population attributable fraction, among others. Diagnostic sensitivity and specificity, predictive values an…	None	Michael+P+Reichel	Michael P Reichel	None	None	179k	$1.99	No	10 - 50	1.99		2.2 and up	[u'https://lh4.ggpht.com/HHQY9CNKSNdrqT5ab-Q3QGJq3rEaLwK29Ex2H3QoKIaYHSP5Ot3bVWeQWinR6Y3epS3Q=h900', u'https://lh4.ggpht.com/O0AOkY0JTt--Dw_zePplrDotg98tG54F5y8KDcTFbYHR3H_4pkvgGHd4JLd06nseySvI=h900']	[]	EpiCal	https://play.google.com/store/apps/details?id=au.edu.mpreichel.epical	2013-08-09 00:00:00	1	[u'1', u'0', u'0', u'0', u'0']	1.0
aungaungswe.healthcare.news	https://lh3.ggpht.com/8BBAP29uqbVLoRjmZk6GdG3F4rIa0KQh01U0Ac7jsPtojmTfjuOBZ-HVTD0RlPenYQ=w300	4.153439044952393	None	MEDICAL	Everyone	က်န္းမာေရးႏွင့္ဆုိင္ေသာ ဗဟုသုတ ၊ ေဆာင္းပါး ၊ နည္းလမ္းမ်ား ၊ ကုထုံးမ်ားႏွင့္ စိတ္၀င္စား သုတ ရဖြယ္အေၾကာင္းတုိ ့အျပင္ မ်ိဳးရုိးဗီဇႏွင့္ဆုိင္ေသာ ေဆြးေႏြးမွဳမ်ား ၊ အလွအပ ႏွင့္ က်န္းမာေရးဆုိင္ရာတုိ ့ကုိပါ တစ္စုတစ္စည္းတည္းဖတ္ရွုႏုိင္ပါျပီ ။ \Credit - ေအာက္ပါ Page မ်ားမွတစ္ဆင့္ကူးယူေဖာ္ျပပါသည္ ။ \က်န္းမာေရးဗဟုသုတ\https://www.facebook.com/pages/က်န္းမာေရးသတင္းမ်ား/231741783686751\https://www.facebook.com/…	None	Andro+iTech+Group	Andro iTech Group	None	None	4.0M	Free	No	5,000 - 10,000	0.0		2.3 and up	[u'https://lh5.ggpht.com/wAKhgm51AKJ9uSAH7N3Ghy1g93Isr4ISDeKnYsTS7Y2ciIVLaV6zoZTp9WS-NReJRGc=h900', u'https://lh5.ggpht.com/idI6UenmbllMg2TvW3zQtJFxBosLav2eCVidnpGZUGkZB5tEh7HkNFvwnDShp4lhwA=h900', u'https://lh6.ggpht.com/Sfw0X_pymXQBgDKgsVuRU7QxD0MDEWcup1kLiL-NWjCEQjYPDYlxGVJZSqO9MpQ8_zeY=h900', u'https://lh3.ggpht.com/oJohVPTMGeBjoP9Fu4veatmJRlwus7cl5LXJBwqU6tgEd160XeHdb3XbOxqerjyfhQ=h900']	[]	က်န္းမာေရးႏွင့္ေဆးပညာ သတင္း	https://play.google.com/store/apps/details?id=aungaungswe.healthcare.news	2014-11-04 00:00:00	189	[u'122', u'23', u'14', u'11', u'19']	1.0
auscultapulmonar.vandfald.net	https://lh6.ggpht.com/BwNX8phZ9JgGXvWG2raJMmKCdE9_YVSM0HTh7Fqb6M5y-td2UNNHBw1U1eQIeFm2Rg=w300	3.60606050491333	None	MEDICAL	Everyone	Aprender a ouvir os sons do pulmão é uma arte! E essa arte deve ser aprendida por profissionais de saúde, estudantes e curiosos! \Com o aplicativo "Ausculta Pulmonar", você conta com os sons pulmonares mais relevantes, acompanhados de gráficos e descrição completa de excelente qualidade sonora! \Além do som em si, você também tem acesso a: \* Imagem ilustrativa, que lhe auxilia a entender o mecan…	None	vandFald,+Inc.	vandFald, Inc.	None	None	11M	$0.99	No	1,000 - 5,000	0.99		1.6 and up	[u'https://lh5.ggpht.com/qO8-yXRtYPWnAIahQYRN-bEaCkClp9qtROHF94RbEEe5Se2Sjv6MwOpRU8GhUigvJg=h900', u'https://lh6.ggpht.com/Ylpxu4IExTgkv9Qc5rJv_OtkMP0EWdiMpr83RfKyqvD-dusWAl1gIr-vK1TB4FhtUKCo=h900', u'https://lh3.ggpht.com/U6ScGtO_SLiHLIFM0DqL3OZjlUo-d0QeLHITkG2SDKQOuY-EO6cLitMoCb3Tca2K4C4=h900', u'https://lh5.ggpht.com/AFuSznQKWKW85SKz6IyUahQWfsbIsRKRaP5sUoCJc1ftscEv0tNY4Yuo4zUb3eaeFWA=h900', u'…	[u'https://i.ytimg.com/vi/VWefNlzPsTI/hqdefault.jpg', u'https://www.youtube.com/embed/VWefNlzPsTI?ps=play&vq=large&rel=0&autohide=1&showinfo=0&autoplay=1']	Ausculta Pulmonar	https://play.google.com/store/apps/details?id=auscultapulmonar.vandfald.net	2011-12-23 00:00:00	33	[u'11', u'9', u'7', u'1', u'5']	1.0
autism.spectrum.disorder.causes.diseases.symptoms.prevention.medicine	https://lh3.ggpht.com/1fD0FcQR0-7PFSDT2QW-TLJ1RZmsds5D6ePMwzO4p4er29AAz3daM6KJO5dOd6cH3uc=w300	5	None	MEDICAL	Everyone	This app provides complete information about autism spectrum disorder diseases. Best comprehensive overview covers the symptoms and treatment of autism spectrum disorder . This app has been developed for everyone, all topics has been made to make it complete, useful and interesting.\We hope you will find this app very informative and useful. If you like it please do share it with your friends and…	None	Dmitry+Grigorinov	Dmitry Grigorinov	None	None	5.7M	Free	No	100 - 500	0.0		2.3.3 and up	[u'https://lh6.ggpht.com/cGcQImuUiP6QLoJFfKJXUKCGHOSmyZjcEuCh-IdO4uwnxfbNlfxORbnhhS5MvUD_x84=h900', u'https://lh4.ggpht.com/FlYkCWHuaVL7V2JvmHf8m5pKoAQInN7AN6IfIRAVPRdZpetUs5yF5BgQSlAtN0aYVLJl=h900', u'https://lh3.ggpht.com/rWpyTIgGx3zoHSVDPfESOrB1HrJnh7Aa_nWfMGv2k9MICY1S5fCVDWMTK2uGcrdLk_P1=h900', u'https://lh5.ggpht.com/ck3zPngWet1Hk2xq-DhLFOTnYIjm-wm7GA9cW3i9yq97vUDe--Kuqab5IF46O-fLqJA=h900', …	[]	Autism Spectrum Disorder	https://play.google.com/store/apps/details?id=autism.spectrum.disorder.causes.diseases.symptoms.prevention.medicine	2014-08-25 00:00:00	1	[u'1', u'0', u'0', u'0', u'0']	1.0
autoimmune.hepatitis.causes.diseases.symptoms.prevention.medicine	https://lh4.ggpht.com/4P166NBINZ7ZM2qqt62Bx-b8MdInc9TiENmqITRJFXuSHBrBktOU_WL1WrCM4zjALg=w300	0	None	MEDICAL	Everyone	This app provides complete information about autoimmune hepatitis diseases. Best comprehensive overview covers the symptoms and treatment of autoimmune hepatitis . This app has been developed for everyone, all topics has been made to make it complete, useful and interesting.\We hope you will find this app very informative and useful. If you like it please do share it with your friends and family.…	None	Dmitry+Grigorinov	Dmitry Grigorinov	None	None	5.7M	Free	No	50 - 100	0.0		2.3.3 and up	[u'https://lh6.ggpht.com/iT8ZToOaqxj1f3GtgIn_Lj6ULLPXe__cF4icIpkErBQYIhvudwR1Io0EZhBvkqeRePTI=h900', u'https://lh6.ggpht.com/uKNjiIfoKgkr7OCgTzN3JWBu_I_Z4PGw5QFYMQvfLkj6M93DAkc-_X8NEDX_tSw0bQ=h900', u'https://lh6.ggpht.com/zRb7ZaTTB9XK-vKMqogzaBJhGpX0ou2pwyW7hDxTCzh1mjJF0gK3F-Lb84n0YLZZr-AV=h900', u'https://lh5.ggpht.com/GKzXHUdT-c0VPtqahgDPx2MPh2gsN5pGm6b-md_OT3ch7l_zZtbBnq9H3xoDMm-07BQ=h900', u…	[]	Autoimmune Hepatitis Disease	https://play.google.com/store/apps/details?id=autoimmune.hepatitis.causes.diseases.symptoms.prevention.medicine	2014-08-25 00:00:00	0	[u'0', u'0', u'0', u'0', u'0']	1.0
autonomic.neuropathy.causes.diseases.symptoms.prevention.medicine	https://lh3.ggpht.com/SIRiGxQHtqXQu4JuZkn7qqcrcSTkqANuT_kprt5GKSyugsU2ciogYg1o_ozLQedfeeY=w300	5	None	MEDICAL	Everyone	This app provides complete information about autonomic neuropathy diseases. Best comprehensive overview covers the symptoms and treatment of autonomic neuropathy . This app has been developed for everyone, all topics has been made to make it complete, useful and interesting.\We hope you will find this app very informative and useful. If you like it please do share it with your friends and family.…	None	Dmitry+Grigorinov	Dmitry Grigorinov	None	None	5.8M	Free	No	50 - 100	0.0		2.3.3 and up	[u'https://lh3.ggpht.com/h_hjGXOEXCThyJz1zoLn2TTB22uvMIdXBH4UXdVh0C7jmB013KJk3_eLmML-gd_qnGo=h900', u'https://lh4.ggpht.com/UH1j-kS4LCe2LIh9T8L_B5P4RA_mUsQ6qIOszEx7oYrbSxCmxhpp02ILcMZLqJS4Snfg=h900', u'https://lh4.ggpht.com/HrjPgMuLd4Jg_2jtoVoOaXinyO6E4EG22MIXSOinsdQd_hc-s35n_Nk1bEE8obzixrzK=h900', u'https://lh6.ggpht.com/GvFqehfLhazqgM494urv9OxtzpqtPmo6mlucIplkoyRU5nNnt0TSGoedSALpr4Od6Q=h900', u…	[]	Autonomic Neuropathy Disease	https://play.google.com/store/apps/details?id=autonomic.neuropathy.causes.diseases.symptoms.prevention.medicine	2014-08-25 00:00:00	1	[u'1', u'0', u'0', u'0', u'0']	1.0
autorefractor.medizs	https://lh5.ggpht.com/sLKEbdoMtX9X57zPble_Q17N7ZMs-uNyuqNQxFK-8fkvAVWyZfsngW7bzTR-3EHQPHDy=w300	5	None	MEDICAL	Everyone	​The Smart RK-11 is the only Auto Refractor with 7 patents, they joy-stick, the cameras in the optical head and the software makes this machine a unique instrument. In 2011 the RK-11 showed the potential of becoming the new way of refracting equipments. This results pushed our Engineers to take any overcome for even better results. Currently the RK-11 is build with Bluetooth Technology. This uniq…	None	GetPaste	GetPaste	None	None	7.2M	Free	No	100 - 500	0.0		1.6 and up	[u'https://lh5.ggpht.com/9odPhyI3sUpZQ91pImRtaAydrOhhWPcEY9uIGoo6KHt53Y0mrgrZHqX7NrYrMvkXt70=h900', u'https://lh5.ggpht.com/OzlNgPX93eSUvcMghqJn6Y9-kR1FtYeq6SjyAoqTd70ux3ymViiOnzbW3XLBPVO11g=h900', u'https://lh5.ggpht.com/wNlmgcXmEiQrXbREGH6egmEhTQUXo-O6UK6wZn03uXQGxp5tBGoTisDSxY9LNH1XJbZR=h900', u'https://lh4.ggpht.com/dWltbcmNbYqigBMaMvvTafVgWVI2DFClFqKXvklzOumhnqVgynfqUDGkaOERPJyl8g=h900', u'h…	[u'https://i.ytimg.com/vi/74j3gD8HzQg/hqdefault.jpg', u'https://www.youtube.com/embed/74j3gD8HzQg?ps=play&vq=large&rel=0&autohide=1&showinfo=0&autoplay=1']	Auto Refractometer - Refractor	https://play.google.com/store/apps/details?id=autorefractor.medizs	2014-08-22 00:00:00	1	[u'1', u'0', u'0', u'0', u'0']	1.0
avascular.necrosis.causes.diseases.symptoms.prevention.medicine	https://lh6.ggpht.com/-Pvwr5ebsBVtFQmWjrlNo2R-gVDrvb5Pfb60_7aSMXBQi_yutvCI3ScKhpgaMiXvgdo=w300	0	None	MEDICAL	Everyone	This app provides complete information about avascular necrosis diseases. Best comprehensive overview covers the symptoms and treatment of avascular necrosis . This app has been developed for everyone, all topics has been made to make it complete, useful and interesting.\We hope you will find this app very informative and useful. If you like it please do share it with your friends and family. App…	None	Dmitry+Grigorinov	Dmitry Grigorinov	None	None	5.7M	Free	No	50 - 100	0.0		2.3.3 and up	[u'https://lh4.ggpht.com/0afMIIS4qv-78eQZz_XB4jGO9lV6SoA94EH2_NyaZ6QlKQekNCIEmj0nvJTJLDhoTw=h900', u'https://lh3.ggpht.com/J9xInqvtDen2kQ1PBwOUd-rJ7oItqCvmMWBEp-nM3uT8Xe-zmYUIw_mVyONtIZS1PMc=h900', u'https://lh4.ggpht.com/ovPx3CLTOTaMnwjjrC8L2d1RecJFW5OmIZShZBzeVJAhYKFBtPG2-QLksIQlrQKsWhE=h900', u'https://lh3.ggpht.com/Z1GbH8nWhp90a9CTiajZ4Uls399xFYTL_azQ0b7YONs-zxm9t2w3LH-i1TRkjAKh2g=h900', u'ht…	[]	Avascular Necrosis Information	https://play.google.com/store/apps/details?id=avascular.necrosis.causes.diseases.symptoms.prevention.medicine	2014-08-25 00:00:00	0	[u'0', u'0', u'0', u'0', u'0']	1.0
axiz.sanofi.mdose	https://lh6.ggpht.com/rd71MxngwC0zJ7rx2vxUsu1SMyBsTvtyikrz0MshA-MlT0zfty40yVLhgzFx9pWEMaw=w300	4.5	None	MEDICAL	Medium Maturity	This application allows qualified physicians (Health Care Professionals) to calculate the paediatric drug doses by using only the age & body weight of the child.\Intention of this application is to assist qualified physicians (Health Care Professionals) to calculate the paediatric doses of the commonly used drugs in Bangladesh.\Drugs which are commonly used in paediatrics are included in this app…	None	Sanofi+Bangladesh+Limited	Sanofi Bangladesh Limited	None	None	4.4M	Free	No	100 - 500	0.0	\Update some data.	1.5 and up	[u'https://lh4.ggpht.com/zSTIbUDQzqUNkcyZfn0mV8MXF5I1b_rR8hpH3zge5GN4KW2cBbRA3Dvxwy3fWtEtHQ=h900', u'https://lh4.ggpht.com/VtTnDAJF4CkFIUao3jyGP9cYSE_I_nuMEzpJGr2AkYQTka9rr8B7_qQMZTwNsZ6ahFM=h900', u'https://lh4.ggpht.com/AjETL3hcApEJK87SElYgFHkEiTSlgcmfD8zMHGcQB0jNGfDwlfDesLbu4hKrMZFWuRO2=h900']	[]	mDOSE	https://play.google.com/store/apps/details?id=axiz.sanofi.mdose	2014-10-13 00:00:00	18	[u'12', u'4', u'1', u'1', u'0']	1.1
back.pain.causes.diseases.symptoms.prevention.medicine	https://lh3.ggpht.com/Lh-rLzXxPex0eJiFM_r1C4ShY6RZfGt1xLX5Zu9ylVje3YaGHYgJe5Ua79hBKY6KoGEF=w300	3	None	MEDICAL	Everyone	This app provides complete information about bacterial vaginosis diseases. Best comprehensive overview covers the symptoms and treatment of bacterial vaginosis . This app has been developed for everyone, all topics has been made to make it complete, useful and interesting.\We hope you will find this app very informative and useful. If you like it please do share it with your friends and family. A…	None	Dmitry+Grigorinov	Dmitry Grigorinov	None	None	5.7M	Free	No	50 - 100	0.0		2.3.3 and up	[u'https://lh4.ggpht.com/or2FRMFZeML8XK3QY6jj5bNWIkO1JSTP0JAh2MrK7dyQX_hv_W72CZKrkzySgwv9Q8Q=h900', u'https://lh4.ggpht.com/VJ0JxBG-3FBRS1bDEkByLMJK-KiHtctr0vpZHgmo39RgDxzZCkgoIcbPw57Wwz30ag=h900', u'https://lh3.ggpht.com/YB-Vy4WSmRFfKoVwl775Y7SzX6U53Um6YZeML0kawUnzyq5VHI83M_Od5m-iAsudnJw=h900', u'https://lh4.ggpht.com/H09TgmZYVNQYrl24y8XkTcAtW0Oy5FhjB_XmmazpXsQOp-LGv7RxSN63cAjUBPIFmw=h900', u'ht…	[]	Back Pain Disease & Symptoms	https://play.google.com/store/apps/details?id=back.pain.causes.diseases.symptoms.prevention.medicine	2014-08-25 00:00:00	1	[u'0', u'0', u'1', u'0', u'0']	1.0
bad.breath.causes.diseases.symptoms.prevention.medicine	https://lh3.ggpht.com/Bnv-_B8lDHal9DqqqYly6nExnruvGKOkeSI54gHlgmT6wq2Q1MugEukND79UU-xrdQ=w300	0	None	MEDICAL	Everyone	This app provides complete information about bad breath diseases. Best comprehensive overview covers the symptoms and treatment of bad breath . This app has been developed for everyone, all topics has been made to make it complete, useful and interesting.\We hope you will find this app very informative and useful. If you like it please do share it with your friends and family. Application does no…	None	Dmitry+Grigorinov	Dmitry Grigorinov	None	None	5.7M	Free	No	50 - 100	0.0		2.3.3 and up	[u'https://lh5.ggpht.com/4AkqQmw5a2VJoC6DnwCv_MYu4DtOiVxRaMQ3RKlTxyN1czwCnTxKpgf8TrsGliq6do8i=h900', u'https://lh4.ggpht.com/qCX_iaSchPneHSbMhlAOuR9ewK2O00CqGI8QEwFzHw_AwfAetMG0tYHlE47c75qrDw=h900', u'https://lh6.ggpht.com/EuuWoECjUI0oqh32Yngpb1-ABQc5rx_Vh-qfUK9N1dOhl4RyAsxyNzwRwtbB7nwMMw=h900', u'https://lh4.ggpht.com/Y2RbwX15-VeBpG5kt2fMRV-R6G-Irqz_8HaP8JDR92Ki1kgQb_3vEFJMkKuc8-ly5xM=h900', u'h…	[]	Bad Breath Disease & Symptoms	https://play.google.com/store/apps/details?id=bad.breath.causes.diseases.symptoms.prevention.medicine	2014-08-28 00:00:00	0	[u'0', u'0', u'0', u'0', u'0']	1.0
bait.dna	https://lh5.ggpht.com/jy4CwLROXBVx8gRC4ziDKVQb9oq9V6TiXw8Zgro-56r5VGRYqLfTsJRnAa_H8n2UFrX4=w300	2	None	MEDICAL	Everyone	DNA Laboratory is one of the finest laboratory in Kuwait. The mobile application offers its clients the following benefits, \-Locate us \-View all tests the DNA Laboratory conducts \-View patient test reports \-Offers \-Register as new client \-Contact us \-Social connect	None	DNA+Laboratory	DNA Laboratory	None	None	859k	Free	No	100 - 500	0.0		2.2 and up	[u'https://lh6.ggpht.com/YeqNMZKiB9MUd4p0hoaoSj7EiKOmrO73UIZKlGXc0ijIXdRrbYP1BBrgWbEXRr7IUswX=h900', u'https://lh4.ggpht.com/c73xR7SSfFZv_H4nxOMsNvsrp3HkVai32KMeiZ6cQxOKakfm9ev3bp519LXwMKK2T2UG=h900', u'https://lh3.ggpht.com/Hdc9s52mQd3fAkJP7ksBegc6OveTLNDIC-tjUMkuC6sJ6gnSWaAPhUoLX3cnZurkz9ko=h900', u'https://lh6.ggpht.com/nXg2ma8Twt7wrPV_IYaVkG4LO8ZC7QeRjeqG3AY2AHkWJ7jwnqyb0ktkYbGlGN9gknI=h900']	[]	DNA	https://play.google.com/store/apps/details?id=bait.dna	2014-08-11 00:00:00	2	[u'0', u'0', u'0', u'2', u'0']	1.0
bakers.cyst.causes.diseases.symptoms.prevention.medicine	https://lh5.ggpht.com/V1aop48VQORXe5O1PgZCoVrgrMfjJQpV7Xpc9RlqwZRutBqNax6lztH_qhhjK7tDTcM=w300	0	None	MEDICAL	Everyone	This app provides complete information about bakers cyst diseases. Best comprehensive overview covers the symptoms and treatment of bakers cyst . This app has been developed for everyone, all topics has been made to make it complete, useful and interesting.\We hope you will find this app very informative and useful. If you like it please do share it with your friends and family. Application does …	None	Dmitry+Grigorinov	Dmitry Grigorinov	None	None	5.7M	Free	No	5 - 10	0.0		2.3.3 and up	[u'https://lh6.ggpht.com/SmoBJR3_U6NUkC_k8D-0gtbqdtU_SuFEahG2hMGOv-fgRLzumKa1xPGhSL7pQoPg7Io=h900', u'https://lh6.ggpht.com/sApdncLe1znNje7j0tNipAeuvzV1E6e-9j_Ml9fAWkgfoYEgCPsB0zGp9jAO_ocaQQ=h900', u'https://lh5.ggpht.com/24GazzOd9BlcMvTqgnhbk_QsQK_kIc0I7y_EzIp5dBghMRBvqO6rVQYHPMM8fom6l5Q=h900', u'https://lh6.ggpht.com/9XxN0CNntxWpc5lwGSg2E7b82dAoVSjwfYmMrFAHhyrh_RzCty59WB384iLo07NGItI=h900', u'h…	[]	Bakers Cyst Disease & Symptoms	https://play.google.com/store/apps/details?id=bakers.cyst.causes.diseases.symptoms.prevention.medicine	2014-08-28 00:00:00	0	[u'0', u'0', u'0', u'0', u'0']	1.0
barretts.esophagus.causes.diseases.symptoms.prevention.medicine	https://lh4.ggpht.com/4mLbd5D_Op31e48o95Mg2-V0loNZLZkZcw0I4olrqBoT15hZmwXJ8J2NLHS1Ycxl6Tk=w300	0	None	MEDICAL	Everyone	This app provides complete information about barretts esophagus diseases. Best comprehensive overview covers the symptoms and treatment of barretts esophagus . This app has been developed for everyone, all topics has been made to make it complete, useful and interesting.\We hope you will find this app very informative and useful. If you like it please do share it with your friends and family. App…	None	Dmitry+Grigorinov	Dmitry Grigorinov	None	None	5.7M	Free	No	10 - 50	0.0		2.3.3 and up	[u'https://lh5.ggpht.com/ItFtRYCvXQ2Z3CSKyquurglgSm_LdAb1TilDVqv7F6te7eTkSozYIQ-J-8Q5lfT4WtzC=h900', u'https://lh4.ggpht.com/B4L6xyV6dZ4EJhdojHXQmPlm64zTABl5MBt-phah7MSdNIe7ge7pmj-zei1SWYg2j3I=h900', u'https://lh6.ggpht.com/q0Pp34cAJH3fNMT2Ro9i9AQCIP1fi56lsEEgefd4rPRqRY5GQMJmEzvwyFWLGCicOfg=h900', u'https://lh4.ggpht.com/3MyHwoGy1JkgJtphhcEvq-fTFQSrr9od5hm1RcKHMJFel138XmV7k6Cuy5PVSLPY4bI=h900', u…	[]	Barretts Esophagus Information	https://play.google.com/store/apps/details?id=barretts.esophagus.causes.diseases.symptoms.prevention.medicine	2014-08-28 00:00:00	0	[u'0', u'0', u'0', u'0', u'0']	1.0
bartholin.cyst.causes.diseases.symptoms.prevention.medicine	https://lh3.ggpht.com/BcJA4dCM0Fbm4dw2989AEj-tgJ7vJJiLgqHkdeOgYEMUmk6pdtrs0WvWXhI5eIDE_YBp=w300	0	None	MEDICAL	Everyone	This app provides complete information about bartholin cyst diseases. Best comprehensive overview covers the symptoms and treatment of bartholin cyst . This app has been developed for everyone, all topics has been made to make it complete, useful and interesting.\We hope you will find this app very informative and useful. If you like it please do share it with your friends and family. Application…	None	Dmitry+Grigorinov	Dmitry Grigorinov	None	None	5.7M	Free	No	10 - 50	0.0		2.3.3 and up	[u'https://lh6.ggpht.com/IJ3Ctl2uut_SlbaWxP2IIlMjLUkrlczKBN0ir9VkW9PU8HSVd6GRK9oBiZJuQoj-fA=h900', u'https://lh4.ggpht.com/_OQdEetSUwnOYHjqcUjVmWXMyJB0DApygIzQg6BGldmRDUfLo8pfsYCB6hR8f__vA3M=h900', u'https://lh4.ggpht.com/pRQ4nGgqh55JvBO4ZUHFFs51ifj9uKJ53uI_7vAxlW7TfzDzXgANI8ONKrJhbF1JIo9e=h900', u'https://lh4.ggpht.com/ysylDHJBdBr9zNUgqEuJNrcRpc8fxl-o-hKDKz0wIUwWUrpYyQh9AsCjlvU1l44gkRft=h900', u…	[]	Bartholin Cyst Information	https://play.google.com/store/apps/details?id=bartholin.cyst.causes.diseases.symptoms.prevention.medicine	2014-08-28 00:00:00	0	[u'0', u'0', u'0', u'0', u'0']	1.0
basal.cell.carcinoma.causes.diseases.symptoms.prevention.medicine	https://lh3.ggpht.com/CJznMWtTd0qQIDGBbhqUR5_FbEYxXuipa6mwOZUsmpHccUHm9DophWRF991qoWHQMIs=w300	3	None	MEDICAL	Everyone	This app provides complete information about basal cell carcinoma diseases. Best comprehensive overview covers the symptoms and treatment of basal cell carcinoma . This app has been developed for everyone, all topics has been made to make it complete, useful and interesting.\We hope you will find this app very informative and useful. If you like it please do share it with your friends and family.…	None	Dmitry+Grigorinov	Dmitry Grigorinov	None	None	5.7M	Free	No	10 - 50	0.0		2.3.3 and up	[u'https://lh3.ggpht.com/mJDOVOOpppL6ato41mG8sZJ95qw-aAswcfsrVec-aTDD7cjH6s4dTn4NhIS0PrcunVI=h900', u'https://lh4.ggpht.com/lpZb9eqyXjpSamNWC9GkiYYOr0FMmjJlJIaS_p4ipmNZ1zrUZuqu96V5tP_U03NUagE=h900', u'https://lh5.ggpht.com/YXyPTK2Uqit2hjlEGesubbnitruW3nBvlZl3Mj6DWnTbv2LRNETQrxWJLHoIMM7mxv4=h900', u'https://lh5.ggpht.com/qQuGt8hCiwJmFXBMte13kwruL6a1_jLoQLwPygBw-Ak9PAKOT-RIRAotMplyfvmMoLA=h900', u'…	[]	Basal Cell Carcinoma Disease	https://play.google.com/store/apps/details?id=basal.cell.carcinoma.causes.diseases.symptoms.prevention.medicine	2014-08-28 00:00:00	1	[u'0', u'0', u'1', u'0', u'0']	1.0
be.archibel.synthesis.en	https://lh3.ggpht.com/LN7Mf0b7i1NhSZYYSvmmBCBXP2JW1gLPTRFqvYCvdMDmYGBRX27oMEDe9DVGI9mGNns=w300	0	None	MEDICAL	Medium Maturity	The most reliable and comprehensive Homeopathic Repertory for accurate prescribing and best results. Create initial analysis at the patient bedside - easy to use, intuitive interface.\This full version contains all (41) chapters including veterinary* symptoms.\Synthesis App Features\• The Full Synthesis edition 2009V\• More than 2.500 pages, 180.400 rubrics, 1.077.000 remedy entries\• Veterinary*…	None	Archibel+S.A.	Archibel S.A.	None	None	55M	$200.00	No	5 - 10	200.0		2.2 and up	[u'https://lh3.ggpht.com/iMrYshPIxUONx8VWJEX6se83b0OQ8haoeRIQbE8IbQI0O3Ty68tLTSL4S0zAvBgP1Ks=h900', u'https://lh5.ggpht.com/IbRYSaIltsx2XIMLOpTodgxDTXHOsc6grYG3khhIo9_cedY_uXJ69Oxl6pVLi_-JYg=h900', u'https://lh3.ggpht.com/AxADch_Dd8g6u9zR3aTwcZWHq6s3hyxwN9xq2gRG9FcFmCF5GQ1Cw43zmZwxt9vbudU=h900', u'https://lh3.ggpht.com/2Jtaq0Qou-dSgRvu2D_J205GNoClZ-Mvgp-waCXcqHQXRD5tgjhJYgzBJuDvRvu8PsBf=h900', u'…	[]	Synthesis English	https://play.google.com/store/apps/details?id=be.archibel.synthesis.en	2014-10-13 00:00:00	0	[u'0', u'0', u'0', u'0', u'0']	1.2
be.archibel.synthesis.en.demo	https://lh4.ggpht.com/V9nylD3cbm73dqlnLjgD_cAOYWnTa8cR9Tb9u0OooildLGgX0Zav0UTaxXypUk5I7RE=w300	4.599999904632568	None	MEDICAL	Medium Maturity	The most reliable and comprehensive Homeopathic Repertory for accurate prescribing and best results.\Create initial analysis at the patient bedside - easy to use, intuitive interface.\The demo version is fully functional but contains only the chapters EYE and VISION.\The full version contains all (41) chapters including veterinary* symptoms. \Synthesis App Features\• The Full Synthesis edition 20…	None	Archibel+S.A.	Archibel S.A.	None	None	6.7M	Free	No	100 - 500	0.0		2.2 and up	[u'https://lh6.ggpht.com/iOyPVNb4EfV0Mj99GujUPnlZk2KN--1-iokfZiq5hKr1VvGVZxT_qAiZ-MOM-UGYXms=h900', u'https://lh4.ggpht.com/kyLQuKrBQHH1_D08dw1m6XROhhAt7YZ0tmvfyjsPLi9Qx1x8mYNocXmCGqQuScKBubTm=h900', u'https://lh6.ggpht.com/475xaNt83e_Km9orfWhvOQcEWuUUh90lIFJRF539Y4V7mrFCz2p5yG9EiakETT_iQNG7=h900', u'https://lh4.ggpht.com/vGpmZioWG-JwowIa2A2i4NOzJTx9xKAvtEgTAK5J-X_nUDdpxo0saRziXn7kTkOAug=h900', u…	[]	Synthesis English Demo	https://play.google.com/store/apps/details?id=be.archibel.synthesis.en.demo	2014-10-13 00:00:00	5	[u'4', u'0', u'1', u'0', u'0']	1.2
be.fdev.ineuro	https://lh6.ggpht.com/XrX2BK4H8j1Yk_6JM4OT94FQzRWgd-_ZjlCqIE4p3BsUu6HAZTzsfSXzyQ6OPly3FRcJ=w300	4.699999809265137	None	MEDICAL	Low Maturity	The iNeuro App describes the different spinal segments. The root topography, the course of the nerves, the angiotomes, the dermatomes, the neurotomes, the myotomes, the sclerotomes and the viscerotomes are described and presented in clear drawings and the different reflexes are shown on streaming video. Also the referred pain areas are given. \This App gives students and professionals in medicine…	None	FDev	FDev	http://www.osteoapps.eu	None	39M	$6.20	No	100 - 500	6.2		2.3.3 and up	[u'https://lh4.ggpht.com/FSRVPL3S1g3xYy1C18Sl7oox1sUvRw7AQM6nxONuwght7dtUmAFkKkoBi6-vFUr4a6OZ=h900', u'https://lh4.ggpht.com/-SIDO8CWLY6LnrS4Z4A8gogeYVoREJ7VXuyDOYknQIYpnRFZzNBQzlL43fgZ9g3Vj4w=h900']	[]	iNeuro	https://play.google.com/store/apps/details?id=be.fdev.ineuro	2013-02-26 00:00:00	10	[u'8', u'1', u'1', u'0', u'0']	1.2
bed.wetting.causes.diseases.symptoms.prevention.medicine	https://lh3.ggpht.com/k10F8oWpdZXoe5P2hg6AuiDmU8ZFY7y8twUTjed_vJ1mXL5amkrLhuMbmxindPoVo2DL=w300	0	None	MEDICAL	Everyone	This app provides complete information about bed wetting diseases. Best comprehensive overview covers the symptoms and treatment of bed wetting . This app has been developed for everyone, all topics has been made to make it complete, useful and interesting.\We hope you will find this app very informative and useful. If you like it please do share it with your friends and family. Application does …	None	Dmitry+Grigorinov	Dmitry Grigorinov	None	None	5.8M	Free	No	10 - 50	0.0		2.3.3 and up	[u'https://lh5.ggpht.com/j9xQ2Z0zLC0bg6T5pBkzVO4zI3wIYrN9ivAioKDQ8By1rwvwCiQITwdb2tyG1KR0JVg=h900', u'https://lh5.ggpht.com/S9hEpwMFXiO4tnKNezM_GrNLq_V3vpD9--sil6dpxaD9yJi2HB1ICjmlV4ybXtNZJuqz=h900', u'https://lh4.ggpht.com/giH4DAubWK1n0ZAj30iVDO58os6TZn0D8PuYQTRBT5s7kuZ70uEVZapTUy5c_xtZbwhA=h900', u'https://lh3.ggpht.com/5egmJZ3KmxDdRM_Zyen8p9grxspbaqhdjg0LXGf-yTz8x2g3qreoglrX-d6eiTUp0b0_=h900',…	[]	Bed Wetting Disease & Symptoms	https://play.google.com/store/apps/details?id=bed.wetting.causes.diseases.symptoms.prevention.medicine	2014-08-28 00:00:00	0	[u'0', u'0', u'0', u'0', u'0']	1.0
bedbugs.causes.diseases.symptoms.prevention.medicine	https://lh4.ggpht.com/2Dm7G5wtZlgCo3ZfSCgXZ0ZIiBkFHnXjO6cECgwby1qCVv8UhMHKhOSPfUJ3RUjzmm4=w300	0	None	MEDICAL	Everyone	This app provides complete information about bedbugs diseases. Best comprehensive overview covers the symptoms and treatment of bedbugs . This app has been developed for everyone, all topics has been made to make it complete, useful and interesting.\We hope you will find this app very informative and useful. If you like it please do share it with your friends and family. Application does not over…	None	Dmitry+Grigorinov	Dmitry Grigorinov	None	None	5.7M	Free	No	10 - 50	0.0		2.3.3 and up	[u'https://lh6.ggpht.com/8GVT9NeZJNpNMOUIhDctVsUZQv4RlHLH9BOPz3PjDXMSFLVUbtFNC6WYJ3qzBojqbA=h900', u'https://lh6.ggpht.com/dPNNyYYxwhq2Y4Rm_evy0OnMZ9wF_A1nvyl6h3BA4bGtyD0glluM8pOd70nthQdw2-xk=h900', u'https://lh4.ggpht.com/_0O9yz8wyZ29XfL2Q1Pg_YUU41HbrfaiaRetktPkHXSIgXMQXd8cn4AdCWn1FQ09_g=h900', u'https://lh5.ggpht.com/9KqvKnyfXVGAep0U8mxzBBkK07UqCocsbfvyTcLOUEKInjui-FRluKuEOcZMVK6NvQ=h900', u'ht…	[]	Bedbugs Disease & Symptoms	https://play.google.com/store/apps/details?id=bedbugs.causes.diseases.symptoms.prevention.medicine	2014-08-28 00:00:00	0	[u'0', u'0', u'0', u'0', u'0']	1.0
bedsores.causes.diseases.symptoms.prevention.medicine	https://lh5.ggpht.com/K-nSJTTjNqON2O7wGh88mge6EtuTttEzBw655XxCSkGIuWX6tvnwk833ofzJ0FhoHFuk=w300	0	None	MEDICAL	Everyone	This app provides complete information about bedsores diseases. Best comprehensive overview covers the symptoms and treatment of bedsores . This app has been developed for everyone, all topics has been made to make it complete, useful and interesting.\We hope you will find this app very informative and useful. If you like it please do share it with your friends and family. Application does not ov…	None	Dmitry+Grigorinov	Dmitry Grigorinov	None	None	5.7M	Free	No	10 - 50	0.0		2.3.3 and up	[u'https://lh3.ggpht.com/gOdw0XsNimBcDlvP66gvhsKLjTuTtc-V5H9oSbCSp01paWku87WLFxo9wg0Bm6J6Edb_=h900', u'https://lh4.ggpht.com/cyFONPIdVKB16YMj2Usf1PS0gwXI3ZzyjJbAtLI4lowWCD3hJl5zGNx54hF2fEYTiGw=h900', u'https://lh3.ggpht.com/5tdXeYdDIt0aR-5OZvvSiQ9OsUmtpszXRCyVKwSuqKxgM8fWnukIp5xPuIkUWC7tQMA=h900', u'https://lh3.ggpht.com/Bn29SXpq_ksTf9X32VdKRvOrp1H1tL3Ks99FaK0-yh0BTiJ18zYouGmh9FN6FO0TXKNG=h900', …	[]	Bedsores Disease & Symptoms	https://play.google.com/store/apps/details?id=bedsores.causes.diseases.symptoms.prevention.medicine	2014-08-28 00:00:00	0	[u'0', u'0', u'0', u'0', u'0']	1.0
bee.stings.causes.diseases.symptoms.prevention.medicine	https://lh3.ggpht.com/4qOmEWTFB-PIeMO1ZDSCtknMFNJE9iAlb4x_YR8-nzDlSRZ7WK_zlyteow3JZMhyDAU=w300	0	None	MEDICAL	Everyone	This app provides complete information about bee stings diseases. Best comprehensive overview covers the symptoms and treatment of bee stings . This app has been developed for everyone, all topics has been made to make it complete, useful and interesting.\We hope you will find this app very informative and useful. If you like it please do share it with your friends and family. Application does no…	None	Dmitry+Grigorinov	Dmitry Grigorinov	None	None	5.7M	Free	No	10 - 50	0.0		2.3.3 and up	[u'https://lh6.ggpht.com/LqcN3ef2zOPy3r4OROK8I3v7lZVzpHxmD7jsAdFcKXxqg4AHMQ720dVeKhd0CC3D318=h900', u'https://lh5.ggpht.com/LYoK1ZCcsuxPVRrq3hwzDaWU0Rbrk2iDIq-Gp5uFn6usy41RBy9gf8O4pwi8gPmAwAM=h900', u'https://lh5.ggpht.com/4AsgM1J-p1TNigtPhrXBxzOqiLJjYVG5xNc_m5bg59O614k278zL0Vez1hQco8na0_I=h900', u'https://lh4.ggpht.com/GSmEtSmLaDhOgsFpR10RQA_T-GO3JoD3Jl-Pbg-mTA7hu0S-0SA3eL4e-dpJ_KDgo3S0=h900', u…	[]	Bee Stings Disease & Symptoms	https://play.google.com/store/apps/details?id=bee.stings.causes.diseases.symptoms.prevention.medicine	2014-08-28 00:00:00	0	[u'0', u'0', u'0', u'0', u'0']	1.0
bells.palsy.causes.diseases.symptoms.prevention.medicine	https://lh5.ggpht.com/iBA2AKBVairhGAdbsyjwJQGt-INFB49eW2dTPGdbtLjVwg59ochw_O8iWNY0qhlcijw=w300	3	None	MEDICAL	Everyone	This app provides complete information about bells palsy diseases. Best comprehensive overview covers the symptoms and treatment of bells palsy . This app has been developed for everyone, all topics has been made to make it complete, useful and interesting.\We hope you will find this app very informative and useful. If you like it please do share it with your friends and family. Application does …	None	Dmitry+Grigorinov	Dmitry Grigorinov	None	None	5.8M	Free	No	50 - 100	0.0		2.3.3 and up	[u'https://lh6.ggpht.com/jumVdLoFH4eKhmsft5PhhWlI7lNY_fiAb1uZ8QqI3APm1pkvxtyxzmWyrixXuSt25P8=h900', u'https://lh6.ggpht.com/YXS8YmOMpjq9RW3c6VJXFldkKSYlqCuaiAt33QrIsPm3LV-wG_HrotMWaqF1czgyfSMm=h900', u'https://lh6.ggpht.com/-3Lb-qjQuwcAYJRmQNH64wJpB9926ys5XFtI0DFP2dIS5bF-XBh6hC7Z2G1MSa2Hqd4=h900', u'https://lh6.ggpht.com/-MSBaPawfOHxxFny3BEyuucB1DaBYB5eJoDqJCLpgmLAHh4mH3illJywlxNgKSC1cw=h900', u'…	[]	Bells Palsy Disease & Symptoms	https://play.google.com/store/apps/details?id=bells.palsy.causes.diseases.symptoms.prevention.medicine	2014-08-28 00:00:00	1	[u'0', u'0', u'1', u'0', u'0']	1.0
benign.prostatic.hyperplasia.causes.diseases.symptoms.prevention.medicine	https://lh6.ggpht.com/1Pk7JJ77xfeQckX7LufEPReMb-pFD2-nzTB0sXHWdLmANu2HGP0YFRfFGgNYs6bPcAc=w300	4	None	MEDICAL	Everyone	This app provides complete information about benign prostatic hyperplasia diseases. Best comprehensive overview covers the symptoms and treatment of benign prostatic hyperplasia . This app has been developed for everyone, all topics has been made to make it complete, useful and interesting.\We hope you will find this app very informative and useful. If you like it please do share it with your fri…	None	Dmitry+Grigorinov	Dmitry Grigorinov	None	None	5.7M	Free	No	10 - 50	0.0		2.3.3 and up	[u'https://lh4.ggpht.com/cWREKz_9Anm6DwUzjVuUs_FTfdW2SV_7Tdx-Co22pR80-bgl7C9SVLJTPn7ZwGbR2dY=h900', u'https://lh5.ggpht.com/HpFB4hWRGT_zz-tw93ysTNrqoAa7gbG85-T6QJU8BDqsJ-nvPGGPlXhvp1cQKaMvH1I=h900', u'https://lh4.ggpht.com/0Q1mFmjY2k3L5oZ1NXzjH2uJo5-ABpMY9lhS2K9yd7yROVxITlAWgywQliCAmrYGvMc=h900', u'https://lh4.ggpht.com/5cF1gvc0jAfIy36RCzgyyb1TabOe2MfWd_EUTg2uC-k5Lf_P6iR9om3ZOPhe_lJxS95H=h900', u…	[]	Benign Prostatic Hyperplasia	https://play.google.com/store/apps/details?id=benign.prostatic.hyperplasia.causes.diseases.symptoms.prevention.medicine	2014-08-28 00:00:00	1	[u'0', u'1', u'0', u'0', u'0']	1.0
best.recommendation.nuclear.medicine	https://lh4.ggpht.com/oz-OcTwtADBS08Bt7byaaQbp7S5dRp6NwVMl6VJbY5Bll8xYseJ4Sl7iSEkOY9gpYt7K=w300	4.5	None	MEDICAL	Medium Maturity	✓ nuclear medicine technologist\✓ nuclear medicine technologist salary\✓ nuclear medicine technologist jobs\✓ nuclear medicine salary\✓ nuclear medicine bone scan\✓ nuclear medicine technology\✓ nuclear medicine scan\✓ nuclear medicine stress test\✓ nuclear medicine physician\✓ nuclear medicine technologist programs	None	Best+Recommendation	Best Recommendation	None	None	19M	Free	No	100 - 500	0.0		2.3 and up	[u'https://lh6.ggpht.com/7awDBfFVr-fh2zncv9mNYTvJDgwYc5036XkbU9L-BLnKygVt7qFC4pQ87I1B6O6cBYo=h900', u'https://lh6.ggpht.com/by4puUBjaxrcBn5I5I4qNxU7rhuOgmuurKfE16vebbQwQ8vJ6N6mwTDkFnAIioRroJI=h900', u'https://lh5.ggpht.com/hmRtOSwVqaxxGbMLz6aACrd522UNwEBYWvUUmKeM_soJYou0fjB4eo164f6SrYmuYoE=h900', u'https://lh4.ggpht.com/Y3pYoyxJUaPOvR9yoTHWuA_bArqY_a_XAqWoN9ylsZKaUsq1IjXoXcXkIfO9LSFnOw4D=h900']	[]	Nuclear Medicine	https://play.google.com/store/apps/details?id=best.recommendation.nuclear.medicine	2014-10-21 00:00:00	2	[u'1', u'1', u'0', u'0', u'0']	8.9
best_recommendation.acc.risk.assessment	https://lh3.ggpht.com/RGn5aSkMKBfq0L2xdsidiFDdC7f6ydR9LrafN4-MDNG_4a_voCS5KEOElyqKPdfaFyGU=w300	0	None	MEDICAL	Medium Maturity	✓ acc risk\✓ acc risk calc\✓ acc risk score\✓ acc risk management\✓ acc risk assessment tool\✓ acc risk assessment\✓ acc risk list\✓ acc risk reckoner tool\✓ acc risk stratification	None	Best+Recommendation	Best Recommendation	None	None	9.1M	Free	No	10 - 50	0.0		2.3 and up	[u'https://lh4.ggpht.com/-YAgjMnMs9RImb6KDPlCjUBSVe2IZrWb-yju9p11lkoTgHgqdlskxaI43yU58haiAME=h900', u'https://lh4.ggpht.com/RdLruEESlshv7gnTWpiMJ05bTeIMwB0yyZw3A8XWMRnAZNspA4kAg5r_UFzUrg7UUCE=h900', u'https://lh3.ggpht.com/KUnU1pOOqZIynhDxjE8z2qvUQCm-ZR5TCi715UjhtYzNURUaGJlCPX0migQRLYZn_L0=h900', u'https://lh5.ggpht.com/GYDVM0eM_eKEPGfGWOKLklY7F9wkgGYoc1g7fSkkwTHROcjmTZZQNnpTMPJ0oxUdz4g=h900', u'…	[]	Acc Risk Assessment	https://play.google.com/store/apps/details?id=best_recommendation.acc.risk.assessment	2014-10-21 00:00:00	0	[u'0', u'0', u'0', u'0', u'0']	8.9
best_recommendation.ascvd.score	https://lh3.ggpht.com/7Ya-rHHh_n0WPq7G1EHjEIHs9l9hiIwn1uuB6LSCo6Ng7zk0Cpf9RwgaPBUO9Kdy0A=w300	5	None	MEDICAL	Medium Maturity	✓ ascvd risk calculator\✓ ascvd\✓ ascvd risk\✓ ascvd risk estimator\✓ ascvd calculator	None	Best+Recommendation	Best Recommendation	None	None	4.5M	Free	No	50 - 100	0.0		2.3 and up	[u'https://lh6.ggpht.com/qo_waEW4fKsucHyBv7uBLDFoOawgA49aS9paWIftJQBLHX15bu0FBjkzCht2V3MdpJE=h900', u'https://lh4.ggpht.com/JhAcgO5GVZTxSoPOf-JvvxF85gacren1sxfHo_ubhLBAR2yFUpPDVABF6Nkx6bdsSzGk=h900', u'https://lh5.ggpht.com/E1Wq3xxoDlrnjRg0T7dn1PML1y139nElFKu-s2Pd_6mQ2Zoi-9hFmpsxvsceDjzFheJg=h900', u'https://lh6.ggpht.com/bYh1XCiKp4Nw06KpmPvygDQpJIPurGc8Edydz7K8V6eMxc_oJs91Iif1Kbj4asj95g=h900', u…	[]	Ascvd Score	https://play.google.com/store/apps/details?id=best_recommendation.ascvd.score	2014-10-24 00:00:00	1	[u'1', u'0', u'0', u'0', u'0']	8.9
best_recommendation.biomedical.reference	https://lh5.ggpht.com/qKswXnMo8CP5OE7273Zp9Q9BSdxhYNqyl7RKPr5Ig_BwblJLOsZX8EMc7JOJxufHh20=w300	3.75	None	MEDICAL	Medium Maturity	✓ biomedical\✓ biomedical engineering books\✓ biomedical dictionary	None	Best+Recommendation	Best Recommendation	None	None	2.4M	Free	No	100 - 500	0.0		2.3 and up	[u'https://lh5.ggpht.com/Pei_HvLpC6_pad1k8jQ2vKjMxrhZ_jzSAssp92KwYYcXlfPjFaGuhyYA0s7o5oYoJer1=h900', u'https://lh4.ggpht.com/2WTdsHpFjBFPZz9NoJg9X9cGBZTMv5auVK7F8zGRs3agfhjDrn5_g4BZMY10KKQpPRY=h900', u'https://lh3.ggpht.com/k4PdUAKb6PuuBgAP0hcD9WsZ6tWRTy7A75rpQO82_y0rH6DFBbohXVVH5Jy2g9nLaWg=h900', u'https://lh4.ggpht.com/mHEH9S5rJFnRIgBA7HGSm96rvCpl_LU0T22I-hyODTekO4nZZtexikRyUoXbTpgYabE9=h900']	[]	Biomedical Reference	https://play.google.com/store/apps/details?id=best_recommendation.biomedical.reference	2014-10-26 00:00:00	4	[u'1', u'1', u'2', u'0', u'0']	8.9
best_recommendation.dental.definition	https://lh3.ggpht.com/FpSJi-mI1GPLiVCp69EPQ1tmNyldd3oFxdlnAmJL-qv5v40pTHqbAG489YcdDH5XyrM=w300	4	None	MEDICAL	Medium Maturity	✓ DÉFINITION DENTAIRE	None	Best+Recommendation	Best Recommendation	None	None	2.3M	Free	No	10 - 50	0.0		2.3 and up	[u'https://lh4.ggpht.com/HKASDHB2fuL7bkw72oKUGc5d6gk0Ewm8FGMzCklWPXV42SewAcw-T2ipQsWE5ghpSjuh=h900', u'https://lh5.ggpht.com/nZRMi1gZsbgZEU0VKhyPGomBvGG0q6A2ttIGahgEjkNB5cj6mc4t-V0Tv9ymnFIu6A=h900', u'https://lh4.ggpht.com/587Hl9Y3upeh0ROEhAevzIXahcOfFKUWomDvCdkLlWzUrJLI_1Xn3Dbzl_XGiQedJa0=h900', u'https://lh3.ggpht.com/yWtlKfVSAM1n4SXhmtjF0dE3K-EpbeTE4h4mGAcAa85Z3b_nlKgOBDBpUPpmmgNE7A=h900']	[]	Définition Dentaire	https://play.google.com/store/apps/details?id=best_recommendation.dental.definition	2014-10-30 00:00:00	1	[u'0', u'1', u'0', u'0', u'0']	8.9
best_recommendation.drugs.reference	https://lh6.ggpht.com/UhZHNKNjKQJ_NGU2XRB_recbz5-N6rbBDdVgDHPyU-RvEgTmdqfHT_zoa63XaTjjvrM=w300	3.5	None	MEDICAL	Medium Maturity	✓ drugs dictionary\✓ drugs and diseases\✓ drugs and bugs\✓ drugs book\✓ drugs brand names\✓ drugs brand and generic\✓ drugs classification\✓ drugs com pill identifier\✓ drugs dictionary free\✓ drugs dictionary offline\✓ drugs encyclopedia\✓ drugs for disease\✓ drugs guide\✓ drugs hand book\✓ drugs information\✓ drugs identifier\✓ drugs knowledge\✓ drugs list\✓ drugs medical\✓ drugs pharmacology\✓…	None	Best+Recommendation	Best Recommendation	None	None	2.7M	Free	No	500 - 1,000	0.0		2.3 and up	[u'https://lh6.ggpht.com/j3bXgOsGdxWlk967YwOsI5j5yCSxXKReOlfWYD29UcgCGn5FSwJjAhFJSMJFye_lCatS=h900', u'https://lh6.ggpht.com/9v9IOegi7Tyd3sdoKCL7NdV2ChGM54rxfSgtoLRnRHRU_gVBKUgxl0ORf9Yv9OyGNbzJ=h900', u'https://lh3.ggpht.com/lgSVnWy-jFK5KukYRB5lJf480Yw3zddXBlaaw6trmWBkLjziY8V-6embLqZB2pPCBMtt=h900']	[]	Drugs Reference	https://play.google.com/store/apps/details?id=best_recommendation.drugs.reference	2014-11-01 00:00:00	10	[u'4', u'1', u'2', u'2', u'1']	8.9
best_recommendation.genetic.code.dictionary	https://lh4.ggpht.com/dByaNPajPdGXioT9efFIqWVsbg0o-_F-Azg6yVvA-lKqIdlyVg_BBYoltPGTomBgemg=w300	5	None	MEDICAL	Medium Maturity	✓ genetics book\✓ genetics dictionary\✓ genetic algorithm\✓ genetic book\✓ genetic code\✓ genetic dictionary\✓ genetic engineering\✓ genetic genealogy\✓ genetic names of medicine	None	Best+Recommendation	Best Recommendation	None	None	2.3M	Free	No	500 - 1,000	0.0		2.3 and up	[u'https://lh5.ggpht.com/PPU-FyBc_pCv5FpiPwx8q2wpmVVTCqZKFG_WpogSRSSjy-KNu4AgZnLMyJKGSh8HEEHI=h900', u'https://lh3.ggpht.com/CYROUz7E7DA8oxm0esA16MWY003KALF75WN5y9-FiLO5QuOeQbe1S5EUHrc-3VdAzwCi=h900', u'https://lh4.ggpht.com/duJKNpXpMOE6at2iQDfbH_zErbUVJkd0lIm3mzNFzAc90-Jncshe-6MMlWnzV_q8yvdw=h900', u'https://lh3.ggpht.com/hXwe1Z3RxkGvIKKWL6ZRze_QyWALb_4wB5HjqdYCH83nqZGg1jLORgyLPHg_MzTpjQ=h900', …	[]	Genetic Code Dictionary	https://play.google.com/store/apps/details?id=best_recommendation.genetic.code.dictionary	2014-11-01 00:00:00	4	[u'4', u'0', u'0', u'0', u'0']	8.9
best_recommendation.genetic.definition	https://lh3.ggpht.com/8GBPE7yi-E33hFIN_1JSUFfApeJDGOedSWIrzZ9wX1pmOqjMAzlqGrry3LIXx_iCfO8=w300	4	None	MEDICAL	Medium Maturity	✓ genetics book\✓ genetics dictionary\✓ genetic algorithm\✓ genetic book\✓ genetic code\✓ genetic dictionary\✓ genetic engineering\✓ genetic genealogy\✓ genetic names of medicine	None	Best+Recommendation	Best Recommendation	None	None	2.2M	Free	No	100 - 500	0.0		2.3 and up	[u'https://lh3.ggpht.com/LDFXsQdrd-tWOae6y35U44cUFTbXyh1Z8rGDwPF6mGRTyS08DLhDCQ6cxpyVmeCgAJs=h900', u'https://lh4.ggpht.com/WSjuc9pyEWTpawv1yKDZcD9Kvu6MH1pvN95dRfFmtT1zUiBZOxxSfsStidHQXSpIv7xR=h900', u'https://lh3.ggpht.com/atnljoZNX5FRhmlw6p85qI9AWoYfL-TwLL5MObGQMs2eH-P2-xCuCd3KV4pctd9Hjbc=h900']	[]	Genetic Definition	https://play.google.com/store/apps/details?id=best_recommendation.genetic.definition	2014-11-01 00:00:00	4	[u'2', u'1', u'0', u'1', u'0']	8.9
best_recommendation.get.pregnant.now	https://lh6.ggpht.com/4xk2MIO5QjXl-jumlcXwnnQKiz4WQ_gP1IhB8SClNmIOQIQNBNJFTmiSMXkriKQOpwuM=w300	4	None	MEDICAL	Medium Maturity	✓ get pregnant\✓ get pregnant now\✓ get pregnant after birth control\✓ get pregnant calendar\✓ get pregnant fast\✓ get pregnant fast calendar\✓ get pregnant faster and healthy\✓ get pregnant faster\✓ get pregnant planner\✓ get pregnant tips\✓ get pregnant with irregular period	None	Best+Recommendation	Best Recommendation	None	None	2.5M	Free	No	100 - 500	0.0		2.3 and up	[u'https://lh4.ggpht.com/c8MFyqML52xGjkK7GTY5EXr7sitm8UkaIUIKYViZ19QdeLYkL_Jq57kT_jVq_ExEqta5=h900', u'https://lh5.ggpht.com/AXAprGKlJbK5K_C3hgI1W-Pbmf5_5BDbxCZQq2tG23X7lEImU19VlL8Al-9pkhAdzYs=h900', u'https://lh4.ggpht.com/HOfjXHOOXRYz7046BTumJ5sGQCDQfNFVQ8M4NjhnU6BRyb0zv27RadAFxXUUNLcM1Pmb=h900', u'https://lh5.ggpht.com/CdN8IpKiBpj9ossdV-BVs5-KMzgLJSl2H1FBVQ4rFOSeskjf5pN5zpEQ4a5NGmYcTZI=h900', …	[]	Get Pregnant Now	https://play.google.com/store/apps/details?id=best_recommendation.get.pregnant.now	2014-11-01 00:00:00	1	[u'0', u'1', u'0', u'0', u'0']	8.9
best_recommendation.medical.handbook	https://lh4.ggpht.com/TNRRTick2hVc8GyQ4xGWTZkS8ihRI169YwFhk2MyOC3OEoxmFoP8NmuslQnmcj2hrn4=w300	4	None	MEDICAL	Medium Maturity	✓ medical abbreviations dictionary\✓ medical abbreviations\✓ medical handbook\✓ medical handbook free\✓ medical dictionary free\✓ medical dictionary\✓ medical dictionary offline\✓ medical encyclopedia\✓ medical emergency\✓ medical facts\✓ medical history\✓ medical help\✓ medical information\✓ medical journal\✓ medical knowledge\✓ medical terms\✓ medical words dictionary	None	Best+Recommendation	Best Recommendation	None	None	3.0M	Free	No	100 - 500	0.0		2.3 and up	[u'https://lh5.ggpht.com/Mo3knZtbWU4VHMmKiS5x3cqNXEdQH7LXQHYohnnp_OQPF1Q8Upc3PC21HZMjZfAyp0Ad=h900', u'https://lh6.ggpht.com/TH2Ua2o-gsT2Qbdz_bozkISkPJU7wwBegDKpW53lBaSViLXdw6cvEd2VgoDA1BEYLg=h900', u'https://lh4.ggpht.com/cP0pYEMavre1tyfbVjXLrMu0WbMenoTJflNvCn0SOOtL-0HgHHG6BODZkmy8TYEtE043=h900']	[]	Medical Handbook	https://play.google.com/store/apps/details?id=best_recommendation.medical.handbook	2014-11-05 00:00:00	6	[u'1', u'4', u'1', u'0', u'0']	8.9
best_recommendation.medical.test.dictionary	https://lh3.ggpht.com/W9n3iYipZr9F3XCBBmuQfU7QLIkls8hyzyMjLn4sVKOspz6HB28wQqnnSDma9EZiSKs=w300	4.800000190734863	None	MEDICAL	Medium Maturity	✓ medical test\✓ medical tests dictionary\✓ medical test values\✓ medical test book free\✓ medical test preparation free	None	Best+Recommendation	Best Recommendation	None	None	2.3M	Free	No	100 - 500	0.0		2.3 and up	[u'https://lh6.ggpht.com/qf7m9iDNCCOxeM5GKz11T2MQfo3_uGN1gLydpOavdkXmbiUDsZiUr6Sf8lHpLQ8QxRc=h900', u'https://lh5.ggpht.com/6JV7e5LgAQ-u68Z6JiTM6n_iqTvHQLEWmqjkMypcORtryRWyGq6B2T-PSBdDxsvHU-o=h900', u'https://lh4.ggpht.com/Qg6R6XtZHQc2EkImNH_47ouxxEjQVmRnccaRfS_u-wSBe8l4EcO_acj4koGy1aYTPOI=h900', u'https://lh4.ggpht.com/0OeMCgRPCDwvYpbMnc1zfS6wrulK6XxlxAP8R70SmvVQMvVtQ9W11LFnYbIvwQT8Fw=h900']	[]	Medical Test Dictionary	https://play.google.com/store/apps/details?id=best_recommendation.medical.test.dictionary	2014-11-05 00:00:00	5	[u'4', u'1', u'0', u'0', u'0']	8.9
best_recommendation.radiology.tech	https://lh4.ggpht.com/N_tB4W_BOVl39hUUdpV0CzevAak5s3OaGJ_mz3mNKM425QcFkQcG4U1hGBpdRmI5ZFlV=w300	5	None	MEDICAL	Medium Maturity	✓ radiology books\✓ radiology tutor\✓ radiology basic\✓ radiology cases\✓ radiology dictionary\✓ radiology exam\✓ radiology positioning\✓ radiology positioning handbook\✓ radiology technician\✓ radiology tech	None	Best+Recommendation	Best Recommendation	None	None	2.7M	Free	No	100 - 500	0.0		2.3 and up	[u'https://lh3.ggpht.com/a3BCGzQJjdPgIsK-NK9UYzkr7l1T3HMbux-sLBaJYo-8uw-dfrCOp8Tgn1lNmGy17nk=h900', u'https://lh5.ggpht.com/A8-MxEoQ9JfkbXC4DnTixlg_Xo_goirdD5DURMEWKdPgYCaaKnaOtDteEU8-iJ4GWG8=h900', u'https://lh3.ggpht.com/FklvundPyGEEF5ikc8iyb1xIKSlQhGt_vARNLHxce3fQb2y7aNyxiPmH3LwIGzNNV5U=h900', u'https://lh3.ggpht.com/EQkjCI08OTOtCRtQutroNZfVU7u649eIok-Rr5eS1R630jbpPRBSAIgIHhcoAv5TxyE=h900', u'…	[]	Radiology Tech	https://play.google.com/store/apps/details?id=best_recommendation.radiology.tech	2014-11-07 00:00:00	2	[u'2', u'0', u'0', u'0', u'0']	8.9
bigc.at.uc	https://lh4.ggpht.com/Ucmt70A04SLLyFRai7u2MZJ45NHEUEauQhV6ZJ3qhB421GxL6zBa6nMCQUU1fWUFwtIU=w300	3.901960849761963	None	MEDICAL	Low Maturity	Contraction+ is Labor Contractions Timer for pregnancy, it can help pregnant mothers to keep tracking of your contractions with ease and style. You can record your contractions with only one touch. Concise graph and status alert will help you to know if baby labor is processing.\It is very appropriate for the last 3 month of pregnancy. You can tell the fake contractions from the real baby sign wi…	None	Regex	Regex	None	None	1.4M	Free	No	5,000 - 10,000	0.0	\Record the moments, Share the joy!\--My first Father's day	4.0 and up	[u'https://lh5.ggpht.com/WDqObeTn7YG2eWum44sR0SaBfaPw9buCHmzP6cB0sMxFMjMDolhi5paP3hCmw-5TmOw=h900', u'https://lh5.ggpht.com/iZgqBRWUY5okK1mZ1dH06gx8GidtPEWcLPSs8IgfHx86-50AJd7zB-QzqEbd2tDd3A=h900', u'https://lh3.ggpht.com/YRYvNzfBMffrWmNXdx57JsPXuwQoHVgREHAcDfhNmL0xj97vmxVJl-IQGBvCKlIv0A=h900', u'https://lh5.ggpht.com/gg26yLw6Nts0Y-gHwG91FjI4AFKSgj0fyl0afvHwMzlH5rpo8ohkdeN_QF5nA3Tvfg=h900', u'htt…	[]	Contraction Plus	https://play.google.com/store/apps/details?id=bigc.at.uc	2014-07-06 00:00:00	51	[u'29', u'6', u'5', u'4', u'7']	3.0.2
bigc.at.ucplus	https://lh5.ggpht.com/OhINzzFzEuQrvBWrqJ7lJv0h2poWeJS2cT3eE4fIhEzDtDODyrbKvGHVbNIFlsMyyraV=w300	5	None	MEDICAL	Low Maturity	Contraction+ is Labor Contractions Timer for pregnancy, it can help pregnant mothers to keep tracking of your contractions with ease and style. You can record your contractions with only one touch. Concise graph and status alert will help you to know if baby labor is processing.\It is very appropriate for the last 3 month of pregnancy. You can tell the fake contractions from the real baby sign wi…	None	Regex	Regex	None	None	315k	$0.99	No	10 - 50	0.99	\Record the moments, Share the joy!\-- My first Father's day	4.0 and up	[u'https://lh6.ggpht.com/BPZUZ83wHwMF5o1zeoPydZNJ746UtCxu9ZCD73AYiJOFLgQYzYUs_IJj_LCMw3VCufA=h900', u'https://lh3.ggpht.com/ZAIJ5Kruryq3Y4H9Ln7jZpq8M2IuF6TuspfKeF_h2SPfrWlljygaI1N5MOWXhqManmE=h900', u'https://lh5.ggpht.com/YFT7rZE7u5kqXg2vP--qLjuzf3wfWRKpwTFRVNIV9zEqPW5Gpxacj33f3WIiack3m_8=h900', u'https://lh6.ggpht.com/XtGEadj0fFw0MwT8LHxUMngyN3lomwtaUPL1a6OBTYgd0-vSG9UDwAdgBZ8WKmck7pmG=h900', u…	[]	Contraction Plus Pro	https://play.google.com/store/apps/details?id=bigc.at.ucplus	2014-06-15 00:00:00	2	[u'2', u'0', u'0', u'0', u'0']	3.0.1
bile.reflux.causes.diseases.symptoms.prevention.medicine	https://lh6.ggpht.com/L6ddZnF7d_X-8hh7TL2hcoBisFQPFtQ8xqAsQ1_TJ_cv3M1b8BekbuHmFIRFkpysZA=w300	0	None	MEDICAL	Everyone	This app provides complete information about bile reflux diseases. Best comprehensive overview covers the symptoms and treatment of bile reflux . This app has been developed for everyone, all topics has been made to make it complete, useful and interesting.\We hope you will find this app very informative and useful. If you like it please do share it with your friends and family. Application does …	None	Dmitry+Grigorinov	Dmitry Grigorinov	None	None	5.7M	Free	No	10 - 50	0.0		2.3.3 and up	[u'https://lh6.ggpht.com/YxjwoBL9V9L8gh0BOckw0Jsmp9krtSb6jeHMk-rPikYRvGN_7oIbKAH6hMfAIp7yuOc=h900', u'https://lh5.ggpht.com/gnMSLA8n5Zywv_3ABqoHtQ6fl3UB8ho-GQ1pO0jbWVg64-iHfgmoGAVMh4eHVSpMNRIG=h900', u'https://lh3.ggpht.com/VKds180bayTRbX7sEkZ_etGeuqpBSRQRTd2uGZZtRPOdiq1qKr0S5DsOULsa8OJqeg=h900', u'https://lh4.ggpht.com/VOC-S9pPDA8nqL-6EfJX6T_wJy4pCYiOcTtImJ1U2n5hKYlViO1UaH2pgmkbFN_VRMvc=h900', u…	[]	Bile Reflux Disease & Symptoms	https://play.google.com/store/apps/details?id=bile.reflux.causes.diseases.symptoms.prevention.medicine	2014-08-28 00:00:00	0	[u'0', u'0', u'0', u'0', u'0']	1.0
bio.terms	https://lh6.ggpht.com/NCpjrW5aQfyARLK8t-g5LLe-10fnslRvWWWt4t3Z6-ECFYSTTtVRPmWUvOnLQGbXDeU=w300	3.357142925262451	None	MEDICAL	Everyone	Learn more than 500 commonly used medical-biology-pharma-health prefixes and suffixes with Latin and Greek origin.\ \- Create your own flashcards, multiple-choice and glossary\- Send multiple-choice quiz questions to friends\- Post score for global ranking\- Keep up to date with latest news and articles with the\ medical news feed.\keywords: medical prefix, suffix, health care, anatomy	None	SageMilk	SageMilk	http://www.sagemilk.com/terms/index.php	None	2.9M	$1.29	No	1,000 - 5,000	1.29	\Improved Interface. New Look!\Live news feed.	2.2 and up	[u'https://lh4.ggpht.com/QSq6E-D4VdBGpy3hxvV8-JhZ0NKjljOhgocvaG3pg-q1y3ch4f1PY1iCUc2HmeU98tfl=h900', u'https://lh6.ggpht.com/a3oamzb-Ufge3EIguHVCfPxwhHw9zCbbbZjFun7rjlJHvYE7RF8-pLkfUm8WebGH6sE=h900', u'https://lh6.ggpht.com/-XyfEn-Iyc3sAbzZq7Ke3NCX-HWpSJS5qIp_iPpBx_kcda-sSh9hFTlCLgXM1sakS80=h900', u'https://lh5.ggpht.com/ETbTqZ7caKpcXp5C3SXpF3_3LEgi34kwQk6Xg8dRbeEA2nb3ERVss4p_xw9XXVsXKEw=h900', u…	[]	500 Medical Prefix/Suffix Quiz	https://play.google.com/store/apps/details?id=bio.terms	2012-11-30 00:00:00	14	[u'5', u'2', u'3', u'1', u'3']	1.3
biomechanics.test	https://lh4.ggpht.com/GwNMWA5678AESajeHt6Y-3AtGGbys9ZLLwr2e3p8hjP13Luo9J6Ms6BQRUko_QJ9yq6n=w300	3.25	None	MEDICAL	Everyone	Learn over 200 Biomechanics terms by multiple choice quiz and flashcards.\Includes quiz, flash cards and glossary of terms\Plus:\- Create your own flashcards, multiple-choice and glossary\- Send multiple-choice quiz questions to friends\- Post score for global ranking\- Keep up to date with the Biomechanics news feed\Keywords: biomechanics, kinesiology, sports medicine, engineering, physiology, s…	None	SageMilk	SageMilk	http://www.sagemilk.com/terms/index.php	None	2.2M	$1.29	No	100 - 500	1.29	\Improved User Interface\New Look	2.2 and up	[u'https://lh6.ggpht.com/ExTzw7hY_VkmNBs9Sjo2DD3KsYfB2xAnrqf_2PR1mYQgjFUPnCc_JFTnT-TfHqUmww=h900', u'https://lh4.ggpht.com/quQaMdf5spRUWQl_3sYQlz3LfoWpCytgbAl_t5tRl6gc5mHiYWGXuBiVMIdXL5qfhA=h900', u'https://lh3.ggpht.com/kP7i-ZwXRViixrje7hkSLtHs7KcVEtUUMaSoADw1SA-jY0WXZvQbsKV9NBYGREx4ns8=h900', u'https://lh4.ggpht.com/e-tf20BlT7u57vuRN_i_Nfb4RennSl8VhN0IMBUTaSvf_a1KqV-W_yPGgDN-sTV2Kof_=h900']	[]	200 Biomechanics Terms & Quiz	https://play.google.com/store/apps/details?id=biomechanics.test	2012-09-10 00:00:00	4	[u'1', u'1', u'0', u'2', u'0']	1.4
biz.app4mobile.app_1ca5b4c2f87b42c890f63d9fd6c13f73.app	https://lh5.ggpht.com/wPRB0h0_Y6KEuUgjvVw_7ksCqitWAEaerFXizt_kAOuhsZ203En-_Tt7I63hgy8XqSc=w300	0	None	MEDICAL	Medium Maturity	Dr. Ramtin Kassir is a triple board certified Top Plastic Surgeon and cosmetic surgeon in NJ and NYC.\Dr. Ramtin Kassir is one of the best facial plastic surgeons in New Jersey and NYC and a top cosmetic surgeon in New Jersey and NYC. In practice since 1997, he combines artist talent as a clay sculptor with exceptional technical skill to achieve natural, beautiful results for his patients.	None	Blast+Applications	Blast Applications	None	None	13M	Free	No	1 - 5	0.0		2.2 and up	[u'https://lh3.ggpht.com/trXI6EUBDIJ8xhrU3ylvWladLODO9pRVy5HOceKuicwRjFd7Iw_-VDs5u___t94lN_o=h900', u'https://lh3.ggpht.com/Hplh-gIHgIH_1chHbD0hJUkxK8FDTg_z-Yx9pxbMsu8xLb-SC0-NLittED4WjOkVOOQ=h900', u'https://lh4.ggpht.com/nOxF41xDjqp2TPzlrxILF8A1KYE_osgZ09rgqkRgV7_o_0OiGShNwS0PRzHZV2blYQ=h900', u'https://lh6.ggpht.com/1VxkYS7mHjNnVWgXofJsBYOtQcQFuKq0tl2y7F88AjO3wXzNrxHu7MUGbgBE482aKGX3=h900', u'…	[]	MonaLisa Cosmetic Surgery	https://play.google.com/store/apps/details?id=biz.app4mobile.app_1ca5b4c2f87b42c890f63d9fd6c13f73.app	2014-09-02 00:00:00	0	[u'0', u'0', u'0', u'0', u'0']	1.3.12.46
biz.app4mobile.app_7c92d028732e46eab3ed2adaf18a0711.app	https://lh6.ggpht.com/_jVp0l91ZCvm_O_-lAToiqaTdLDD4pZMHR3ZN5Oy2c_MT0I_jDMkydZuh4G407SwVBs=w300	0	None	MEDICAL	Low Maturity	Crescent Medical Center Lancaster is an 84 bed acute care general hospital in Lancaster, Texas. This app includes many of the hospital’s social media sites such as Facebook allowing the community to stay up to date on current health issues. Also included are a pair of forms which allow you to quickly make an appointment for either the ER or a regular checkup. There is even a click to call button …	None	Busca-Apps.com	Busca-Apps.com	None	None	5.1M	Free	No	10 - 50	0.0		2.2 and up	[u'https://lh6.ggpht.com/ln65Ybp21GxFz1cST7X1xeAh97CWjLMPj2dQ2PmeSFdR-fieyddwPMqbihYCX4yA05Q=h900', u'https://lh3.ggpht.com/ok0vbOSk_6JbVtyoyQeFe_66Ih7WDdqdY5hqGKOYRI_gK0cK6Tbja1s2o0VRjRbM1_uB=h900', u'https://lh3.ggpht.com/WWIxko0D1KrEUn4Ahwx43Wa5zOPv4WvdlNjcsg3Z4YvCuwBXR_1d6H7jnaFKZeJsE3I=h900', u'https://lh4.ggpht.com/hBwVMlHgGAoD6ljn-zZR6AKl0t_jToV8v0BwphB24FEAshUMYdpnos-sWRiKwGp9IE8=h900', u…	[]	Crescent Medical Center	https://play.google.com/store/apps/details?id=biz.app4mobile.app_7c92d028732e46eab3ed2adaf18a0711.app	2014-07-06 00:00:00	0	[u'0', u'0', u'0', u'0', u'0']	1.10.19.46
biz.app4mobile.app_b46de84e591642e98e16b043f2228e05.app	https://lh3.ggpht.com/KQ21ndXuLMd4BG3fx2ipTTPUwoYxPryN_TQykXsPZQf8zJ_gQ7PV1XRziZjEdmbSt6s=w300	0	None	MEDICAL	Low Maturity	The National Accountable Care Congress (ACO Congress) app is used in conjunction with the medical community to access ACO Congress content. It is updated with the latest information on related summits, houses archived content from previous summits, and can be used to interact with current summits in real-time for attendees and online viewers alike. The app features current information about the m…	None	ICV+Digital+Media	ICV Digital Media	None	None	16M	Free	No	10 - 50	0.0		2.3.3 and up	[u'https://lh6.ggpht.com/vfIyXZHP_8K5gRkFrSot2Ud5zBdT7iPBcBzuFZh_ygfBjYZZ3rxqMtz0VS7JkoFVBg=h900', u'https://lh3.ggpht.com/eey2E1FsOXrSv9Ed3TvHbyM6xYL8r3rhrJv5Xgp4W48PGZ-zgi5uBobrfQ_n3j5oGRk=h900', u'https://lh3.ggpht.com/9bQwkmjX-pMeJg_DdHrWV2saX1UAoqmVi1K0dajf6ULAYxFnCTtQjVscMKR-p6CUnM7y=h900', u'https://lh5.ggpht.com/HX_NGId6_6efVGX7Mgfd-Z7dqMfF9hUWwa9mz8Y1RdWKmfedWiPjaYnd41FSoEAJTuo=h900', u'…	[]	ACO Congress	https://play.google.com/store/apps/details?id=biz.app4mobile.app_b46de84e591642e98e16b043f2228e05.app	2014-11-04 00:00:00	0	[u'0', u'0', u'0', u'0', u'0']	1.25.48.129
biz.app4mobile.app_cc9016dccd744ecfbbd3326df136c978.app	https://lh3.ggpht.com/FALG5LIurHj31BJWd6PmbLW4vieW2dU2otLpzQMO72lpLgD7I3LZiRRZ7q5nfFaKFo8=w300	0	None	MEDICAL	Low Maturity	The National Forum on Hospitals, Health Systems and Population Health app is used in conjunction with the medical community to access Hospitals, Health Systems and Population Health content. It is updated with the latest information on related summits, houses archived content from previous summits, and can be used to interact with current summits in real-time for attendees and online viewers alik…	None	ICV+Digital+Media	ICV Digital Media	None	None	13M	Free	No	50 - 100	0.0	\Latest updates.	2.3.3 and up	[u'https://lh4.ggpht.com/jvHUOHID-qHZkCQ4Ergd0nYY7ueAk6_V1Emf4U2hwYAShyPanZ-bcy4sCTwlk945z_Y=h900', u'https://lh6.ggpht.com/TmSUjXeXNcHR-rg_caE-O-7Ls6IdIFAFTTk0BMeeLjKhx6Pi4DVFMXQDiBNZYGfgLd8=h900', u'https://lh4.ggpht.com/OR-rJYQ5kU0S6p5piEf0enfoU1SfuhbByIkzQsAHMGrw5thWgW9Z7Y_V1WxdiEvm_yY=h900', u'https://lh6.ggpht.com/qGn8CfN2IkP9iCAGmzyUNSSdD1r-zdbk8RDs2loUEHpKYTxROUr3-zF1bLGOn9ppT1Y=h900', u'…	[]	Hospitals & Population Health	https://play.google.com/store/apps/details?id=biz.app4mobile.app_cc9016dccd744ecfbbd3326df136c978.app	2014-11-02 00:00:00	0	[u'0', u'0', u'0', u'0', u'0']	1.49.86.243
biz.app4mobile.app_d8115e38fdbf4c56882d7cb93d6b4040.app	https://lh5.ggpht.com/Mssxf29hjSpfeRCfdbnmGU4kMjPlMXlW6GCA3sUf9mxkJAwVa0ZuApKqylO_yBmU-ec=w300	5	None	MEDICAL	Low Maturity	Meiner Meinung nach ist die Therapie mit B17 die einzige verfügbare Methode , den Krebs wirklich in den Griff zu bekommenDieser Stoff schützt uns auf besondere Weise vor Erkrankungen.\Es besteht aus drei Komponenten.\Zum einen aus Zyanid (Blausäure), zum anderen aus Benzaldehyd (Anti-Schmerzsubstanz) und das ganze wird neutralisiert und zusammengehalten von Zuckermolekülen.Wir finden das Vitamin …	None	Gelter+Erwin	Gelter Erwin	None	None	15M	Free	No	50 - 100	0.0		2.3 and up	[u'https://lh5.ggpht.com/fjt9cmCNff4bbYdfM6T1vbKA1GtHs1qcOUZEG71Qw1QKve23qc2vkcj8bjDzm4-SHQ=h900', u'https://lh3.ggpht.com/fdneGWVpBxJc8hIdbmLrM0Zi1HixFbw73y07_SkniLAkwtLMXTHADzwUtftHD8GTKAs=h900', u'https://lh5.ggpht.com/6wKktSdQOMImz9K_sS4LdcdFpaDTtVFmG4DX9Ci_WU_sZL4VZKTaPLPUIRmag0Ajdg=h900', u'https://lh6.ggpht.com/ElZ3GYVmXMxHFCEIZuspkCM2n-CIrRT9bmvVWh2i0Sh-AgHwhYd4hFG0kNK9tKIBiO8=h900']	[]	Krebs B17	https://play.google.com/store/apps/details?id=biz.app4mobile.app_d8115e38fdbf4c56882d7cb93d6b4040.app	2014-07-16 00:00:00	2	[u'2', u'0', u'0', u'0', u'0']	1.2.16.50
biz.app4mobile.app_ecd27c0caa094498933e90c2b65c08d8.app	https://lh6.ggpht.com/sDE5T5mVSGUd1rJLqRzw89sdmRvRsm1upp6LSechBiRWPJwVP3S1nLK4EkKy2XVjF-0=w300	0	None	MEDICAL	Low Maturity	Get the app for GPS directions to our offices, one-touch calling, and to easily make payments by card. Thank you!	None	Wood+Mobile+Media	Wood Mobile Media	None	None	13M	Free	No	1 - 5	0.0		2.2 and up	[u'https://lh5.ggpht.com/WBocPsEmkpQ4cCrSimP5Zv0ZJ29arVtxIyYapM46VxTECVsvfxlCv5eXaatn6UvIDUMd=h900', u'https://lh4.ggpht.com/S7g68QVjZDos85TfOwbXRq4hNPJKYoGSXUdUWPl2UaY6-H9FhfKDLTK0KwJbqpArrDKG=h900', u'https://lh5.ggpht.com/zMMMT0PChXFB5TUCZ98cSROojeVkX0dYz8W27fI86fbMha3Zbb6JEunWA2F7x-EL6xM=h900']	[]	Wood Christian Counseling	https://play.google.com/store/apps/details?id=biz.app4mobile.app_ecd27c0caa094498933e90c2b65c08d8.app	2014-09-27 00:00:00	0	[u'0', u'0', u'0', u'0', u'0']	1.1.1.17
[truncated: 5,052 more rows]
